# Supplementary material for: Cytosine-5 RNA Methylation Regulates Neural Stem Cell Differentiation and Motility
Source: Stem Cell Reports. 2016 Dec 29;8(1):112–24. doi: 10.1016/j.stemcr.2016.11.014 (PMC5233436; doi:10.1016/j.stemcr.2016.11.014)
Supplement: Table S1. Methylation of Non-coding RNA in Wild-Type and NSun2−/− Brains at E18.5, Related to Figure 3 [file mmc2.xlsx]

## Sheet: ncrna.meth.table.transcriptome-
Supplementary Table 1: Methylation of non-coding (nc) RNA in wild-type (wt) and NSun2-/- (ko) brains at E18.5. Related to Figure 3.
pooled.meth.diff	pooled.meth.nsun2_ko	pooled.meth.wt	transcript.ID	gene name	transcript.type	transcript.pos	MM.nsun2_ko.embryonic_brain.1.meth	MM.nsun2_ko.embryonic_brain.1.coverage	MM.nsun2_ko.embryonic_brain.2.meth	MM.nsun2_ko.embryonic_brain.2.coverage	MM.nsun2_ko.embryonic_brain.3.meth	MM.nsun2_ko.embryonic_brain.3.coverage	MM.nsun2_ko.embryonic_brain.4.meth	MM.nsun2_ko.embryonic_brain.4.coverage	MM.wt.embryonic_brain.1.meth	MM.wt.embryonic_brain.1.coverage	MM.wt.embryonic_brain.2.meth	MM.wt.embryonic_brain.2.coverage	MM.wt.embryonic_brain.3.meth	MM.wt.embryonic_brain.3.coverage	MM.wt.embryonic_brain.4.meth	MM.wt.embryonic_brain.4.coverage
7.96	89.47	97.44	ENSMUST00000082868	Gm24036	snRNA	23	78.57	28	100	11	90	20	100	17	100	9	100	5	100	5	95	20
1.3	93.66	94.95	ENSMUST00000122642	Gm22344	misc_RNA	65	91.49	94	96.15	52	93.4	106	94.94	79	92.65	68	100	33	90.48	42	97.33	75
3.37	91.07	94.44	ENSMUST00000083437	Gm22739	snRNA	15	82.35	17	100	11	100	15	84.62	13	100	10	85.71	7	100	5	92.86	14
-1.95	95.93	93.98	ENSMUST00000083111	Gm24046	snRNA	127	95.98	199	90.57	53	96.3	135	100	55	100	53	100	22	96.97	33	91.52	224
-0.25	88.89	88.64	ENSMUST00000157543	Gm23540	snRNA	112	86.96	46	94.74	19	88.46	26	88.24	17	92.86	14	80	15	85.71	14	91.11	45
-1.28	86.09	84.81	ENSMUST00000083902	Gm23502	snRNA	66	90.32	31	77.42	31	91.3	23	86.67	30	88.24	17	90.48	21	83.33	18	78.26	23
4.58	72.97	77.55	ENSMUST00000201604	RP23-408A1.4	lincRNA	1582	79.22	77	74.29	70	63.16	76	75.34	73	75.56	45	81.03	58	82.22	45	70.83	48
-7.69	79.49	71.79	ENSMUST00000124606	Gm11549	lincRNA	2374	75	32	75	20	81.25	32	84.85	33	57.89	19	87.5	16	68.18	22	76.19	21
8	60	68	ENSMUST00000101007	9330160F10Rik	antisense	2184	77.78	9	42.86	7	66.67	6	50	8	71.43	7	66.67	6	80	5	57.14	7
-8.51	71.67	63.16	ENSMUST00000177363	Gm20628	antisense	2430	84.62	13	53.33	15	78.57	14	72.22	18	77.78	9	80	10	50	8	45.45	11
4.78	55.33	60.11	ENSMUST00000198850	RP23-70G12.3	sense_intronic	67	63.04	46	55.81	43	45.95	37	54.93	71	57.89	38	54.84	62	60	40	68.75	48
12.56	40.38	52.94	ENSMUST00000204738	1600020E01Rik	antisense	1436	42.86	14	50	8	25	12	44.44	18	53.85	13	60	15	50	14	44.44	9
12.56	40.38	52.94	ENSMUST00000204663	1600020E01Rik	antisense	1016	42.86	14	50	8	25	12	44.44	18	53.85	13	60	15	50	14	44.44	9
38.83	9.09	47.92	ENSMUST00000198476	Rprl1	lincRNA	165	10	10	0	8	22.22	9	0	6	27.27	11	50	8	61.54	13	50	16
2.32	44.9	47.22	ENSMUST00000146751	Gm14963	processed_transcript	2053	44.44	45	54.72	53	35.71	42	42.86	56	54.55	33	45.24	42	47.22	36	42.42	33
0.84	37.36	38.2	ENSMUST00000157542	Gm23535	snRNA	3	40.28	72	30.77	26	35.56	45	38.46	39	44	25	26.67	15	40	10	38.46	39
0.84	37.36	38.2	ENSMUST00000083434	Gm24414	snRNA	3	40.28	72	30.77	26	35.56	45	38.46	39	44	25	26.67	15	40	10	38.46	39
-1.5	37.86	36.36	ENSMUST00000175289	Gm23632	miRNA	31	38.46	26	47.83	23	30.43	23	35.48	31	42.11	19	21.43	14	52.94	17	25	16
4.54	25.29	29.82	ENSMUST00000183867	1190002F15Rik	lincRNA	5535	20.83	24	18.75	16	39.13	23	20.83	24	28.57	14	18.75	16	50	10	29.41	17
0.12	29.26	29.38	ENSMUST00000180492	2010300F17Rik	lincRNA	818	28.26	92	27.27	88	28.04	107	32.31	130	28.99	69	27.42	62	34.58	107	24.39	82
8.4	19.23	27.63	ENSMUST00000175371	Gm22701	misc_RNA	178	20	35	21.43	14	21.21	33	13.64	22	13.64	22	41.18	17	35	20	23.53	17
11.96	13.79	25.76	ENSMUST00000197243	AC069308.1	miRNA	45	17.24	29	9.09	11	17.24	29	5.56	18	10.53	19	35.71	14	38.89	18	20	15
23.3	1.96	25.26	ENSMUST00000082483	DQ267102	snoRNA	24	7.14	28	0	16	0	38	0	20	26.92	26	35	20	30.43	23	11.54	26
5	20	25	ENSMUST00000190567	A630072M18Rik	antisense	2463	15.79	19	33.33	12	14.29	14	20	30	33.33	15	26.67	15	7.69	13	29.41	17
21.97	3.03	25	ENSMUST00000198476	Rprl1	lincRNA	182	10	10	0	8	0	9	0	6	18.18	11	25	8	23.08	13	31.25	16
-0.93	23.53	22.6	ENSMUST00000101925	n-R5s1	rRNA	31	28.57	7	9.52	21	31.25	16	42.86	7	30	20	23.15	108	20	5	7.69	13
2.61	19.61	22.22	ENSMUST00000181637	Gm26600	lincRNA	785	0	8	27.27	11	16.67	12	25	20	25	12	30	10	10	10	23.08	13
4.51	16.96	21.47	ENSMUST00000174961	Gm24514	misc_RNA	40	19.05	63	8	25	15.69	51	21.88	32	17.78	45	29.03	31	23.4	47	19.12	68
3.44	16.3	19.74	ENSMUST00000174933	Gm24105	misc_RNA	40	18.37	49	8.7	23	13.51	37	23.08	26	17.14	35	25	24	20.51	39	18.52	54
0.93	18.55	19.48	ENSMUST00000082607	Gm22978	snRNA	9	15	40	22.73	22	21.21	33	17.24	29	12.5	16	12.5	16	33.33	12	21.21	33
12.69	6.67	19.35	ENSMUST00000158323	Gm23262	snoRNA	4	14.29	14	0	7	8	25	0	14	20	10	20	5	20	5	18.18	11
-0.7	18.75	18.05	ENSMUST00000183867	1190002F15Rik	lincRNA	1839	20.19	104	18.31	71	13.56	59	20.34	118	14.81	54	20	70	22.22	72	14.81	81
1.92	15.69	17.61	ENSMUST00000175449	Gm22875	miRNA	73	17.39	92	10	60	14.47	76	19.23	78	15.56	45	10.96	73	20.62	97	21.74	69
0.14	15.72	15.86	ENSMUST00000082629	Snora7a	snoRNA	3	15.56	180	15.38	208	14.84	182	16.81	238	19.25	213	15.6	141	16.46	164	11.04	163
-1.78	17.65	15.86	ENSMUST00000101925	n-R5s1	rRNA	30	14.29	7	23.81	21	12.5	16	14.29	7	15	20	16.67	108	20	5	8.33	12
2.14	12.93	15.07	ENSMUST00000082607	Gm22978	snRNA	8	11.11	36	14.29	21	16.13	31	10.71	28	18.75	16	13.33	15	16.67	12	13.33	30
-0.66	14.39	13.73	ENSMUST00000174933	Gm24105	misc_RNA	39	12.96	54	4.55	22	17.14	35	21.43	28	11.76	34	13.04	23	17.95	39	12.28	57
-3.05	16.73	13.68	ENSMUST00000083928	Gm24029	snoRNA	3	21.62	74	13.73	51	17.11	76	12	50	11.32	53	11.11	45	15.79	38	16.67	54
1.17	11.53	12.71	ENSMUST00000116853	Snord88c	snoRNA	6	13.03	261	10.29	68	10.09	218	11.63	86	13.41	82	10.53	38	10.34	29	13.15	213
7.09	5.19	12.28	ENSMUST00000082838	Gm25202	snRNA	67	5.26	19	8.33	12	5	20	3.85	26	14.29	14	0	7	14.29	14	13.64	22
7.63	4.62	12.24	ENSMUST00000182143	Gm6222	transcribed_processed_pseudogene	255	0	15	0	15	5.26	19	12.5	16	23.08	13	7.69	13	11.76	17	0	6
0.37	11.49	11.86	ENSMUST00000101925	n-R5s1	rRNA	36	11.11	18	10.29	68	14.89	47	6.67	15	6.25	48	13.06	337	8.33	12	9.09	33
0.11	11.41	11.52	ENSMUST00000116723	Snord88a	snoRNA	6	10	300	13.68	95	12.29	301	10.94	128	10.58	104	11.54	52	10	40	12.18	238
-3.7	15.13	11.43	ENSMUST00000082889	Snord82	snoRNA	5	19.44	36	15.79	19	12.82	39	12	25	10.53	19	0	10	16.67	12	13.79	29
2.68	7.32	10	ENSMUST00000175371	Gm22701	misc_RNA	136	14.29	14	0	9	10	10	0	8	10	10	16.67	6	0	6	12.5	8
-0.26	10.13	9.88	ENSMUST00000174961	Gm24514	misc_RNA	39	9.88	81	3.03	33	10.77	65	14.58	48	9.62	52	6.98	43	13.33	60	9.09	88
-3.01	12.77	9.76	ENSMUST00000157508	Gm22895	misc_RNA	61	0	15	0	7	21.43	14	27.27	11	0	9	11.11	9	15.38	13	10	10
4.17	5.5	9.68	ENSMUST00000083061	Gm26003	snoRNA	9	11.54	26	9.09	22	0	28	3.03	33	4.17	24	11.11	18	16	25	7.69	26
-2.49	11.11	8.62	ENSMUST00000132389	Snora26	lincRNA	121	8.89	45	7.69	13	16.67	30	9.09	11	20	10	11.11	9	0	5	5.88	34
-2.49	11.11	8.62	ENSMUST00000066220	Snora26	lincRNA	121	8.89	45	7.69	13	16.67	30	9.09	11	20	10	11.11	9	0	5	5.88	34
-0.69	9.24	8.55	ENSMUST00000175032	Rn7s2	misc_RNA	3	11.05	172	8.7	115	9.2	163	6.86	102	10.19	108	7.65	170	10.71	112	6.88	160
-0.69	9.24	8.55	ENSMUST00000175064	Gm26461	misc_RNA	3	11.05	172	8.7	115	9.2	163	6.86	102	10.19	108	7.65	170	10.71	112	6.88	160
-0.69	9.24	8.55	ENSMUST00000174924	Rn7s1	misc_RNA	3	11.05	172	8.7	115	9.2	163	6.86	102	10.19	108	7.65	170	10.71	112	6.88	160
0.71	7.82	8.53	ENSMUST00000179155	Gm24305	snRNA	63	9.03	642	11.85	270	5	480	6.06	297	7.58	277	7.81	128	8.55	152	9.09	616
0.74	7.6	8.34	ENSMUST00000083007	Gm23238	snRNA	63	8.76	662	11.68	274	4.86	494	5.88	306	7.42	283	7.69	130	8.5	153	8.85	633
0.74	7.59	8.33	ENSMUST00000083282	Gm25818	snRNA	9	6.56	61	5	20	5.13	39	13.16	38	5.88	17	0	13	0	7	14.29	35
2.69	5.65	8.33	ENSMUST00000083409	Gm25580	misc_RNA	29	4.76	42	0	14	9.38	32	5.56	36	5.88	17	10	10	0	8	12	25
-0.31	8.59	8.28	ENSMUST00000083084	Gm23511	snRNA	9	7.07	509	8.3	229	9.48	464	9.91	323	9.52	210	7.41	135	6.84	117	8.33	420
7.18	1.02	8.2	ENSMUST00000082388	mt-Rnr1	Mt_rRNA	615	0	25	5.88	17	0	28	0	28	0	7	13.64	22	8	25	0	7
3.42	4.76	8.18	ENSMUST00000175047	Gm23968	miRNA	37	2.78	36	5.71	35	6.67	30	4.35	46	11.54	26	4.35	23	10.71	28	6.06	33
0.47	7.69	8.16	ENSMUST00000127564	Gm15910	processed_transcript	1795	11.54	26	11.76	17	4.35	23	0	12	0	16	9.09	11	0	5	17.65	17
-0.14	8.31	8.16	ENSMUST00000082646	Gm25134	snRNA	9	6.6	530	7.92	240	9.58	480	9.44	339	9.13	219	6.85	146	6.67	120	8.52	446
-0.19	8.33	8.14	ENSMUST00000083911	Gm25189	snRNA	9	6.73	535	7.92	240	9.54	482	9.41	340	9.09	220	6.85	146	6.67	120	8.48	448
-1.58	9.72	8.14	ENSMUST00000157669	AF357425	snoRNA	5	11.11	36	7.69	26	8.16	49	12.12	33	4.76	21	13.33	15	4.76	21	10.34	29
-1.58	9.72	8.14	ENSMUST00000182406	Rian	processed_transcript	3219	11.11	36	7.69	26	8.16	49	12.12	33	4.76	21	13.33	15	4.76	21	10.34	29
1.42	6.72	8.14	ENSMUST00000116828	Snord23	snoRNA	3	6.38	47	5	20	9.76	41	3.85	26	5.56	18	6.67	15	5.56	18	11.43	35
0.62	7.49	8.11	ENSMUST00000180492	2010300F17Rik	lincRNA	765	5.56	36	7.69	52	4.44	45	11.11	54	11.43	35	7.32	41	6.98	43	6.9	29
-0.32	8.4	8.08	ENSMUST00000083009	Gm23240	snRNA	9	6.92	520	7.92	240	9.43	477	9.58	334	9.22	217	6.99	143	6.78	118	8.22	438
-0.27	8.34	8.06	ENSMUST00000083162	Gm23680	snRNA	9	6.63	528	7.95	239	9.64	477	9.44	339	9.13	219	6.85	146	6.67	120	8.31	445
1.69	6.37	8.06	ENSMUST00000083084	Gm23511	snRNA	8	5.08	433	5.76	191	7.67	391	6.99	272	9.55	178	10	110	7.78	90	6.78	354
1.48	6.52	8	ENSMUST00000084000	Gm25630	snRNA	105	6.82	44	6.67	15	4.76	21	8.33	12	6.67	15	12.5	8	8.33	12	7.5	40
1.14	6.86	8	ENSMUST00000157338	Gm25394	snoRNA	3	10.53	19	4.55	22	7.69	26	5.71	35	11.54	26	12.5	24	3.7	27	4.35	23
-0.09	8.04	7.95	ENSMUST00000179675	Gm23804	snRNA	9	6.45	558	7.6	250	9.2	500	9.22	347	8.85	226	6.8	147	7.26	124	8.05	472
-0.09	8.04	7.95	ENSMUST00000177653	Gm22634	snRNA	9	6.45	558	7.6	250	9.2	500	9.22	347	8.85	226	6.8	147	7.26	124	8.05	472
-0.09	8.04	7.95	ENSMUST00000093684	Rnu1a1	snRNA	9	6.45	558	7.6	250	9.2	500	9.22	347	8.85	226	6.8	147	7.26	124	8.05	472
-0.09	8.04	7.95	ENSMUST00000083033	Gm24405	snRNA	9	6.45	558	7.6	250	9.2	500	9.22	347	8.85	226	6.8	147	7.26	124	8.05	472
-0.09	8.04	7.95	ENSMUST00000102024	Gm24830	snRNA	9	6.45	558	7.6	250	9.2	500	9.22	347	8.85	226	6.8	147	7.26	124	8.05	472
-0.09	8.04	7.95	ENSMUST00000082989	Gm22042	snRNA	9	6.45	558	7.6	250	9.2	500	9.22	347	8.85	226	6.8	147	7.26	124	8.05	472
-0.09	8.04	7.95	ENSMUST00000178469	Gm22317	snRNA	9	6.45	558	7.6	250	9.2	500	9.22	347	8.85	226	6.8	147	7.26	124	8.05	472
-0.09	8.04	7.95	ENSMUST00000083435	Gm26244	snRNA	9	6.45	558	7.6	250	9.2	500	9.22	347	8.85	226	6.8	147	7.26	124	8.05	472
-0.09	8.04	7.95	ENSMUST00000084007	Gm24924	snRNA	9	6.45	558	7.6	250	9.2	500	9.22	347	8.85	226	6.8	147	7.26	124	8.05	472
-0.09	8.04	7.95	ENSMUST00000083360	Gm26232	snRNA	9	6.45	558	7.6	250	9.2	500	9.22	347	8.85	226	6.8	147	7.26	124	8.05	472
-0.09	8.04	7.95	ENSMUST00000177643	Gm25890	snRNA	9	6.45	558	7.6	250	9.2	500	9.22	347	8.85	226	6.8	147	7.26	124	8.05	472
-0.09	8.04	7.95	ENSMUST00000178250	Rnu1b1	snRNA	9	6.45	558	7.6	250	9.2	500	9.22	347	8.85	226	6.8	147	7.26	124	8.05	472
-0.09	8.04	7.95	ENSMUST00000083241	Gm23686	snRNA	9	6.45	558	7.6	250	9.2	500	9.22	347	8.85	226	6.8	147	7.26	124	8.05	472
-0.09	8.04	7.95	ENSMUST00000178333	Gm26444	snRNA	9	6.45	558	7.6	250	9.2	500	9.22	347	8.85	226	6.8	147	7.26	124	8.05	472
-0.09	8.04	7.95	ENSMUST00000082761	Gm22068	snRNA	9	6.45	558	7.6	250	9.2	500	9.22	347	8.85	226	6.8	147	7.26	124	8.05	472
-0.09	8.04	7.95	ENSMUST00000178073	Rnu1b2	snRNA	9	6.45	558	7.6	250	9.2	500	9.22	347	8.85	226	6.8	147	7.26	124	8.05	472
-0.09	8.04	7.95	ENSMUST00000083839	Rnu1b6	snRNA	9	6.45	558	7.6	250	9.2	500	9.22	347	8.85	226	6.8	147	7.26	124	8.05	472
-0.09	8.04	7.95	ENSMUST00000179621	Gm22513	snRNA	9	6.45	558	7.6	250	9.2	500	9.22	347	8.85	226	6.8	147	7.26	124	8.05	472
-0.09	8.04	7.95	ENSMUST00000101973	Gm25679	snRNA	9	6.45	558	7.6	250	9.2	500	9.22	347	8.85	226	6.8	147	7.26	124	8.05	472
-0.09	8.04	7.95	ENSMUST00000178300	Gm22614	snRNA	9	6.45	558	7.6	250	9.2	500	9.22	347	8.85	226	6.8	147	7.26	124	8.05	472
-0.09	8.04	7.95	ENSMUST00000083374	Gm24136	snRNA	9	6.45	558	7.6	250	9.2	500	9.22	347	8.85	226	6.8	147	7.26	124	8.05	472
-2.02	9.85	7.83	ENSMUST00000174933	Gm24105	misc_RNA	149	13.33	45	12.5	24	5.71	35	7.14	28	11.54	26	4.55	22	3.7	27	10	40
0.8	6.97	7.77	ENSMUST00000101973	Gm25679	snRNA	63	7.99	726	11	291	4.3	558	5.62	320	7.05	298	7.41	135	8.18	159	8.06	695
0.8	6.97	7.77	ENSMUST00000178333	Gm26444	snRNA	63	7.99	726	11	291	4.3	558	5.62	320	7.05	298	7.41	135	8.18	159	8.06	695
0.8	6.97	7.77	ENSMUST00000178469	Gm22317	snRNA	63	7.99	726	11	291	4.3	558	5.62	320	7.05	298	7.41	135	8.18	159	8.06	695
0.8	6.97	7.77	ENSMUST00000177653	Gm22634	snRNA	63	7.99	726	11	291	4.3	558	5.62	320	7.05	298	7.41	135	8.18	159	8.06	695
0.8	6.97	7.77	ENSMUST00000082761	Gm22068	snRNA	63	7.99	726	11	291	4.3	558	5.62	320	7.05	298	7.41	135	8.18	159	8.06	695
0.8	6.97	7.77	ENSMUST00000179621	Gm22513	snRNA	63	7.99	726	11	291	4.3	558	5.62	320	7.05	298	7.41	135	8.18	159	8.06	695
0.8	6.97	7.77	ENSMUST00000093684	Rnu1a1	snRNA	63	7.99	726	11	291	4.3	558	5.62	320	7.05	298	7.41	135	8.18	159	8.06	695
0.8	6.97	7.77	ENSMUST00000179675	Gm23804	snRNA	63	7.99	726	11	291	4.3	558	5.62	320	7.05	298	7.41	135	8.18	159	8.06	695
0.8	6.97	7.77	ENSMUST00000084007	Gm24924	snRNA	63	7.99	726	11	291	4.3	558	5.62	320	7.05	298	7.41	135	8.18	159	8.06	695
0.8	6.97	7.77	ENSMUST00000083435	Gm26244	snRNA	63	7.99	726	11	291	4.3	558	5.62	320	7.05	298	7.41	135	8.18	159	8.06	695
5.76	1.99	7.74	ENSMUST00000082814	n-R5s28	rRNA	68	0	22	1.67	60	1.82	55	7.14	14	6.38	47	8.76	217	0	5	3.57	28
1.48	6.23	7.71	ENSMUST00000083009	Gm23240	snRNA	8	4.95	444	5.45	202	7.67	404	6.74	282	9.24	184	9.32	118	7.69	91	6.45	372
2.03	5.67	7.71	ENSMUST00000200291	AC157822.2	miRNA	3	4.15	241	5.05	99	6.13	212	9	100	5.69	123	8.82	102	12.2	41	7.43	175
2.03	5.67	7.71	ENSMUST00000196953	AC156953.1	miRNA	3	4.15	241	5.05	99	6.13	212	9	100	5.69	123	8.82	102	12.2	41	7.43	175
2.03	5.67	7.71	ENSMUST00000196389	AC099934.2	miRNA	3	4.15	241	5.05	99	6.13	212	9	100	5.69	123	8.82	102	12.2	41	7.43	175
0.95	6.75	7.7	ENSMUST00000175542	Gm22567	misc_RNA	186	7	414	7.14	280	6.33	316	6.49	308	7.65	327	8.24	279	7.39	352	7.65	340
1.38	6.31	7.69	ENSMUST00000083162	Gm23680	snRNA	8	5.08	453	5.47	201	7.9	405	6.6	288	9.04	188	9.09	121	7.53	93	6.61	378
-17.31	25	7.69	ENSMUST00000122562	Gm22481	misc_RNA	42	16.67	18	20	5	38.46	13	25	8	0	8	0	5	40	5	0	8
5.47	2.22	7.69	ENSMUST00000090779	Gm20634	processed_transcript	97	0	12	0	8	5.56	18	0	7	0	5	0	5	28.57	7	0	9
1.38	6.28	7.66	ENSMUST00000082646	Gm25134	snRNA	8	5.05	455	5.45	202	7.84	408	6.6	288	9.04	188	9.09	121	7.53	93	6.56	381
1.39	6.26	7.65	ENSMUST00000083911	Gm25189	snRNA	8	5.01	459	5.45	202	7.82	409	6.6	288	9.04	188	9.09	121	7.53	93	6.54	382
0.8	6.77	7.57	ENSMUST00000083320	Gm23973	misc_RNA	28	6.49	231	6.62	151	7.42	256	6.37	204	5.99	167	9.43	106	9.01	111	7.11	197
-3.77	11.32	7.55	ENSMUST00000082868	Gm24036	snRNA	9	8.33	36	12.5	16	10	30	16.67	24	21.43	14	0	6	0	6	3.7	27
3.28	4.24	7.51	ENSMUST00000175042	Gm23647	rRNA	29	5.13	39	3.95	228	3.39	118	7.5	40	6.57	137	7.55	821	0	13	10.45	67
3.28	4.24	7.51	ENSMUST00000093696	Gm24089	rRNA	29	5.13	39	3.95	228	3.39	118	7.5	40	6.57	137	7.55	821	0	13	10.45	67
0.81	6.69	7.5	ENSMUST00000083393	Gm22058	misc_RNA	29	6.3	238	6.58	152	7.39	257	6.34	205	5.95	168	9.26	108	9.01	111	7	200
1.32	6.01	7.33	ENSMUST00000084007	Gm24924	snRNA	8	4.78	481	5.19	212	7.51	426	6.44	295	8.81	193	9.02	122	7.22	97	6.16	406
1.32	6.01	7.33	ENSMUST00000179621	Gm22513	snRNA	8	4.78	481	5.19	212	7.51	426	6.44	295	8.81	193	9.02	122	7.22	97	6.16	406
1.32	6.01	7.33	ENSMUST00000177643	Gm25890	snRNA	8	4.78	481	5.19	212	7.51	426	6.44	295	8.81	193	9.02	122	7.22	97	6.16	406
1.32	6.01	7.33	ENSMUST00000177653	Gm22634	snRNA	8	4.78	481	5.19	212	7.51	426	6.44	295	8.81	193	9.02	122	7.22	97	6.16	406
1.32	6.01	7.33	ENSMUST00000093684	Rnu1a1	snRNA	8	4.78	481	5.19	212	7.51	426	6.44	295	8.81	193	9.02	122	7.22	97	6.16	406
1.32	6.01	7.33	ENSMUST00000178073	Rnu1b2	snRNA	8	4.78	481	5.19	212	7.51	426	6.44	295	8.81	193	9.02	122	7.22	97	6.16	406
1.32	6.01	7.33	ENSMUST00000178333	Gm26444	snRNA	8	4.78	481	5.19	212	7.51	426	6.44	295	8.81	193	9.02	122	7.22	97	6.16	406
1.32	6.01	7.33	ENSMUST00000102024	Gm24830	snRNA	8	4.78	481	5.19	212	7.51	426	6.44	295	8.81	193	9.02	122	7.22	97	6.16	406
1.32	6.01	7.33	ENSMUST00000082989	Gm22042	snRNA	8	4.78	481	5.19	212	7.51	426	6.44	295	8.81	193	9.02	122	7.22	97	6.16	406
1.32	6.01	7.33	ENSMUST00000178250	Rnu1b1	snRNA	8	4.78	481	5.19	212	7.51	426	6.44	295	8.81	193	9.02	122	7.22	97	6.16	406
1.32	6.01	7.33	ENSMUST00000179675	Gm23804	snRNA	8	4.78	481	5.19	212	7.51	426	6.44	295	8.81	193	9.02	122	7.22	97	6.16	406
1.32	6.01	7.33	ENSMUST00000083435	Gm26244	snRNA	8	4.78	481	5.19	212	7.51	426	6.44	295	8.81	193	9.02	122	7.22	97	6.16	406
1.32	6.01	7.33	ENSMUST00000083374	Gm24136	snRNA	8	4.78	481	5.19	212	7.51	426	6.44	295	8.81	193	9.02	122	7.22	97	6.16	406
1.32	6.01	7.33	ENSMUST00000083241	Gm23686	snRNA	8	4.78	481	5.19	212	7.51	426	6.44	295	8.81	193	9.02	122	7.22	97	6.16	406
1.32	6.01	7.33	ENSMUST00000178469	Gm22317	snRNA	8	4.78	481	5.19	212	7.51	426	6.44	295	8.81	193	9.02	122	7.22	97	6.16	406
1.32	6.01	7.33	ENSMUST00000082761	Gm22068	snRNA	8	4.78	481	5.19	212	7.51	426	6.44	295	8.81	193	9.02	122	7.22	97	6.16	406
1.32	6.01	7.33	ENSMUST00000101973	Gm25679	snRNA	8	4.78	481	5.19	212	7.51	426	6.44	295	8.81	193	9.02	122	7.22	97	6.16	406
1.32	6.01	7.33	ENSMUST00000178300	Gm22614	snRNA	8	4.78	481	5.19	212	7.51	426	6.44	295	8.81	193	9.02	122	7.22	97	6.16	406
1.32	6.01	7.33	ENSMUST00000083839	Rnu1b6	snRNA	8	4.78	481	5.19	212	7.51	426	6.44	295	8.81	193	9.02	122	7.22	97	6.16	406
1.32	6.01	7.33	ENSMUST00000083360	Gm26232	snRNA	8	4.78	481	5.19	212	7.51	426	6.44	295	8.81	193	9.02	122	7.22	97	6.16	406
1.32	6.01	7.33	ENSMUST00000083033	Gm24405	snRNA	8	4.78	481	5.19	212	7.51	426	6.44	295	8.81	193	9.02	122	7.22	97	6.16	406
3.37	3.92	7.29	ENSMUST00000181125	Gm26668	lincRNA	636	4.88	41	3.85	26	2.08	48	5.26	38	10	20	9.68	31	0	13	6.25	32
0.79	6.35	7.14	ENSMUST00000183867	1190002F15Rik	lincRNA	5534	11.11	18	0	10	5.56	18	5.88	17	7.69	13	12.5	8	0	7	7.14	14
0.82	6.29	7.11	ENSMUST00000174933	Gm24105	misc_RNA	155	6.58	456	6.54	306	5.98	351	5.99	334	7.1	352	7.72	298	6.86	379	6.88	378
-0.77	7.86	7.09	ENSMUST00000050581	Gm5069	transcribed_processed_pseudogene	78	6.76	74	11.11	36	7.35	68	7.84	51	7.69	39	6.45	31	5.88	17	7.41	54
1.09	5.88	6.98	ENSMUST00000175047	Gm23968	miRNA	35	0	15	5.88	17	11.11	9	7.41	27	10	10	0	9	8.33	12	8.33	12
3.07	3.77	6.84	ENSMUST00000083953	n-R5s185	rRNA	67	4.76	84	3.74	294	3.42	234	3.92	51	5.86	222	7.24	1133	19.23	26	2.4	125
2.25	4.55	6.8	ENSMUST00000122525	Gm25783	snRNA	74	2.86	35	6.06	33	0	26	7.89	38	3.45	29	0	17	8.33	24	12.12	33
2.47	4.21	6.67	ENSMUST00000104719	n-R5s194	rRNA	67	5.49	91	4.28	327	3.79	264	3.64	55	5.98	251	6.91	1244	18.52	27	3.55	141
2.51	4.08	6.59	ENSMUST00000179494	n-R5s209	rRNA	67	5.32	94	4.15	337	3.69	271	3.45	58	5.66	265	6.87	1310	17.24	29	3.52	142
6.45	0	6.45	ENSMUST00000147198	4632427E13Rik	antisense	5026	0	14	0	7	0	10	0	13	0	6	0	6	11.11	9	10	10
1.22	5.19	6.41	ENSMUST00000083781	Snord7	snoRNA	4	4.76	21	11.76	17	0	17	4.55	22	5	20	4.17	24	0	8	11.54	26
4.69	1.69	6.38	ENSMUST00000104261	Gm23127	snoRNA	64	4.55	22	0	9	0	14	0	14	0	11	0	8	9.09	11	11.76	17
-1.38	7.73	6.36	ENSMUST00000175542	Gm22567	misc_RNA	183	8.91	247	5.81	155	8.47	177	7.07	184	6.28	191	5.99	167	7.94	214	5.03	199
1.78	4.59	6.36	ENSMUST00000101925	n-R5s1	rRNA	67	5	160	4.72	657	4.25	471	4.67	107	5.13	468	6.66	2523	9.09	55	5.12	254
3.52	2.79	6.31	ENSMUST00000083377	n-R5s156	rRNA	59	0	26	2.9	69	4.29	70	0	14	7.81	64	6.41	312	0	5	3.23	31
2.14	4.15	6.29	ENSMUST00000183867	1190002F15Rik	lincRNA	2305	3.05	131	6.32	95	3.28	122	4.48	134	7.53	93	10.26	78	2.33	43	3.85	104
-2.22	8.47	6.25	ENSMUST00000158323	Gm23262	snoRNA	5	0	15	14.29	7	17.39	23	0	14	0	9	16.67	6	0	6	9.09	11
2.03	4.17	6.2	ENSMUST00000175042	Gm23647	rRNA	57	4.68	171	4.3	721	3.59	502	5.13	117	4.49	512	6.62	2704	10.42	48	4.46	269
2.03	4.17	6.2	ENSMUST00000093696	Gm24089	rRNA	57	4.68	171	4.3	721	3.59	502	5.13	117	4.49	512	6.62	2704	10.42	48	4.46	269
1.05	5.14	6.19	ENSMUST00000175542	Gm22567	misc_RNA	185	6.08	378	5.49	255	4.18	287	4.55	286	6	300	6.23	257	6.44	326	6.09	312
-1.44	7.58	6.14	ENSMUST00000083084	Gm23511	snRNA	4	8.43	83	0	27	9.38	64	8.11	37	4.35	23	6.67	15	7.14	14	6.45	62
0.94	5.19	6.13	ENSMUST00000179081	Gm25018	rRNA	29	2.92	137	5.28	720	5.64	408	5.83	103	5.58	538	6.39	2660	4	50	4.78	209
0.94	5.19	6.13	ENSMUST00000178755	n-R5s103	rRNA	29	2.92	137	5.28	720	5.64	408	5.83	103	5.58	538	6.39	2660	4	50	4.78	209
0.94	5.19	6.13	ENSMUST00000179500	n-R5s122	rRNA	29	2.92	137	5.28	720	5.64	408	5.83	103	5.58	538	6.39	2660	4	50	4.78	209
0.94	5.19	6.13	ENSMUST00000179542	n-R5s143	rRNA	29	2.92	137	5.28	720	5.64	408	5.83	103	5.58	538	6.39	2660	4	50	4.78	209
0.94	5.19	6.13	ENSMUST00000179377	n-R5s125	rRNA	29	2.92	137	5.28	720	5.64	408	5.83	103	5.58	538	6.39	2660	4	50	4.78	209
0.94	5.19	6.13	ENSMUST00000180334	n-R5s124	rRNA	29	2.92	137	5.28	720	5.64	408	5.83	103	5.58	538	6.39	2660	4	50	4.78	209
0.94	5.19	6.13	ENSMUST00000177995	Gm22109	rRNA	29	2.92	137	5.28	720	5.64	408	5.83	103	5.58	538	6.39	2660	4	50	4.78	209
0.94	5.19	6.13	ENSMUST00000178203	n-R5s111	rRNA	29	2.92	137	5.28	720	5.64	408	5.83	103	5.58	538	6.39	2660	4	50	4.78	209
0.94	5.19	6.13	ENSMUST00000177555	Rn5s	rRNA	29	2.92	137	5.28	720	5.64	408	5.83	103	5.58	538	6.39	2660	4	50	4.78	209
0.94	5.19	6.13	ENSMUST00000179476	n-R5s138	rRNA	29	2.92	137	5.28	720	5.64	408	5.83	103	5.58	538	6.39	2660	4	50	4.78	209
0.94	5.19	6.13	ENSMUST00000179843	Gm26391	rRNA	29	2.92	137	5.28	720	5.64	408	5.83	103	5.58	538	6.39	2660	4	50	4.78	209
0.94	5.19	6.13	ENSMUST00000179195	n-R5s109	rRNA	29	2.92	137	5.28	720	5.64	408	5.83	103	5.58	538	6.39	2660	4	50	4.78	209
0.94	5.19	6.13	ENSMUST00000179431	n-R5s117	rRNA	29	2.92	137	5.28	720	5.64	408	5.83	103	5.58	538	6.39	2660	4	50	4.78	209
0.94	5.19	6.13	ENSMUST00000178208	n-R5s112	rRNA	29	2.92	137	5.28	720	5.64	408	5.83	103	5.58	538	6.39	2660	4	50	4.78	209
0.94	5.19	6.13	ENSMUST00000180000	n-R5s120	rRNA	29	2.92	137	5.28	720	5.64	408	5.83	103	5.58	538	6.39	2660	4	50	4.78	209
0.94	5.19	6.13	ENSMUST00000178975	n-R5s139	rRNA	29	2.92	137	5.28	720	5.64	408	5.83	103	5.58	538	6.39	2660	4	50	4.78	209
0.94	5.19	6.13	ENSMUST00000178106	n-R5s100	rRNA	29	2.92	137	5.28	720	5.64	408	5.83	103	5.58	538	6.39	2660	4	50	4.78	209
0.94	5.19	6.13	ENSMUST00000179995	n-R5s110	rRNA	29	2.92	137	5.28	720	5.64	408	5.83	103	5.58	538	6.39	2660	4	50	4.78	209
0.94	5.19	6.13	ENSMUST00000177589	n-R5s121	rRNA	29	2.92	137	5.28	720	5.64	408	5.83	103	5.58	538	6.39	2660	4	50	4.78	209
0.94	5.19	6.13	ENSMUST00000178069	Gm23284	rRNA	29	2.92	137	5.28	720	5.64	408	5.83	103	5.58	538	6.39	2660	4	50	4.78	209
0.94	5.19	6.13	ENSMUST00000178859	n-R5s144	rRNA	29	2.92	137	5.28	720	5.64	408	5.83	103	5.58	538	6.39	2660	4	50	4.78	209
0.94	5.19	6.13	ENSMUST00000179432	Gm25212	rRNA	29	2.92	137	5.28	720	5.64	408	5.83	103	5.58	538	6.39	2660	4	50	4.78	209
0.94	5.19	6.13	ENSMUST00000178499	n-R5s105	rRNA	29	2.92	137	5.28	720	5.64	408	5.83	103	5.58	538	6.39	2660	4	50	4.78	209
0.94	5.19	6.13	ENSMUST00000177575	n-R5s108	rRNA	29	2.92	137	5.28	720	5.64	408	5.83	103	5.58	538	6.39	2660	4	50	4.78	209
0.94	5.19	6.13	ENSMUST00000179143	n-R5s113	rRNA	29	2.92	137	5.28	720	5.64	408	5.83	103	5.58	538	6.39	2660	4	50	4.78	209
0.94	5.19	6.13	ENSMUST00000178027	Gm22291	rRNA	29	2.92	137	5.28	720	5.64	408	5.83	103	5.58	538	6.39	2660	4	50	4.78	209
0.94	5.19	6.13	ENSMUST00000177889	n-R5s146	rRNA	29	2.92	137	5.28	720	5.64	408	5.83	103	5.58	538	6.39	2660	4	50	4.78	209
0.94	5.19	6.13	ENSMUST00000179704	n-R5s107	rRNA	29	2.92	137	5.28	720	5.64	408	5.83	103	5.58	538	6.39	2660	4	50	4.78	209
0.94	5.19	6.13	ENSMUST00000178520	n-R5s149	rRNA	29	2.92	137	5.28	720	5.64	408	5.83	103	5.58	538	6.39	2660	4	50	4.78	209
0.94	5.19	6.13	ENSMUST00000178820	n-R5s142	rRNA	29	2.92	137	5.28	720	5.64	408	5.83	103	5.58	538	6.39	2660	4	50	4.78	209
0.94	5.19	6.13	ENSMUST00000179107	n-R5s104	rRNA	29	2.92	137	5.28	720	5.64	408	5.83	103	5.58	538	6.39	2660	4	50	4.78	209
0.94	5.19	6.13	ENSMUST00000178983	n-R5s134	rRNA	29	2.92	137	5.28	720	5.64	408	5.83	103	5.58	538	6.39	2660	4	50	4.78	209
0.94	5.19	6.13	ENSMUST00000178804	n-R5s123	rRNA	29	2.92	137	5.28	720	5.64	408	5.83	103	5.58	538	6.39	2660	4	50	4.78	209
0.94	5.19	6.13	ENSMUST00000179080	n-R5s136	rRNA	29	2.92	137	5.28	720	5.64	408	5.83	103	5.58	538	6.39	2660	4	50	4.78	209
0.94	5.19	6.13	ENSMUST00000180096	n-R5s128	rRNA	29	2.92	137	5.28	720	5.64	408	5.83	103	5.58	538	6.39	2660	4	50	4.78	209
0.94	5.19	6.13	ENSMUST00000179275	n-R5s133	rRNA	29	2.92	137	5.28	720	5.64	408	5.83	103	5.58	538	6.39	2660	4	50	4.78	209
0.94	5.19	6.13	ENSMUST00000178066	n-R5s141	rRNA	29	2.92	137	5.28	720	5.64	408	5.83	103	5.58	538	6.39	2660	4	50	4.78	209
6.06	0	6.06	ENSMUST00000190917	Gm28874	lincRNA	2035	0	17	0	10	0	8	0	17	0	6	0	9	12.5	8	10	10
6.06	0	6.06	ENSMUST00000177796	Gm20634	processed_transcript	401	0	9	0	8	0	11	0	7	0	5	13.33	15	0	6	0	7
6.06	0	6.06	ENSMUST00000090779	Gm20634	processed_transcript	1532	0	9	0	8	0	11	0	7	0	5	13.33	15	0	6	0	7
0.68	5.23	5.91	ENSMUST00000116723	Snord88a	snoRNA	5	5.41	296	4.26	94	6.6	288	2.4	125	7.14	98	1.85	54	2.7	37	6.84	234
-3.07	8.96	5.88	ENSMUST00000181272	Gm17644	lincRNA	820	0	16	11.11	9	10	20	13.64	22	0	13	15.38	13	6.25	16	0	9
-2.81	8.7	5.88	ENSMUST00000197865	RP23-314N3.1	lincRNA	806	0	19	12.5	8	9.09	22	15	20	0	10	11.76	17	6.67	15	0	9
-0.97	6.8	5.83	ENSMUST00000174933	Gm24105	misc_RNA	152	7.69	286	5.08	177	7.18	209	6.67	210	5.58	215	5.38	186	7.11	239	5.11	235
5.71	0	5.71	ENSMUST00000200051	RP23-381I16.6	lincRNA	1057	0	30	0	8	0	29	0	20	11.11	9	0	5	0	8	7.69	13
0.88	4.79	5.67	ENSMUST00000174933	Gm24105	misc_RNA	154	5.48	420	5.34	281	4.04	322	4.17	312	5.54	325	5.8	276	5.95	353	5.43	350
5.66	0	5.66	ENSMUST00000181063	Gm11960	transcribed_processed_pseudogene	2394	0	12	0	12	0	10	0	12	0	15	5.26	19	0	6	15.38	13
4.64	1.02	5.66	ENSMUST00000050581	Gm5069	transcribed_processed_pseudogene	659	4	25	0	23	0	27	0	23	0	27	3.12	32	10	20	11.11	27
1.89	3.77	5.66	ENSMUST00000158761	Gm25989	snoRNA	3	8.33	12	0	13	0	13	6.67	15	11.76	17	9.09	11	0	12	0	13
3.36	2.21	5.57	ENSMUST00000083377	n-R5s156	rRNA	60	0	25	2.78	72	1.43	70	7.14	14	6.25	64	5.77	312	0	6	3.23	31
-7.35	12.9	5.56	ENSMUST00000182010	Yam1	lincRNA	1306	23.08	13	9.09	11	13.33	30	0	8	0	12	9.68	31	0	9	5	20
3.89	1.67	5.56	ENSMUST00000116950	Gm23840	miRNA	36	0	20	0	11	0	14	6.67	15	11.11	9	0	8	0	9	10	10
5.56	0	5.56	ENSMUST00000181732	Gm26822	lincRNA	3301	0	18	0	8	0	14	0	15	0	6	0	10	10	10	10	10
1.3	4.24	5.54	ENSMUST00000196389	AC099934.2	miRNA	20	4.64	1573	3.93	814	4.04	1313	4.13	872	5.36	895	5.74	767	5.26	837	5.74	1238
1.3	4.24	5.54	ENSMUST00000200291	AC157822.2	miRNA	20	4.64	1573	3.93	814	4.04	1313	4.13	872	5.36	895	5.74	767	5.26	837	5.74	1238
1.3	4.24	5.54	ENSMUST00000196953	AC156953.1	miRNA	20	4.64	1573	3.93	814	4.04	1313	4.13	872	5.36	895	5.74	767	5.26	837	5.74	1238
0.86	4.68	5.54	ENSMUST00000175323	Gm23153	misc_RNA	51	5.71	140	3.28	61	2	100	8.06	62	7.06	85	3.7	81	8.25	97	3.06	98
-1.78	7.22	5.44	ENSMUST00000083004	Mir3068	snoRNA	4	8.7	69	3.57	28	8.16	49	5.88	34	9.09	44	8.7	23	3.57	28	1.92	52
0.17	5.28	5.44	ENSMUST00000082629	Snora7a	snoRNA	4	4.76	189	6.19	210	5.76	191	4.51	244	4.11	219	4.86	144	7.78	167	5.36	168
1.33	4	5.33	ENSMUST00000082692	Gm22306	snRNA	8	7.5	40	0	22	2.94	34	3.45	29	4.76	21	7.14	14	0	5	5.71	35
1.33	4	5.33	ENSMUST00000101867	Gm26500	snRNA	8	7.5	40	0	22	2.94	34	3.45	29	4.76	21	7.14	14	0	5	5.71	35
1.33	4	5.33	ENSMUST00000101829	Gm26375	snRNA	8	7.5	40	0	22	2.94	34	3.45	29	4.76	21	7.14	14	0	5	5.71	35
1.39	3.88	5.26	ENSMUST00000082465	Gm23629	snRNA	8	7.32	41	0	23	2.78	36	3.45	29	4.55	22	7.14	14	0	5	5.71	35
1.39	3.88	5.26	ENSMUST00000180065	Gm25448	snRNA	8	7.32	41	0	23	2.78	36	3.45	29	4.55	22	7.14	14	0	5	5.71	35
1.39	3.88	5.26	ENSMUST00000093736	Gm23520	snRNA	8	7.32	41	0	23	2.78	36	3.45	29	4.55	22	7.14	14	0	5	5.71	35
1.33	3.94	5.26	ENSMUST00000082632	Gm24144	snRNA	8	7.5	40	0	23	2.86	35	3.45	29	4.55	22	7.14	14	0	5	5.71	35
1.39	3.88	5.26	ENSMUST00000177706	Gm26178	snRNA	8	7.32	41	0	23	2.78	36	3.45	29	4.55	22	7.14	14	0	5	5.71	35
1.39	3.88	5.26	ENSMUST00000178620	Gm24019	snRNA	8	7.32	41	0	23	2.78	36	3.45	29	4.55	22	7.14	14	0	5	5.71	35
1.39	3.88	5.26	ENSMUST00000178420	Gm24486	snRNA	8	7.32	41	0	23	2.78	36	3.45	29	4.55	22	7.14	14	0	5	5.71	35
1.39	3.88	5.26	ENSMUST00000082784	Gm25929	snRNA	8	7.32	41	0	23	2.78	36	3.45	29	4.55	22	7.14	14	0	5	5.71	35
1.29	3.97	5.26	ENSMUST00000082794	Gm25851	snRNA	8	7.5	40	0	23	2.94	34	3.45	29	4.55	22	7.14	14	0	5	5.71	35
1.39	3.88	5.26	ENSMUST00000083251	Gm25137	snRNA	8	7.32	41	0	23	2.78	36	3.45	29	4.55	22	7.14	14	0	5	5.71	35
1.39	3.88	5.26	ENSMUST00000083981	Gm24445	snRNA	8	7.32	41	0	23	2.78	36	3.45	29	4.55	22	7.14	14	0	5	5.71	35
1.39	3.88	5.26	ENSMUST00000177941	Gm22822	snRNA	8	7.32	41	0	23	2.78	36	3.45	29	4.55	22	7.14	14	0	5	5.71	35
1.29	3.97	5.26	ENSMUST00000177971	Gm22392	snRNA	8	7.5	40	0	23	2.94	34	3.45	29	4.55	22	7.14	14	0	5	5.71	35
1.33	3.94	5.26	ENSMUST00000083740	Gm24259	snRNA	8	7.5	40	0	23	2.86	35	3.45	29	4.55	22	7.14	14	0	5	5.71	35
1.39	3.88	5.26	ENSMUST00000179101	Gm24873	snRNA	8	7.32	41	0	23	2.78	36	3.45	29	4.55	22	7.14	14	0	5	5.71	35
1.29	3.97	5.26	ENSMUST00000083005	Gm23721	snRNA	8	7.5	40	0	23	2.94	34	3.45	29	4.55	22	7.14	14	0	5	5.71	35
1.39	3.88	5.26	ENSMUST00000179244	Gm22623	snRNA	8	7.32	41	0	23	2.78	36	3.45	29	4.55	22	7.14	14	0	5	5.71	35
1.39	3.88	5.26	ENSMUST00000178183	Gm24753	snRNA	8	7.32	41	0	23	2.78	36	3.45	29	4.55	22	7.14	14	0	5	5.71	35
1.39	3.88	5.26	ENSMUST00000179260	Gm26243	snRNA	8	7.32	41	0	23	2.78	36	3.45	29	4.55	22	7.14	14	0	5	5.71	35
1.39	3.88	5.26	ENSMUST00000180010	Gm22645	snRNA	8	7.32	41	0	23	2.78	36	3.45	29	4.55	22	7.14	14	0	5	5.71	35
1.39	3.88	5.26	ENSMUST00000083693	Gm24803	snRNA	8	7.32	41	0	23	2.78	36	3.45	29	4.55	22	7.14	14	0	5	5.71	35
1.39	3.88	5.26	ENSMUST00000179288	Gm22821	snRNA	8	7.32	41	0	23	2.78	36	3.45	29	4.55	22	7.14	14	0	5	5.71	35
0	5.26	5.26	ENSMUST00000122751	Gm22984	snRNA	61	0	12	0	5	8.33	12	11.11	9	0	11	0	7	12.5	8	8.33	12
1.39	3.88	5.26	ENSMUST00000082555	Gm23296	snRNA	8	7.32	41	0	23	2.78	36	3.45	29	4.55	22	7.14	14	0	5	5.71	35
1.39	3.88	5.26	ENSMUST00000122504	Gm24596	snRNA	8	7.32	41	0	23	2.78	36	3.45	29	4.55	22	7.14	14	0	5	5.71	35
1.39	3.88	5.26	ENSMUST00000083741	Gm24260	snRNA	8	7.32	41	0	23	2.78	36	3.45	29	4.55	22	7.14	14	0	5	5.71	35
1.39	3.88	5.26	ENSMUST00000178659	Gm23610	snRNA	8	7.32	41	0	23	2.78	36	3.45	29	4.55	22	7.14	14	0	5	5.71	35
1.39	3.88	5.26	ENSMUST00000179713	Gm23712	snRNA	8	7.32	41	0	23	2.78	36	3.45	29	4.55	22	7.14	14	0	5	5.71	35
1.39	3.88	5.26	ENSMUST00000179184	Gm25021	snRNA	8	7.32	41	0	23	2.78	36	3.45	29	4.55	22	7.14	14	0	5	5.71	35
1.29	3.97	5.26	ENSMUST00000082459	Gm23627	snRNA	8	7.5	40	0	23	2.94	34	3.45	29	4.55	22	7.14	14	0	5	5.71	35
1.33	3.94	5.26	ENSMUST00000083795	Gm26176	snRNA	8	7.5	40	0	23	2.86	35	3.45	29	4.55	22	7.14	14	0	5	5.71	35
1.39	3.88	5.26	ENSMUST00000179641	Gm22450	snRNA	8	7.32	41	0	23	2.78	36	3.45	29	4.55	22	7.14	14	0	5	5.71	35
1.39	3.88	5.26	ENSMUST00000083992	Gm22798	snRNA	8	7.32	41	0	23	2.78	36	3.45	29	4.55	22	7.14	14	0	5	5.71	35
1.39	3.88	5.26	ENSMUST00000083293	Gm25790	snRNA	8	7.32	41	0	23	2.78	36	3.45	29	4.55	22	7.14	14	0	5	5.71	35
1.39	3.88	5.26	ENSMUST00000083181	Gm23298	snRNA	8	7.32	41	0	23	2.78	36	3.45	29	4.55	22	7.14	14	0	5	5.71	35
1.39	3.88	5.26	ENSMUST00000083077	Gm23506	snRNA	8	7.32	41	0	23	2.78	36	3.45	29	4.55	22	7.14	14	0	5	5.71	35
1.33	3.94	5.26	ENSMUST00000180258	Gm25412	snRNA	8	7.5	40	0	23	2.86	35	3.45	29	4.55	22	7.14	14	0	5	5.71	35
1.39	3.88	5.26	ENSMUST00000179236	Gm26138	snRNA	8	7.32	41	0	23	2.78	36	3.45	29	4.55	22	7.14	14	0	5	5.71	35
1.39	3.88	5.26	ENSMUST00000177614	Gm23355	snRNA	8	7.32	41	0	23	2.78	36	3.45	29	4.55	22	7.14	14	0	5	5.71	35
1.29	3.97	5.26	ENSMUST00000179942	Gm26180	snRNA	8	7.5	40	0	23	2.94	34	3.45	29	4.55	22	7.14	14	0	5	5.71	35
1.39	3.88	5.26	ENSMUST00000180129	Gm23805	snRNA	8	7.32	41	0	23	2.78	36	3.45	29	4.55	22	7.14	14	0	5	5.71	35
1.29	3.97	5.26	ENSMUST00000101884	Gm22004	snRNA	8	7.5	40	0	23	2.94	34	3.45	29	4.55	22	7.14	14	0	5	5.71	35
1.39	3.88	5.26	ENSMUST00000179904	Gm22288	snRNA	8	7.32	41	0	23	2.78	36	3.45	29	4.55	22	7.14	14	0	5	5.71	35
1.29	3.97	5.26	ENSMUST00000180247	Gm25740	snRNA	8	7.5	40	0	23	2.94	34	3.45	29	4.55	22	7.14	14	0	5	5.71	35
1.33	3.94	5.26	ENSMUST00000178054	Gm26430	snRNA	8	7.5	40	0	23	2.86	35	3.45	29	4.55	22	7.14	14	0	5	5.71	35
1.29	3.97	5.26	ENSMUST00000083813	Gm25006	snRNA	8	7.5	40	0	23	2.94	34	3.45	29	4.55	22	7.14	14	0	5	5.71	35
1.39	3.88	5.26	ENSMUST00000083855	Gm25869	snRNA	8	7.32	41	0	23	2.78	36	3.45	29	4.55	22	7.14	14	0	5	5.71	35
1.39	3.88	5.26	ENSMUST00000083286	Gm25794	snRNA	8	7.32	41	0	23	2.78	36	3.45	29	4.55	22	7.14	14	0	5	5.71	35
1.39	3.88	5.26	ENSMUST00000083459	Gm24861	snRNA	8	7.32	41	0	23	2.78	36	3.45	29	4.55	22	7.14	14	0	5	5.71	35
1.33	3.94	5.26	ENSMUST00000083343	Gm25126	snRNA	8	7.5	40	0	23	2.86	35	3.45	29	4.55	22	7.14	14	0	5	5.71	35
1.39	3.88	5.26	ENSMUST00000178482	Gm23217	snRNA	8	7.32	41	0	23	2.78	36	3.45	29	4.55	22	7.14	14	0	5	5.71	35
1.29	3.97	5.26	ENSMUST00000082888	Gm24292	snRNA	8	7.5	40	0	23	2.94	34	3.45	29	4.55	22	7.14	14	0	5	5.71	35
1.39	3.88	5.26	ENSMUST00000178275	Gm25829	snRNA	8	7.32	41	0	23	2.78	36	3.45	29	4.55	22	7.14	14	0	5	5.71	35
1.39	3.88	5.26	ENSMUST00000083232	Gm24018	snRNA	8	7.32	41	0	23	2.78	36	3.45	29	4.55	22	7.14	14	0	5	5.71	35
1.39	3.88	5.26	ENSMUST00000082824	Gm26331	snRNA	8	7.32	41	0	23	2.78	36	3.45	29	4.55	22	7.14	14	0	5	5.71	35
1.39	3.88	5.26	ENSMUST00000179274	Gm25737	snRNA	8	7.32	41	0	23	2.78	36	3.45	29	4.55	22	7.14	14	0	5	5.71	35
1.39	3.88	5.26	ENSMUST00000179775	Gm22360	snRNA	8	7.32	41	0	23	2.78	36	3.45	29	4.55	22	7.14	14	0	5	5.71	35
0.46	4.8	5.26	ENSMUST00000082692	Gm22306	snRNA	6	5	40	4.55	22	5.88	34	3.45	29	4.76	21	14.29	14	0	5	2.78	36
1.33	3.94	5.26	ENSMUST00000180019	Gm22307	snRNA	8	7.5	40	0	23	2.86	35	3.45	29	4.55	22	7.14	14	0	5	5.71	35
1.39	3.88	5.26	ENSMUST00000082801	Gm23057	snRNA	8	7.32	41	0	23	2.78	36	3.45	29	4.55	22	7.14	14	0	5	5.71	35
1.39	3.88	5.26	ENSMUST00000083925	Gm22351	snRNA	8	7.32	41	0	23	2.78	36	3.45	29	4.55	22	7.14	14	0	5	5.71	35
1.39	3.88	5.26	ENSMUST00000180226	Gm23144	snRNA	8	7.32	41	0	23	2.78	36	3.45	29	4.55	22	7.14	14	0	5	5.71	35
1.39	3.88	5.26	ENSMUST00000188029	Gm29163	antisense	8	7.32	41	0	23	2.78	36	3.45	29	4.55	22	7.14	14	0	5	5.71	35
1.39	3.88	5.26	ENSMUST00000178850	Gm24713	snRNA	8	7.32	41	0	23	2.78	36	3.45	29	4.55	22	7.14	14	0	5	5.71	35
1.39	3.88	5.26	ENSMUST00000178844	Gm25709	snRNA	8	7.32	41	0	23	2.78	36	3.45	29	4.55	22	7.14	14	0	5	5.71	35
1.39	3.88	5.26	ENSMUST00000177627	Gm24540	snRNA	8	7.32	41	0	23	2.78	36	3.45	29	4.55	22	7.14	14	0	5	5.71	35
1.39	3.88	5.26	ENSMUST00000083885	Gm24693	snRNA	8	7.32	41	0	23	2.78	36	3.45	29	4.55	22	7.14	14	0	5	5.71	35
1.39	3.88	5.26	ENSMUST00000082973	Gm25405	snRNA	8	7.32	41	0	23	2.78	36	3.45	29	4.55	22	7.14	14	0	5	5.71	35
1.39	3.88	5.26	ENSMUST00000175463	Gm25380	snRNA	8	7.32	41	0	23	2.78	36	3.45	29	4.55	22	7.14	14	0	5	5.71	35
1.39	3.88	5.26	ENSMUST00000179774	Gm22550	snRNA	8	7.32	41	0	23	2.78	36	3.45	29	4.55	22	7.14	14	0	5	5.71	35
1.33	3.94	5.26	ENSMUST00000082652	Gm25132	snRNA	8	7.5	40	0	23	2.86	35	3.45	29	4.55	22	7.14	14	0	5	5.71	35
1.39	3.88	5.26	ENSMUST00000178217	Gm25484	snRNA	8	7.32	41	0	23	2.78	36	3.45	29	4.55	22	7.14	14	0	5	5.71	35
1.39	3.88	5.26	ENSMUST00000180326	Gm22418	snRNA	8	7.32	41	0	23	2.78	36	3.45	29	4.55	22	7.14	14	0	5	5.71	35
1.39	3.88	5.26	ENSMUST00000179714	Gm24424	snRNA	8	7.32	41	0	23	2.78	36	3.45	29	4.55	22	7.14	14	0	5	5.71	35
1.29	3.97	5.26	ENSMUST00000179033	Gm24897	snRNA	8	7.5	40	0	23	2.94	34	3.45	29	4.55	22	7.14	14	0	5	5.71	35
1.39	3.88	5.26	ENSMUST00000180294	Gm26058	snRNA	8	7.32	41	0	23	2.78	36	3.45	29	4.55	22	7.14	14	0	5	5.71	35
1.39	3.88	5.26	ENSMUST00000083727	Gm22580	snRNA	8	7.32	41	0	23	2.78	36	3.45	29	4.55	22	7.14	14	0	5	5.71	35
1.29	3.97	5.26	ENSMUST00000083864	Gm25518	snRNA	8	7.5	40	0	23	2.94	34	3.45	29	4.55	22	7.14	14	0	5	5.71	35
1.39	3.88	5.26	ENSMUST00000179535	Gm25064	snRNA	8	7.32	41	0	23	2.78	36	3.45	29	4.55	22	7.14	14	0	5	5.71	35
1.39	3.88	5.26	ENSMUST00000083311	Gm22295	snRNA	8	7.32	41	0	23	2.78	36	3.45	29	4.55	22	7.14	14	0	5	5.71	35
1.29	3.97	5.26	ENSMUST00000083367	Gm23248	snRNA	8	7.5	40	0	23	2.94	34	3.45	29	4.55	22	7.14	14	0	5	5.71	35
1.29	3.97	5.26	ENSMUST00000082590	Gm26441	snRNA	8	7.5	40	0	23	2.94	34	3.45	29	4.55	22	7.14	14	0	5	5.71	35
1.39	3.88	5.26	ENSMUST00000082729	Gm24859	snRNA	8	7.32	41	0	23	2.78	36	3.45	29	4.55	22	7.14	14	0	5	5.71	35
1.29	3.97	5.26	ENSMUST00000158665	Gm23207	snRNA	8	7.5	40	0	23	2.94	34	3.45	29	4.55	22	7.14	14	0	5	5.71	35
1.39	3.88	5.26	ENSMUST00000083413	Gm25583	snRNA	8	7.32	41	0	23	2.78	36	3.45	29	4.55	22	7.14	14	0	5	5.71	35
1.33	3.94	5.26	ENSMUST00000083017	Gm23412	snRNA	8	7.5	40	0	23	2.86	35	3.45	29	4.55	22	7.14	14	0	5	5.71	35
1.39	3.88	5.26	ENSMUST00000179897	Gm24870	snRNA	8	7.32	41	0	23	2.78	36	3.45	29	4.55	22	7.14	14	0	5	5.71	35
1.39	3.88	5.26	ENSMUST00000083198	Gm24456	snRNA	8	7.32	41	0	23	2.78	36	3.45	29	4.55	22	7.14	14	0	5	5.71	35
1.29	3.97	5.26	ENSMUST00000179841	Gm24267	snRNA	8	7.5	40	0	23	2.94	34	3.45	29	4.55	22	7.14	14	0	5	5.71	35
1.39	3.88	5.26	ENSMUST00000178517	Gm26465	snRNA	8	7.32	41	0	23	2.78	36	3.45	29	4.55	22	7.14	14	0	5	5.71	35
1.29	3.97	5.26	ENSMUST00000082460	Gm23622	snRNA	8	7.5	40	0	23	2.94	34	3.45	29	4.55	22	7.14	14	0	5	5.71	35
1.39	3.88	5.26	ENSMUST00000179017	Gm24722	snRNA	8	7.32	41	0	23	2.78	36	3.45	29	4.55	22	7.14	14	0	5	5.71	35
1.29	3.97	5.26	ENSMUST00000179147	Gm23191	snRNA	8	7.5	40	0	23	2.94	34	3.45	29	4.55	22	7.14	14	0	5	5.71	35
1.39	3.88	5.26	ENSMUST00000157559	Gm23137	snRNA	8	7.32	41	0	23	2.78	36	3.45	29	4.55	22	7.14	14	0	5	5.71	35
1.39	3.88	5.26	ENSMUST00000083269	Gm24614	snRNA	8	7.32	41	0	23	2.78	36	3.45	29	4.55	22	7.14	14	0	5	5.71	35
1.39	3.88	5.26	ENSMUST00000179791	Gm24967	snRNA	8	7.32	41	0	23	2.78	36	3.45	29	4.55	22	7.14	14	0	5	5.71	35
1.29	3.97	5.26	ENSMUST00000083230	Gm23814	snRNA	8	7.5	40	0	23	2.94	34	3.45	29	4.55	22	7.14	14	0	5	5.71	35
1.39	3.88	5.26	ENSMUST00000083204	Gm24458	snRNA	8	7.32	41	0	23	2.78	36	3.45	29	4.55	22	7.14	14	0	5	5.71	35
1.39	3.88	5.26	ENSMUST00000083751	Gm23732	snRNA	8	7.32	41	0	23	2.78	36	3.45	29	4.55	22	7.14	14	0	5	5.71	35
1.39	3.88	5.26	ENSMUST00000082933	Gm25039	snRNA	8	7.32	41	0	23	2.78	36	3.45	29	4.55	22	7.14	14	0	5	5.71	35
1.29	3.97	5.26	ENSMUST00000101885	Gm22003	snRNA	8	7.5	40	0	23	2.94	34	3.45	29	4.55	22	7.14	14	0	5	5.71	35
1.33	3.94	5.26	ENSMUST00000178825	Gm24168	snRNA	8	7.5	40	0	23	2.86	35	3.45	29	4.55	22	7.14	14	0	5	5.71	35
1.29	3.97	5.26	ENSMUST00000083156	Gm23677	snRNA	8	7.5	40	0	23	2.94	34	3.45	29	4.55	22	7.14	14	0	5	5.71	35
1.29	3.97	5.26	ENSMUST00000083903	Gm23503	snRNA	8	7.5	40	0	23	2.94	34	3.45	29	4.55	22	7.14	14	0	5	5.71	35
1.29	3.97	5.26	ENSMUST00000082509	Gm26226	snRNA	8	7.5	40	0	23	2.94	34	3.45	29	4.55	22	7.14	14	0	5	5.71	35
1.39	3.88	5.26	ENSMUST00000082698	Gm25142	snRNA	8	7.32	41	0	23	2.78	36	3.45	29	4.55	22	7.14	14	0	5	5.71	35
1.39	3.88	5.26	ENSMUST00000177655	Gm22290	snRNA	8	7.32	41	0	23	2.78	36	3.45	29	4.55	22	7.14	14	0	5	5.71	35
1.39	3.88	5.26	ENSMUST00000178972	Gm25312	snRNA	8	7.32	41	0	23	2.78	36	3.45	29	4.55	22	7.14	14	0	5	5.71	35
1.39	3.88	5.26	ENSMUST00000122527	Gm25781	snRNA	8	7.32	41	0	23	2.78	36	3.45	29	4.55	22	7.14	14	0	5	5.71	35
1.39	3.88	5.26	ENSMUST00000178055	Gm24641	snRNA	8	7.32	41	0	23	2.78	36	3.45	29	4.55	22	7.14	14	0	5	5.71	35
1.29	3.97	5.26	ENSMUST00000082733	Gm25453	snRNA	8	7.5	40	0	23	2.94	34	3.45	29	4.55	22	7.14	14	0	5	5.71	35
1.39	3.88	5.26	ENSMUST00000083894	Gm26317	snRNA	8	7.32	41	0	23	2.78	36	3.45	29	4.55	22	7.14	14	0	5	5.71	35
1.39	3.88	5.26	ENSMUST00000180237	Gm23512	snRNA	8	7.32	41	0	23	2.78	36	3.45	29	4.55	22	7.14	14	0	5	5.71	35
1.39	3.88	5.26	ENSMUST00000179754	Gm22823	snRNA	8	7.32	41	0	23	2.78	36	3.45	29	4.55	22	7.14	14	0	5	5.71	35
-0.35	5.62	5.26	ENSMUST00000185564	Gm28731	antisense	1133	4.35	23	0	20	11.76	17	6.9	29	0	14	13.64	22	3.23	31	0	9
1.39	3.88	5.26	ENSMUST00000179440	Gm24242	snRNA	8	7.32	41	0	23	2.78	36	3.45	29	4.55	22	7.14	14	0	5	5.71	35
1.33	3.94	5.26	ENSMUST00000179484	Gm25618	snRNA	8	7.5	40	0	23	2.86	35	3.45	29	4.55	22	7.14	14	0	5	5.71	35
1.39	3.88	5.26	ENSMUST00000082560	Gm22063	snRNA	8	7.32	41	0	23	2.78	36	3.45	29	4.55	22	7.14	14	0	5	5.71	35
1.29	3.97	5.26	ENSMUST00000083657	Gm22753	snRNA	8	7.5	40	0	23	2.94	34	3.45	29	4.55	22	7.14	14	0	5	5.71	35
1.39	3.88	5.26	ENSMUST00000083854	Gm22682	snRNA	8	7.32	41	0	23	2.78	36	3.45	29	4.55	22	7.14	14	0	5	5.71	35
1.33	3.94	5.26	ENSMUST00000082755	Gm25815	snRNA	8	7.5	40	0	23	2.86	35	3.45	29	4.55	22	7.14	14	0	5	5.71	35
1.39	3.88	5.26	ENSMUST00000179794	Gm25173	snRNA	8	7.32	41	0	23	2.78	36	3.45	29	4.55	22	7.14	14	0	5	5.71	35
1.29	3.97	5.26	ENSMUST00000178423	Gm25670	snRNA	8	7.5	40	0	23	2.94	34	3.45	29	4.55	22	7.14	14	0	5	5.71	35
1.29	3.97	5.26	ENSMUST00000083216	Gm22251	snRNA	8	7.5	40	0	23	2.94	34	3.45	29	4.55	22	7.14	14	0	5	5.71	35
1.29	3.97	5.26	ENSMUST00000083868	Gm23041	snRNA	8	7.5	40	0	23	2.94	34	3.45	29	4.55	22	7.14	14	0	5	5.71	35
1.29	3.97	5.26	ENSMUST00000083798	Gm24492	snRNA	8	7.5	40	0	23	2.94	34	3.45	29	4.55	22	7.14	14	0	5	5.71	35
1.39	3.88	5.26	ENSMUST00000179690	Gm26295	snRNA	8	7.32	41	0	23	2.78	36	3.45	29	4.55	22	7.14	14	0	5	5.71	35
1.29	3.97	5.26	ENSMUST00000083771	Gm22829	snRNA	8	7.5	40	0	23	2.94	34	3.45	29	4.55	22	7.14	14	0	5	5.71	35
1.29	3.97	5.26	ENSMUST00000083037	Gm26054	snRNA	8	7.5	40	0	23	2.94	34	3.45	29	4.55	22	7.14	14	0	5	5.71	35
1.39	3.88	5.26	ENSMUST00000082953	Gm24205	snRNA	8	7.32	41	0	23	2.78	36	3.45	29	4.55	22	7.14	14	0	5	5.71	35
1.39	3.88	5.26	ENSMUST00000178290	Gm22092	snRNA	8	7.32	41	0	23	2.78	36	3.45	29	4.55	22	7.14	14	0	5	5.71	35
1.39	3.88	5.26	ENSMUST00000180191	Gm25473	snRNA	8	7.32	41	0	23	2.78	36	3.45	29	4.55	22	7.14	14	0	5	5.71	35
1.39	3.88	5.26	ENSMUST00000083387	Gm22057	snRNA	8	7.32	41	0	23	2.78	36	3.45	29	4.55	22	7.14	14	0	5	5.71	35
1.39	3.88	5.26	ENSMUST00000083261	Gm26071	snRNA	8	7.32	41	0	23	2.78	36	3.45	29	4.55	22	7.14	14	0	5	5.71	35
1.39	3.88	5.26	ENSMUST00000082474	Gm23924	snRNA	8	7.32	41	0	23	2.78	36	3.45	29	4.55	22	7.14	14	0	5	5.71	35
1.33	3.94	5.26	ENSMUST00000083095	Gm25199	snRNA	8	7.5	40	0	23	2.86	35	3.45	29	4.55	22	7.14	14	0	5	5.71	35
1.39	3.88	5.26	ENSMUST00000179670	Gm22995	snRNA	8	7.32	41	0	23	2.78	36	3.45	29	4.55	22	7.14	14	0	5	5.71	35
1.39	3.88	5.26	ENSMUST00000082558	Gm22060	snRNA	8	7.32	41	0	23	2.78	36	3.45	29	4.55	22	7.14	14	0	5	5.71	35
1.39	3.88	5.26	ENSMUST00000180099	Gm24565	snRNA	8	7.32	41	0	23	2.78	36	3.45	29	4.55	22	7.14	14	0	5	5.71	35
1.33	3.94	5.26	ENSMUST00000082657	Gm22302	snRNA	8	7.5	40	0	23	2.86	35	3.45	29	4.55	22	7.14	14	0	5	5.71	35
1.39	3.88	5.26	ENSMUST00000179057	Gm25101	snRNA	8	7.32	41	0	23	2.78	36	3.45	29	4.55	22	7.14	14	0	5	5.71	35
1.39	3.88	5.26	ENSMUST00000178688	Gm23092	snRNA	8	7.32	41	0	23	2.78	36	3.45	29	4.55	22	7.14	14	0	5	5.71	35
1.39	3.88	5.26	ENSMUST00000083150	Gm26496	snRNA	8	7.32	41	0	23	2.78	36	3.45	29	4.55	22	7.14	14	0	5	5.71	35
1.29	3.97	5.26	ENSMUST00000082970	Gm25404	snRNA	8	7.5	40	0	23	2.94	34	3.45	29	4.55	22	7.14	14	0	5	5.71	35
1.39	3.88	5.26	ENSMUST00000177746	Gm25256	snRNA	8	7.32	41	0	23	2.78	36	3.45	29	4.55	22	7.14	14	0	5	5.71	35
1.39	3.88	5.26	ENSMUST00000082638	Gm25801	snRNA	8	7.32	41	0	23	2.78	36	3.45	29	4.55	22	7.14	14	0	5	5.71	35
1.39	3.88	5.26	ENSMUST00000180111	Gm25672	snRNA	8	7.32	41	0	23	2.78	36	3.45	29	4.55	22	7.14	14	0	5	5.71	35
1.29	3.97	5.26	ENSMUST00000082781	Gm24207	snRNA	8	7.5	40	0	23	2.94	34	3.45	29	4.55	22	7.14	14	0	5	5.71	35
1.29	3.97	5.26	ENSMUST00000082563	Gm22062	snRNA	8	7.5	40	0	23	2.94	34	3.45	29	4.55	22	7.14	14	0	5	5.71	35
1.33	3.94	5.26	ENSMUST00000158343	Gm22113	snRNA	8	7.5	40	0	23	2.86	35	3.45	29	4.55	22	7.14	14	0	5	5.71	35
1.33	3.94	5.26	ENSMUST00000083038	Gm26055	snRNA	8	7.5	40	0	23	2.86	35	3.45	29	4.55	22	7.14	14	0	5	5.71	35
1.29	3.97	5.26	ENSMUST00000179967	Gm23410	snRNA	8	7.5	40	0	23	2.94	34	3.45	29	4.55	22	7.14	14	0	5	5.71	35
1.39	3.88	5.26	ENSMUST00000101953	Gm23941	snRNA	8	7.32	41	0	23	2.78	36	3.45	29	4.55	22	7.14	14	0	5	5.71	35
1.33	3.94	5.26	ENSMUST00000157891	Gm23044	snRNA	8	7.5	40	0	23	2.86	35	3.45	29	4.55	22	7.14	14	0	5	5.71	35
1.33	3.94	5.26	ENSMUST00000179697	Gm24464	snRNA	8	7.5	40	0	23	2.86	35	3.45	29	4.55	22	7.14	14	0	5	5.71	35
1.33	3.94	5.26	ENSMUST00000178307	Gm26501	snRNA	8	7.5	40	0	23	2.86	35	3.45	29	4.55	22	7.14	14	0	5	5.71	35
1.39	3.88	5.26	ENSMUST00000097247	Gm22170	snRNA	8	7.32	41	0	23	2.78	36	3.45	29	4.55	22	7.14	14	0	5	5.71	35
1.29	3.97	5.26	ENSMUST00000179034	Gm22129	snRNA	8	7.5	40	0	23	2.94	34	3.45	29	4.55	22	7.14	14	0	5	5.71	35
1.29	3.97	5.26	ENSMUST00000122680	Gm25112	snRNA	8	7.5	40	0	23	2.94	34	3.45	29	4.55	22	7.14	14	0	5	5.71	35
1.39	3.88	5.26	ENSMUST00000178491	Gm26245	snRNA	8	7.32	41	0	23	2.78	36	3.45	29	4.55	22	7.14	14	0	5	5.71	35
1.39	3.88	5.26	ENSMUST00000083439	Gm22740	snRNA	8	7.32	41	0	23	2.78	36	3.45	29	4.55	22	7.14	14	0	5	5.71	35
1.39	3.88	5.26	ENSMUST00000082988	Gm22628	snRNA	8	7.32	41	0	23	2.78	36	3.45	29	4.55	22	7.14	14	0	5	5.71	35
1.39	3.88	5.26	ENSMUST00000093648	Gm26427	snRNA	8	7.32	41	0	23	2.78	36	3.45	29	4.55	22	7.14	14	0	5	5.71	35
1.29	3.97	5.26	ENSMUST00000101978	Gm25431	snRNA	8	7.5	40	0	23	2.94	34	3.45	29	4.55	22	7.14	14	0	5	5.71	35
1.39	3.88	5.26	ENSMUST00000178061	Gm23151	snRNA	8	7.32	41	0	23	2.78	36	3.45	29	4.55	22	7.14	14	0	5	5.71	35
1.39	3.88	5.26	ENSMUST00000082478	Gm22246	snRNA	8	7.32	41	0	23	2.78	36	3.45	29	4.55	22	7.14	14	0	5	5.71	35
1.39	3.88	5.26	ENSMUST00000178139	Gm25245	snRNA	8	7.32	41	0	23	2.78	36	3.45	29	4.55	22	7.14	14	0	5	5.71	35
1.39	3.88	5.26	ENSMUST00000083857	Gm25516	snRNA	8	7.32	41	0	23	2.78	36	3.45	29	4.55	22	7.14	14	0	5	5.71	35
1.39	3.88	5.26	ENSMUST00000179962	Gm24389	snRNA	8	7.32	41	0	23	2.78	36	3.45	29	4.55	22	7.14	14	0	5	5.71	35
1.29	3.97	5.26	ENSMUST00000180118	Gm22756	snRNA	8	7.5	40	0	23	2.94	34	3.45	29	4.55	22	7.14	14	0	5	5.71	35
1.29	3.97	5.26	ENSMUST00000178746	Gm25935	snRNA	8	7.5	40	0	23	2.94	34	3.45	29	4.55	22	7.14	14	0	5	5.71	35
1.39	3.88	5.26	ENSMUST00000179782	Gm24978	snRNA	8	7.32	41	0	23	2.78	36	3.45	29	4.55	22	7.14	14	0	5	5.71	35
1.39	3.88	5.26	ENSMUST00000178023	Rnu6	snRNA	8	7.32	41	0	23	2.78	36	3.45	29	4.55	22	7.14	14	0	5	5.71	35
1.39	3.88	5.26	ENSMUST00000178877	Gm25547	snRNA	8	7.32	41	0	23	2.78	36	3.45	29	4.55	22	7.14	14	0	5	5.71	35
1.39	3.88	5.26	ENSMUST00000082487	Gm23140	snRNA	8	7.32	41	0	23	2.78	36	3.45	29	4.55	22	7.14	14	0	5	5.71	35
1.39	3.88	5.26	ENSMUST00000083073	Gm26324	snRNA	8	7.32	41	0	23	2.78	36	3.45	29	4.55	22	7.14	14	0	5	5.71	35
1.33	3.94	5.26	ENSMUST00000082886	Gm25739	snRNA	8	7.5	40	0	23	2.86	35	3.45	29	4.55	22	7.14	14	0	5	5.71	35
1.39	3.88	5.26	ENSMUST00000179018	Gm22969	snRNA	8	7.32	41	0	23	2.78	36	3.45	29	4.55	22	7.14	14	0	5	5.71	35
1.39	3.88	5.26	ENSMUST00000083336	Gm25127	snRNA	8	7.32	41	0	23	2.78	36	3.45	29	4.55	22	7.14	14	0	5	5.71	35
1.29	3.97	5.26	ENSMUST00000082526	Gm25080	snRNA	8	7.5	40	0	23	2.94	34	3.45	29	4.55	22	7.14	14	0	5	5.71	35
1.33	3.94	5.26	ENSMUST00000093724	Gm26327	snRNA	8	7.5	40	0	23	2.86	35	3.45	29	4.55	22	7.14	14	0	5	5.71	35
1.39	3.88	5.26	ENSMUST00000179111	Gm23934	snRNA	8	7.32	41	0	23	2.78	36	3.45	29	4.55	22	7.14	14	0	5	5.71	35
1.39	3.88	5.26	ENSMUST00000177553	Gm25211	snRNA	8	7.32	41	0	23	2.78	36	3.45	29	4.55	22	7.14	14	0	5	5.71	35
-1.69	6.9	5.21	ENSMUST00000174961	Gm24514	misc_RNA	9	9.68	124	3.8	79	7.62	105	4.35	69	5	60	5.41	111	6.17	81	4.42	113
0.54	4.65	5.19	ENSMUST00000083854	Gm22682	snRNA	6	4.88	41	4.35	23	5.56	36	3.45	29	4.55	22	14.29	14	0	5	2.78	36
0.54	4.65	5.19	ENSMUST00000093648	Gm26427	snRNA	6	4.88	41	4.35	23	5.56	36	3.45	29	4.55	22	14.29	14	0	5	2.78	36
0.54	4.65	5.19	ENSMUST00000179774	Gm22550	snRNA	6	4.88	41	4.35	23	5.56	36	3.45	29	4.55	22	14.29	14	0	5	2.78	36
0.54	4.65	5.19	ENSMUST00000083885	Gm24693	snRNA	6	4.88	41	4.35	23	5.56	36	3.45	29	4.55	22	14.29	14	0	5	2.78	36
0.43	4.76	5.19	ENSMUST00000082888	Gm24292	snRNA	6	5	40	4.35	23	5.88	34	3.45	29	4.55	22	14.29	14	0	5	2.78	36
0.54	4.65	5.19	ENSMUST00000177553	Gm25211	snRNA	6	4.88	41	4.35	23	5.56	36	3.45	29	4.55	22	14.29	14	0	5	2.78	36
0.54	4.65	5.19	ENSMUST00000179791	Gm24967	snRNA	6	4.88	41	4.35	23	5.56	36	3.45	29	4.55	22	14.29	14	0	5	2.78	36
0.43	4.76	5.19	ENSMUST00000178423	Gm25670	snRNA	6	5	40	4.35	23	5.88	34	3.45	29	4.55	22	14.29	14	0	5	2.78	36
0.54	4.65	5.19	ENSMUST00000177706	Gm26178	snRNA	6	4.88	41	4.35	23	5.56	36	3.45	29	4.55	22	14.29	14	0	5	2.78	36
0.54	4.65	5.19	ENSMUST00000083293	Gm25790	snRNA	6	4.88	41	4.35	23	5.56	36	3.45	29	4.55	22	14.29	14	0	5	2.78	36
0.54	4.65	5.19	ENSMUST00000083413	Gm25583	snRNA	6	4.88	41	4.35	23	5.56	36	3.45	29	4.55	22	14.29	14	0	5	2.78	36
0.54	4.65	5.19	ENSMUST00000093736	Gm23520	snRNA	6	4.88	41	4.35	23	5.56	36	3.45	29	4.55	22	14.29	14	0	5	2.78	36
0.54	4.65	5.19	ENSMUST00000082474	Gm23924	snRNA	6	4.88	41	4.35	23	5.56	36	3.45	29	4.55	22	14.29	14	0	5	2.78	36
0.54	4.65	5.19	ENSMUST00000083992	Gm22798	snRNA	6	4.88	41	4.35	23	5.56	36	3.45	29	4.55	22	14.29	14	0	5	2.78	36
0.54	4.65	5.19	ENSMUST00000178023	Rnu6	snRNA	6	4.88	41	4.35	23	5.56	36	3.45	29	4.55	22	14.29	14	0	5	2.78	36
0.54	4.65	5.19	ENSMUST00000083925	Gm22351	snRNA	6	4.88	41	4.35	23	5.56	36	3.45	29	4.55	22	14.29	14	0	5	2.78	36
0.54	4.65	5.19	ENSMUST00000083981	Gm24445	snRNA	6	4.88	41	4.35	23	5.56	36	3.45	29	4.55	22	14.29	14	0	5	2.78	36
0.54	4.65	5.19	ENSMUST00000083751	Gm23732	snRNA	6	4.88	41	4.35	23	5.56	36	3.45	29	4.55	22	14.29	14	0	5	2.78	36
0.54	4.65	5.19	ENSMUST00000097247	Gm22170	snRNA	6	4.88	41	4.35	23	5.56	36	3.45	29	4.55	22	14.29	14	0	5	2.78	36
0.43	4.76	5.19	ENSMUST00000177971	Gm22392	snRNA	6	5	40	4.35	23	5.88	34	3.45	29	4.55	22	14.29	14	0	5	2.78	36
0.43	4.76	5.19	ENSMUST00000082526	Gm25080	snRNA	6	5	40	4.35	23	5.88	34	3.45	29	4.55	22	14.29	14	0	5	2.78	36
0.54	4.65	5.19	ENSMUST00000157559	Gm23137	snRNA	6	4.88	41	4.35	23	5.56	36	3.45	29	4.55	22	14.29	14	0	5	2.78	36
0.54	4.65	5.19	ENSMUST00000177614	Gm23355	snRNA	6	4.88	41	4.35	23	5.56	36	3.45	29	4.55	22	14.29	14	0	5	2.78	36
0.54	4.65	5.19	ENSMUST00000082933	Gm25039	snRNA	6	4.88	41	4.35	23	5.56	36	3.45	29	4.55	22	14.29	14	0	5	2.78	36
0.54	4.65	5.19	ENSMUST00000082558	Gm22060	snRNA	6	4.88	41	4.35	23	5.56	36	3.45	29	4.55	22	14.29	14	0	5	2.78	36
0.54	4.65	5.19	ENSMUST00000178217	Gm25484	snRNA	6	4.88	41	4.35	23	5.56	36	3.45	29	4.55	22	14.29	14	0	5	2.78	36
0.54	4.65	5.19	ENSMUST00000179236	Gm26138	snRNA	6	4.88	41	4.35	23	5.56	36	3.45	29	4.55	22	14.29	14	0	5	2.78	36
0.54	4.65	5.19	ENSMUST00000179288	Gm22821	snRNA	6	4.88	41	4.35	23	5.56	36	3.45	29	4.55	22	14.29	14	0	5	2.78	36
0.54	4.65	5.19	ENSMUST00000083286	Gm25794	snRNA	6	4.88	41	4.35	23	5.56	36	3.45	29	4.55	22	14.29	14	0	5	2.78	36
0.54	4.65	5.19	ENSMUST00000179794	Gm25173	snRNA	6	4.88	41	4.35	23	5.56	36	3.45	29	4.55	22	14.29	14	0	5	2.78	36
0.43	4.76	5.19	ENSMUST00000082459	Gm23627	snRNA	6	5	40	4.35	23	5.88	34	3.45	29	4.55	22	14.29	14	0	5	2.78	36
0.47	4.72	5.19	ENSMUST00000179484	Gm25618	snRNA	6	5	40	4.35	23	5.71	35	3.45	29	4.55	22	14.29	14	0	5	2.78	36
0.54	4.65	5.19	ENSMUST00000179904	Gm22288	snRNA	6	4.88	41	4.35	23	5.56	36	3.45	29	4.55	22	14.29	14	0	5	2.78	36
0.54	4.65	5.19	ENSMUST00000178061	Gm23151	snRNA	6	4.88	41	4.35	23	5.56	36	3.45	29	4.55	22	14.29	14	0	5	2.78	36
0.54	4.65	5.19	ENSMUST00000082988	Gm22628	snRNA	6	4.88	41	4.35	23	5.56	36	3.45	29	4.55	22	14.29	14	0	5	2.78	36
0.54	4.65	5.19	ENSMUST00000082784	Gm25929	snRNA	6	4.88	41	4.35	23	5.56	36	3.45	29	4.55	22	14.29	14	0	5	2.78	36
0.54	4.65	5.19	ENSMUST00000082698	Gm25142	snRNA	6	4.88	41	4.35	23	5.56	36	3.45	29	4.55	22	14.29	14	0	5	2.78	36
0.54	4.65	5.19	ENSMUST00000180326	Gm22418	snRNA	6	4.88	41	4.35	23	5.56	36	3.45	29	4.55	22	14.29	14	0	5	2.78	36
0.47	4.72	5.19	ENSMUST00000083795	Gm26176	snRNA	6	5	40	4.35	23	5.71	35	3.45	29	4.55	22	14.29	14	0	5	2.78	36
0.54	4.65	5.19	ENSMUST00000083073	Gm26324	snRNA	6	4.88	41	4.35	23	5.56	36	3.45	29	4.55	22	14.29	14	0	5	2.78	36
0.43	4.76	5.19	ENSMUST00000180247	Gm25740	snRNA	6	5	40	4.35	23	5.88	34	3.45	29	4.55	22	14.29	14	0	5	2.78	36
0.43	4.76	5.19	ENSMUST00000082970	Gm25404	snRNA	6	5	40	4.35	23	5.88	34	3.45	29	4.55	22	14.29	14	0	5	2.78	36
0.54	4.65	5.19	ENSMUST00000180226	Gm23144	snRNA	6	4.88	41	4.35	23	5.56	36	3.45	29	4.55	22	14.29	14	0	5	2.78	36
0.43	4.76	5.19	ENSMUST00000083657	Gm22753	snRNA	6	5	40	4.35	23	5.88	34	3.45	29	4.55	22	14.29	14	0	5	2.78	36
0.54	4.65	5.19	ENSMUST00000180099	Gm24565	snRNA	6	4.88	41	4.35	23	5.56	36	3.45	29	4.55	22	14.29	14	0	5	2.78	36
0.54	4.65	5.19	ENSMUST00000180010	Gm22645	snRNA	6	4.88	41	4.35	23	5.56	36	3.45	29	4.55	22	14.29	14	0	5	2.78	36
0.43	4.76	5.19	ENSMUST00000083216	Gm22251	snRNA	6	5	40	4.35	23	5.88	34	3.45	29	4.55	22	14.29	14	0	5	2.78	36
0.43	4.76	5.19	ENSMUST00000083005	Gm23721	snRNA	6	5	40	4.35	23	5.88	34	3.45	29	4.55	22	14.29	14	0	5	2.78	36
0.43	4.76	5.19	ENSMUST00000179033	Gm24897	snRNA	6	5	40	4.35	23	5.88	34	3.45	29	4.55	22	14.29	14	0	5	2.78	36
0.54	4.65	5.19	ENSMUST00000178517	Gm26465	snRNA	6	4.88	41	4.35	23	5.56	36	3.45	29	4.55	22	14.29	14	0	5	2.78	36
0.54	4.65	5.19	ENSMUST00000178620	Gm24019	snRNA	6	4.88	41	4.35	23	5.56	36	3.45	29	4.55	22	14.29	14	0	5	2.78	36
0.54	4.65	5.19	ENSMUST00000083855	Gm25869	snRNA	6	4.88	41	4.35	23	5.56	36	3.45	29	4.55	22	14.29	14	0	5	2.78	36
0.54	4.65	5.19	ENSMUST00000178055	Gm24641	snRNA	6	4.88	41	4.35	23	5.56	36	3.45	29	4.55	22	14.29	14	0	5	2.78	36
0.43	4.76	5.19	ENSMUST00000083903	Gm23503	snRNA	6	5	40	4.35	23	5.88	34	3.45	29	4.55	22	14.29	14	0	5	2.78	36
0.47	4.72	5.19	ENSMUST00000082755	Gm25815	snRNA	6	5	40	4.35	23	5.71	35	3.45	29	4.55	22	14.29	14	0	5	2.78	36
0.47	4.72	5.19	ENSMUST00000180019	Gm22307	snRNA	6	5	40	4.35	23	5.71	35	3.45	29	4.55	22	14.29	14	0	5	2.78	36
0.43	4.76	5.19	ENSMUST00000083367	Gm23248	snRNA	6	5	40	4.35	23	5.88	34	3.45	29	4.55	22	14.29	14	0	5	2.78	36
0.54	4.65	5.19	ENSMUST00000179274	Gm25737	snRNA	6	4.88	41	4.35	23	5.56	36	3.45	29	4.55	22	14.29	14	0	5	2.78	36
0.54	4.65	5.19	ENSMUST00000177746	Gm25256	snRNA	6	4.88	41	4.35	23	5.56	36	3.45	29	4.55	22	14.29	14	0	5	2.78	36
0.47	4.72	5.19	ENSMUST00000158343	Gm22113	snRNA	6	5	40	4.35	23	5.71	35	3.45	29	4.55	22	14.29	14	0	5	2.78	36
0.54	4.65	5.19	ENSMUST00000178482	Gm23217	snRNA	6	4.88	41	4.35	23	5.56	36	3.45	29	4.55	22	14.29	14	0	5	2.78	36
0.43	4.76	5.19	ENSMUST00000082781	Gm24207	snRNA	6	5	40	4.35	23	5.88	34	3.45	29	4.55	22	14.29	14	0	5	2.78	36
0.43	4.76	5.19	ENSMUST00000083798	Gm24492	snRNA	6	5	40	4.35	23	5.88	34	3.45	29	4.55	22	14.29	14	0	5	2.78	36
0.54	4.65	5.19	ENSMUST00000122504	Gm24596	snRNA	6	4.88	41	4.35	23	5.56	36	3.45	29	4.55	22	14.29	14	0	5	2.78	36
0.54	4.65	5.19	ENSMUST00000083741	Gm24260	snRNA	6	4.88	41	4.35	23	5.56	36	3.45	29	4.55	22	14.29	14	0	5	2.78	36
0.54	4.65	5.19	ENSMUST00000179440	Gm24242	snRNA	6	4.88	41	4.35	23	5.56	36	3.45	29	4.55	22	14.29	14	0	5	2.78	36
0.47	4.72	5.19	ENSMUST00000083017	Gm23412	snRNA	6	5	40	4.35	23	5.71	35	3.45	29	4.55	22	14.29	14	0	5	2.78	36
0.54	4.65	5.19	ENSMUST00000178139	Gm25245	snRNA	6	4.88	41	4.35	23	5.56	36	3.45	29	4.55	22	14.29	14	0	5	2.78	36
0.54	4.65	5.19	ENSMUST00000178420	Gm24486	snRNA	6	4.88	41	4.35	23	5.56	36	3.45	29	4.55	22	14.29	14	0	5	2.78	36
0.54	4.65	5.19	ENSMUST00000083693	Gm24803	snRNA	6	4.88	41	4.35	23	5.56	36	3.45	29	4.55	22	14.29	14	0	5	2.78	36
0.54	4.65	5.19	ENSMUST00000083439	Gm22740	snRNA	6	4.88	41	4.35	23	5.56	36	3.45	29	4.55	22	14.29	14	0	5	2.78	36
0.54	4.65	5.19	ENSMUST00000083857	Gm25516	snRNA	6	4.88	41	4.35	23	5.56	36	3.45	29	4.55	22	14.29	14	0	5	2.78	36
0.54	4.65	5.19	ENSMUST00000179017	Gm24722	snRNA	6	4.88	41	4.35	23	5.56	36	3.45	29	4.55	22	14.29	14	0	5	2.78	36
0.43	4.76	5.19	ENSMUST00000179942	Gm26180	snRNA	6	5	40	4.35	23	5.88	34	3.45	29	4.55	22	14.29	14	0	5	2.78	36
0.47	4.72	5.19	ENSMUST00000082657	Gm22302	snRNA	6	5	40	4.35	23	5.71	35	3.45	29	4.55	22	14.29	14	0	5	2.78	36
0.54	4.65	5.19	ENSMUST00000122527	Gm25781	snRNA	6	4.88	41	4.35	23	5.56	36	3.45	29	4.55	22	14.29	14	0	5	2.78	36
0.43	4.76	5.19	ENSMUST00000082563	Gm22062	snRNA	6	5	40	4.35	23	5.88	34	3.45	29	4.55	22	14.29	14	0	5	2.78	36
0.54	4.65	5.19	ENSMUST00000179260	Gm26243	snRNA	6	4.88	41	4.35	23	5.56	36	3.45	29	4.55	22	14.29	14	0	5	2.78	36
0.43	4.76	5.19	ENSMUST00000101884	Gm22004	snRNA	6	5	40	4.35	23	5.88	34	3.45	29	4.55	22	14.29	14	0	5	2.78	36
0.43	4.76	5.19	ENSMUST00000179841	Gm24267	snRNA	6	5	40	4.35	23	5.88	34	3.45	29	4.55	22	14.29	14	0	5	2.78	36
0.54	4.65	5.19	ENSMUST00000179782	Gm24978	snRNA	6	4.88	41	4.35	23	5.56	36	3.45	29	4.55	22	14.29	14	0	5	2.78	36
0.43	4.76	5.19	ENSMUST00000083864	Gm25518	snRNA	6	5	40	4.35	23	5.88	34	3.45	29	4.55	22	14.29	14	0	5	2.78	36
0.54	4.65	5.19	ENSMUST00000179101	Gm24873	snRNA	6	4.88	41	4.35	23	5.56	36	3.45	29	4.55	22	14.29	14	0	5	2.78	36
0.54	4.65	5.19	ENSMUST00000083336	Gm25127	snRNA	6	4.88	41	4.35	23	5.56	36	3.45	29	4.55	22	14.29	14	0	5	2.78	36
0.54	4.65	5.19	ENSMUST00000083311	Gm22295	snRNA	6	4.88	41	4.35	23	5.56	36	3.45	29	4.55	22	14.29	14	0	5	2.78	36
0.54	4.65	5.19	ENSMUST00000178659	Gm23610	snRNA	6	4.88	41	4.35	23	5.56	36	3.45	29	4.55	22	14.29	14	0	5	2.78	36
0.54	4.65	5.19	ENSMUST00000178877	Gm25547	snRNA	6	4.88	41	4.35	23	5.56	36	3.45	29	4.55	22	14.29	14	0	5	2.78	36
0.54	4.65	5.19	ENSMUST00000180111	Gm25672	snRNA	6	4.88	41	4.35	23	5.56	36	3.45	29	4.55	22	14.29	14	0	5	2.78	36
0.54	4.65	5.19	ENSMUST00000178275	Gm25829	snRNA	6	4.88	41	4.35	23	5.56	36	3.45	29	4.55	22	14.29	14	0	5	2.78	36
0.54	4.65	5.19	ENSMUST00000083459	Gm24861	snRNA	6	4.88	41	4.35	23	5.56	36	3.45	29	4.55	22	14.29	14	0	5	2.78	36
0.54	4.65	5.19	ENSMUST00000083251	Gm25137	snRNA	6	4.88	41	4.35	23	5.56	36	3.45	29	4.55	22	14.29	14	0	5	2.78	36
0.54	4.65	5.19	ENSMUST00000179775	Gm22360	snRNA	6	4.88	41	4.35	23	5.56	36	3.45	29	4.55	22	14.29	14	0	5	2.78	36
0.54	4.65	5.19	ENSMUST00000083181	Gm23298	snRNA	6	4.88	41	4.35	23	5.56	36	3.45	29	4.55	22	14.29	14	0	5	2.78	36
0.54	4.65	5.19	ENSMUST00000178491	Gm26245	snRNA	6	4.88	41	4.35	23	5.56	36	3.45	29	4.55	22	14.29	14	0	5	2.78	36
0.47	4.72	5.19	ENSMUST00000083038	Gm26055	snRNA	6	5	40	4.35	23	5.71	35	3.45	29	4.55	22	14.29	14	0	5	2.78	36
0.54	4.65	5.19	ENSMUST00000082729	Gm24859	snRNA	6	4.88	41	4.35	23	5.56	36	3.45	29	4.55	22	14.29	14	0	5	2.78	36
0.47	4.72	5.19	ENSMUST00000178307	Gm26501	snRNA	6	5	40	4.35	23	5.71	35	3.45	29	4.55	22	14.29	14	0	5	2.78	36
0.47	4.72	5.19	ENSMUST00000179697	Gm24464	snRNA	6	5	40	4.35	23	5.71	35	3.45	29	4.55	22	14.29	14	0	5	2.78	36
0.54	4.65	5.19	ENSMUST00000179754	Gm22823	snRNA	6	4.88	41	4.35	23	5.56	36	3.45	29	4.55	22	14.29	14	0	5	2.78	36
0.54	4.65	5.19	ENSMUST00000082801	Gm23057	snRNA	6	4.88	41	4.35	23	5.56	36	3.45	29	4.55	22	14.29	14	0	5	2.78	36
0.54	4.65	5.19	ENSMUST00000083204	Gm24458	snRNA	6	4.88	41	4.35	23	5.56	36	3.45	29	4.55	22	14.29	14	0	5	2.78	36
0.54	4.65	5.19	ENSMUST00000082638	Gm25801	snRNA	6	4.88	41	4.35	23	5.56	36	3.45	29	4.55	22	14.29	14	0	5	2.78	36
0.54	4.65	5.19	ENSMUST00000179962	Gm24389	snRNA	6	4.88	41	4.35	23	5.56	36	3.45	29	4.55	22	14.29	14	0	5	2.78	36
0.54	4.65	5.19	ENSMUST00000179713	Gm23712	snRNA	6	4.88	41	4.35	23	5.56	36	3.45	29	4.55	22	14.29	14	0	5	2.78	36
0.47	4.72	5.19	ENSMUST00000082632	Gm24144	snRNA	6	5	40	4.35	23	5.71	35	3.45	29	4.55	22	14.29	14	0	5	2.78	36
0.47	4.72	5.19	ENSMUST00000180258	Gm25412	snRNA	6	5	40	4.35	23	5.71	35	3.45	29	4.55	22	14.29	14	0	5	2.78	36
0.47	4.72	5.19	ENSMUST00000178825	Gm24168	snRNA	6	5	40	4.35	23	5.71	35	3.45	29	4.55	22	14.29	14	0	5	2.78	36
0.54	4.65	5.19	ENSMUST00000083198	Gm24456	snRNA	6	4.88	41	4.35	23	5.56	36	3.45	29	4.55	22	14.29	14	0	5	2.78	36
0.54	4.65	5.19	ENSMUST00000179111	Gm23934	snRNA	6	4.88	41	4.35	23	5.56	36	3.45	29	4.55	22	14.29	14	0	5	2.78	36
0.43	4.76	5.19	ENSMUST00000101885	Gm22003	snRNA	6	5	40	4.35	23	5.88	34	3.45	29	4.55	22	14.29	14	0	5	2.78	36
0.43	4.76	5.19	ENSMUST00000179034	Gm22129	snRNA	6	5	40	4.35	23	5.88	34	3.45	29	4.55	22	14.29	14	0	5	2.78	36
0.54	4.65	5.19	ENSMUST00000179670	Gm22995	snRNA	6	4.88	41	4.35	23	5.56	36	3.45	29	4.55	22	14.29	14	0	5	2.78	36
0.54	4.65	5.19	ENSMUST00000101953	Gm23941	snRNA	6	4.88	41	4.35	23	5.56	36	3.45	29	4.55	22	14.29	14	0	5	2.78	36
0.54	4.65	5.19	ENSMUST00000083894	Gm26317	snRNA	6	4.88	41	4.35	23	5.56	36	3.45	29	4.55	22	14.29	14	0	5	2.78	36
0.54	4.65	5.19	ENSMUST00000178183	Gm24753	snRNA	6	4.88	41	4.35	23	5.56	36	3.45	29	4.55	22	14.29	14	0	5	2.78	36
0.54	4.65	5.19	ENSMUST00000188029	Gm29163	antisense	6	4.88	41	4.35	23	5.56	36	3.45	29	4.55	22	14.29	14	0	5	2.78	36
0.54	4.65	5.19	ENSMUST00000082560	Gm22063	snRNA	6	4.88	41	4.35	23	5.56	36	3.45	29	4.55	22	14.29	14	0	5	2.78	36
0.43	4.76	5.19	ENSMUST00000180118	Gm22756	snRNA	6	5	40	4.35	23	5.88	34	3.45	29	4.55	22	14.29	14	0	5	2.78	36
1.72	3.47	5.19	ENSMUST00000083084	Gm23511	snRNA	63	6.54	107	2	50	2.5	80	1.25	80	1.41	71	13.79	29	5.26	38	5.38	93
0.54	4.65	5.19	ENSMUST00000082478	Gm22246	snRNA	6	4.88	41	4.35	23	5.56	36	3.45	29	4.55	22	14.29	14	0	5	2.78	36
0.54	4.65	5.19	ENSMUST00000082487	Gm23140	snRNA	6	4.88	41	4.35	23	5.56	36	3.45	29	4.55	22	14.29	14	0	5	2.78	36
0.54	4.65	5.19	ENSMUST00000179018	Gm22969	snRNA	6	4.88	41	4.35	23	5.56	36	3.45	29	4.55	22	14.29	14	0	5	2.78	36
0.54	4.65	5.19	ENSMUST00000179690	Gm26295	snRNA	6	4.88	41	4.35	23	5.56	36	3.45	29	4.55	22	14.29	14	0	5	2.78	36
0.43	4.76	5.19	ENSMUST00000158665	Gm23207	snRNA	6	5	40	4.35	23	5.88	34	3.45	29	4.55	22	14.29	14	0	5	2.78	36
0.54	4.65	5.19	ENSMUST00000179057	Gm25101	snRNA	6	4.88	41	4.35	23	5.56	36	3.45	29	4.55	22	14.29	14	0	5	2.78	36
0.43	4.76	5.19	ENSMUST00000083037	Gm26054	snRNA	6	5	40	4.35	23	5.88	34	3.45	29	4.55	22	14.29	14	0	5	2.78	36
0.54	4.65	5.19	ENSMUST00000175463	Gm25380	snRNA	6	4.88	41	4.35	23	5.56	36	3.45	29	4.55	22	14.29	14	0	5	2.78	36
0.54	4.65	5.19	ENSMUST00000180129	Gm23805	snRNA	6	4.88	41	4.35	23	5.56	36	3.45	29	4.55	22	14.29	14	0	5	2.78	36
0.54	4.65	5.19	ENSMUST00000177941	Gm22822	snRNA	6	4.88	41	4.35	23	5.56	36	3.45	29	4.55	22	14.29	14	0	5	2.78	36
0.43	4.76	5.19	ENSMUST00000082460	Gm23622	snRNA	6	5	40	4.35	23	5.88	34	3.45	29	4.55	22	14.29	14	0	5	2.78	36
0.47	4.72	5.19	ENSMUST00000157891	Gm23044	snRNA	6	5	40	4.35	23	5.71	35	3.45	29	4.55	22	14.29	14	0	5	2.78	36
0.54	4.65	5.19	ENSMUST00000083150	Gm26496	snRNA	6	4.88	41	4.35	23	5.56	36	3.45	29	4.55	22	14.29	14	0	5	2.78	36
0.54	4.65	5.19	ENSMUST00000178972	Gm25312	snRNA	6	4.88	41	4.35	23	5.56	36	3.45	29	4.55	22	14.29	14	0	5	2.78	36
0.54	4.65	5.19	ENSMUST00000179897	Gm24870	snRNA	6	4.88	41	4.35	23	5.56	36	3.45	29	4.55	22	14.29	14	0	5	2.78	36
0.54	4.65	5.19	ENSMUST00000180065	Gm25448	snRNA	6	4.88	41	4.35	23	5.56	36	3.45	29	4.55	22	14.29	14	0	5	2.78	36
0.54	4.65	5.19	ENSMUST00000178844	Gm25709	snRNA	6	4.88	41	4.35	23	5.56	36	3.45	29	4.55	22	14.29	14	0	5	2.78	36
0.43	4.76	5.19	ENSMUST00000083230	Gm23814	snRNA	6	5	40	4.35	23	5.88	34	3.45	29	4.55	22	14.29	14	0	5	2.78	36
0.54	4.65	5.19	ENSMUST00000180237	Gm23512	snRNA	6	4.88	41	4.35	23	5.56	36	3.45	29	4.55	22	14.29	14	0	5	2.78	36
0.54	4.65	5.19	ENSMUST00000083232	Gm24018	snRNA	6	4.88	41	4.35	23	5.56	36	3.45	29	4.55	22	14.29	14	0	5	2.78	36
0.54	4.65	5.19	ENSMUST00000082555	Gm23296	snRNA	6	4.88	41	4.35	23	5.56	36	3.45	29	4.55	22	14.29	14	0	5	2.78	36
0.54	4.65	5.19	ENSMUST00000180294	Gm26058	snRNA	6	4.88	41	4.35	23	5.56	36	3.45	29	4.55	22	14.29	14	0	5	2.78	36
0.54	4.65	5.19	ENSMUST00000178290	Gm22092	snRNA	6	4.88	41	4.35	23	5.56	36	3.45	29	4.55	22	14.29	14	0	5	2.78	36
0.54	4.65	5.19	ENSMUST00000179184	Gm25021	snRNA	6	4.88	41	4.35	23	5.56	36	3.45	29	4.55	22	14.29	14	0	5	2.78	36
0.54	4.65	5.19	ENSMUST00000179535	Gm25064	snRNA	6	4.88	41	4.35	23	5.56	36	3.45	29	4.55	22	14.29	14	0	5	2.78	36
0.43	4.76	5.19	ENSMUST00000083771	Gm22829	snRNA	6	5	40	4.35	23	5.88	34	3.45	29	4.55	22	14.29	14	0	5	2.78	36
0.54	4.65	5.19	ENSMUST00000082953	Gm24205	snRNA	6	4.88	41	4.35	23	5.56	36	3.45	29	4.55	22	14.29	14	0	5	2.78	36
0.54	4.65	5.19	ENSMUST00000177655	Gm22290	snRNA	6	4.88	41	4.35	23	5.56	36	3.45	29	4.55	22	14.29	14	0	5	2.78	36
0.54	4.65	5.19	ENSMUST00000082973	Gm25405	snRNA	6	4.88	41	4.35	23	5.56	36	3.45	29	4.55	22	14.29	14	0	5	2.78	36
0.43	4.76	5.19	ENSMUST00000179147	Gm23191	snRNA	6	5	40	4.35	23	5.88	34	3.45	29	4.55	22	14.29	14	0	5	2.78	36
0.54	4.65	5.19	ENSMUST00000083269	Gm24614	snRNA	6	4.88	41	4.35	23	5.56	36	3.45	29	4.55	22	14.29	14	0	5	2.78	36
0.54	4.65	5.19	ENSMUST00000083261	Gm26071	snRNA	6	4.88	41	4.35	23	5.56	36	3.45	29	4.55	22	14.29	14	0	5	2.78	36
0.47	4.72	5.19	ENSMUST00000178054	Gm26430	snRNA	6	5	40	4.35	23	5.71	35	3.45	29	4.55	22	14.29	14	0	5	2.78	36
0.47	4.72	5.19	ENSMUST00000083343	Gm25126	snRNA	6	5	40	4.35	23	5.71	35	3.45	29	4.55	22	14.29	14	0	5	2.78	36
0.54	4.65	5.19	ENSMUST00000082465	Gm23629	snRNA	6	4.88	41	4.35	23	5.56	36	3.45	29	4.55	22	14.29	14	0	5	2.78	36
0.54	4.65	5.19	ENSMUST00000178688	Gm23092	snRNA	6	4.88	41	4.35	23	5.56	36	3.45	29	4.55	22	14.29	14	0	5	2.78	36
0.54	4.65	5.19	ENSMUST00000083727	Gm22580	snRNA	6	4.88	41	4.35	23	5.56	36	3.45	29	4.55	22	14.29	14	0	5	2.78	36
0.43	4.76	5.19	ENSMUST00000082733	Gm25453	snRNA	6	5	40	4.35	23	5.88	34	3.45	29	4.55	22	14.29	14	0	5	2.78	36
0.54	4.65	5.19	ENSMUST00000082824	Gm26331	snRNA	6	4.88	41	4.35	23	5.56	36	3.45	29	4.55	22	14.29	14	0	5	2.78	36
0.54	4.65	5.19	ENSMUST00000179714	Gm24424	snRNA	6	4.88	41	4.35	23	5.56	36	3.45	29	4.55	22	14.29	14	0	5	2.78	36
0.43	4.76	5.19	ENSMUST00000179967	Gm23410	snRNA	6	5	40	4.35	23	5.88	34	3.45	29	4.55	22	14.29	14	0	5	2.78	36
0.54	4.65	5.19	ENSMUST00000179641	Gm22450	snRNA	6	4.88	41	4.35	23	5.56	36	3.45	29	4.55	22	14.29	14	0	5	2.78	36
0.54	4.65	5.19	ENSMUST00000177627	Gm24540	snRNA	6	4.88	41	4.35	23	5.56	36	3.45	29	4.55	22	14.29	14	0	5	2.78	36
0.54	4.65	5.19	ENSMUST00000178850	Gm24713	snRNA	6	4.88	41	4.35	23	5.56	36	3.45	29	4.55	22	14.29	14	0	5	2.78	36
0.43	4.76	5.19	ENSMUST00000082509	Gm26226	snRNA	6	5	40	4.35	23	5.88	34	3.45	29	4.55	22	14.29	14	0	5	2.78	36
0.47	4.72	5.19	ENSMUST00000082886	Gm25739	snRNA	6	5	40	4.35	23	5.71	35	3.45	29	4.55	22	14.29	14	0	5	2.78	36
5.13	0	5.13	ENSMUST00000146701	Meg3	lincRNA	772	0	17	0	12	0	15	0	8	0	5	16.67	6	7.69	13	0	15
5.13	0	5.13	ENSMUST00000201414	Cct6a	processed_transcript	494	0	22	0	20	0	20	0	17	0	6	11.11	9	0	14	10	10
5.13	0	5.13	ENSMUST00000187666	Snhg14	processed_transcript	740	0	21	0	5	0	24	0	15	11.11	9	0	5	0	7	5.56	18
5.13	0	5.13	ENSMUST00000031402	Cct6a	processed_transcript	53	0	21	0	20	0	19	0	17	0	6	11.11	9	0	14	10	10
-3.21	8.33	5.13	ENSMUST00000122757	Gm22987	misc_RNA	19	7.14	14	12.5	8	8.33	12	7.14	14	0	8	11.11	9	0	10	8.33	12
1.82	3.29	5.11	ENSMUST00000180798	Gm26905	lincRNA	1148	3.63	358	1.85	108	2.93	376	4.35	161	1.54	65	5.41	37	9.76	41	5.22	268
0.56	4.44	5	ENSMUST00000175078	Gm23639	snoRNA	22	0	5	5.88	17	0	6	5.88	17	13.33	15	5.88	17	0	21	0	7
-1.52	6.52	5	ENSMUST00000180671	Gm4419	lincRNA	1482	0	5	0	8	9.09	22	9.09	11	0	7	0	13	12.5	8	8.33	12
3.51	1.49	5	ENSMUST00000083902	Gm23502	snRNA	52	5.56	18	0	17	0	16	0	16	12.5	8	0	9	0	7	6.25	16
1.79	3.18	4.96	ENSMUST00000044500	Gm4117	processed_transcript	14676	3.49	373	1.77	113	2.85	386	4.19	167	1.43	70	5.13	39	9.3	43	5.17	271
2.31	2.65	4.96	ENSMUST00000168843	Gm4925	transcribed_processed_pseudogene	1018	3.03	66	2.56	39	1.45	69	3.85	52	5.71	35	7.89	38	0	18	4	50
3.62	1.31	4.93	ENSMUST00000198477	Rn18s-rs5	rRNA	736	2.04	49	0	30	0	37	2.7	37	5.56	36	5.88	34	3.12	32	5	40
3.62	1.31	4.93	ENSMUST00000200021	Yam1	lincRNA	570	2.04	49	0	30	0	37	2.7	37	5.56	36	5.88	34	3.12	32	5	40
3.42	1.49	4.91	ENSMUST00000083004	Mir3068	snoRNA	16	1.3	77	3.23	31	1.82	55	0	38	6.25	48	3.85	26	3.33	30	5.08	59
3.69	1.19	4.88	ENSMUST00000165677	Gm8624	transcribed_processed_pseudogene	199	0	21	4.76	21	0	23	0	19	0	17	4.55	22	4.55	22	9.52	21
4.88	0	4.88	ENSMUST00000150375	Gm13563	antisense	293	0	10	0	9	0	5	0	11	11.11	9	0	13	0	10	11.11	9
1.75	3.12	4.88	ENSMUST00000083282	Gm25818	snRNA	64	8.33	36	0	9	0	29	0	22	0	14	0	5	0	5	11.76	17
4.04	0.84	4.88	ENSMUST00000082838	Gm25202	snRNA	73	3.33	30	0	21	0	28	0	40	10	20	0	12	0	19	6.45	31
-6.44	11.32	4.88	ENSMUST00000180492	2010300F17Rik	lincRNA	763	10	20	12.5	32	8.7	23	12.9	31	9.52	21	4.76	21	4.17	24	0	16
-0.12	5	4.88	ENSMUST00000157338	Gm25394	snoRNA	4	3.57	28	3.45	29	2.78	36	8.51	47	6.45	31	3.23	31	6.06	33	3.57	28
0.72	4.15	4.87	ENSMUST00000083953	n-R5s185	rRNA	52	0	24	2.88	104	5.63	71	11.11	18	5.95	84	4.95	404	16.67	6	0	40
1.57	3.28	4.85	ENSMUST00000178820	n-R5s142	rRNA	67	2.79	394	3.34	1826	3.28	1159	3.52	284	3.41	1378	5.31	7025	4.11	146	2.99	635
1.57	3.28	4.85	ENSMUST00000178859	n-R5s144	rRNA	67	2.79	394	3.34	1826	3.28	1159	3.52	284	3.41	1378	5.31	7025	4.11	146	2.99	635
1.57	3.28	4.85	ENSMUST00000179500	n-R5s122	rRNA	67	2.79	394	3.34	1826	3.28	1159	3.52	284	3.41	1378	5.31	7025	4.11	146	2.99	635
1.57	3.28	4.85	ENSMUST00000179080	n-R5s136	rRNA	67	2.79	394	3.34	1826	3.28	1159	3.52	284	3.41	1378	5.31	7025	4.11	146	2.99	635
1.57	3.28	4.85	ENSMUST00000179843	Gm26391	rRNA	67	2.79	394	3.34	1826	3.28	1159	3.52	284	3.41	1378	5.31	7025	4.11	146	2.99	635
1.57	3.28	4.85	ENSMUST00000178755	n-R5s103	rRNA	67	2.79	394	3.34	1826	3.28	1159	3.52	284	3.41	1378	5.31	7025	4.11	146	2.99	635
1.57	3.28	4.85	ENSMUST00000178066	n-R5s141	rRNA	67	2.79	394	3.34	1826	3.28	1159	3.52	284	3.41	1378	5.31	7025	4.11	146	2.99	635
1.57	3.28	4.85	ENSMUST00000178983	n-R5s134	rRNA	67	2.79	394	3.34	1826	3.28	1159	3.52	284	3.41	1378	5.31	7025	4.11	146	2.99	635
1.57	3.28	4.85	ENSMUST00000178804	n-R5s123	rRNA	67	2.79	394	3.34	1826	3.28	1159	3.52	284	3.41	1378	5.31	7025	4.11	146	2.99	635
1.57	3.28	4.85	ENSMUST00000177555	Rn5s	rRNA	67	2.79	394	3.34	1826	3.28	1159	3.52	284	3.41	1378	5.31	7025	4.11	146	2.99	635
1.57	3.28	4.85	ENSMUST00000177995	Gm22109	rRNA	67	2.79	394	3.34	1826	3.28	1159	3.52	284	3.41	1378	5.31	7025	4.11	146	2.99	635
1.57	3.28	4.85	ENSMUST00000177589	n-R5s121	rRNA	67	2.79	394	3.34	1826	3.28	1159	3.52	284	3.41	1378	5.31	7025	4.11	146	2.99	635
1.57	3.28	4.85	ENSMUST00000179275	n-R5s133	rRNA	67	2.79	394	3.34	1826	3.28	1159	3.52	284	3.41	1378	5.31	7025	4.11	146	2.99	635
1.57	3.28	4.85	ENSMUST00000179107	n-R5s104	rRNA	67	2.79	394	3.34	1826	3.28	1159	3.52	284	3.41	1378	5.31	7025	4.11	146	2.99	635
1.57	3.28	4.85	ENSMUST00000180000	n-R5s120	rRNA	67	2.79	394	3.34	1826	3.28	1159	3.52	284	3.41	1378	5.31	7025	4.11	146	2.99	635
1.57	3.28	4.85	ENSMUST00000179431	n-R5s117	rRNA	67	2.79	394	3.34	1826	3.28	1159	3.52	284	3.41	1378	5.31	7025	4.11	146	2.99	635
1.57	3.28	4.85	ENSMUST00000179704	n-R5s107	rRNA	67	2.79	394	3.34	1826	3.28	1159	3.52	284	3.41	1378	5.31	7025	4.11	146	2.99	635
1.57	3.28	4.85	ENSMUST00000178069	Gm23284	rRNA	67	2.79	394	3.34	1826	3.28	1159	3.52	284	3.41	1378	5.31	7025	4.11	146	2.99	635
1.57	3.28	4.85	ENSMUST00000178975	n-R5s139	rRNA	67	2.79	394	3.34	1826	3.28	1159	3.52	284	3.41	1378	5.31	7025	4.11	146	2.99	635
1.57	3.28	4.85	ENSMUST00000178203	n-R5s111	rRNA	67	2.79	394	3.34	1826	3.28	1159	3.52	284	3.41	1378	5.31	7025	4.11	146	2.99	635
1.57	3.28	4.85	ENSMUST00000178106	n-R5s100	rRNA	67	2.79	394	3.34	1826	3.28	1159	3.52	284	3.41	1378	5.31	7025	4.11	146	2.99	635
1.57	3.28	4.85	ENSMUST00000179476	n-R5s138	rRNA	67	2.79	394	3.34	1826	3.28	1159	3.52	284	3.41	1378	5.31	7025	4.11	146	2.99	635
1.57	3.28	4.85	ENSMUST00000179081	Gm25018	rRNA	67	2.79	394	3.34	1826	3.28	1159	3.52	284	3.41	1378	5.31	7025	4.11	146	2.99	635
1.57	3.28	4.85	ENSMUST00000179995	n-R5s110	rRNA	67	2.79	394	3.34	1826	3.28	1159	3.52	284	3.41	1378	5.31	7025	4.11	146	2.99	635
1.57	3.28	4.85	ENSMUST00000178520	n-R5s149	rRNA	67	2.79	394	3.34	1826	3.28	1159	3.52	284	3.41	1378	5.31	7025	4.11	146	2.99	635
1.57	3.28	4.85	ENSMUST00000179377	n-R5s125	rRNA	67	2.79	394	3.34	1826	3.28	1159	3.52	284	3.41	1378	5.31	7025	4.11	146	2.99	635
1.57	3.28	4.85	ENSMUST00000178027	Gm22291	rRNA	67	2.79	394	3.34	1826	3.28	1159	3.52	284	3.41	1378	5.31	7025	4.11	146	2.99	635
1.57	3.28	4.85	ENSMUST00000177889	n-R5s146	rRNA	67	2.79	394	3.34	1826	3.28	1159	3.52	284	3.41	1378	5.31	7025	4.11	146	2.99	635
1.57	3.28	4.85	ENSMUST00000178499	n-R5s105	rRNA	67	2.79	394	3.34	1826	3.28	1159	3.52	284	3.41	1378	5.31	7025	4.11	146	2.99	635
1.57	3.28	4.85	ENSMUST00000179542	n-R5s143	rRNA	67	2.79	394	3.34	1826	3.28	1159	3.52	284	3.41	1378	5.31	7025	4.11	146	2.99	635
1.57	3.28	4.85	ENSMUST00000180096	n-R5s128	rRNA	67	2.79	394	3.34	1826	3.28	1159	3.52	284	3.41	1378	5.31	7025	4.11	146	2.99	635
1.57	3.28	4.85	ENSMUST00000179143	n-R5s113	rRNA	67	2.79	394	3.34	1826	3.28	1159	3.52	284	3.41	1378	5.31	7025	4.11	146	2.99	635
1.57	3.28	4.85	ENSMUST00000179195	n-R5s109	rRNA	67	2.79	394	3.34	1826	3.28	1159	3.52	284	3.41	1378	5.31	7024	4.11	146	2.99	635
1.57	3.28	4.85	ENSMUST00000178208	n-R5s112	rRNA	67	2.79	394	3.34	1826	3.28	1159	3.52	284	3.41	1378	5.31	7025	4.11	146	2.99	635
1.57	3.28	4.85	ENSMUST00000179432	Gm25212	rRNA	67	2.79	394	3.34	1826	3.28	1159	3.52	284	3.41	1378	5.31	7025	4.11	146	2.99	635
1.57	3.28	4.85	ENSMUST00000177575	n-R5s108	rRNA	67	2.79	394	3.34	1826	3.28	1159	3.52	284	3.41	1378	5.31	7025	4.11	146	2.99	635
1.57	3.28	4.85	ENSMUST00000180334	n-R5s124	rRNA	67	2.79	394	3.34	1826	3.28	1159	3.52	284	3.41	1378	5.31	7025	4.11	146	2.99	635
1.94	2.9	4.84	ENSMUST00000185564	Gm28731	antisense	1132	0	17	6.67	15	7.69	13	0	24	9.09	11	5.26	19	4.17	24	0	8
2.43	2.4	4.83	ENSMUST00000189405	4933436I20Rik	lincRNA	582	2.8	107	4.17	72	1.69	118	1.68	119	2.86	70	5.13	78	4.63	108	6.67	75
1.13	3.64	4.76	ENSMUST00000181925	Gm26648	antisense	407	0	14	0	7	5.56	18	6.25	16	0	9	3.85	26	10	20	0	8
2.54	2.22	4.76	ENSMUST00000082466	Gm23927	snoRNA	57	0	19	12.5	8	0	13	0	5	10	10	0	8	0	9	6.67	15
1.31	3.45	4.76	ENSMUST00000155482	E130307A14Rik	processed_transcript	1349	0	7	0	5	0	8	11.11	9	0	6	0	5	20	5	0	5
-1.26	6.02	4.76	ENSMUST00000104111	Gm24126	snRNA	17	14.81	27	0	13	0	26	5.88	17	5.26	19	0	12	0	8	8.33	24
3.06	1.7	4.76	ENSMUST00000175064	Gm26461	misc_RNA	161	3.45	58	0	28	0	50	2.5	40	3.03	33	12.12	33	3.57	28	1.89	53
2.54	2.22	4.76	ENSMUST00000199928	ACEA_U3	snoRNA	57	0	19	12.5	8	0	13	0	5	10	10	0	8	0	9	6.67	15
3.43	1.33	4.76	ENSMUST00000182989	Gm4691	transcribed_processed_pseudogene	448	4.55	22	0	14	0	22	0	17	0	22	4.17	24	11.76	17	4.76	21
1.15	3.57	4.72	ENSMUST00000122642	Gm22344	misc_RNA	38	6.19	97	1.92	52	3.85	104	1.2	83	4.76	63	2.94	34	2.27	44	7.04	71
1.85	2.88	4.72	ENSMUST00000083953	n-R5s185	rRNA	57	0	51	3.27	214	2.6	154	6.06	33	2.61	153	5.23	822	18.18	22	0	83
1.85	2.86	4.71	ENSMUST00000179494	n-R5s209	rRNA	68	4.26	94	2.34	342	2.55	275	5.17	58	3.02	265	5.22	1321	13.33	30	1.38	145
-0.64	5.34	4.71	ENSMUST00000116828	Snord23	snoRNA	4	8.33	48	0	19	7.5	40	0	24	5.56	18	6.25	16	0	17	5.88	34
3.07	1.61	4.69	ENSMUST00000182520	Gm26917	lincRNA	744	0	19	0	10	4.35	23	0	10	0	16	14.29	21	0	13	0	14
2.67	2.02	4.69	ENSMUST00000192833	Gm26917	lincRNA	2558	0	27	5.56	18	0	38	6.25	16	0	12	0	15	20	5	6.25	32
2.67	2.02	4.69	ENSMUST00000182520	Gm26917	lincRNA	194	0	27	5.56	18	0	38	6.25	16	0	12	0	15	20	5	6.25	32
3.07	1.61	4.69	ENSMUST00000192833	Gm26917	lincRNA	3108	0	19	0	10	4.35	23	0	10	0	16	14.29	21	0	13	0	14
2.29	2.38	4.67	ENSMUST00000083953	n-R5s185	rRNA	68	3.57	84	2.34	299	1.27	237	5.88	51	3.15	222	5.08	1142	14.81	27	1.56	128
4.65	0	4.65	ENSMUST00000175423	Gm22993	misc_RNA	69	0	18	0	11	0	15	0	16	0	6	0	12	7.69	13	8.33	12
1.83	2.82	4.65	ENSMUST00000104719	n-R5s194	rRNA	68	4.4	91	2.41	332	2.24	268	5.45	55	2.79	251	5.18	1255	14.29	28	1.39	144
0.08	4.52	4.6	ENSMUST00000082629	Snora7a	snoRNA	16	5.45	275	4.63	281	5.02	259	3.27	336	4.49	312	5.05	198	5.91	237	3.03	231
0.04	4.53	4.57	ENSMUST00000157083	Gm23000	snRNA	74	4.81	104	2.63	38	5.43	92	3.23	31	2.5	40	7.69	13	0	26	5.93	118
0.26	4.3	4.56	ENSMUST00000083242	Rnu12	snRNA	56	3.76	797	4.18	646	4.58	720	4.69	811	4.56	570	5.47	548	5.36	485	3.11	611
-2.92	7.46	4.55	ENSMUST00000090779	Gm20634	processed_transcript	11	7.14	14	5.26	19	5	20	14.29	14	0	14	7.69	13	0	7	10	10
2.22	2.33	4.55	ENSMUST00000122642	Gm22344	misc_RNA	29	2.5	40	4.55	22	0	33	2.94	34	0	20	0	9	0	15	13.64	22
4.55	0	4.55	ENSMUST00000182981	Rian	processed_transcript	889	0	36	0	19	0	27	0	27	0	17	0	18	6.67	30	8.7	23
4.55	0	4.55	ENSMUST00000181253	Rian	processed_transcript	1334	0	36	0	19	0	27	0	27	0	17	0	18	6.67	30	8.7	23
1.52	3.03	4.55	ENSMUST00000172812	Malat1	lincRNA	4834	0	15	0	15	4.55	22	7.14	14	9.09	11	5.26	19	0	13	4.35	23
1.03	3.49	4.52	ENSMUST00000179494	n-R5s209	rRNA	52	0	34	2.72	147	4.59	109	8	25	6.3	127	4.48	581	11.11	9	0	57
1.84	2.67	4.51	ENSMUST00000192833	Gm26917	lincRNA	2821	5.06	79	2.82	71	1.1	91	1.69	59	2.11	95	6.15	130	5	100	3.85	52
1.84	2.67	4.51	ENSMUST00000182520	Gm26917	lincRNA	457	5.06	79	2.82	71	1.1	91	1.69	59	2.11	95	6.15	130	5	100	3.85	52
-4.81	9.3	4.49	ENSMUST00000083434	Gm24414	snRNA	4	5.97	67	26.92	26	4.88	41	7.89	38	8	25	0	14	0	11	5.13	39
1.07	3.42	4.49	ENSMUST00000104719	n-R5s194	rRNA	52	0	31	2.19	137	4.9	102	9.09	22	5.31	113	4.67	514	14.29	7	0	56
-4.81	9.3	4.49	ENSMUST00000157542	Gm23535	snRNA	4	5.97	67	26.92	26	4.88	41	7.89	38	8	25	0	14	0	11	5.13	39
-4.81	9.3	4.49	ENSMUST00000082530	Gm25078	snRNA	4	5.97	67	26.92	26	4.88	41	7.89	38	8	25	0	14	0	11	5.13	39
-4.81	9.3	4.49	ENSMUST00000083236	Gm23730	snRNA	4	5.97	67	26.92	26	4.88	41	7.89	38	8	25	0	14	0	11	5.13	39
-5.29	9.76	4.46	ENSMUST00000147424	4931440P22Rik	transcribed_processed_pseudogene	1924	17.86	28	6.9	29	6.45	31	8.57	35	14.29	21	0	32	2.94	34	4	25
1.78	2.66	4.44	ENSMUST00000104719	n-R5s194	rRNA	57	0	58	2.83	247	2.7	185	5.41	37	2.19	183	5.03	934	17.39	23	0	99
3	1.45	4.44	ENSMUST00000083320	Gm23973	misc_RNA	22	0	17	0	11	0	22	5.26	19	10	10	0	9	12.5	8	0	18
3.21	1.23	4.44	ENSMUST00000123318	Gm15965	antisense	276	5.88	17	0	15	0	28	0	21	20	5	0	12	7.14	14	0	14
4.44	0	4.44	ENSMUST00000122722	Gm26023	misc_RNA	24	0	20	0	17	0	16	0	19	0	14	0	7	0	5	10.53	19
0.58	3.81	4.39	ENSMUST00000104135	Rnu11	snRNA	12	3.63	193	3.62	138	4.44	180	3.36	119	5.98	117	5.13	156	2.84	141	3.87	155
0.11	4.27	4.39	ENSMUST00000180798	Gm26905	lincRNA	1142	8	125	2.78	36	2.94	136	0	54	0	17	0	5	0	8	5.95	84
4.35	0	4.35	ENSMUST00000198477	Rn18s-rs5	rRNA	717	0	16	0	10	0	19	0	12	16.67	12	0	8	0	12	0	14
4.35	0	4.35	ENSMUST00000200021	Yam1	lincRNA	551	0	16	0	10	0	19	0	12	16.67	12	0	8	0	12	0	14
1.77	2.55	4.31	ENSMUST00000179494	n-R5s209	rRNA	57	0	61	2.72	257	2.6	192	5	40	2.03	197	4.9	1000	16	25	0	100
0.5	3.8	4.3	ENSMUST00000157083	Gm23000	snRNA	76	3.29	152	5.08	59	4.32	139	2.22	45	3.92	51	0	20	0	37	5.85	171
3.11	1.19	4.3	ENSMUST00000202826	Peg13	sense_intronic	830	0	12	4	25	0	11	0	36	8	25	3.45	29	3.03	33	0	6
-3.76	8.06	4.3	ENSMUST00000116813	Gm22489	snoRNA	3	10	60	0	19	7.84	102	10	30	4.35	23	8.7	23	0	6	2.44	41
1.84	2.45	4.29	ENSMUST00000083004	Mir3068	snoRNA	33	2.53	79	0	31	1.79	56	5.26	38	6.25	48	0	26	6.67	30	3.39	59
2.33	1.94	4.27	ENSMUST00000158992	Scarna10	snoRNA	162	3.37	89	1.37	73	1.2	83	1.56	64	2.13	47	5.26	57	8.33	48	2.44	82
2.33	1.94	4.27	ENSMUST00000187351	Gm28967	sense_intronic	120	3.37	89	1.37	73	1.2	83	1.56	64	2.13	47	5.26	57	8.33	48	2.44	82
4.27	0	4.27	ENSMUST00000146701	Meg3	lincRNA	5664	0	26	0	21	0	21	0	52	0	16	2.33	43	5.88	34	8.33	24
4.26	0	4.26	ENSMUST00000182499	Mirg	lincRNA	2420	0	11	0	16	0	13	0	19	10.53	19	0	9	0	7	0	12
4.26	0	4.26	ENSMUST00000192968	Gm38251	antisense	2410	0	7	0	5	0	18	0	9	7.69	13	0	16	8.33	12	0	6
4.26	0	4.26	ENSMUST00000181543	Mirg	lincRNA	535	0	11	0	16	0	13	0	19	10.53	19	0	9	0	7	0	12
4.26	0	4.26	ENSMUST00000183144	Mirg	lincRNA	3032	0	11	0	16	0	13	0	19	10.53	19	0	9	0	7	0	12
2.39	1.85	4.24	ENSMUST00000082519	Snord21	snoRNA	15	0	20	5.41	37	0	20	0	31	3.85	26	5	40	3.33	30	4.55	22
0.15	4.04	4.19	ENSMUST00000082608	Gm22980	snoRNA	4	4.07	295	4.61	152	4.02	597	3.63	193	4.51	133	2.52	119	7.27	55	4.13	242
4.17	0	4.17	ENSMUST00000148019	Ccdc42os	antisense	119	0	12	0	10	0	8	0	13	7.69	13	8.33	12	0	15	0	8
4.17	0	4.17	ENSMUST00000198476	Rprl1	lincRNA	160	0	10	0	8	0	9	0	6	0	11	12.5	8	7.69	13	0	16
0.6	3.57	4.17	ENSMUST00000083155	Gm26493	snoRNA	59	1.85	54	3.85	26	6.38	47	2.44	41	6.9	29	0	18	0	6	4.65	43
2.82	1.35	4.17	ENSMUST00000122659	Gm22198	misc_RNA	38	5	20	0	17	0	17	0	20	7.14	14	0	9	20	5	0	20
4.17	0	4.17	ENSMUST00000175521	Gm23413	miRNA	33	0	18	0	14	0	20	0	18	9.09	11	0	14	0	14	11.11	9
-0.65	4.8	4.15	ENSMUST00000198477	Rn18s-rs5	rRNA	266	3.55	169	6.3	127	5.16	213	4.47	179	4.38	137	4.38	137	4.47	179	3.54	198
-0.65	4.8	4.15	ENSMUST00000200021	Yam1	lincRNA	100	3.55	169	6.3	127	5.16	213	4.47	179	4.38	137	4.38	137	4.47	179	3.54	198
-0.19	4.29	4.1	ENSMUST00000192833	Gm26917	lincRNA	315	6.25	48	0	18	5.77	52	0	22	8	25	3.57	28	0	19	4	50
-1.25	5.33	4.08	ENSMUST00000186345	Snhg14	processed_transcript	302	0	29	0	6	16	25	0	15	0	11	0	7	9.09	11	5	20
-1.25	5.33	4.08	ENSMUST00000185815	Snhg14	processed_transcript	224	0	29	0	6	16	25	0	15	0	11	0	7	9.09	11	5	20
4.08	0	4.08	ENSMUST00000182727	Gm27010	lincRNA	562	0	30	0	18	0	20	0	36	16.67	18	3.12	32	0	31	0	17
-1.25	5.33	4.08	ENSMUST00000185815	Snhg14	processed_transcript	77	0	29	0	6	16	25	0	15	0	11	0	7	9.09	11	5	20
-0.13	4.2	4.07	ENSMUST00000196389	AC099934.2	miRNA	17	3.92	1226	4.51	599	4.19	1026	4.45	652	3.81	656	4.05	568	5.23	612	3.52	965
-0.13	4.2	4.07	ENSMUST00000200291	AC157822.2	miRNA	17	3.92	1226	4.51	599	4.19	1026	4.45	652	3.81	656	4.05	568	5.23	612	3.52	965
-0.13	4.2	4.07	ENSMUST00000196953	AC156953.1	miRNA	17	3.92	1226	4.51	599	4.19	1026	4.45	652	3.81	656	4.05	568	5.23	612	3.52	965
-0.99	5.04	4.05	ENSMUST00000101829	Gm26375	snRNA	4	5.26	38	4.55	22	6.25	32	3.7	27	4.76	21	7.69	13	0	5	2.86	35
-0.99	5.04	4.05	ENSMUST00000101867	Gm26500	snRNA	4	5.26	38	4.55	22	6.25	32	3.7	27	4.76	21	7.69	13	0	5	2.86	35
-0.99	5.04	4.05	ENSMUST00000082692	Gm22306	snRNA	4	5.26	38	4.55	22	6.25	32	3.7	27	4.76	21	7.69	13	0	5	2.86	35
1.4	2.63	4.03	ENSMUST00000101925	n-R5s1	rRNA	68	4.38	160	2.26	663	1.89	475	5.61	107	3.2	469	4.13	2540	7.14	56	3.89	257
-1	5	4	ENSMUST00000083864	Gm25518	snRNA	4	5.26	38	4.35	23	6.25	32	3.7	27	4.55	22	7.69	13	0	5	2.86	35
-0.92	4.92	4	ENSMUST00000178290	Gm22092	snRNA	4	5.26	38	4.35	23	5.88	34	3.7	27	4.55	22	7.69	13	0	5	2.86	35
-1	5	4	ENSMUST00000179841	Gm24267	snRNA	4	5.26	38	4.35	23	6.25	32	3.7	27	4.55	22	7.69	13	0	5	2.86	35
-0.96	4.96	4	ENSMUST00000082652	Gm25132	snRNA	4	5.26	38	4.35	23	6.06	33	3.7	27	4.55	22	7.69	13	0	5	2.86	35
-0.96	4.96	4	ENSMUST00000082755	Gm25815	snRNA	4	5.26	38	4.35	23	6.06	33	3.7	27	4.55	22	7.69	13	0	5	2.86	35
-0.92	4.92	4	ENSMUST00000082478	Gm22246	snRNA	4	5.26	38	4.35	23	5.88	34	3.7	27	4.55	22	7.69	13	0	5	2.86	35
-1	5	4	ENSMUST00000082563	Gm22062	snRNA	4	5.26	38	4.35	23	6.25	32	3.7	27	4.55	22	7.69	13	0	5	2.86	35
-0.92	4.92	4	ENSMUST00000178850	Gm24713	snRNA	4	5.26	38	4.35	23	5.88	34	3.7	27	4.55	22	7.69	13	0	5	2.86	35
-1	5	4	ENSMUST00000179033	Gm24897	snRNA	4	5.26	38	4.35	23	6.25	32	3.7	27	4.55	22	7.69	13	0	5	2.86	35
-0.92	4.92	4	ENSMUST00000179713	Gm23712	snRNA	4	5.26	38	4.35	23	5.88	34	3.7	27	4.55	22	7.69	13	0	5	2.86	35
-0.92	4.92	4	ENSMUST00000180099	Gm24565	snRNA	4	5.26	38	4.35	23	5.88	34	3.7	27	4.55	22	7.69	13	0	5	2.86	35
-0.92	4.92	4	ENSMUST00000083727	Gm22580	snRNA	4	5.26	38	4.35	23	5.88	34	3.7	27	4.55	22	7.69	13	0	5	2.86	35
-1	5	4	ENSMUST00000083216	Gm22251	snRNA	4	5.26	38	4.35	23	6.25	32	3.7	27	4.55	22	7.69	13	0	5	2.86	35
-0.92	4.92	4	ENSMUST00000082784	Gm25929	snRNA	4	5.26	38	4.35	23	5.88	34	3.7	27	4.55	22	7.69	13	0	5	2.86	35
-0.92	4.92	4	ENSMUST00000179794	Gm25173	snRNA	4	5.26	38	4.35	23	5.88	34	3.7	27	4.55	22	7.69	13	0	5	2.86	35
-0.96	4.96	4	ENSMUST00000082632	Gm24144	snRNA	4	5.26	38	4.35	23	6.06	33	3.7	27	4.55	22	7.69	13	0	5	2.86	35
-0.92	4.92	4	ENSMUST00000082933	Gm25039	snRNA	4	5.26	38	4.35	23	5.88	34	3.7	27	4.55	22	7.69	13	0	5	2.86	35
-0.92	4.92	4	ENSMUST00000083857	Gm25516	snRNA	4	5.26	38	4.35	23	5.88	34	3.7	27	4.55	22	7.69	13	0	5	2.86	35
-1	5	4	ENSMUST00000083156	Gm23677	snRNA	4	5.26	38	4.35	23	6.25	32	3.7	27	4.55	22	7.69	13	0	5	2.86	35
-0.92	4.92	4	ENSMUST00000083251	Gm25137	snRNA	4	5.26	38	4.35	23	5.88	34	3.7	27	4.55	22	7.69	13	0	5	2.86	35
-0.92	4.92	4	ENSMUST00000180326	Gm22418	snRNA	4	5.26	38	4.35	23	5.88	34	3.7	27	4.55	22	7.69	13	0	5	2.86	35
-0.92	4.92	4	ENSMUST00000122527	Gm25781	snRNA	4	5.26	38	4.35	23	5.88	34	3.7	27	4.55	22	7.69	13	0	5	2.86	35
-0.92	4.92	4	ENSMUST00000093736	Gm23520	snRNA	4	5.26	38	4.35	23	5.88	34	3.7	27	4.55	22	7.69	13	0	5	2.86	35
-1	5	4	ENSMUST00000082781	Gm24207	snRNA	4	5.26	38	4.35	23	6.25	32	3.7	27	4.55	22	7.69	13	0	5	2.86	35
-1	5	4	ENSMUST00000158665	Gm23207	snRNA	4	5.26	38	4.35	23	6.25	32	3.7	27	4.55	22	7.69	13	0	5	2.86	35
-0.92	4.92	4	ENSMUST00000082953	Gm24205	snRNA	4	5.26	38	4.35	23	5.88	34	3.7	27	4.55	22	7.69	13	0	5	2.86	35
-0.92	4.92	4	ENSMUST00000179904	Gm22288	snRNA	4	5.26	38	4.35	23	5.88	34	3.7	27	4.55	22	7.69	13	0	5	2.86	35
-1	5	4	ENSMUST00000178423	Gm25670	snRNA	4	5.26	38	4.35	23	6.25	32	3.7	27	4.55	22	7.69	13	0	5	2.86	35
-0.96	4.96	4	ENSMUST00000083038	Gm26055	snRNA	4	5.26	38	4.35	23	6.06	33	3.7	27	4.55	22	7.69	13	0	5	2.86	35
-0.92	4.92	4	ENSMUST00000179111	Gm23934	snRNA	4	5.26	38	4.35	23	5.88	34	3.7	27	4.55	22	7.69	13	0	5	2.86	35
-0.92	4.92	4	ENSMUST00000157559	Gm23137	snRNA	4	5.26	38	4.35	23	5.88	34	3.7	27	4.55	22	7.69	13	0	5	2.86	35
-1	5	4	ENSMUST00000082459	Gm23627	snRNA	4	5.26	38	4.35	23	6.25	32	3.7	27	4.55	22	7.69	13	0	5	2.86	35
-1	5	4	ENSMUST00000083657	Gm22753	snRNA	4	5.26	38	4.35	23	6.25	32	3.7	27	4.55	22	7.69	13	0	5	2.86	35
-0.92	4.92	4	ENSMUST00000180010	Gm22645	snRNA	4	5.26	38	4.35	23	5.88	34	3.7	27	4.55	22	7.69	13	0	5	2.86	35
-0.92	4.92	4	ENSMUST00000177746	Gm25256	snRNA	4	5.26	38	4.35	23	5.88	34	3.7	27	4.55	22	7.69	13	0	5	2.86	35
-0.96	4.96	4	ENSMUST00000083017	Gm23412	snRNA	4	5.26	38	4.35	23	6.06	33	3.7	27	4.55	22	7.69	13	0	5	2.86	35
-0.96	4.96	4	ENSMUST00000157891	Gm23044	snRNA	4	5.26	38	4.35	23	6.06	33	3.7	27	4.55	22	7.69	13	0	5	2.86	35
-0.92	4.92	4	ENSMUST00000179754	Gm22823	snRNA	4	5.26	38	4.35	23	5.88	34	3.7	27	4.55	22	7.69	13	0	5	2.86	35
-0.92	4.92	4	ENSMUST00000177941	Gm22822	snRNA	4	5.26	38	4.35	23	5.88	34	3.7	27	4.55	22	7.69	13	0	5	2.86	35
-0.92	4.92	4	ENSMUST00000083293	Gm25790	snRNA	4	5.26	38	4.35	23	5.88	34	3.7	27	4.55	22	7.69	13	0	5	2.86	35
-0.96	4.96	4	ENSMUST00000180258	Gm25412	snRNA	4	5.26	38	4.35	23	6.06	33	3.7	27	4.55	22	7.69	13	0	5	2.86	35
-0.92	4.92	4	ENSMUST00000178877	Gm25547	snRNA	4	5.26	38	4.35	23	5.88	34	3.7	27	4.55	22	7.69	13	0	5	2.86	35
-0.92	4.92	4	ENSMUST00000178972	Gm25312	snRNA	4	5.26	38	4.35	23	5.88	34	3.7	27	4.55	22	7.69	13	0	5	2.86	35
-0.92	4.92	4	ENSMUST00000083204	Gm24458	snRNA	4	5.26	38	4.35	23	5.88	34	3.7	27	4.55	22	7.69	13	0	5	2.86	35
-0.92	4.92	4	ENSMUST00000083854	Gm22682	snRNA	4	5.26	38	4.35	23	5.88	34	3.7	27	4.55	22	7.69	13	0	5	2.86	35
-0.92	4.92	4	ENSMUST00000178055	Gm24641	snRNA	4	5.26	38	4.35	23	5.88	34	3.7	27	4.55	22	7.69	13	0	5	2.86	35
-1	5	4	ENSMUST00000083771	Gm22829	snRNA	4	5.26	38	4.35	23	6.25	32	3.7	27	4.55	22	7.69	13	0	5	2.86	35
-0.92	4.92	4	ENSMUST00000082988	Gm22628	snRNA	4	5.26	38	4.35	23	5.88	34	3.7	27	4.55	22	7.69	13	0	5	2.86	35
-0.96	4.96	4	ENSMUST00000093724	Gm26327	snRNA	4	5.26	38	4.35	23	6.06	33	3.7	27	4.55	22	7.69	13	0	5	2.86	35
-0.92	4.92	4	ENSMUST00000083992	Gm22798	snRNA	4	5.26	38	4.35	23	5.88	34	3.7	27	4.55	22	7.69	13	0	5	2.86	35
-0.92	4.92	4	ENSMUST00000180237	Gm23512	snRNA	4	5.26	38	4.35	23	5.88	34	3.7	27	4.55	22	7.69	13	0	5	2.86	35
-1	5	4	ENSMUST00000179967	Gm23410	snRNA	4	5.26	38	4.35	23	6.25	32	3.7	27	4.55	22	7.69	13	0	5	2.86	35
-0.92	4.92	4	ENSMUST00000178023	Rnu6	snRNA	4	5.26	38	4.35	23	5.88	34	3.7	27	4.55	22	7.69	13	0	5	2.86	35
-1	5	4	ENSMUST00000180247	Gm25740	snRNA	4	5.26	38	4.35	23	6.25	32	3.7	27	4.55	22	7.69	13	0	5	2.86	35
-1	5	4	ENSMUST00000122680	Gm25112	snRNA	4	5.26	38	4.35	23	6.25	32	3.7	27	4.55	22	7.69	13	0	5	2.86	35
-0.92	4.92	4	ENSMUST00000179962	Gm24389	snRNA	4	5.26	38	4.35	23	5.88	34	3.7	27	4.55	22	7.69	13	0	5	2.86	35
-0.92	4.92	4	ENSMUST00000177706	Gm26178	snRNA	4	5.26	38	4.35	23	5.88	34	3.7	27	4.55	22	7.69	13	0	5	2.86	35
-0.92	4.92	4	ENSMUST00000180129	Gm23805	snRNA	4	5.26	38	4.35	23	5.88	34	3.7	27	4.55	22	7.69	13	0	5	2.86	35
-0.92	4.92	4	ENSMUST00000083073	Gm26324	snRNA	4	5.26	38	4.35	23	5.88	34	3.7	27	4.55	22	7.69	13	0	5	2.86	35
-0.92	4.92	4	ENSMUST00000083077	Gm23506	snRNA	4	5.26	38	4.35	23	5.88	34	3.7	27	4.55	22	7.69	13	0	5	2.86	35
-0.92	4.92	4	ENSMUST00000177614	Gm23355	snRNA	4	5.26	38	4.35	23	5.88	34	3.7	27	4.55	22	7.69	13	0	5	2.86	35
-1	5	4	ENSMUST00000083813	Gm25006	snRNA	4	5.26	38	4.35	23	6.25	32	3.7	27	4.55	22	7.69	13	0	5	2.86	35
-0.92	4.92	4	ENSMUST00000179057	Gm25101	snRNA	4	5.26	38	4.35	23	5.88	34	3.7	27	4.55	22	7.69	13	0	5	2.86	35
-0.92	4.92	4	ENSMUST00000083439	Gm22740	snRNA	4	5.26	38	4.35	23	5.88	34	3.7	27	4.55	22	7.69	13	0	5	2.86	35
-0.92	4.92	4	ENSMUST00000177627	Gm24540	snRNA	4	5.26	38	4.35	23	5.88	34	3.7	27	4.55	22	7.69	13	0	5	2.86	35
-0.92	4.92	4	ENSMUST00000179101	Gm24873	snRNA	4	5.26	38	4.35	23	5.88	34	3.7	27	4.55	22	7.69	13	0	5	2.86	35
-1	5	4	ENSMUST00000082733	Gm25453	snRNA	4	5.26	38	4.35	23	6.25	32	3.7	27	4.55	22	7.69	13	0	5	2.86	35
-0.92	4.92	4	ENSMUST00000082824	Gm26331	snRNA	4	5.26	38	4.35	23	5.88	34	3.7	27	4.55	22	7.69	13	0	5	2.86	35
-0.92	4.92	4	ENSMUST00000178844	Gm25709	snRNA	4	5.26	38	4.35	23	5.88	34	3.7	27	4.55	22	7.69	13	0	5	2.86	35
-0.92	4.92	4	ENSMUST00000179236	Gm26138	snRNA	4	5.26	38	4.35	23	5.88	34	3.7	27	4.55	22	7.69	13	0	5	2.86	35
-0.92	4.92	4	ENSMUST00000188029	Gm29163	antisense	4	5.26	38	4.35	23	5.88	34	3.7	27	4.55	22	7.69	13	0	5	2.86	35
-0.96	4.96	4	ENSMUST00000082886	Gm25739	snRNA	4	5.26	38	4.35	23	6.06	33	3.7	27	4.55	22	7.69	13	0	5	2.86	35
-0.96	4.96	4	ENSMUST00000179697	Gm24464	snRNA	4	5.26	38	4.35	23	6.06	33	3.7	27	4.55	22	7.69	13	0	5	2.86	35
-0.92	4.92	4	ENSMUST00000082973	Gm25405	snRNA	4	5.26	38	4.35	23	5.88	34	3.7	27	4.55	22	7.69	13	0	5	2.86	35
-0.92	4.92	4	ENSMUST00000097247	Gm22170	snRNA	4	5.26	38	4.35	23	5.88	34	3.7	27	4.55	22	7.69	13	0	5	2.86	35
-1	5	4	ENSMUST00000101885	Gm22003	snRNA	4	5.26	38	4.35	23	6.25	32	3.7	27	4.55	22	7.69	13	0	5	2.86	35
-0.92	4.92	4	ENSMUST00000179274	Gm25737	snRNA	4	5.26	38	4.35	23	5.88	34	3.7	27	4.55	22	7.69	13	0	5	2.86	35
-0.92	4.92	4	ENSMUST00000179774	Gm22550	snRNA	4	5.26	38	4.35	23	5.88	34	3.7	27	4.55	22	7.69	13	0	5	2.86	35
-0.92	4.92	4	ENSMUST00000178183	Gm24753	snRNA	4	5.26	38	4.35	23	5.88	34	3.7	27	4.55	22	7.69	13	0	5	2.86	35
-0.92	4.92	4	ENSMUST00000179782	Gm24978	snRNA	4	5.26	38	4.35	23	5.88	34	3.7	27	4.55	22	7.69	13	0	5	2.86	35
-0.96	4.96	4	ENSMUST00000083343	Gm25126	snRNA	4	5.26	38	4.35	23	6.06	33	3.7	27	4.55	22	7.69	13	0	5	2.86	35
-0.92	4.92	4	ENSMUST00000177655	Gm22290	snRNA	4	5.26	38	4.35	23	5.88	34	3.7	27	4.55	22	7.69	13	0	5	2.86	35
-0.92	4.92	4	ENSMUST00000179244	Gm22623	snRNA	4	5.26	38	4.35	23	5.88	34	3.7	27	4.55	22	7.69	13	0	5	2.86	35
-1	5	4	ENSMUST00000179147	Gm23191	snRNA	4	5.26	38	4.35	23	6.25	32	3.7	27	4.55	22	7.69	13	0	5	2.86	35
-0.92	4.92	4	ENSMUST00000179260	Gm26243	snRNA	4	5.26	38	4.35	23	5.88	34	3.7	27	4.55	22	7.69	13	0	5	2.86	35
-0.92	4.92	4	ENSMUST00000083855	Gm25869	snRNA	4	5.26	38	4.35	23	5.88	34	3.7	27	4.55	22	7.69	13	0	5	2.86	35
-0.92	4.92	4	ENSMUST00000179288	Gm22821	snRNA	4	5.26	38	4.35	23	5.88	34	3.7	27	4.55	22	7.69	13	0	5	2.86	35
-0.92	4.92	4	ENSMUST00000093648	Gm26427	snRNA	4	5.26	38	4.35	23	5.88	34	3.7	27	4.55	22	7.69	13	0	5	2.86	35
-0.96	4.96	4	ENSMUST00000178307	Gm26501	snRNA	4	5.26	38	4.35	23	6.06	33	3.7	27	4.55	22	7.69	13	0	5	2.86	35
-0.92	4.92	4	ENSMUST00000179690	Gm26295	snRNA	4	5.26	38	4.35	23	5.88	34	3.7	27	4.55	22	7.69	13	0	5	2.86	35
-0.96	4.96	4	ENSMUST00000158343	Gm22113	snRNA	4	5.26	38	4.35	23	6.06	33	3.7	27	4.55	22	7.69	13	0	5	2.86	35
-0.92	4.92	4	ENSMUST00000083387	Gm22057	snRNA	4	5.26	38	4.35	23	5.88	34	3.7	27	4.55	22	7.69	13	0	5	2.86	35
-0.92	4.92	4	ENSMUST00000175463	Gm25380	snRNA	4	5.26	38	4.35	23	5.88	34	3.7	27	4.55	22	7.69	13	0	5	2.86	35
-0.92	4.92	4	ENSMUST00000082729	Gm24859	snRNA	4	5.26	38	4.35	23	5.88	34	3.7	27	4.55	22	7.69	13	0	5	2.86	35
-1.26	5.26	4	ENSMUST00000187666	Snhg14	processed_transcript	728	0	29	0	6	15.38	26	0	15	0	12	0	7	9.09	11	5	20
-0.92	4.92	4	ENSMUST00000179714	Gm24424	snRNA	4	5.26	38	4.35	23	5.88	34	3.7	27	4.55	22	7.69	13	0	5	2.86	35
-0.92	4.92	4	ENSMUST00000180226	Gm23144	snRNA	4	5.26	38	4.35	23	5.88	34	3.7	27	4.55	22	7.69	13	0	5	2.86	35
-1	5	4	ENSMUST00000179942	Gm26180	snRNA	4	5.26	38	4.35	23	6.25	32	3.7	27	4.55	22	7.69	13	0	5	2.86	35
-0.92	4.92	4	ENSMUST00000083150	Gm26496	snRNA	4	5.26	38	4.35	23	5.88	34	3.7	27	4.55	22	7.69	13	0	5	2.86	35
-0.92	4.92	4	ENSMUST00000180294	Gm26058	snRNA	4	5.26	38	4.35	23	5.88	34	3.7	27	4.55	22	7.69	13	0	5	2.86	35
-0.92	4.92	4	ENSMUST00000083751	Gm23732	snRNA	4	5.26	38	4.35	23	5.88	34	3.7	27	4.55	22	7.69	13	0	5	2.86	35
-0.92	4.92	4	ENSMUST00000083286	Gm25794	snRNA	4	5.26	38	4.35	23	5.88	34	3.7	27	4.55	22	7.69	13	0	5	2.86	35
-1	5	4	ENSMUST00000180118	Gm22756	snRNA	4	5.26	38	4.35	23	6.25	32	3.7	27	4.55	22	7.69	13	0	5	2.86	35
-0.92	4.92	4	ENSMUST00000083181	Gm23298	snRNA	4	5.26	38	4.35	23	5.88	34	3.7	27	4.55	22	7.69	13	0	5	2.86	35
-0.92	4.92	4	ENSMUST00000082487	Gm23140	snRNA	4	5.26	38	4.35	23	5.88	34	3.7	27	4.55	22	7.69	13	0	5	2.86	35
-0.92	4.92	4	ENSMUST00000101953	Gm23941	snRNA	4	5.26	38	4.35	23	5.88	34	3.7	27	4.55	22	7.69	13	0	5	2.86	35
-0.92	4.92	4	ENSMUST00000083925	Gm22351	snRNA	4	5.26	38	4.35	23	5.88	34	3.7	27	4.55	22	7.69	13	0	5	2.86	35
-0.96	4.96	4	ENSMUST00000083740	Gm24259	snRNA	4	5.26	38	4.35	23	6.06	33	3.7	27	4.55	22	7.69	13	0	5	2.86	35
-0.96	4.96	4	ENSMUST00000178825	Gm24168	snRNA	4	5.26	38	4.35	23	6.06	33	3.7	27	4.55	22	7.69	13	0	5	2.86	35
-0.92	4.92	4	ENSMUST00000122504	Gm24596	snRNA	4	5.26	38	4.35	23	5.88	34	3.7	27	4.55	22	7.69	13	0	5	2.86	35
-0.92	4.92	4	ENSMUST00000179440	Gm24242	snRNA	4	5.26	38	4.35	23	5.88	34	3.7	27	4.55	22	7.69	13	0	5	2.86	35
-1	5	4	ENSMUST00000082526	Gm25080	snRNA	4	5.26	38	4.35	23	6.25	32	3.7	27	4.55	22	7.69	13	0	5	2.86	35
-1	5	4	ENSMUST00000082794	Gm25851	snRNA	4	5.26	38	4.35	23	6.25	32	3.7	27	4.55	22	7.69	13	0	5	2.86	35
-1	5	4	ENSMUST00000083798	Gm24492	snRNA	4	5.26	38	4.35	23	6.25	32	3.7	27	4.55	22	7.69	13	0	5	2.86	35
-0.96	4.96	4	ENSMUST00000083095	Gm25199	snRNA	4	5.26	38	4.35	23	6.06	33	3.7	27	4.55	22	7.69	13	0	5	2.86	35
-0.92	4.92	4	ENSMUST00000179775	Gm22360	snRNA	4	5.26	38	4.35	23	5.88	34	3.7	27	4.55	22	7.69	13	0	5	2.86	35
-1	5	4	ENSMUST00000083868	Gm23041	snRNA	4	5.26	38	4.35	23	6.25	32	3.7	27	4.55	22	7.69	13	0	5	2.86	35
-1	5	4	ENSMUST00000178746	Gm25935	snRNA	4	5.26	38	4.35	23	6.25	32	3.7	27	4.55	22	7.69	13	0	5	2.86	35
-0.92	4.92	4	ENSMUST00000083311	Gm22295	snRNA	4	5.26	38	4.35	23	5.88	34	3.7	27	4.55	22	7.69	13	0	5	2.86	35
-0.92	4.92	4	ENSMUST00000178420	Gm24486	snRNA	4	5.26	38	4.35	23	5.88	34	3.7	27	4.55	22	7.69	13	0	5	2.86	35
-0.92	4.92	4	ENSMUST00000083336	Gm25127	snRNA	4	5.26	38	4.35	23	5.88	34	3.7	27	4.55	22	7.69	13	0	5	2.86	35
-0.92	4.92	4	ENSMUST00000082474	Gm23924	snRNA	4	5.26	38	4.35	23	5.88	34	3.7	27	4.55	22	7.69	13	0	5	2.86	35
-1	5	4	ENSMUST00000083367	Gm23248	snRNA	4	5.26	38	4.35	23	6.25	32	3.7	27	4.55	22	7.69	13	0	5	2.86	35
-0.92	4.92	4	ENSMUST00000178217	Gm25484	snRNA	4	5.26	38	4.35	23	5.88	34	3.7	27	4.55	22	7.69	13	0	5	2.86	35
-1	5	4	ENSMUST00000082970	Gm25404	snRNA	4	5.26	38	4.35	23	6.25	32	3.7	27	4.55	22	7.69	13	0	5	2.86	35
-0.96	4.96	4	ENSMUST00000082657	Gm22302	snRNA	4	5.26	38	4.35	23	6.06	33	3.7	27	4.55	22	7.69	13	0	5	2.86	35
-1	5	4	ENSMUST00000082509	Gm26226	snRNA	4	5.26	38	4.35	23	6.25	32	3.7	27	4.55	22	7.69	13	0	5	2.86	35
-1	5	4	ENSMUST00000082590	Gm26441	snRNA	4	5.26	38	4.35	23	6.25	32	3.7	27	4.55	22	7.69	13	0	5	2.86	35
4	0	4	ENSMUST00000196847	RP23-370G17.4	processed_transcript	368	0	15	0	5	0	11	0	7	0	5	0	6	0	5	11.11	9
-0.96	4.96	4	ENSMUST00000083795	Gm26176	snRNA	4	5.26	38	4.35	23	6.06	33	3.7	27	4.55	22	7.69	13	0	5	2.86	35
-1	5	4	ENSMUST00000082460	Gm23622	snRNA	4	5.26	38	4.35	23	6.25	32	3.7	27	4.55	22	7.69	13	0	5	2.86	35
-1	5	4	ENSMUST00000177971	Gm22392	snRNA	4	5.26	38	4.35	23	6.25	32	3.7	27	4.55	22	7.69	13	0	5	2.86	35
-0.96	4.96	4	ENSMUST00000179484	Gm25618	snRNA	4	5.26	38	4.35	23	6.06	33	3.7	27	4.55	22	7.69	13	0	5	2.86	35
-0.92	4.92	4	ENSMUST00000083885	Gm24693	snRNA	4	5.26	38	4.35	23	5.88	34	3.7	27	4.55	22	7.69	13	0	5	2.86	35
-0.92	4.92	4	ENSMUST00000083981	Gm24445	snRNA	4	5.26	38	4.35	23	5.88	34	3.7	27	4.55	22	7.69	13	0	5	2.86	35
-0.92	4.92	4	ENSMUST00000178061	Gm23151	snRNA	4	5.26	38	4.35	23	5.88	34	3.7	27	4.55	22	7.69	13	0	5	2.86	35
-0.92	4.92	4	ENSMUST00000178275	Gm25829	snRNA	4	5.26	38	4.35	23	5.88	34	3.7	27	4.55	22	7.69	13	0	5	2.86	35
-0.92	4.92	4	ENSMUST00000082555	Gm23296	snRNA	4	5.26	38	4.35	23	5.88	34	3.7	27	4.55	22	7.69	13	0	5	2.86	35
-0.92	4.92	4	ENSMUST00000178659	Gm23610	snRNA	4	5.26	38	4.35	23	5.88	34	3.7	27	4.55	22	7.69	13	0	5	2.86	35
-0.92	4.92	4	ENSMUST00000180111	Gm25672	snRNA	4	5.26	38	4.35	23	5.88	34	3.7	27	4.55	22	7.69	13	0	5	2.86	35
-0.92	4.92	4	ENSMUST00000180191	Gm25473	snRNA	4	5.26	38	4.35	23	5.88	34	3.7	27	4.55	22	7.69	13	0	5	2.86	35
-0.92	4.92	4	ENSMUST00000179017	Gm24722	snRNA	4	5.26	38	4.35	23	5.88	34	3.7	27	4.55	22	7.69	13	0	5	2.86	35
-0.92	4.92	4	ENSMUST00000083269	Gm24614	snRNA	4	5.26	38	4.35	23	5.88	34	3.7	27	4.55	22	7.69	13	0	5	2.86	35
-0.92	4.92	4	ENSMUST00000178491	Gm26245	snRNA	4	5.26	38	4.35	23	5.88	34	3.7	27	4.55	22	7.69	13	0	5	2.86	35
-0.96	4.96	4	ENSMUST00000180019	Gm22307	snRNA	4	5.26	38	4.35	23	6.06	33	3.7	27	4.55	22	7.69	13	0	5	2.86	35
4	0	4	ENSMUST00000196847	RP23-370G17.4	processed_transcript	379	0	12	0	5	0	11	0	7	0	5	14.29	7	0	5	0	8
-0.92	4.92	4	ENSMUST00000082465	Gm23629	snRNA	4	5.26	38	4.35	23	5.88	34	3.7	27	4.55	22	7.69	13	0	5	2.86	35
-0.92	4.92	4	ENSMUST00000083894	Gm26317	snRNA	4	5.26	38	4.35	23	5.88	34	3.7	27	4.55	22	7.69	13	0	5	2.86	35
-0.92	4.92	4	ENSMUST00000179641	Gm22450	snRNA	4	5.26	38	4.35	23	5.88	34	3.7	27	4.55	22	7.69	13	0	5	2.86	35
-1	5	4	ENSMUST00000083037	Gm26054	snRNA	4	5.26	38	4.35	23	6.25	32	3.7	27	4.55	22	7.69	13	0	5	2.86	35
-0.92	4.92	4	ENSMUST00000083261	Gm26071	snRNA	4	5.26	38	4.35	23	5.88	34	3.7	27	4.55	22	7.69	13	0	5	2.86	35
-0.92	4.92	4	ENSMUST00000083232	Gm24018	snRNA	4	5.26	38	4.35	23	5.88	34	3.7	27	4.55	22	7.69	13	0	5	2.86	35
-0.92	4.92	4	ENSMUST00000179184	Gm25021	snRNA	4	5.26	38	4.35	23	5.88	34	3.7	27	4.55	22	7.69	13	0	5	2.86	35
-0.92	4.92	4	ENSMUST00000083413	Gm25583	snRNA	4	5.26	38	4.35	23	5.88	34	3.7	27	4.55	22	7.69	13	0	5	2.86	35
-0.92	4.92	4	ENSMUST00000178620	Gm24019	snRNA	4	5.26	38	4.35	23	5.88	34	3.7	27	4.55	22	7.69	13	0	5	2.86	35
-0.92	4.92	4	ENSMUST00000179535	Gm25064	snRNA	4	5.26	38	4.35	23	5.88	34	3.7	27	4.55	22	7.69	13	0	5	2.86	35
-1	5	4	ENSMUST00000083230	Gm23814	snRNA	4	5.26	38	4.35	23	6.25	32	3.7	27	4.55	22	7.69	13	0	5	2.86	35
-0.92	4.92	4	ENSMUST00000179897	Gm24870	snRNA	4	5.26	38	4.35	23	5.88	34	3.7	27	4.55	22	7.69	13	0	5	2.86	35
-0.96	4.96	4	ENSMUST00000178054	Gm26430	snRNA	4	5.26	38	4.35	23	6.06	33	3.7	27	4.55	22	7.69	13	0	5	2.86	35
-0.92	4.92	4	ENSMUST00000178688	Gm23092	snRNA	4	5.26	38	4.35	23	5.88	34	3.7	27	4.55	22	7.69	13	0	5	2.86	35
-0.92	4.92	4	ENSMUST00000179791	Gm24967	snRNA	4	5.26	38	4.35	23	5.88	34	3.7	27	4.55	22	7.69	13	0	5	2.86	35
-0.92	4.92	4	ENSMUST00000083693	Gm24803	snRNA	4	5.26	38	4.35	23	5.88	34	3.7	27	4.55	22	7.69	13	0	5	2.86	35
-0.92	4.92	4	ENSMUST00000083459	Gm24861	snRNA	4	5.26	38	4.35	23	5.88	34	3.7	27	4.55	22	7.69	13	0	5	2.86	35
-0.92	4.92	4	ENSMUST00000082638	Gm25801	snRNA	4	5.26	38	4.35	23	5.88	34	3.7	27	4.55	22	7.69	13	0	5	2.86	35
-1	5	4	ENSMUST00000179034	Gm22129	snRNA	4	5.26	38	4.35	23	6.25	32	3.7	27	4.55	22	7.69	13	0	5	2.86	35
-0.92	4.92	4	ENSMUST00000178482	Gm23217	snRNA	4	5.26	38	4.35	23	5.88	34	3.7	27	4.55	22	7.69	13	0	5	2.86	35
-0.92	4.92	4	ENSMUST00000178517	Gm26465	snRNA	4	5.26	38	4.35	23	5.88	34	3.7	27	4.55	22	7.69	13	0	5	2.86	35
-1	5	4	ENSMUST00000082888	Gm24292	snRNA	4	5.26	38	4.35	23	6.25	32	3.7	27	4.55	22	7.69	13	0	5	2.86	35
-1	5	4	ENSMUST00000083005	Gm23721	snRNA	4	5.26	38	4.35	23	6.25	32	3.7	27	4.55	22	7.69	13	0	5	2.86	35
-1	5	4	ENSMUST00000101884	Gm22004	snRNA	4	5.26	38	4.35	23	6.25	32	3.7	27	4.55	22	7.69	13	0	5	2.86	35
-0.92	4.92	4	ENSMUST00000177553	Gm25211	snRNA	4	5.26	38	4.35	23	5.88	34	3.7	27	4.55	22	7.69	13	0	5	2.86	35
-0.92	4.92	4	ENSMUST00000082801	Gm23057	snRNA	4	5.26	38	4.35	23	5.88	34	3.7	27	4.55	22	7.69	13	0	5	2.86	35
2.91	1.09	4	ENSMUST00000181328	Gm26518	lincRNA	2960	5	20	0	17	0	33	0	22	14.29	7	0	13	6.67	15	0	15
-0.92	4.92	4	ENSMUST00000083741	Gm24260	snRNA	4	5.26	38	4.35	23	5.88	34	3.7	27	4.55	22	7.69	13	0	5	2.86	35
2.91	1.09	4	ENSMUST00000182453	Gm26981	lincRNA	655	5	20	0	18	0	32	0	22	14.29	7	0	13	6.67	15	0	15
-1	5	4	ENSMUST00000083903	Gm23503	snRNA	4	5.26	38	4.35	23	6.25	32	3.7	27	4.55	22	7.69	13	0	5	2.86	35
-0.92	4.92	4	ENSMUST00000082558	Gm22060	snRNA	4	5.26	38	4.35	23	5.88	34	3.7	27	4.55	22	7.69	13	0	5	2.86	35
-0.92	4.92	4	ENSMUST00000082560	Gm22063	snRNA	4	5.26	38	4.35	23	5.88	34	3.7	27	4.55	22	7.69	13	0	5	2.86	35
-0.92	4.92	4	ENSMUST00000178139	Gm25245	snRNA	4	5.26	38	4.35	23	5.88	34	3.7	27	4.55	22	7.69	13	0	5	2.86	35
-0.92	4.92	4	ENSMUST00000179670	Gm22995	snRNA	4	5.26	38	4.35	23	5.88	34	3.7	27	4.55	22	7.69	13	0	5	2.86	35
-1	5	4	ENSMUST00000101978	Gm25431	snRNA	4	5.26	38	4.35	23	6.25	32	3.7	27	4.55	22	7.69	13	0	5	2.86	35
-0.92	4.92	4	ENSMUST00000083198	Gm24456	snRNA	4	5.26	38	4.35	23	5.88	34	3.7	27	4.55	22	7.69	13	0	5	2.86	35
-0.92	4.92	4	ENSMUST00000180065	Gm25448	snRNA	4	5.26	38	4.35	23	5.88	34	3.7	27	4.55	22	7.69	13	0	5	2.86	35
0.09	3.88	3.97	ENSMUST00000044500	Gm4117	processed_transcript	14670	7.14	140	2.44	41	2.74	146	0	60	0	22	0	7	0	10	5.75	87
0.7	3.25	3.95	ENSMUST00000101867	Gm26500	snRNA	19	2.63	38	4.55	22	5.88	34	0	29	4.76	21	0	14	0	5	5.56	36
0.7	3.25	3.95	ENSMUST00000082692	Gm22306	snRNA	19	2.63	38	4.55	22	5.88	34	0	29	4.76	21	0	14	0	5	5.56	36
0.7	3.25	3.95	ENSMUST00000101829	Gm26375	snRNA	19	2.63	38	4.55	22	5.88	34	0	29	4.76	21	0	14	0	5	5.56	36
2.69	1.23	3.92	ENSMUST00000083393	Gm22058	misc_RNA	23	0	24	0	12	0	25	5	20	9.09	11	0	11	12.5	8	0	21
2.31	1.61	3.92	ENSMUST00000181200	Gm26815	lincRNA	3164	0	13	10	10	0	21	0	18	0	9	6.67	15	6.25	16	0	11
0.89	3.01	3.9	ENSMUST00000083992	Gm22798	snRNA	19	2.38	42	4.35	23	5.13	39	0	29	4.55	22	0	14	0	5	5.56	36
0.87	3.03	3.9	ENSMUST00000101953	Gm23941	snRNA	19	2.44	41	4.35	23	5.13	39	0	29	4.55	22	0	14	0	5	5.56	36
0.67	3.23	3.9	ENSMUST00000083868	Gm23041	snRNA	19	2.63	38	4.35	23	5.88	34	0	29	4.55	22	0	14	0	5	5.56	36
0.67	3.23	3.9	ENSMUST00000083813	Gm25006	snRNA	19	2.63	38	4.35	23	5.88	34	0	29	4.55	22	0	14	0	5	5.56	36
0.89	3.01	3.9	ENSMUST00000179184	Gm25021	snRNA	19	2.38	42	4.35	23	5.13	39	0	29	4.55	22	0	14	0	5	5.56	36
0.67	3.23	3.9	ENSMUST00000082970	Gm25404	snRNA	19	2.63	38	4.35	23	5.88	34	0	29	4.55	22	0	14	0	5	5.56	36
0.7	3.2	3.9	ENSMUST00000082755	Gm25815	snRNA	19	2.63	38	4.35	23	5.71	35	0	29	4.55	22	0	14	0	5	5.56	36
0.67	3.23	3.9	ENSMUST00000179033	Gm24897	snRNA	19	2.63	38	4.35	23	5.88	34	0	29	4.55	22	0	14	0	5	5.56	36
0.89	3.01	3.9	ENSMUST00000177941	Gm22822	snRNA	19	2.38	42	4.35	23	5.13	39	0	29	4.55	22	0	14	0	5	5.56	36
0.89	3.01	3.9	ENSMUST00000178620	Gm24019	snRNA	19	2.38	42	4.35	23	5.13	39	0	29	4.55	22	0	14	0	5	5.56	36
0.7	3.2	3.9	ENSMUST00000157891	Gm23044	snRNA	19	2.63	38	4.35	23	5.71	35	0	29	4.55	22	0	14	0	5	5.56	36
0.87	3.03	3.9	ENSMUST00000083387	Gm22057	snRNA	19	2.44	41	4.35	23	5.13	39	0	29	4.55	22	0	14	0	5	5.56	36
1.7	2.2	3.9	ENSMUST00000175064	Gm26461	misc_RNA	162	1.67	60	0	30	3.92	51	2.44	41	2.86	35	8.57	35	3.33	30	1.85	54
0.89	3.01	3.9	ENSMUST00000178290	Gm22092	snRNA	19	2.38	42	4.35	23	5.13	39	0	29	4.55	22	0	14	0	5	5.56	36
0.89	3.01	3.9	ENSMUST00000082560	Gm22063	snRNA	19	2.38	42	4.35	23	5.13	39	0	29	4.55	22	0	14	0	5	5.56	36
0.89	3.01	3.9	ENSMUST00000178023	Rnu6	snRNA	19	2.38	42	4.35	23	5.13	39	0	29	4.55	22	0	14	0	5	5.56	36
0.67	3.23	3.9	ENSMUST00000082781	Gm24207	snRNA	19	2.63	38	4.35	23	5.88	34	0	29	4.55	22	0	14	0	5	5.56	36
0.7	3.2	3.9	ENSMUST00000178307	Gm26501	snRNA	19	2.63	38	4.35	23	5.71	35	0	29	4.55	22	0	14	0	5	5.56	36
0.87	3.03	3.9	ENSMUST00000083261	Gm26071	snRNA	19	2.44	41	4.35	23	5.13	39	0	29	4.55	22	0	14	0	5	5.56	36
0.89	3.01	3.9	ENSMUST00000083269	Gm24614	snRNA	19	2.38	42	4.35	23	5.13	39	0	29	4.55	22	0	14	0	5	5.56	36
0.67	3.23	3.9	ENSMUST00000082509	Gm26226	snRNA	19	2.63	38	4.35	23	5.88	34	0	29	4.55	22	0	14	0	5	5.56	36
0.89	3.01	3.9	ENSMUST00000180326	Gm22418	snRNA	19	2.38	42	4.35	23	5.13	39	0	29	4.55	22	0	14	0	5	5.56	36
0.89	3.01	3.9	ENSMUST00000179535	Gm25064	snRNA	19	2.38	42	4.35	23	5.13	39	0	29	4.55	22	0	14	0	5	5.56	36
0.67	3.23	3.9	ENSMUST00000082526	Gm25080	snRNA	19	2.63	38	4.35	23	5.88	34	0	29	4.55	22	0	14	0	5	5.56	36
0.87	3.03	3.9	ENSMUST00000083198	Gm24456	snRNA	19	2.44	41	4.35	23	5.13	39	0	29	4.55	22	0	14	0	5	5.56	36
0.89	3.01	3.9	ENSMUST00000178183	Gm24753	snRNA	19	2.38	42	4.35	23	5.13	39	0	29	4.55	22	0	14	0	5	5.56	36
0.89	3.01	3.9	ENSMUST00000082729	Gm24859	snRNA	19	2.38	42	4.35	23	5.13	39	0	29	4.55	22	0	14	0	5	5.56	36
0.87	3.03	3.9	ENSMUST00000082638	Gm25801	snRNA	19	2.44	41	4.35	23	5.13	39	0	29	4.55	22	0	14	0	5	5.56	36
0.89	3.01	3.9	ENSMUST00000178844	Gm25709	snRNA	19	2.38	42	4.35	23	5.13	39	0	29	4.55	22	0	14	0	5	5.56	36
0.89	3.01	3.9	ENSMUST00000179775	Gm22360	snRNA	19	2.38	42	4.35	23	5.13	39	0	29	4.55	22	0	14	0	5	5.56	36
0.89	3.01	3.9	ENSMUST00000083751	Gm23732	snRNA	19	2.38	42	4.35	23	5.13	39	0	29	4.55	22	0	14	0	5	5.56	36
0.87	3.03	3.9	ENSMUST00000082784	Gm25929	snRNA	19	2.44	41	4.35	23	5.13	39	0	29	4.55	22	0	14	0	5	5.56	36
0.87	3.03	3.9	ENSMUST00000122527	Gm25781	snRNA	19	2.44	41	4.35	23	5.13	39	0	29	4.55	22	0	14	0	5	5.56	36
0.87	3.03	3.9	ENSMUST00000180010	Gm22645	snRNA	19	2.44	41	4.35	23	5.13	39	0	29	4.55	22	0	14	0	5	5.56	36
0.67	3.23	3.9	ENSMUST00000083657	Gm22753	snRNA	19	2.63	38	4.35	23	5.88	34	0	29	4.55	22	0	14	0	5	5.56	36
0.89	3.01	3.9	ENSMUST00000082801	Gm23057	snRNA	19	2.38	42	4.35	23	5.13	39	0	29	4.55	22	0	14	0	5	5.56	36
0.87	3.03	3.9	ENSMUST00000083077	Gm23506	snRNA	19	2.44	41	4.35	23	5.13	39	0	29	4.55	22	0	14	0	5	5.56	36
0.89	3.01	3.9	ENSMUST00000180129	Gm23805	snRNA	19	2.38	42	4.35	23	5.13	39	0	29	4.55	22	0	14	0	5	5.56	36
0.87	3.03	3.9	ENSMUST00000177614	Gm23355	snRNA	19	2.44	41	4.35	23	5.13	39	0	29	4.55	22	0	14	0	5	5.56	36
0.89	3.01	3.9	ENSMUST00000083181	Gm23298	snRNA	19	2.38	42	4.35	23	5.13	39	0	29	4.55	22	0	14	0	5	5.56	36
0.89	3.01	3.9	ENSMUST00000178972	Gm25312	snRNA	19	2.38	42	4.35	23	5.13	39	0	29	4.55	22	0	14	0	5	5.56	36
0.89	3.01	3.9	ENSMUST00000178877	Gm25547	snRNA	19	2.38	42	4.35	23	5.13	39	0	29	4.55	22	0	14	0	5	5.56	36
0.89	3.01	3.9	ENSMUST00000083150	Gm26496	snRNA	19	2.38	42	4.35	23	5.13	39	0	29	4.55	22	0	14	0	5	5.56	36
0.89	3.01	3.9	ENSMUST00000178139	Gm25245	snRNA	19	2.38	42	4.35	23	5.13	39	0	29	4.55	22	0	14	0	5	5.56	36
0.67	3.23	3.9	ENSMUST00000083798	Gm24492	snRNA	19	2.63	38	4.35	23	5.88	34	0	29	4.55	22	0	14	0	5	5.56	36
0.89	3.01	3.9	ENSMUST00000083894	Gm26317	snRNA	19	2.38	42	4.35	23	5.13	39	0	29	4.55	22	0	14	0	5	5.56	36
0.89	3.01	3.9	ENSMUST00000083311	Gm22295	snRNA	19	2.38	42	4.35	23	5.13	39	0	29	4.55	22	0	14	0	5	5.56	36
0.7	3.2	3.9	ENSMUST00000158343	Gm22113	snRNA	19	2.63	38	4.35	23	5.71	35	0	29	4.55	22	0	14	0	5	5.56	36
0.89	3.01	3.9	ENSMUST00000179236	Gm26138	snRNA	19	2.38	42	4.35	23	5.13	39	0	29	4.55	22	0	14	0	5	5.56	36
0.67	3.23	3.9	ENSMUST00000083156	Gm23677	snRNA	19	2.63	38	4.35	23	5.88	34	0	29	4.55	22	0	14	0	5	5.56	36
0.7	3.2	3.9	ENSMUST00000082632	Gm24144	snRNA	19	2.63	38	4.35	23	5.71	35	0	29	4.55	22	0	14	0	5	5.56	36
0.89	3.01	3.9	ENSMUST00000179714	Gm24424	snRNA	19	2.38	42	4.35	23	5.13	39	0	29	4.55	22	0	14	0	5	5.56	36
0.89	3.01	3.9	ENSMUST00000177746	Gm25256	snRNA	19	2.38	42	4.35	23	5.13	39	0	29	4.55	22	0	14	0	5	5.56	36
0.67	3.23	3.9	ENSMUST00000101884	Gm22004	snRNA	19	2.63	38	4.35	23	5.88	34	0	29	4.55	22	0	14	0	5	5.56	36
0.89	3.01	3.9	ENSMUST00000083293	Gm25790	snRNA	19	2.38	42	4.35	23	5.13	39	0	29	4.55	22	0	14	0	5	5.56	36
0.87	3.03	3.9	ENSMUST00000083981	Gm24445	snRNA	19	2.44	41	4.35	23	5.13	39	0	29	4.55	22	0	14	0	5	5.56	36
0.72	3.17	3.9	ENSMUST00000082652	Gm25132	snRNA	19	2.56	39	4.35	23	5.71	35	0	29	4.55	22	0	14	0	5	5.56	36
0.89	3.01	3.9	ENSMUST00000083459	Gm24861	snRNA	19	2.38	42	4.35	23	5.13	39	0	29	4.55	22	0	14	0	5	5.56	36
0.89	3.01	3.9	ENSMUST00000179017	Gm24722	snRNA	19	2.38	42	4.35	23	5.13	39	0	29	4.55	22	0	14	0	5	5.56	36
0.87	3.03	3.9	ENSMUST00000179774	Gm22550	snRNA	19	2.44	41	4.35	23	5.13	39	0	29	4.55	22	0	14	0	5	5.56	36
0.89	3.01	3.9	ENSMUST00000177553	Gm25211	snRNA	19	2.38	42	4.35	23	5.13	39	0	29	4.55	22	0	14	0	5	5.56	36
0.67	3.23	3.9	ENSMUST00000101885	Gm22003	snRNA	19	2.63	38	4.35	23	5.88	34	0	29	4.55	22	0	14	0	5	5.56	36
0.89	3.01	3.9	ENSMUST00000179962	Gm24389	snRNA	19	2.38	42	4.35	23	5.13	39	0	29	4.55	22	0	14	0	5	5.56	36
0.89	3.01	3.9	ENSMUST00000082478	Gm22246	snRNA	19	2.38	42	4.35	23	5.13	39	0	29	4.55	22	0	14	0	5	5.56	36
0.89	3.01	3.9	ENSMUST00000177627	Gm24540	snRNA	19	2.38	42	4.35	23	5.13	39	0	29	4.55	22	0	14	0	5	5.56	36
0.87	3.03	3.9	ENSMUST00000178659	Gm23610	snRNA	19	2.44	41	4.35	23	5.13	39	0	29	4.55	22	0	14	0	5	5.56	36
0.89	3.01	3.9	ENSMUST00000082988	Gm22628	snRNA	19	2.38	42	4.35	23	5.13	39	0	29	4.55	22	0	14	0	5	5.56	36
0.89	3.01	3.9	ENSMUST00000082953	Gm24205	snRNA	19	2.38	42	4.35	23	5.13	39	0	29	4.55	22	0	14	0	5	5.56	36
0.67	3.23	3.9	ENSMUST00000083903	Gm23503	snRNA	19	2.63	38	4.35	23	5.88	34	0	29	4.55	22	0	14	0	5	5.56	36
0.89	3.01	3.9	ENSMUST00000097247	Gm22170	snRNA	19	2.38	42	4.35	23	5.13	39	0	29	4.55	22	0	14	0	5	5.56	36
0.89	3.01	3.9	ENSMUST00000083204	Gm24458	snRNA	19	2.38	42	4.35	23	5.13	39	0	29	4.55	22	0	14	0	5	5.56	36
0.67	3.23	3.9	ENSMUST00000082794	Gm25851	snRNA	19	2.63	38	4.35	23	5.88	34	0	29	4.55	22	0	14	0	5	5.56	36
0.89	3.01	3.9	ENSMUST00000179782	Gm24978	snRNA	19	2.38	42	4.35	23	5.13	39	0	29	4.55	22	0	14	0	5	5.56	36
2.76	1.14	3.9	ENSMUST00000082907	Gm26205	snoRNA	68	3.45	29	0	18	0	23	0	18	0	15	0	20	5.56	18	8.33	24
0.87	3.03	3.9	ENSMUST00000179641	Gm22450	snRNA	19	2.44	41	4.35	23	5.13	39	0	29	4.55	22	0	14	0	5	5.56	36
0.89	3.01	3.9	ENSMUST00000179897	Gm24870	snRNA	19	2.38	42	4.35	23	5.13	39	0	29	4.55	22	0	14	0	5	5.56	36
0.89	3.01	3.9	ENSMUST00000083439	Gm22740	snRNA	19	2.38	42	4.35	23	5.13	39	0	29	4.55	22	0	14	0	5	5.56	36
0.87	3.03	3.9	ENSMUST00000082465	Gm23629	snRNA	19	2.44	41	4.35	23	5.13	39	0	29	4.55	22	0	14	0	5	5.56	36
0.89	3.01	3.9	ENSMUST00000179101	Gm24873	snRNA	19	2.38	42	4.35	23	5.13	39	0	29	4.55	22	0	14	0	5	5.56	36
0.87	3.03	3.9	ENSMUST00000157559	Gm23137	snRNA	19	2.44	41	4.35	23	5.13	39	0	29	4.55	22	0	14	0	5	5.56	36
0.7	3.2	3.9	ENSMUST00000082886	Gm25739	snRNA	19	2.63	38	4.35	23	5.71	35	0	29	4.55	22	0	14	0	5	5.56	36
0.89	3.01	3.9	ENSMUST00000179690	Gm26295	snRNA	19	2.38	42	4.35	23	5.13	39	0	29	4.55	22	0	14	0	5	5.56	36
0.87	3.03	3.9	ENSMUST00000093736	Gm23520	snRNA	19	2.44	41	4.35	23	5.13	39	0	29	4.55	22	0	14	0	5	5.56	36
0.67	3.23	3.9	ENSMUST00000082733	Gm25453	snRNA	19	2.63	38	4.35	23	5.88	34	0	29	4.55	22	0	14	0	5	5.56	36
0.67	3.23	3.9	ENSMUST00000179967	Gm23410	snRNA	19	2.63	38	4.35	23	5.88	34	0	29	4.55	22	0	14	0	5	5.56	36
0.89	3.01	3.9	ENSMUST00000179274	Gm25737	snRNA	19	2.38	42	4.35	23	5.13	39	0	29	4.55	22	0	14	0	5	5.56	36
0.87	3.03	3.9	ENSMUST00000083251	Gm25137	snRNA	19	2.44	41	4.35	23	5.13	39	0	29	4.55	22	0	14	0	5	5.56	36
0.89	3.01	3.9	ENSMUST00000093648	Gm26427	snRNA	19	2.38	42	4.35	23	5.13	39	0	29	4.55	22	0	14	0	5	5.56	36
0.67	3.23	3.9	ENSMUST00000083864	Gm25518	snRNA	19	2.63	38	4.35	23	5.88	34	0	29	4.55	22	0	14	0	5	5.56	36
0.67	3.23	3.9	ENSMUST00000178423	Gm25670	snRNA	19	2.63	38	4.35	23	5.88	34	0	29	4.55	22	0	14	0	5	5.56	36
0.87	3.03	3.9	ENSMUST00000178850	Gm24713	snRNA	19	2.44	41	4.35	23	5.13	39	0	29	4.55	22	0	14	0	5	5.56	36
0.89	3.01	3.9	ENSMUST00000082824	Gm26331	snRNA	19	2.38	42	4.35	23	5.13	39	0	29	4.55	22	0	14	0	5	5.56	36
0.67	3.23	3.9	ENSMUST00000178746	Gm25935	snRNA	19	2.63	38	4.35	23	5.88	34	0	29	4.55	22	0	14	0	5	5.56	36
0.89	3.01	3.9	ENSMUST00000180099	Gm24565	snRNA	19	2.38	42	4.35	23	5.13	39	0	29	4.55	22	0	14	0	5	5.56	36
0.89	3.01	3.9	ENSMUST00000179440	Gm24242	snRNA	19	2.38	42	4.35	23	5.13	39	0	29	4.55	22	0	14	0	5	5.56	36
0.67	3.23	3.9	ENSMUST00000083771	Gm22829	snRNA	19	2.63	38	4.35	23	5.88	34	0	29	4.55	22	0	14	0	5	5.56	36
0.67	3.23	3.9	ENSMUST00000083037	Gm26054	snRNA	19	2.63	38	4.35	23	5.88	34	0	29	4.55	22	0	14	0	5	5.56	36
0.89	3.01	3.9	ENSMUST00000179244	Gm22623	snRNA	19	2.38	42	4.35	23	5.13	39	0	29	4.55	22	0	14	0	5	5.56	36
0.67	3.23	3.9	ENSMUST00000179034	Gm22129	snRNA	19	2.63	38	4.35	23	5.88	34	0	29	4.55	22	0	14	0	5	5.56	36
0.89	3.01	3.9	ENSMUST00000178420	Gm24486	snRNA	19	2.38	42	4.35	23	5.13	39	0	29	4.55	22	0	14	0	5	5.56	36
0.89	3.01	3.9	ENSMUST00000180294	Gm26058	snRNA	19	2.38	42	4.35	23	5.13	39	0	29	4.55	22	0	14	0	5	5.56	36
0.89	3.01	3.9	ENSMUST00000179111	Gm23934	snRNA	19	2.38	42	4.35	23	5.13	39	0	29	4.55	22	0	14	0	5	5.56	36
0.89	3.01	3.9	ENSMUST00000179791	Gm24967	snRNA	19	2.38	42	4.35	23	5.13	39	0	29	4.55	22	0	14	0	5	5.56	36
0.87	3.03	3.9	ENSMUST00000180065	Gm25448	snRNA	19	2.44	41	4.35	23	5.13	39	0	29	4.55	22	0	14	0	5	5.56	36
0.7	3.2	3.9	ENSMUST00000178054	Gm26430	snRNA	19	2.63	38	4.35	23	5.71	35	0	29	4.55	22	0	14	0	5	5.56	36
0.7	3.2	3.9	ENSMUST00000083795	Gm26176	snRNA	19	2.63	38	4.35	23	5.71	35	0	29	4.55	22	0	14	0	5	5.56	36
0.89	3.01	3.9	ENSMUST00000179754	Gm22823	snRNA	19	2.38	42	4.35	23	5.13	39	0	29	4.55	22	0	14	0	5	5.56	36
0.89	3.01	3.9	ENSMUST00000178482	Gm23217	snRNA	19	2.38	42	4.35	23	5.13	39	0	29	4.55	22	0	14	0	5	5.56	36
0.67	3.23	3.9	ENSMUST00000177971	Gm22392	snRNA	19	2.63	38	4.35	23	5.88	34	0	29	4.55	22	0	14	0	5	5.56	36
0.67	3.23	3.9	ENSMUST00000082459	Gm23627	snRNA	19	2.63	38	4.35	23	5.88	34	0	29	4.55	22	0	14	0	5	5.56	36
0.89	3.01	3.9	ENSMUST00000122504	Gm24596	snRNA	19	2.38	42	4.35	23	5.13	39	0	29	4.55	22	0	14	0	5	5.56	36
0.87	3.03	3.9	ENSMUST00000082698	Gm25142	snRNA	19	2.44	41	4.35	23	5.13	39	0	29	4.55	22	0	14	0	5	5.56	36
0.67	3.23	3.9	ENSMUST00000082460	Gm23622	snRNA	19	2.63	38	4.35	23	5.88	34	0	29	4.55	22	0	14	0	5	5.56	36
0.89	3.01	3.9	ENSMUST00000082973	Gm25405	snRNA	19	2.38	42	4.35	23	5.13	39	0	29	4.55	22	0	14	0	5	5.56	36
0.89	3.01	3.9	ENSMUST00000083854	Gm22682	snRNA	19	2.38	42	4.35	23	5.13	39	0	29	4.55	22	0	14	0	5	5.56	36
0.89	3.01	3.9	ENSMUST00000178217	Gm25484	snRNA	19	2.38	42	4.35	23	5.13	39	0	29	4.55	22	0	14	0	5	5.56	36
0.89	3.01	3.9	ENSMUST00000180226	Gm23144	snRNA	19	2.38	42	4.35	23	5.13	39	0	29	4.55	22	0	14	0	5	5.56	36
0.87	3.03	3.9	ENSMUST00000083857	Gm25516	snRNA	19	2.44	41	4.35	23	5.13	39	0	29	4.55	22	0	14	0	5	5.56	36
0.67	3.23	3.9	ENSMUST00000083230	Gm23814	snRNA	19	2.63	38	4.35	23	5.88	34	0	29	4.55	22	0	14	0	5	5.56	36
0.89	3.01	3.9	ENSMUST00000082474	Gm23924	snRNA	19	2.38	42	4.35	23	5.13	39	0	29	4.55	22	0	14	0	5	5.56	36
0.89	3.01	3.9	ENSMUST00000083741	Gm24260	snRNA	19	2.38	42	4.35	23	5.13	39	0	29	4.55	22	0	14	0	5	5.56	36
0.87	3.03	3.9	ENSMUST00000083286	Gm25794	snRNA	19	2.44	41	4.35	23	5.13	39	0	29	4.55	22	0	14	0	5	5.56	36
0.89	3.01	3.9	ENSMUST00000177706	Gm26178	snRNA	19	2.38	42	4.35	23	5.13	39	0	29	4.55	22	0	14	0	5	5.56	36
0.89	3.01	3.9	ENSMUST00000083232	Gm24018	snRNA	19	2.38	42	4.35	23	5.13	39	0	29	4.55	22	0	14	0	5	5.56	36
0.7	3.2	3.9	ENSMUST00000083095	Gm25199	snRNA	19	2.63	38	4.35	23	5.71	35	0	29	4.55	22	0	14	0	5	5.56	36
0.87	3.03	3.9	ENSMUST00000083925	Gm22351	snRNA	19	2.44	41	4.35	23	5.13	39	0	29	4.55	22	0	14	0	5	5.56	36
0.89	3.01	3.9	ENSMUST00000178688	Gm23092	snRNA	19	2.38	42	4.35	23	5.13	39	0	29	4.55	22	0	14	0	5	5.56	36
0.51	3.39	3.9	ENSMUST00000190705	Gm29325	lincRNA	1511	3.45	29	3.7	27	0	30	6.25	32	0	11	5.26	19	3.85	26	4.76	21
0.67	3.23	3.9	ENSMUST00000179841	Gm24267	snRNA	19	2.63	38	4.35	23	5.88	34	0	29	4.55	22	0	14	0	5	5.56	36
0.87	3.03	3.9	ENSMUST00000180111	Gm25672	snRNA	19	2.44	41	4.35	23	5.13	39	0	29	4.55	22	0	14	0	5	5.56	36
0.7	3.2	3.9	ENSMUST00000180258	Gm25412	snRNA	19	2.63	38	4.35	23	5.71	35	0	29	4.55	22	0	14	0	5	5.56	36
0.67	3.23	3.9	ENSMUST00000179942	Gm26180	snRNA	19	2.63	38	4.35	23	5.88	34	0	29	4.55	22	0	14	0	5	5.56	36
0.89	3.01	3.9	ENSMUST00000179288	Gm22821	snRNA	19	2.38	42	4.35	23	5.13	39	0	29	4.55	22	0	14	0	5	5.56	36
0.67	3.23	3.9	ENSMUST00000083216	Gm22251	snRNA	19	2.63	38	4.35	23	5.88	34	0	29	4.55	22	0	14	0	5	5.56	36
0.87	3.03	3.9	ENSMUST00000178491	Gm26245	snRNA	19	2.44	41	4.35	23	5.13	39	0	29	4.55	22	0	14	0	5	5.56	36
0.89	3.01	3.9	ENSMUST00000083336	Gm25127	snRNA	19	2.38	42	4.35	23	5.13	39	0	29	4.55	22	0	14	0	5	5.56	36
0.89	3.01	3.9	ENSMUST00000178517	Gm26465	snRNA	19	2.38	42	4.35	23	5.13	39	0	29	4.55	22	0	14	0	5	5.56	36
0.89	3.01	3.9	ENSMUST00000179794	Gm25173	snRNA	19	2.38	42	4.35	23	5.13	39	0	29	4.55	22	0	14	0	5	5.56	36
0.67	3.23	3.9	ENSMUST00000122680	Gm25112	snRNA	19	2.63	38	4.35	23	5.88	34	0	29	4.55	22	0	14	0	5	5.56	36
0.7	3.2	3.9	ENSMUST00000178825	Gm24168	snRNA	19	2.63	38	4.35	23	5.71	35	0	29	4.55	22	0	14	0	5	5.56	36
0.89	3.01	3.9	ENSMUST00000083885	Gm24693	snRNA	19	2.38	42	4.35	23	5.13	39	0	29	4.55	22	0	14	0	5	5.56	36
0.87	3.03	3.9	ENSMUST00000082487	Gm23140	snRNA	19	2.44	41	4.35	23	5.13	39	0	29	4.55	22	0	14	0	5	5.56	36
0.87	3.03	3.9	ENSMUST00000179670	Gm22995	snRNA	19	2.44	41	4.35	23	5.13	39	0	29	4.55	22	0	14	0	5	5.56	36
0.67	3.23	3.9	ENSMUST00000083367	Gm23248	snRNA	19	2.63	38	4.35	23	5.88	34	0	29	4.55	22	0	14	0	5	5.56	36
0.89	3.01	3.9	ENSMUST00000083855	Gm25869	snRNA	19	2.38	42	4.35	23	5.13	39	0	29	4.55	22	0	14	0	5	5.56	36
0.67	3.23	3.9	ENSMUST00000082888	Gm24292	snRNA	19	2.63	38	4.35	23	5.88	34	0	29	4.55	22	0	14	0	5	5.56	36
0.89	3.01	3.9	ENSMUST00000082555	Gm23296	snRNA	19	2.38	42	4.35	23	5.13	39	0	29	4.55	22	0	14	0	5	5.56	36
0.7	3.2	3.9	ENSMUST00000179484	Gm25618	snRNA	19	2.63	38	4.35	23	5.71	35	0	29	4.55	22	0	14	0	5	5.56	36
0.89	3.01	3.9	ENSMUST00000083693	Gm24803	snRNA	19	2.38	42	4.35	23	5.13	39	0	29	4.55	22	0	14	0	5	5.56	36
0.67	3.23	3.9	ENSMUST00000082590	Gm26441	snRNA	19	2.63	38	4.35	23	5.88	34	0	29	4.55	22	0	14	0	5	5.56	36
0.67	3.23	3.9	ENSMUST00000179147	Gm23191	snRNA	19	2.63	38	4.35	23	5.88	34	0	29	4.55	22	0	14	0	5	5.56	36
0.87	3.03	3.9	ENSMUST00000175463	Gm25380	snRNA	19	2.44	41	4.35	23	5.13	39	0	29	4.55	22	0	14	0	5	5.56	36
0.7	3.2	3.9	ENSMUST00000093724	Gm26327	snRNA	19	2.63	38	4.35	23	5.71	35	0	29	4.55	22	0	14	0	5	5.56	36
0.7	3.2	3.9	ENSMUST00000180019	Gm22307	snRNA	19	2.63	38	4.35	23	5.71	35	0	29	4.55	22	0	14	0	5	5.56	36
0.89	3.01	3.9	ENSMUST00000179904	Gm22288	snRNA	19	2.38	42	4.35	23	5.13	39	0	29	4.55	22	0	14	0	5	5.56	36
0.7	3.2	3.9	ENSMUST00000083740	Gm24259	snRNA	19	2.63	38	4.35	23	5.71	35	0	29	4.55	22	0	14	0	5	5.56	36
0.87	3.03	3.9	ENSMUST00000082933	Gm25039	snRNA	19	2.44	41	4.35	23	5.13	39	0	29	4.55	22	0	14	0	5	5.56	36
0.7	3.2	3.9	ENSMUST00000083017	Gm23412	snRNA	19	2.63	38	4.35	23	5.71	35	0	29	4.55	22	0	14	0	5	5.56	36
0.7	3.2	3.9	ENSMUST00000179697	Gm24464	snRNA	19	2.63	38	4.35	23	5.71	35	0	29	4.55	22	0	14	0	5	5.56	36
0.67	3.23	3.9	ENSMUST00000180247	Gm25740	snRNA	19	2.63	38	4.35	23	5.88	34	0	29	4.55	22	0	14	0	5	5.56	36
0.89	3.01	3.9	ENSMUST00000178275	Gm25829	snRNA	19	2.38	42	4.35	23	5.13	39	0	29	4.55	22	0	14	0	5	5.56	36
0.89	3.01	3.9	ENSMUST00000180237	Gm23512	snRNA	19	2.38	42	4.35	23	5.13	39	0	29	4.55	22	0	14	0	5	5.56	36
0.67	3.23	3.9	ENSMUST00000083005	Gm23721	snRNA	19	2.63	38	4.35	23	5.88	34	0	29	4.55	22	0	14	0	5	5.56	36
0.89	3.01	3.9	ENSMUST00000179057	Gm25101	snRNA	19	2.38	42	4.35	23	5.13	39	0	29	4.55	22	0	14	0	5	5.56	36
0.89	3.01	3.9	ENSMUST00000083073	Gm26324	snRNA	19	2.38	42	4.35	23	5.13	39	0	29	4.55	22	0	14	0	5	5.56	36
0.89	3.01	3.9	ENSMUST00000082558	Gm22060	snRNA	19	2.38	42	4.35	23	5.13	39	0	29	4.55	22	0	14	0	5	5.56	36
0.89	3.01	3.9	ENSMUST00000179018	Gm22969	snRNA	19	2.38	42	4.35	23	5.13	39	0	29	4.55	22	0	14	0	5	5.56	36
0.89	3.01	3.9	ENSMUST00000178055	Gm24641	snRNA	19	2.38	42	4.35	23	5.13	39	0	29	4.55	22	0	14	0	5	5.56	36
0.89	3.01	3.9	ENSMUST00000188029	Gm29163	antisense	19	2.38	42	4.35	23	5.13	39	0	29	4.55	22	0	14	0	5	5.56	36
0.7	3.2	3.9	ENSMUST00000082657	Gm22302	snRNA	19	2.63	38	4.35	23	5.71	35	0	29	4.55	22	0	14	0	5	5.56	36
0.89	3.01	3.9	ENSMUST00000083727	Gm22580	snRNA	19	2.38	42	4.35	23	5.13	39	0	29	4.55	22	0	14	0	5	5.56	36
0.89	3.01	3.9	ENSMUST00000179713	Gm23712	snRNA	19	2.38	42	4.35	23	5.13	39	0	29	4.55	22	0	14	0	5	5.56	36
0.89	3.01	3.9	ENSMUST00000177655	Gm22290	snRNA	19	2.38	42	4.35	23	5.13	39	0	29	4.55	22	0	14	0	5	5.56	36
0.89	3.01	3.9	ENSMUST00000179260	Gm26243	snRNA	19	2.38	42	4.35	23	5.13	39	0	29	4.55	22	0	14	0	5	5.56	36
0.89	3.01	3.9	ENSMUST00000083413	Gm25583	snRNA	19	2.38	42	4.35	23	5.13	39	0	29	4.55	22	0	14	0	5	5.56	36
0.7	3.2	3.9	ENSMUST00000101978	Gm25431	snRNA	19	2.63	38	4.35	23	5.71	35	0	29	4.55	22	0	14	0	5	5.56	36
0.7	3.2	3.9	ENSMUST00000083343	Gm25126	snRNA	19	2.63	38	4.35	23	5.71	35	0	29	4.55	22	0	14	0	5	5.56	36
0.67	3.23	3.9	ENSMUST00000180118	Gm22756	snRNA	19	2.63	38	4.35	23	5.88	34	0	29	4.55	22	0	14	0	5	5.56	36
0.67	3.23	3.9	ENSMUST00000082563	Gm22062	snRNA	19	2.63	38	4.35	23	5.88	34	0	29	4.55	22	0	14	0	5	5.56	36
3.85	0	3.85	ENSMUST00000196847	RP23-370G17.4	processed_transcript	358	0	15	0	5	0	12	0	6	0	5	0	7	0	5	11.11	9
0.45	3.4	3.85	ENSMUST00000200291	AC157822.2	miRNA	16	3.62	1077	2.93	512	3.12	896	3.86	544	4.17	552	4.18	479	3.67	491	3.55	844
3.85	0	3.85	ENSMUST00000174916	Gm25240	miRNA	39	0	16	0	8	0	17	0	10	20	5	0	8	0	6	0	7
0.45	3.4	3.85	ENSMUST00000196953	AC156953.1	miRNA	16	3.62	1077	2.93	512	3.12	896	3.86	544	4.17	552	4.18	479	3.67	491	3.55	844
2.74	1.11	3.85	ENSMUST00000082519	Snord21	snoRNA	14	0	15	0	33	0	17	4	25	4.35	23	5.71	35	0	27	5.26	19
2.26	1.59	3.85	ENSMUST00000184785	Gm27440	miRNA	57	0	14	0	12	6.25	16	0	21	0	13	11.76	17	0	17	0	5
3.85	0	3.85	ENSMUST00000140208	Gm8464	transcribed_processed_pseudogene	1611	0	10	0	10	0	12	0	8	0	7	0	8	20	5	0	6
1.07	2.78	3.85	ENSMUST00000197090	RP23-282L6.1	sense_intronic	1829	1.56	64	0	25	3.45	58	6.06	33	0	10	0	10	8.33	12	4.35	46
3.85	0	3.85	ENSMUST00000181427	Gm26601	lincRNA	3000	0	18	0	6	0	10	0	12	0	5	0	6	0	8	14.29	7
3.85	0	3.85	ENSMUST00000152262	Gm4750	transcribed_processed_pseudogene	1611	0	10	0	10	0	12	0	8	0	7	0	8	20	5	0	6
2.83	1.02	3.85	ENSMUST00000202826	Peg13	sense_intronic	1871	0	37	0	9	0	27	4	25	8.33	12	12.5	8	0	7	0	25
2.8	1.04	3.85	ENSMUST00000172812	Malat1	lincRNA	609	4.76	21	0	18	0	35	0	22	14.29	7	0	15	6.67	15	0	15
0.45	3.4	3.85	ENSMUST00000196389	AC099934.2	miRNA	16	3.62	1077	2.93	512	3.12	896	3.86	544	4.17	552	4.18	479	3.67	491	3.55	844
3.85	0	3.85	ENSMUST00000178147	Gm6472	transcribed_processed_pseudogene	406	0	14	0	14	0	17	0	20	0	13	8.33	12	6.25	16	0	11
2.18	1.67	3.85	ENSMUST00000184785	Gm27440	miRNA	39	0	14	0	12	0	15	5.26	19	0	13	5.88	17	5.88	17	0	5
1.34	2.48	3.83	ENSMUST00000083953	n-R5s185	rRNA	63	1.47	68	1.17	257	4.04	198	4.88	41	3.12	192	3.77	1008	20.83	24	1.83	109
-0.74	4.55	3.81	ENSMUST00000083162	Gm23680	snRNA	24	4.68	534	3.72	242	4.77	482	4.62	346	4.48	223	4	150	3.28	122	3.56	449
1.3	2.5	3.8	ENSMUST00000093696	Gm24089	rRNA	58	4.09	171	2.2	728	1.78	506	5.13	117	2.54	511	4	2722	8.16	49	3.31	272
-0.73	4.52	3.8	ENSMUST00000082646	Gm25134	snRNA	24	4.65	538	3.69	244	4.73	486	4.62	346	4.48	223	4	150	3.28	122	3.53	453
1.3	2.5	3.8	ENSMUST00000175042	Gm23647	rRNA	58	4.09	171	2.2	728	1.78	506	5.13	117	2.54	511	4	2722	8.16	49	3.31	272
2.84	0.93	3.77	ENSMUST00000082868	Gm24036	snRNA	31	2.7	37	0	16	0	30	0	24	0	14	0	6	0	6	7.41	27
2.73	1.04	3.77	ENSMUST00000201397	RP23-327P24.2	antisense	325	4.76	21	0	18	0	35	0	22	14.29	7	0	15	6.25	16	0	15
2.13	1.64	3.77	ENSMUST00000184242	Gm27839	miRNA	39	0	14	0	12	0	15	5	20	0	13	5.56	18	5.88	17	0	5
2.21	1.56	3.77	ENSMUST00000185004	Gm27910	miRNA	57	0	14	0	12	6.25	16	0	22	0	13	11.11	18	0	17	0	5
2.13	1.64	3.77	ENSMUST00000185004	Gm27910	miRNA	39	0	14	0	12	0	15	5	20	0	13	5.56	18	5.88	17	0	5
2.21	1.56	3.77	ENSMUST00000184242	Gm27839	miRNA	57	0	14	0	12	6.25	16	0	22	0	13	11.11	18	0	17	0	5
0.95	2.82	3.77	ENSMUST00000175542	Gm22567	misc_RNA	209	2.2	546	4.14	362	2.75	436	2.54	393	4.51	421	4.02	348	3.94	432	2.78	468
2.73	1.04	3.77	ENSMUST00000137180	BC039771	processed_transcript	406	4.76	21	0	18	0	35	0	22	14.29	7	0	15	6.67	15	0	16
2.75	1.02	3.77	ENSMUST00000175233	Gm25072	misc_RNA	51	4.55	22	0	18	0	35	0	23	14.29	7	0	15	6.25	16	0	15
3.77	0	3.77	ENSMUST00000185480	Gm20342	lincRNA	502	0	20	0	20	0	9	0	23	0	10	0	12	6.25	16	6.67	15
3.12	0.65	3.77	ENSMUST00000192833	Gm26917	lincRNA	1408	0	32	1.89	53	0	30	0	39	3.7	54	2.6	77	5.77	52	3.45	29
-0.67	4.42	3.74	ENSMUST00000083911	Gm25189	snRNA	24	4.46	561	3.69	244	4.59	501	4.61	347	4.46	224	4	150	3.28	122	3.43	466
-0.76	4.5	3.74	ENSMUST00000083084	Gm23511	snRNA	24	4.31	534	4.29	233	4.56	482	4.85	330	4.21	214	4.32	139	3.36	119	3.43	437
1.36	2.38	3.74	ENSMUST00000083211	Vaultrc5	misc_RNA	50	0	31	6.82	44	0	18	0	33	0	18	0	35	8.82	34	5	20
1.94	1.79	3.73	ENSMUST00000122751	Gm22984	snRNA	73	1.06	94	2.3	87	0	64	3.33	90	2.7	74	2.22	45	2.94	68	6.17	81
1.1	2.61	3.7	ENSMUST00000044500	Gm4117	processed_transcript	14668	2.35	85	0	23	3.45	87	2.86	35	0	13	0	5	12.5	8	3.64	55
3.7	0	3.7	ENSMUST00000175449	Gm22875	miRNA	33	0	12	0	7	0	11	0	11	0	7	0	7	12.5	8	0	5
3.67	0	3.67	ENSMUST00000138426	Gm12953	antisense	464	0	21	0	23	0	28	0	36	4	25	0	25	3.03	33	7.69	26
3.17	0.49	3.66	ENSMUST00000122751	Gm22984	snRNA	67	0	59	1.89	53	0	38	0	56	2.22	45	0	27	4.88	41	5.88	51
-0.7	4.35	3.65	ENSMUST00000083009	Gm23240	snRNA	24	4.14	556	3.64	247	4.73	507	4.65	344	4.02	224	4.05	148	3.33	120	3.43	467
2.62	1.02	3.64	ENSMUST00000181534	Gm26774	lincRNA	2026	3.45	29	0	13	0	30	0	26	16.67	6	0	10	0	22	5.88	17
3.64	0	3.64	ENSMUST00000076633	Gm10364	transcribed_processed_pseudogene	670	0	11	0	6	0	12	0	10	5.56	18	5.56	18	0	6	0	13
0.93	2.71	3.64	ENSMUST00000174933	Gm24105	misc_RNA	178	2.02	595	3.84	391	2.74	474	2.61	422	4.25	447	3.8	368	3.91	460	2.75	509
0.63	3.02	3.64	ENSMUST00000101925	n-R5s1	rRNA	46	2.9	69	3.6	333	1.9	211	4	50	2.75	218	3.96	1313	0	29	2.61	115
3.64	0	3.64	ENSMUST00000182520	Gm26917	lincRNA	347	0	27	0	7	0	25	0	5	0	19	10	10	0	7	5.26	19
3.64	0	3.64	ENSMUST00000192833	Gm26917	lincRNA	2711	0	27	0	7	0	25	0	5	0	19	10	10	0	7	5.26	19
0.96	2.66	3.62	ENSMUST00000104719	n-R5s194	rRNA	63	2.67	75	1.38	290	3.93	229	4.44	45	2.71	221	3.66	1121	20	25	1.6	125
1.53	2.07	3.6	ENSMUST00000083953	n-R5s185	rRNA	91	3.53	85	0.66	301	2.51	239	5.88	51	2.23	224	3.75	1148	14.81	27	2.33	129
2.1	1.47	3.57	ENSMUST00000187666	Snhg14	processed_transcript	1520	0	10	0	18	6.67	15	0	25	7.69	13	0	14	4.17	24	0	5
3.57	0	3.57	ENSMUST00000181427	Gm26601	lincRNA	3001	0	18	0	6	0	10	0	12	0	5	0	6	0	10	14.29	7
3.57	0	3.57	ENSMUST00000160520	Gm5766	transcribed_processed_pseudogene	1664	0	43	0	20	0	39	0	22	0	10	7.69	13	0	13	5	20
1.85	1.72	3.57	ENSMUST00000183570	Gm27341	miRNA	39	0	13	0	12	0	17	6.25	16	0	12	5.56	18	5	20	0	6
2.84	0.74	3.57	ENSMUST00000124606	Gm11549	lincRNA	2378	2.7	37	0	24	0	37	0	38	0	20	5.88	17	0	22	8	25
1.85	1.72	3.57	ENSMUST00000183599	Gm27501	miRNA	39	0	13	0	12	0	17	6.25	16	0	12	5.56	18	5	20	0	6
1.93	1.64	3.57	ENSMUST00000183599	Gm27501	miRNA	57	0	13	0	12	5.56	18	0	18	0	12	11.11	18	0	20	0	6
1.93	1.64	3.57	ENSMUST00000183570	Gm27341	miRNA	57	0	13	0	12	5.56	18	0	18	0	12	11.11	18	0	20	0	6
-3.29	6.82	3.53	ENSMUST00000180729	Gm26543	lincRNA	442	0	24	7.69	13	8.33	24	11.11	27	0	18	8.7	23	3.45	29	0	15
1.64	1.88	3.52	ENSMUST00000122642	Gm22344	misc_RNA	37	2.15	93	0	47	2.04	98	2.47	81	1.75	57	3.12	32	2.38	42	5.88	68
-0.43	3.94	3.51	ENSMUST00000185564	Gm28731	antisense	1158	3.45	29	3.57	28	0	24	6.52	46	5.56	18	6.06	33	2.27	44	0	19
3.51	0	3.51	ENSMUST00000180558	F630040K05Rik	lincRNA	2181	0	11	0	12	0	11	0	15	7.14	14	0	15	4.55	22	0	6
2.55	0.96	3.51	ENSMUST00000176664	Gm25190	miRNA	34	0	31	0	16	0	26	3.23	31	7.14	14	0	16	0	15	8.33	12
0.69	2.81	3.5	ENSMUST00000083320	Gm23973	misc_RNA	32	2.34	384	2.52	238	2.77	433	3.6	333	3.73	268	2.34	171	4.19	191	3.5	314
-0.66	4.15	3.49	ENSMUST00000178073	Rnu1b2	snRNA	24	4.08	613	3.89	257	4.18	550	4.43	361	4.22	237	3.87	155	3.15	127	3.12	512
-0.66	4.15	3.49	ENSMUST00000178300	Gm22614	snRNA	24	4.08	613	3.89	257	4.18	550	4.43	361	4.22	237	3.87	155	3.15	127	3.12	512
-0.66	4.15	3.49	ENSMUST00000083033	Gm24405	snRNA	24	4.08	613	3.89	257	4.18	550	4.43	361	4.22	237	3.87	155	3.15	127	3.12	512
-0.66	4.15	3.49	ENSMUST00000082989	Gm22042	snRNA	24	4.08	613	3.89	257	4.18	550	4.43	361	4.22	237	3.87	155	3.15	127	3.12	512
-0.66	4.15	3.49	ENSMUST00000178250	Rnu1b1	snRNA	24	4.08	613	3.89	257	4.18	550	4.43	361	4.22	237	3.87	155	3.15	127	3.12	512
-0.66	4.15	3.49	ENSMUST00000083839	Rnu1b6	snRNA	24	4.08	613	3.89	257	4.18	550	4.43	361	4.22	237	3.87	155	3.15	127	3.12	512
-0.66	4.15	3.49	ENSMUST00000083360	Gm26232	snRNA	24	4.08	613	3.89	257	4.18	550	4.43	361	4.22	237	3.87	155	3.15	127	3.12	512
-0.66	4.15	3.49	ENSMUST00000177643	Gm25890	snRNA	24	4.08	613	3.89	257	4.18	550	4.43	361	4.22	237	3.87	155	3.15	127	3.12	512
-0.66	4.15	3.49	ENSMUST00000083374	Gm24136	snRNA	24	4.08	613	3.89	257	4.18	550	4.43	361	4.22	237	3.87	155	3.15	127	3.12	512
-0.66	4.15	3.49	ENSMUST00000102024	Gm24830	snRNA	24	4.08	613	3.89	257	4.18	550	4.43	361	4.22	237	3.87	155	3.15	127	3.12	512
0.68	2.8	3.48	ENSMUST00000083393	Gm22058	misc_RNA	33	2.32	388	2.52	238	2.76	434	3.59	334	3.72	269	2.31	173	4.19	191	3.48	316
3.45	0	3.45	ENSMUST00000146701	Meg3	lincRNA	6187	0	20	0	15	0	17	0	18	6.25	16	0	28	3.23	31	8.33	12
3.45	0	3.45	ENSMUST00000153232	Gm12472	antisense	579	0	14	0	8	0	11	0	9	0	8	0	5	0	7	11.11	9
3.45	0	3.45	ENSMUST00000123048	Gm14149	lincRNA	157	0	25	0	14	0	15	0	18	0	10	0	13	11.76	17	0	18
3.45	0	3.45	ENSMUST00000182748	Mir99ahg	processed_transcript	257	0	9	0	9	0	5	0	16	0	6	0	5	7.69	13	0	5
3.45	0	3.45	ENSMUST00000182601	Mir99ahg	processed_transcript	380	0	9	0	9	0	5	0	16	0	6	0	5	7.69	13	0	5
3.45	0	3.45	ENSMUST00000185564	Gm28731	antisense	1130	0	9	0	10	0	7	0	8	0	5	10	10	0	9	0	5
3.45	0	3.45	ENSMUST00000183099	Mir99ahg	processed_transcript	405	0	9	0	9	0	5	0	16	0	6	0	5	7.69	13	0	5
3.45	0	3.45	ENSMUST00000076633	Gm10364	transcribed_processed_pseudogene	674	0	11	0	6	0	13	0	10	0	18	0	18	12.5	8	7.14	14
3.45	0	3.45	ENSMUST00000182820	Mir99ahg	processed_transcript	81	0	9	0	9	0	5	0	16	0	6	0	5	7.69	13	0	5
3.45	0	3.45	ENSMUST00000182548	Mir99ahg	processed_transcript	397	0	9	0	9	0	5	0	16	0	6	0	5	7.69	13	0	5
3.45	0	3.45	ENSMUST00000153232	Gm12472	antisense	589	0	13	0	8	0	11	0	9	12.5	8	0	5	0	7	0	9
3.45	0	3.45	ENSMUST00000170849	Mir99ahg	processed_transcript	326	0	9	0	9	0	5	0	16	0	6	0	5	7.69	13	0	5
-3.07	6.52	3.45	ENSMUST00000050581	Gm5069	transcribed_processed_pseudogene	75	3.57	28	11.76	17	0	26	14.29	21	0	18	0	13	10	10	5.88	17
1.31	2.13	3.44	ENSMUST00000104719	n-R5s194	rRNA	91	4.35	92	0.6	334	2.59	270	5.45	55	2.37	253	3.57	1261	14.29	28	2.07	145
1.33	2.07	3.4	ENSMUST00000179494	n-R5s209	rRNA	91	4.21	95	0.58	343	2.53	277	5.17	58	2.25	267	3.55	1324	13.33	30	2.05	146
-0.63	4.03	3.4	ENSMUST00000178333	Gm26444	snRNA	24	3.94	635	3.82	262	4.01	573	4.37	366	4.15	241	3.87	155	3.12	128	3	534
-0.63	4.03	3.4	ENSMUST00000178469	Gm22317	snRNA	24	3.94	635	3.82	262	4.01	573	4.37	366	4.15	241	3.87	155	3.12	128	3	534
-0.63	4.03	3.4	ENSMUST00000093684	Rnu1a1	snRNA	24	3.94	635	3.82	262	4.01	573	4.37	366	4.15	241	3.87	155	3.12	128	3	534
-0.63	4.03	3.4	ENSMUST00000084007	Gm24924	snRNA	24	3.94	635	3.82	262	4.01	573	4.37	366	4.15	241	3.87	155	3.12	128	3	534
2.22	1.18	3.4	ENSMUST00000180798	Gm26905	lincRNA	4670	2.17	46	0	39	2.44	41	0	44	0	30	6.67	30	5.36	56	0	31
-0.63	4.03	3.4	ENSMUST00000177653	Gm22634	snRNA	24	3.94	635	3.82	262	4.01	573	4.37	366	4.15	241	3.87	155	3.12	128	3	534
-0.63	4.03	3.4	ENSMUST00000101973	Gm25679	snRNA	24	3.94	635	3.82	262	4.01	573	4.37	366	4.15	241	3.87	155	3.12	128	3	534
-0.63	4.03	3.4	ENSMUST00000179621	Gm22513	snRNA	24	3.94	635	3.82	262	4.01	573	4.37	366	4.15	241	3.87	155	3.12	128	3	534
-1.67	5.08	3.4	ENSMUST00000157083	Gm23000	snRNA	73	3.85	78	3.57	28	4.35	69	13.64	22	3.33	30	0	8	5.26	19	3.33	90
-0.63	4.03	3.4	ENSMUST00000083241	Gm23686	snRNA	24	3.94	635	3.82	262	4.01	573	4.37	366	4.15	241	3.87	155	3.12	128	3	534
-0.63	4.03	3.4	ENSMUST00000083435	Gm26244	snRNA	24	3.94	635	3.82	262	4.01	573	4.37	366	4.15	241	3.87	155	3.12	128	3	534
-0.63	4.03	3.4	ENSMUST00000082761	Gm22068	snRNA	24	3.94	635	3.82	262	4.01	573	4.37	366	4.15	241	3.87	155	3.12	128	3	534
-0.63	4.03	3.4	ENSMUST00000179675	Gm23804	snRNA	24	3.94	635	3.82	262	4.01	573	4.37	366	4.15	241	3.87	155	3.12	128	3	534
1.03	2.37	3.39	ENSMUST00000178203	n-R5s111	rRNA	34	2.28	219	2.52	1110	2.46	650	1.15	174	2.8	857	3.7	4381	2.15	93	1.41	355
1.03	2.37	3.39	ENSMUST00000178066	n-R5s141	rRNA	34	2.28	219	2.52	1110	2.46	650	1.15	174	2.8	857	3.7	4381	2.15	93	1.41	355
1.03	2.37	3.39	ENSMUST00000179143	n-R5s113	rRNA	34	2.28	219	2.52	1110	2.46	650	1.15	174	2.8	857	3.7	4381	2.15	93	1.41	355
1.03	2.37	3.39	ENSMUST00000178804	n-R5s123	rRNA	34	2.28	219	2.52	1110	2.46	650	1.15	174	2.8	857	3.7	4381	2.15	93	1.41	355
1.03	2.37	3.39	ENSMUST00000180334	n-R5s124	rRNA	34	2.28	219	2.52	1110	2.46	650	1.15	174	2.8	857	3.7	4381	2.15	93	1.41	355
1.03	2.37	3.39	ENSMUST00000178820	n-R5s142	rRNA	34	2.28	219	2.52	1110	2.46	650	1.15	174	2.8	857	3.7	4381	2.15	93	1.41	355
1.03	2.37	3.39	ENSMUST00000179476	n-R5s138	rRNA	34	2.28	219	2.52	1110	2.46	650	1.15	174	2.8	857	3.7	4381	2.15	93	1.41	355
1.03	2.37	3.39	ENSMUST00000178520	n-R5s149	rRNA	34	2.28	219	2.52	1110	2.46	650	1.15	174	2.8	857	3.7	4381	2.15	93	1.41	355
1.03	2.37	3.39	ENSMUST00000179081	Gm25018	rRNA	34	2.28	219	2.52	1110	2.46	650	1.15	174	2.8	857	3.7	4381	2.15	93	1.41	355
1.03	2.37	3.39	ENSMUST00000178027	Gm22291	rRNA	34	2.28	219	2.52	1110	2.46	650	1.15	174	2.8	857	3.7	4381	2.15	93	1.41	355
1.03	2.37	3.39	ENSMUST00000180000	n-R5s120	rRNA	34	2.28	219	2.52	1110	2.46	650	1.15	174	2.8	857	3.7	4381	2.15	93	1.41	355
1.03	2.37	3.39	ENSMUST00000180096	n-R5s128	rRNA	34	2.28	219	2.52	1110	2.46	650	1.15	174	2.8	857	3.7	4381	2.15	93	1.41	355
1.03	2.37	3.39	ENSMUST00000179377	n-R5s125	rRNA	34	2.28	219	2.52	1110	2.46	650	1.15	174	2.8	857	3.7	4381	2.15	93	1.41	355
1.03	2.37	3.39	ENSMUST00000177589	n-R5s121	rRNA	34	2.28	219	2.52	1110	2.46	650	1.15	174	2.8	857	3.7	4381	2.15	93	1.41	355
1.03	2.37	3.39	ENSMUST00000179500	n-R5s122	rRNA	34	2.28	219	2.52	1110	2.46	650	1.15	174	2.8	857	3.7	4381	2.15	93	1.41	355
1.03	2.37	3.39	ENSMUST00000179080	n-R5s136	rRNA	34	2.28	219	2.52	1110	2.46	650	1.15	174	2.8	857	3.7	4381	2.15	93	1.41	355
1.03	2.37	3.39	ENSMUST00000177995	Gm22109	rRNA	34	2.28	219	2.52	1110	2.46	650	1.15	174	2.8	857	3.7	4381	2.15	93	1.41	355
1.03	2.37	3.39	ENSMUST00000179431	n-R5s117	rRNA	34	2.28	219	2.52	1110	2.46	650	1.15	174	2.8	857	3.7	4381	2.15	93	1.41	355
1.03	2.37	3.39	ENSMUST00000178975	n-R5s139	rRNA	34	2.28	219	2.52	1110	2.46	650	1.15	174	2.8	857	3.7	4381	2.15	93	1.41	355
1.03	2.37	3.39	ENSMUST00000178983	n-R5s134	rRNA	34	2.28	219	2.52	1110	2.46	650	1.15	174	2.8	857	3.7	4381	2.15	93	1.41	355
1.03	2.37	3.39	ENSMUST00000177555	Rn5s	rRNA	34	2.28	219	2.52	1110	2.46	650	1.15	174	2.8	857	3.7	4381	2.15	93	1.41	355
1.03	2.37	3.39	ENSMUST00000179542	n-R5s143	rRNA	34	2.28	219	2.52	1110	2.46	650	1.15	174	2.8	857	3.7	4381	2.15	93	1.41	355
1.03	2.37	3.39	ENSMUST00000179432	Gm25212	rRNA	34	2.28	219	2.52	1110	2.46	650	1.15	174	2.8	857	3.7	4381	2.15	93	1.41	355
1.03	2.37	3.39	ENSMUST00000179195	n-R5s109	rRNA	34	2.28	219	2.52	1110	2.46	650	1.15	174	2.8	857	3.7	4381	2.15	93	1.41	355
1.03	2.37	3.39	ENSMUST00000177889	n-R5s146	rRNA	34	2.28	219	2.52	1110	2.46	650	1.15	174	2.8	857	3.7	4381	2.15	93	1.41	355
1.03	2.37	3.39	ENSMUST00000179995	n-R5s110	rRNA	34	2.28	219	2.52	1110	2.46	650	1.15	174	2.8	857	3.7	4381	2.15	93	1.41	355
1.03	2.37	3.39	ENSMUST00000177575	n-R5s108	rRNA	34	2.28	219	2.52	1110	2.46	650	1.15	174	2.8	857	3.7	4381	2.15	93	1.41	355
1.03	2.37	3.39	ENSMUST00000178069	Gm23284	rRNA	34	2.28	219	2.52	1110	2.46	650	1.15	174	2.8	857	3.7	4381	2.15	93	1.41	355
1.03	2.37	3.39	ENSMUST00000179107	n-R5s104	rRNA	34	2.28	219	2.52	1110	2.46	650	1.15	174	2.8	857	3.7	4381	2.15	93	1.41	355
1.03	2.37	3.39	ENSMUST00000179704	n-R5s107	rRNA	34	2.28	219	2.52	1110	2.46	650	1.15	174	2.8	857	3.7	4381	2.15	93	1.41	355
1.03	2.37	3.39	ENSMUST00000178208	n-R5s112	rRNA	34	2.28	219	2.52	1110	2.46	650	1.15	174	2.8	857	3.7	4381	2.15	93	1.41	355
1.03	2.37	3.39	ENSMUST00000179843	Gm26391	rRNA	34	2.28	219	2.52	1110	2.46	650	1.15	174	2.8	857	3.7	4381	2.15	93	1.41	355
1.03	2.37	3.39	ENSMUST00000178755	n-R5s103	rRNA	34	2.28	219	2.52	1110	2.46	650	1.15	174	2.8	857	3.7	4381	2.15	93	1.41	355
1.03	2.37	3.39	ENSMUST00000178859	n-R5s144	rRNA	34	2.28	219	2.52	1110	2.46	650	1.15	174	2.8	857	3.7	4381	2.15	93	1.41	355
1.03	2.37	3.39	ENSMUST00000179275	n-R5s133	rRNA	34	2.28	219	2.52	1110	2.46	650	1.15	174	2.8	857	3.7	4381	2.15	93	1.41	355
1.03	2.37	3.39	ENSMUST00000178499	n-R5s105	rRNA	34	2.28	219	2.52	1110	2.46	650	1.15	174	2.8	857	3.7	4381	2.15	93	1.41	355
1.03	2.37	3.39	ENSMUST00000178106	n-R5s100	rRNA	34	2.28	219	2.52	1110	2.46	650	1.15	174	2.8	857	3.7	4381	2.15	93	1.41	355
0.64	2.71	3.35	ENSMUST00000122642	Gm22344	misc_RNA	36	2.22	90	4.55	44	2.25	89	2.78	72	7.55	53	0	30	0	37	3.39	59
0.7	2.64	3.34	ENSMUST00000196389	AC099934.2	miRNA	19	2.93	1502	2.97	774	1.92	1249	2.87	836	3.29	852	3.3	727	4.02	796	2.95	1187
0.7	2.64	3.34	ENSMUST00000200291	AC157822.2	miRNA	19	2.93	1502	2.97	774	1.92	1249	2.87	836	3.29	852	3.3	727	4.02	796	2.95	1187
1.72	1.62	3.34	ENSMUST00000083377	n-R5s156	rRNA	83	0	26	0	73	4.17	72	0	14	4.62	65	3.16	316	0	6	3.12	32
0.7	2.64	3.34	ENSMUST00000196953	AC156953.1	miRNA	19	2.93	1502	2.97	774	1.92	1249	2.87	836	3.29	852	3.3	727	4.02	796	2.95	1187
-1.54	4.88	3.33	ENSMUST00000185272	Snhg14	processed_transcript	205	0	16	0	5	16.67	12	0	8	0	6	0	5	12.5	8	0	11
3.33	0	3.33	ENSMUST00000180798	Gm26905	lincRNA	6226	0	10	0	7	0	15	0	8	0	8	20	5	0	9	0	8
3.33	0	3.33	ENSMUST00000130063	Ftx	lincRNA	2523	0	34	0	15	0	27	0	34	0	22	4.76	21	0	24	8.7	23
-1.54	4.88	3.33	ENSMUST00000185815	Snhg14	processed_transcript	371	0	16	0	5	16.67	12	0	8	0	6	0	5	12.5	8	0	11
0.3	3.03	3.33	ENSMUST00000181200	Gm26815	lincRNA	3141	0	15	9.09	11	5	20	0	20	11.11	9	0	19	5.88	17	0	15
-0.7	4.02	3.32	ENSMUST00000175032	Rn7s2	misc_RNA	9	6.1	213	2.24	134	3.9	205	2.5	120	3.28	122	3.63	193	3.79	132	2.7	185
0.91	2.4	3.32	ENSMUST00000175032	Rn7s2	misc_RNA	162	2.77	4292	2.14	2760	2.42	3515	2.11	2990	2.95	3082	3.41	2729	3.14	2453	3.71	3395
-0.83	4.15	3.32	ENSMUST00000116853	Snord88c	snoRNA	7	4.38	274	1.35	74	5.13	234	3.26	92	4.71	85	0	43	0	28	3.83	235
-0.7	4.02	3.32	ENSMUST00000175064	Gm26461	misc_RNA	9	6.1	213	2.24	134	3.9	205	2.5	120	3.28	122	3.63	193	3.79	132	2.7	185
0.92	2.4	3.32	ENSMUST00000175005	Rn7s6	misc_RNA	162	2.78	4280	2.14	2753	2.4	3498	2.11	2987	2.95	3080	3.41	2727	3.14	2451	3.72	3387
-0.7	4.02	3.32	ENSMUST00000174924	Rn7s1	misc_RNA	9	6.1	213	2.24	134	3.9	205	2.5	120	3.28	122	3.63	193	3.79	132	2.7	185
0.91	2.4	3.32	ENSMUST00000174924	Rn7s1	misc_RNA	162	2.77	4292	2.14	2760	2.42	3515	2.11	2990	2.95	3082	3.41	2729	3.14	2453	3.71	3395
-0.42	3.73	3.31	ENSMUST00000101925	n-R5s1	rRNA	44	6.15	65	2.61	306	3.54	198	8.51	47	3.47	202	3.4	1206	3.57	28	1.92	104
0.28	3.03	3.31	ENSMUST00000200021	Yam1	lincRNA	567	2.44	41	0	26	9.09	33	0	32	0	32	3.7	27	3.7	27	5.71	35
0.28	3.03	3.31	ENSMUST00000198477	Rn18s-rs5	rRNA	733	2.44	41	0	26	9.09	33	0	32	0	32	3.7	27	3.7	27	5.71	35
1.82	1.46	3.28	ENSMUST00000179887	n-R5s118	rRNA	68	0	19	1.01	99	1.41	71	5.88	17	4	75	3.23	526	0	5	2.94	34
3.28	0	3.28	ENSMUST00000181951	Gm26686	lincRNA	986	0	18	0	23	0	18	0	19	0	8	0	16	4.76	21	6.25	16
1.82	1.46	3.28	ENSMUST00000179060	n-R5s106	rRNA	68	0	19	1.01	99	1.41	71	5.88	17	4	75	3.23	526	0	5	2.94	34
0.89	2.39	3.28	ENSMUST00000101925	n-R5s1	rRNA	63	3.47	144	1.61	620	2.52	436	5.15	97	2.73	439	3.24	2409	9.43	53	3.36	238
1.82	1.46	3.28	ENSMUST00000178128	n-R5s130	rRNA	68	0	19	1.01	99	1.41	71	5.88	17	4	75	3.23	526	0	5	2.94	34
1.82	1.46	3.28	ENSMUST00000178677	Gm24312	rRNA	68	0	19	1.01	99	1.41	71	5.88	17	4	75	3.23	526	0	5	2.94	34
1.48	1.79	3.27	ENSMUST00000104526	Snord17	snoRNA	28	0.88	113	0	24	3.09	97	2.17	46	0	36	0	19	0	11	5.75	87
1.24	2.02	3.26	ENSMUST00000198477	Rn18s-rs5	rRNA	259	0	30	0	18	6.25	32	0	19	0	10	0	15	0	22	6.67	45
0.56	2.7	3.26	ENSMUST00000158992	Scarna10	snoRNA	160	2.47	81	3.7	54	1.37	73	3.92	51	5.26	38	2.27	44	2.94	34	2.94	68
0.56	2.7	3.26	ENSMUST00000187351	Gm28967	sense_intronic	118	2.47	81	3.7	54	1.37	73	3.92	51	5.26	38	2.27	44	2.94	34	2.94	68
1.24	2.02	3.26	ENSMUST00000200021	Yam1	lincRNA	93	0	30	0	18	6.25	32	0	19	0	10	0	15	0	22	6.67	45
3.26	0	3.26	ENSMUST00000198477	Rn18s-rs5	rRNA	1473	0	24	0	13	0	12	0	12	0	6	0	11	0	48	11.11	27
0.3	2.95	3.25	ENSMUST00000093696	Gm24089	rRNA	36	3.75	80	3.27	398	1.65	242	5	60	3.85	260	3.28	1496	0	22	2.29	131
-1.48	4.74	3.25	ENSMUST00000174961	Gm24514	misc_RNA	15	6.35	126	2.53	79	2.86	105	7.14	70	1.61	62	2.73	110	6.02	83	2.63	114
0.3	2.95	3.25	ENSMUST00000175042	Gm23647	rRNA	36	3.75	80	3.27	398	1.65	242	5	60	3.85	260	3.28	1496	0	22	2.29	131
1.04	2.19	3.23	ENSMUST00000179432	Gm25212	rRNA	36	1.64	244	2.21	1224	2.63	722	1.06	188	1.16	945	3.76	4843	1.98	101	2.03	394
1.04	2.19	3.23	ENSMUST00000178066	n-R5s141	rRNA	36	1.64	244	2.21	1224	2.63	722	1.06	188	1.16	945	3.76	4843	1.98	101	2.03	394
1.04	2.19	3.23	ENSMUST00000179995	n-R5s110	rRNA	36	1.64	244	2.21	1224	2.63	722	1.06	188	1.16	945	3.76	4843	1.98	101	2.03	394
0.45	2.78	3.23	ENSMUST00000082670	Snora44	snoRNA	18	0	9	12.5	8	0	9	0	10	0	8	0	8	0	7	12.5	8
0.83	2.41	3.23	ENSMUST00000175042	Gm23647	rRNA	53	3.23	155	1.75	684	2.36	467	5.66	106	2.7	481	3.24	2592	10.87	46	2.78	252
1.04	2.19	3.23	ENSMUST00000179107	n-R5s104	rRNA	36	1.64	244	2.21	1224	2.63	722	1.06	188	1.16	945	3.76	4843	1.98	101	2.03	394
1.64	1.59	3.23	ENSMUST00000181367	Gm26818	lincRNA	189	0	19	0	11	6.67	15	0	18	0	12	9.09	22	0	21	0	7
1.04	2.19	3.23	ENSMUST00000178975	n-R5s139	rRNA	36	1.64	244	2.21	1224	2.63	722	1.06	188	1.16	945	3.76	4843	1.98	101	2.03	394
3.23	0	3.23	ENSMUST00000175315	Gm24812	misc_RNA	27	0	20	0	9	0	16	0	10	12.5	8	0	6	0	7	0	10
1.04	2.19	3.23	ENSMUST00000179476	n-R5s138	rRNA	36	1.64	244	2.21	1224	2.63	722	1.06	188	1.16	945	3.76	4843	1.98	101	2.03	394
1.04	2.19	3.23	ENSMUST00000178859	n-R5s144	rRNA	36	1.64	244	2.21	1224	2.63	722	1.06	188	1.16	945	3.76	4843	1.98	101	2.03	394
1.04	2.19	3.23	ENSMUST00000179500	n-R5s122	rRNA	36	1.64	244	2.21	1224	2.63	722	1.06	188	1.16	945	3.76	4843	1.98	101	2.03	394
1.04	2.19	3.23	ENSMUST00000179377	n-R5s125	rRNA	36	1.64	244	2.21	1224	2.63	722	1.06	188	1.16	945	3.76	4843	1.98	101	2.03	394
1.04	2.19	3.23	ENSMUST00000179843	Gm26391	rRNA	36	1.64	244	2.21	1224	2.63	722	1.06	188	1.16	945	3.76	4843	1.98	101	2.03	394
1.04	2.19	3.23	ENSMUST00000179542	n-R5s143	rRNA	36	1.64	244	2.21	1224	2.63	722	1.06	188	1.16	945	3.76	4843	1.98	101	2.03	394
1.04	2.19	3.23	ENSMUST00000179704	n-R5s107	rRNA	36	1.64	244	2.21	1224	2.63	722	1.06	188	1.16	945	3.76	4843	1.98	101	2.03	394
1.04	2.19	3.23	ENSMUST00000178203	n-R5s111	rRNA	36	1.64	244	2.21	1224	2.63	722	1.06	188	1.16	945	3.76	4843	1.98	101	2.03	394
1.04	2.19	3.23	ENSMUST00000177589	n-R5s121	rRNA	36	1.64	244	2.21	1224	2.63	722	1.06	188	1.16	945	3.76	4843	1.98	101	2.03	394
1.04	2.19	3.23	ENSMUST00000177575	n-R5s108	rRNA	36	1.64	244	2.21	1224	2.63	722	1.06	188	1.16	945	3.76	4843	1.98	101	2.03	394
1.04	2.19	3.23	ENSMUST00000179195	n-R5s109	rRNA	36	1.64	244	2.21	1224	2.63	722	1.06	188	1.16	945	3.76	4843	1.98	101	2.03	394
3.23	0	3.23	ENSMUST00000175535	Gm26237	miRNA	55	0	12	0	7	0	17	0	12	0	7	0	7	0	6	9.09	11
3.23	0	3.23	ENSMUST00000130773	Gm13479	lincRNA	769	0	22	0	6	0	15	0	17	0	9	16.67	6	0	7	0	9
1.04	2.19	3.23	ENSMUST00000179431	n-R5s117	rRNA	36	1.64	244	2.21	1224	2.63	722	1.06	188	1.16	945	3.76	4843	1.98	101	2.03	394
1.04	2.19	3.23	ENSMUST00000178520	n-R5s149	rRNA	36	1.64	244	2.21	1224	2.63	722	1.06	188	1.16	945	3.76	4843	1.98	101	2.03	394
1.04	2.19	3.23	ENSMUST00000178820	n-R5s142	rRNA	36	1.64	244	2.21	1224	2.63	722	1.06	188	1.16	945	3.76	4843	1.98	101	2.03	394
1.04	2.19	3.23	ENSMUST00000178983	n-R5s134	rRNA	36	1.64	244	2.21	1224	2.63	722	1.06	188	1.16	945	3.76	4843	1.98	101	2.03	394
1.04	2.19	3.23	ENSMUST00000178208	n-R5s112	rRNA	36	1.64	244	2.21	1224	2.63	722	1.06	188	1.16	945	3.76	4843	1.98	101	2.03	394
1.04	2.19	3.23	ENSMUST00000178027	Gm22291	rRNA	36	1.64	244	2.21	1224	2.63	722	1.06	188	1.16	945	3.76	4843	1.98	101	2.03	394
-0.14	3.37	3.23	ENSMUST00000122647	Gm22342	misc_RNA	35	0	26	7.69	13	0	28	9.09	22	0	13	0	12	7.14	14	4.35	23
1.04	2.19	3.23	ENSMUST00000178755	n-R5s103	rRNA	36	1.64	244	2.21	1224	2.63	722	1.06	188	1.16	945	3.76	4843	1.98	101	2.03	394
1.04	2.19	3.23	ENSMUST00000180000	n-R5s120	rRNA	36	1.64	244	2.21	1224	2.63	722	1.06	188	1.16	945	3.76	4843	1.98	101	2.03	394
1.04	2.19	3.23	ENSMUST00000178069	Gm23284	rRNA	36	1.64	244	2.21	1224	2.63	722	1.06	188	1.16	945	3.76	4843	1.98	101	2.03	394
1.04	2.19	3.23	ENSMUST00000177889	n-R5s146	rRNA	36	1.64	244	2.21	1224	2.63	722	1.06	188	1.16	945	3.76	4843	1.98	101	2.03	394
1.04	2.19	3.23	ENSMUST00000178804	n-R5s123	rRNA	36	1.64	244	2.21	1224	2.63	722	1.06	188	1.16	945	3.76	4843	1.98	101	2.03	394
1.04	2.19	3.23	ENSMUST00000180334	n-R5s124	rRNA	36	1.64	244	2.21	1224	2.63	722	1.06	188	1.16	945	3.76	4843	1.98	101	2.03	394
3.23	0	3.23	ENSMUST00000082670	Snora44	snoRNA	24	0	9	0	8	0	9	0	10	12.5	8	0	8	0	7	0	8
1.04	2.19	3.23	ENSMUST00000179080	n-R5s136	rRNA	36	1.64	244	2.21	1224	2.63	722	1.06	188	1.16	945	3.76	4843	1.98	101	2.03	394
1.04	2.19	3.23	ENSMUST00000178106	n-R5s100	rRNA	36	1.64	244	2.21	1224	2.63	722	1.06	188	1.16	945	3.76	4843	1.98	101	2.03	394
1.04	2.19	3.23	ENSMUST00000179275	n-R5s133	rRNA	36	1.64	244	2.21	1224	2.63	722	1.06	188	1.16	945	3.76	4843	1.98	101	2.03	394
-4.62	7.84	3.23	ENSMUST00000122562	Gm22481	misc_RNA	32	11.11	18	16.67	6	0	17	10	10	0	9	16.67	6	0	6	0	10
0.83	2.41	3.23	ENSMUST00000093696	Gm24089	rRNA	53	3.23	155	1.75	684	2.36	467	5.66	106	2.7	481	3.24	2592	10.87	46	2.78	252
1.04	2.19	3.23	ENSMUST00000178499	n-R5s105	rRNA	36	1.64	244	2.21	1224	2.63	722	1.06	188	1.16	945	3.76	4843	1.98	101	2.03	394
3.23	0	3.23	ENSMUST00000082670	Snora44	snoRNA	28	0	9	0	8	0	10	0	10	12.5	8	0	8	0	7	0	8
1.04	2.19	3.23	ENSMUST00000177995	Gm22109	rRNA	36	1.64	244	2.21	1224	2.63	722	1.06	188	1.16	945	3.76	4843	1.98	101	2.03	394
1.04	2.19	3.23	ENSMUST00000180096	n-R5s128	rRNA	36	1.64	244	2.21	1224	2.63	722	1.06	188	1.16	945	3.76	4843	1.98	101	2.03	394
1.04	2.19	3.23	ENSMUST00000179143	n-R5s113	rRNA	36	1.64	244	2.21	1224	2.63	722	1.06	188	1.16	945	3.76	4843	1.98	101	2.03	394
3.23	0	3.23	ENSMUST00000205219	RP23-89P21.6	antisense	364	0	18	0	8	0	23	0	14	0	5	0	7	0	8	9.09	11
1.04	2.19	3.23	ENSMUST00000177555	Rn5s	rRNA	36	1.64	244	2.21	1224	2.63	722	1.06	188	1.16	945	3.76	4843	1.98	101	2.03	394
1.04	2.19	3.23	ENSMUST00000179081	Gm25018	rRNA	36	1.64	244	2.21	1224	2.63	722	1.06	188	1.16	945	3.76	4843	1.98	101	2.03	394
3.23	0	3.23	ENSMUST00000082519	Snord21	snoRNA	12	0	11	0	16	0	9	0	12	0	16	5.56	18	5.88	17	0	11
-0.6	3.82	3.22	ENSMUST00000116723	Snord88a	snoRNA	7	3.49	315	5.1	98	4.72	318	1.49	134	2.68	112	0	54	0	44	4.69	256
2.67	0.53	3.2	ENSMUST00000082838	Gm25202	snRNA	84	0	49	2.7	37	0	45	0	56	0	27	0	16	3.23	31	5.88	51
0.11	3.08	3.19	ENSMUST00000083320	Gm23973	misc_RNA	37	3.46	578	2.56	351	3.52	653	2.42	495	3.61	388	3.09	259	2.05	292	3.6	472
3.19	0	3.19	ENSMUST00000175378	Gm25640	miRNA	77	0	40	0	30	0	36	0	47	0	15	4.55	22	4.35	23	2.94	34
0.1	3.08	3.18	ENSMUST00000083393	Gm22058	misc_RNA	38	3.46	578	2.56	351	3.53	651	2.42	496	3.6	389	3.07	261	2.06	291	3.6	472
-0.65	3.83	3.18	ENSMUST00000083320	Gm23973	misc_RNA	35	4.84	517	3.26	307	3.15	572	3.95	430	2.91	344	4.33	231	2.34	256	3.28	427
-0.6	3.78	3.17	ENSMUST00000083393	Gm22058	misc_RNA	36	4.63	518	3.26	307	3.15	571	3.94	431	2.9	345	4.29	233	2.35	255	3.28	427
1.97	1.2	3.17	ENSMUST00000104111	Gm24126	snRNA	4	0	27	7.69	13	0	26	0	17	0	19	0	12	0	8	8.33	24
1.88	1.3	3.17	ENSMUST00000190567	A630072M18Rik	antisense	2756	3.85	26	0	14	0	20	0	17	11.11	9	0	22	5.56	18	0	14
-0.65	3.82	3.17	ENSMUST00000083836	Gm22155	snRNA	107	1.82	110	8.11	37	5.33	75	2.5	40	3.03	33	4.76	21	0	19	3.38	148
2.6	0.56	3.16	ENSMUST00000172812	Malat1	lincRNA	4844	0	50	0	40	0	55	2.86	35	3.45	29	3.39	59	2.17	46	3.57	56
1.22	1.94	3.16	ENSMUST00000083360	Gm26232	snRNA	88	1.94	1085	2.15	372	1.86	752	1.9	369	3.77	345	2.63	152	2.42	165	3.15	1269
1.22	1.94	3.16	ENSMUST00000083839	Rnu1b6	snRNA	88	1.94	1085	2.15	372	1.86	752	1.9	369	3.77	345	2.63	152	2.42	165	3.15	1269
0.71	2.45	3.16	ENSMUST00000101925	n-R5s1	rRNA	57	2.38	126	2.25	577	2.3	392	4.49	89	2	401	3.43	2216	9.8	51	0.95	211
1.22	1.94	3.16	ENSMUST00000102024	Gm24830	snRNA	88	1.94	1085	2.15	372	1.86	752	1.9	369	3.77	345	2.63	152	2.42	165	3.15	1269
1.01	2.15	3.15	ENSMUST00000199921	AC121821.1	miRNA	10	3.91	128	1.75	57	1.49	134	1	100	3.57	56	2.7	37	13.64	22	0.93	107
1.22	1.93	3.14	ENSMUST00000178250	Rnu1b1	snRNA	88	1.91	1097	2.15	372	1.85	756	1.88	372	3.75	347	2.6	154	2.41	166	3.14	1275
1.22	1.93	3.14	ENSMUST00000178073	Rnu1b2	snRNA	88	1.91	1097	2.15	372	1.85	756	1.88	372	3.75	347	2.6	154	2.41	166	3.14	1275
1.22	1.93	3.14	ENSMUST00000082989	Gm22042	snRNA	88	1.91	1097	2.15	372	1.85	756	1.88	372	3.75	347	2.6	154	2.41	166	3.14	1275
1.22	1.93	3.14	ENSMUST00000083971	Gm26110	snRNA	88	1.91	1097	2.15	372	1.85	756	1.88	372	3.75	347	2.6	154	2.41	166	3.14	1275
1.22	1.93	3.14	ENSMUST00000178300	Gm22614	snRNA	88	1.91	1097	2.15	372	1.85	756	1.88	372	3.75	347	2.6	154	2.41	166	3.14	1275
1.22	1.93	3.14	ENSMUST00000177643	Gm25890	snRNA	88	1.91	1097	2.15	372	1.85	756	1.88	372	3.75	347	2.6	154	2.41	166	3.14	1275
1.1	2.03	3.12	ENSMUST00000180000	n-R5s120	rRNA	30	2.04	147	2.06	775	2	449	1.82	110	3.07	587	3.34	2904	1.82	55	0.86	233
1.82	1.31	3.12	ENSMUST00000083688	Gm24763	snRNA	69	0	50	0	27	4.88	41	0	35	0	26	0	11	16.67	18	0	41
1.1	2.03	3.12	ENSMUST00000178820	n-R5s142	rRNA	30	2.04	147	2.06	775	2	449	1.82	110	3.07	587	3.34	2904	1.82	55	0.86	233
0.74	2.38	3.12	ENSMUST00000185815	Snhg14	processed_transcript	45	0	12	20	5	0	14	0	11	0	6	16.67	6	0	11	0	9
1.1	2.03	3.12	ENSMUST00000179431	n-R5s117	rRNA	30	2.04	147	2.06	775	2	449	1.82	110	3.07	587	3.34	2904	1.82	55	0.86	233
1.65	1.47	3.12	ENSMUST00000156275	4933427J07Rik	antisense	948	0	20	0	12	5.56	18	0	18	0	13	9.09	22	0	21	0	8
0.45	2.68	3.12	ENSMUST00000197865	RP23-314N3.1	lincRNA	811	3.85	26	0	19	3.03	33	2.94	34	10	20	0	27	2.94	34	0	15
1.1	2.03	3.12	ENSMUST00000177589	n-R5s121	rRNA	30	2.04	147	2.06	775	2	449	1.82	110	3.07	587	3.34	2904	1.82	55	0.86	233
1.1	2.03	3.12	ENSMUST00000180096	n-R5s128	rRNA	30	2.04	147	2.06	775	2	449	1.82	110	3.07	587	3.34	2904	1.82	55	0.86	233
1.1	2.03	3.12	ENSMUST00000178106	n-R5s100	rRNA	30	2.04	147	2.06	775	2	449	1.82	110	3.07	587	3.34	2904	1.82	55	0.86	233
1.1	2.03	3.12	ENSMUST00000179500	n-R5s122	rRNA	30	2.04	147	2.06	775	2	449	1.82	110	3.07	587	3.34	2904	1.82	55	0.86	233
1.1	2.03	3.12	ENSMUST00000179195	n-R5s109	rRNA	30	2.04	147	2.06	775	2	449	1.82	110	3.07	587	3.34	2904	1.82	55	0.86	233
1.1	2.03	3.12	ENSMUST00000177555	Rn5s	rRNA	30	2.04	147	2.06	775	2	449	1.82	110	3.07	587	3.34	2904	1.82	55	0.86	233
0.96	2.16	3.12	ENSMUST00000175005	Rn7s6	misc_RNA	145	2.34	3037	2.16	2084	2.1	2473	1.99	2257	3.31	2355	3.29	2096	2.73	1683	3.05	2395
1.1	2.03	3.12	ENSMUST00000178203	n-R5s111	rRNA	30	2.04	147	2.06	775	2	449	1.82	110	3.07	587	3.34	2904	1.82	55	0.86	233
1.1	2.03	3.12	ENSMUST00000178983	n-R5s134	rRNA	30	2.04	147	2.06	775	2	449	1.82	110	3.07	587	3.34	2904	1.82	55	0.86	233
1.1	2.03	3.12	ENSMUST00000178069	Gm23284	rRNA	30	2.04	147	2.06	775	2	449	1.82	110	3.07	587	3.34	2904	1.82	55	0.86	233
1.1	2.03	3.12	ENSMUST00000179542	n-R5s143	rRNA	30	2.04	147	2.06	775	2	449	1.82	110	3.07	587	3.34	2904	1.82	55	0.86	233
1.1	2.03	3.12	ENSMUST00000179476	n-R5s138	rRNA	30	2.04	147	2.06	775	2	449	1.82	110	3.07	587	3.34	2904	1.82	55	0.86	233
1.1	2.03	3.12	ENSMUST00000178520	n-R5s149	rRNA	30	2.04	147	2.06	775	2	449	1.82	110	3.07	587	3.34	2904	1.82	55	0.86	233
-1.69	4.82	3.12	ENSMUST00000104111	Gm24126	snRNA	19	0	27	7.69	13	3.85	26	11.76	17	5.26	19	0	12	0	8	4	25
1.1	2.03	3.12	ENSMUST00000178755	n-R5s103	rRNA	30	2.04	147	2.06	775	2	449	1.82	110	3.07	587	3.34	2904	1.82	55	0.86	233
1.1	2.03	3.12	ENSMUST00000177575	n-R5s108	rRNA	30	2.04	147	2.06	775	2	449	1.82	110	3.07	587	3.34	2904	1.82	55	0.86	233
3.12	0	3.12	ENSMUST00000177239	Gm20631	antisense	3149	0	11	0	12	0	14	0	13	0	6	0	8	11.11	9	0	9
1.1	2.03	3.12	ENSMUST00000178859	n-R5s144	rRNA	30	2.04	147	2.06	775	2	449	1.82	110	3.07	587	3.34	2904	1.82	55	0.86	233
1.1	2.03	3.12	ENSMUST00000178027	Gm22291	rRNA	30	2.04	147	2.06	775	2	449	1.82	110	3.07	587	3.34	2904	1.82	55	0.86	233
1.1	2.03	3.12	ENSMUST00000179377	n-R5s125	rRNA	30	2.04	147	2.06	775	2	449	1.82	110	3.07	587	3.34	2904	1.82	55	0.86	233
1.1	2.03	3.12	ENSMUST00000179432	Gm25212	rRNA	30	2.04	147	2.06	775	2	449	1.82	110	3.07	587	3.34	2904	1.82	55	0.86	233
1.1	2.03	3.12	ENSMUST00000179843	Gm26391	rRNA	30	2.04	147	2.06	775	2	449	1.82	110	3.07	587	3.34	2904	1.82	55	0.86	233
1.1	2.03	3.12	ENSMUST00000179704	n-R5s107	rRNA	30	2.04	147	2.06	775	2	449	1.82	110	3.07	587	3.34	2904	1.82	55	0.86	233
1.1	2.03	3.12	ENSMUST00000179107	n-R5s104	rRNA	30	2.04	147	2.06	775	2	449	1.82	110	3.07	587	3.34	2904	1.82	55	0.86	233
1.1	2.03	3.12	ENSMUST00000178499	n-R5s105	rRNA	30	2.04	147	2.06	775	2	449	1.82	110	3.07	587	3.34	2904	1.82	55	0.86	233
3.12	0	3.12	ENSMUST00000201888	Rpl37rt	transcribed_processed_pseudogene	287	0	15	0	5	0	17	0	8	14.29	7	0	9	0	9	0	7
0.96	2.16	3.12	ENSMUST00000174924	Rn7s1	misc_RNA	145	2.34	3037	2.16	2084	2.1	2473	1.99	2257	3.31	2355	3.29	2096	2.73	1683	3.05	2395
0.95	2.17	3.12	ENSMUST00000156068	6330403K07Rik	lincRNA	292	11.11	9	0	9	0	13	0	15	8.33	12	0	7	0	7	0	6
0.95	2.17	3.12	ENSMUST00000185815	Snhg14	processed_transcript	339	0	14	20	5	0	16	0	11	0	5	16.67	6	0	13	0	8
1.1	2.03	3.12	ENSMUST00000180334	n-R5s124	rRNA	30	2.04	147	2.06	775	2	449	1.82	110	3.07	587	3.34	2904	1.82	55	0.86	233
1.1	2.03	3.12	ENSMUST00000179143	n-R5s113	rRNA	30	2.04	147	2.06	775	2	449	1.82	110	3.07	587	3.34	2904	1.82	55	0.86	233
1.1	2.03	3.12	ENSMUST00000179080	n-R5s136	rRNA	30	2.04	147	2.06	775	2	449	1.82	110	3.07	587	3.34	2904	1.82	55	0.86	233
1.1	2.03	3.12	ENSMUST00000179081	Gm25018	rRNA	30	2.04	147	2.06	775	2	449	1.82	110	3.07	587	3.34	2904	1.82	55	0.86	233
1.1	2.03	3.12	ENSMUST00000178066	n-R5s141	rRNA	30	2.04	147	2.06	775	2	449	1.82	110	3.07	587	3.34	2904	1.82	55	0.86	233
1.1	2.03	3.12	ENSMUST00000178975	n-R5s139	rRNA	30	2.04	147	2.06	775	2	449	1.82	110	3.07	587	3.34	2904	1.82	55	0.86	233
1.1	2.03	3.12	ENSMUST00000177995	Gm22109	rRNA	30	2.04	147	2.06	775	2	449	1.82	110	3.07	587	3.34	2904	1.82	55	0.86	233
0.95	2.17	3.12	ENSMUST00000185272	Snhg14	processed_transcript	173	0	14	20	5	0	16	0	11	0	5	16.67	6	0	13	0	8
0.96	2.16	3.12	ENSMUST00000175032	Rn7s2	misc_RNA	145	2.34	3037	2.16	2084	2.1	2473	1.99	2257	3.31	2355	3.29	2096	2.73	1683	3.05	2395
1.1	2.03	3.12	ENSMUST00000179275	n-R5s133	rRNA	30	2.04	147	2.06	775	2	449	1.82	110	3.07	587	3.34	2904	1.82	55	0.86	233
1.1	2.03	3.12	ENSMUST00000179995	n-R5s110	rRNA	30	2.04	147	2.06	775	2	449	1.82	110	3.07	587	3.34	2904	1.82	55	0.86	233
3.12	0	3.12	ENSMUST00000100847	Rpl37rt	transcribed_processed_pseudogene	293	0	15	0	5	0	17	0	8	14.29	7	0	9	0	9	0	7
0.4	2.73	3.12	ENSMUST00000181272	Gm17644	lincRNA	825	4.35	23	0	20	3.23	31	2.78	36	8.7	23	0	23	2.86	35	0	15
1.1	2.03	3.12	ENSMUST00000178804	n-R5s123	rRNA	30	2.04	147	2.06	775	2	449	1.82	110	3.07	587	3.34	2904	1.82	55	0.86	233
1.1	2.03	3.12	ENSMUST00000178208	n-R5s112	rRNA	30	2.04	147	2.06	775	2	449	1.82	110	3.07	587	3.34	2904	1.82	55	0.86	233
1.1	2.03	3.12	ENSMUST00000177889	n-R5s146	rRNA	30	2.04	147	2.06	775	2	449	1.82	110	3.07	587	3.34	2904	1.82	55	0.86	233
3.12	0	3.12	ENSMUST00000130063	Ftx	lincRNA	2515	0	25	0	11	0	18	0	27	0	13	6.67	15	5.26	19	0	17
0.45	2.65	3.1	ENSMUST00000198477	Rn18s-rs5	rRNA	267	2.16	185	2.78	144	2.17	230	3.59	195	2.07	145	3.92	153	4.08	196	2.33	215
0.01	3.09	3.1	ENSMUST00000083839	Rnu1b6	snRNA	83	2.89	691	4.07	246	3.18	472	2.47	243	2.3	217	4.4	91	3.16	95	3.16	791
0.01	3.09	3.1	ENSMUST00000083360	Gm26232	snRNA	83	2.89	691	4.07	246	3.18	472	2.47	243	2.3	217	4.4	91	3.16	95	3.16	791
0.45	2.65	3.1	ENSMUST00000200021	Yam1	lincRNA	101	2.16	185	2.78	144	2.17	230	3.59	195	2.07	145	3.92	153	4.08	196	2.33	215
0.01	3.09	3.1	ENSMUST00000102024	Gm24830	snRNA	83	2.89	691	4.07	246	3.18	472	2.47	243	2.3	217	4.4	91	3.16	95	3.16	791
-0.4	3.49	3.09	ENSMUST00000189857	Gm28586	sense_intronic	265	5	40	0	41	5.56	36	3.64	55	0	33	6.98	43	3.17	63	0	23
1.92	1.17	3.09	ENSMUST00000180798	Gm26905	lincRNA	6157	2.13	47	0	34	0	49	2.44	41	3.23	31	2.04	49	1.85	54	7.14	28
1.15	1.93	3.08	ENSMUST00000179080	n-R5s136	rRNA	68	2.53	396	1.85	1837	1.64	1161	2.82	284	2.46	1380	3.26	7055	3.4	147	2.35	637
1.15	1.93	3.08	ENSMUST00000178208	n-R5s112	rRNA	68	2.53	396	1.85	1837	1.64	1161	2.82	284	2.46	1380	3.26	7055	3.4	147	2.35	637
1.15	1.93	3.08	ENSMUST00000180096	n-R5s128	rRNA	68	2.53	396	1.85	1837	1.64	1161	2.82	284	2.46	1380	3.26	7055	3.4	147	2.35	637
1.15	1.93	3.08	ENSMUST00000177555	Rn5s	rRNA	68	2.53	396	1.85	1837	1.64	1161	2.82	284	2.46	1380	3.26	7055	3.4	147	2.35	637
0.01	3.07	3.08	ENSMUST00000178073	Rnu1b2	snRNA	83	2.87	698	4.07	246	3.18	472	2.45	245	2.29	218	4.35	92	3.16	95	3.14	795
1.15	1.93	3.08	ENSMUST00000177575	n-R5s108	rRNA	68	2.53	396	1.85	1837	1.64	1161	2.82	284	2.46	1380	3.26	7055	3.4	147	2.35	637
-0.05	3.13	3.08	ENSMUST00000083242	Rnu12	snRNA	58	3.74	962	2.68	783	3.23	868	2.79	968	3.9	692	2.52	675	3.21	591	2.71	739
1.15	1.93	3.08	ENSMUST00000178203	n-R5s111	rRNA	68	2.53	396	1.85	1837	1.64	1161	2.82	284	2.46	1380	3.26	7055	3.4	147	2.35	637
1.15	1.93	3.08	ENSMUST00000177889	n-R5s146	rRNA	68	2.53	396	1.85	1837	1.64	1161	2.82	284	2.46	1380	3.26	7055	3.4	147	2.35	637
1.15	1.93	3.08	ENSMUST00000178755	n-R5s103	rRNA	68	2.53	396	1.85	1837	1.64	1161	2.82	284	2.46	1380	3.26	7055	3.4	147	2.35	637
1.15	1.93	3.08	ENSMUST00000179500	n-R5s122	rRNA	68	2.53	396	1.85	1837	1.64	1161	2.82	284	2.46	1380	3.26	7055	3.4	147	2.35	637
-0.57	3.66	3.08	ENSMUST00000082578	Gm22456	snRNA	87	4.35	92	8	50	1.52	66	0	38	4.35	46	0	26	2.38	42	3.54	113
1.15	1.93	3.08	ENSMUST00000178027	Gm22291	rRNA	68	2.53	396	1.85	1837	1.64	1161	2.82	284	2.46	1380	3.26	7055	3.4	147	2.35	637
0.01	3.07	3.08	ENSMUST00000178250	Rnu1b1	snRNA	83	2.87	698	4.07	246	3.18	472	2.45	245	2.29	218	4.35	92	3.16	95	3.14	795
1.62	1.46	3.08	ENSMUST00000178128	n-R5s130	rRNA	91	0	20	0	98	4.23	71	0	16	4.23	71	2.76	507	0	5	6.06	33
1.15	1.93	3.08	ENSMUST00000178520	n-R5s149	rRNA	68	2.53	396	1.85	1837	1.64	1161	2.82	284	2.46	1380	3.26	7055	3.4	147	2.35	637
1.15	1.93	3.08	ENSMUST00000178983	n-R5s134	rRNA	68	2.53	396	1.85	1837	1.64	1161	2.82	284	2.46	1380	3.26	7055	3.4	147	2.35	637
0.01	3.07	3.08	ENSMUST00000082989	Gm22042	snRNA	83	2.87	698	4.07	246	3.18	472	2.45	245	2.29	218	4.35	92	3.16	95	3.14	795
1.15	1.93	3.08	ENSMUST00000178069	Gm23284	rRNA	68	2.53	396	1.85	1837	1.64	1161	2.82	284	2.46	1380	3.26	7055	3.4	147	2.35	637
1.15	1.93	3.08	ENSMUST00000178106	n-R5s100	rRNA	68	2.53	396	1.85	1837	1.64	1161	2.82	284	2.46	1380	3.26	7055	3.4	147	2.35	637
1.15	1.93	3.08	ENSMUST00000179107	n-R5s104	rRNA	68	2.53	396	1.85	1837	1.64	1161	2.82	284	2.46	1380	3.26	7055	3.4	147	2.35	637
1.15	1.93	3.08	ENSMUST00000179476	n-R5s138	rRNA	68	2.53	396	1.85	1837	1.64	1161	2.82	284	2.46	1380	3.26	7055	3.4	147	2.35	637
1.15	1.93	3.08	ENSMUST00000177589	n-R5s121	rRNA	68	2.53	396	1.85	1837	1.64	1161	2.82	284	2.46	1380	3.26	7055	3.4	147	2.35	637
1.15	1.93	3.08	ENSMUST00000179143	n-R5s113	rRNA	68	2.53	396	1.85	1837	1.64	1161	2.82	284	2.46	1380	3.26	7055	3.4	147	2.35	637
1.15	1.93	3.08	ENSMUST00000179843	Gm26391	rRNA	68	2.53	396	1.85	1837	1.64	1161	2.82	284	2.46	1380	3.26	7055	3.4	147	2.35	637
1.15	1.93	3.08	ENSMUST00000178499	n-R5s105	rRNA	68	2.53	396	1.85	1837	1.64	1161	2.82	284	2.46	1380	3.26	7055	3.4	147	2.35	637
1.15	1.93	3.08	ENSMUST00000178804	n-R5s123	rRNA	68	2.53	396	1.85	1837	1.64	1161	2.82	284	2.46	1380	3.26	7055	3.4	147	2.35	637
-0.03	3.11	3.08	ENSMUST00000083320	Gm23973	misc_RNA	34	1.86	483	4.17	288	3.58	530	3.23	403	4.01	324	2.8	214	2.95	237	2.53	395
1.15	1.93	3.08	ENSMUST00000179377	n-R5s125	rRNA	68	2.53	396	1.85	1837	1.64	1161	2.82	284	2.46	1380	3.26	7055	3.4	147	2.35	637
1.15	1.93	3.08	ENSMUST00000177995	Gm22109	rRNA	68	2.53	396	1.85	1837	1.64	1161	2.82	284	2.46	1380	3.26	7055	3.4	147	2.35	637
1.15	1.93	3.08	ENSMUST00000180334	n-R5s124	rRNA	68	2.53	396	1.85	1837	1.64	1161	2.82	284	2.46	1380	3.26	7055	3.4	147	2.35	637
1.15	1.93	3.08	ENSMUST00000179542	n-R5s143	rRNA	68	2.53	396	1.85	1837	1.64	1161	2.82	284	2.46	1380	3.26	7055	3.4	147	2.35	637
1.15	1.93	3.08	ENSMUST00000179195	n-R5s109	rRNA	68	2.53	396	1.85	1837	1.64	1161	2.82	284	2.46	1380	3.26	7054	3.4	147	2.35	637
1.15	1.93	3.08	ENSMUST00000179431	n-R5s117	rRNA	68	2.53	396	1.85	1837	1.64	1161	2.82	284	2.46	1380	3.26	7055	3.4	147	2.35	637
1.15	1.93	3.08	ENSMUST00000179081	Gm25018	rRNA	68	2.53	396	1.85	1837	1.64	1161	2.82	284	2.46	1380	3.26	7055	3.4	147	2.35	637
1.15	1.93	3.08	ENSMUST00000178859	n-R5s144	rRNA	68	2.53	396	1.85	1837	1.64	1161	2.82	284	2.46	1380	3.26	7055	3.4	147	2.35	637
1.15	1.93	3.08	ENSMUST00000179704	n-R5s107	rRNA	68	2.53	396	1.85	1837	1.64	1161	2.82	284	2.46	1380	3.26	7055	3.4	147	2.35	637
0.01	3.07	3.08	ENSMUST00000177643	Gm25890	snRNA	83	2.87	698	4.07	246	3.18	472	2.45	245	2.29	218	4.35	92	3.16	95	3.14	795
1.15	1.93	3.08	ENSMUST00000178066	n-R5s141	rRNA	68	2.53	396	1.85	1837	1.64	1161	2.82	284	2.46	1380	3.26	7055	3.4	147	2.35	637
1.15	1.93	3.08	ENSMUST00000179432	Gm25212	rRNA	68	2.53	396	1.85	1837	1.64	1161	2.82	284	2.46	1380	3.26	7055	3.4	147	2.35	637
1.15	1.93	3.08	ENSMUST00000179995	n-R5s110	rRNA	68	2.53	396	1.85	1837	1.64	1161	2.82	284	2.46	1380	3.26	7055	3.4	147	2.35	637
0.01	3.07	3.08	ENSMUST00000178300	Gm22614	snRNA	83	2.87	698	4.07	246	3.18	472	2.45	245	2.29	218	4.35	92	3.16	95	3.14	795
1.15	1.93	3.08	ENSMUST00000180000	n-R5s120	rRNA	68	2.53	396	1.85	1837	1.64	1161	2.82	284	2.46	1380	3.26	7055	3.4	147	2.35	637
0.01	3.07	3.08	ENSMUST00000083971	Gm26110	snRNA	83	2.87	698	4.07	246	3.18	472	2.45	245	2.29	218	4.35	92	3.16	95	3.14	795
1.15	1.93	3.08	ENSMUST00000178820	n-R5s142	rRNA	68	2.53	396	1.85	1837	1.64	1161	2.82	284	2.46	1380	3.26	7055	3.4	147	2.35	637
1.15	1.93	3.08	ENSMUST00000178975	n-R5s139	rRNA	68	2.53	396	1.85	1837	1.64	1161	2.82	284	2.46	1380	3.26	7055	3.4	147	2.35	637
1.62	1.46	3.08	ENSMUST00000179887	n-R5s118	rRNA	91	0	20	0	98	4.23	71	0	16	4.23	71	2.76	507	0	5	6.06	33
1.62	1.46	3.08	ENSMUST00000178677	Gm24312	rRNA	91	0	20	0	98	4.23	71	0	16	4.23	71	2.76	507	0	5	6.06	33
1.15	1.93	3.08	ENSMUST00000179275	n-R5s133	rRNA	68	2.53	396	1.85	1837	1.64	1161	2.82	284	2.46	1380	3.26	7055	3.4	147	2.35	637
1.62	1.46	3.08	ENSMUST00000179060	n-R5s106	rRNA	91	0	20	0	98	4.23	71	0	16	4.23	71	2.76	507	0	5	6.06	33
-0.04	3.11	3.07	ENSMUST00000083393	Gm22058	misc_RNA	35	1.86	485	4.17	288	3.59	529	3.22	404	4	325	2.78	216	2.97	236	2.53	396
0.47	2.61	3.07	ENSMUST00000175542	Gm22567	misc_RNA	213	3.33	540	1.67	359	2.06	437	3.07	391	3.34	419	3.18	346	2.8	428	3	466
3.03	0	3.03	ENSMUST00000083902	Gm23502	snRNA	50	0	15	0	14	0	15	0	13	16.67	6	0	7	0	6	0	14
3.03	0	3.03	ENSMUST00000175531	Gm22355	miRNA	35	0	23	0	9	0	13	0	13	0	7	0	7	0	9	10	10
3.03	0	3.03	ENSMUST00000197016	D5Ertd615e	lincRNA	2107	0	14	0	9	0	11	0	11	12.5	8	0	13	0	6	0	6
3.03	0	3.03	ENSMUST00000150375	Gm13563	antisense	270	0	8	0	7	0	7	0	5	12.5	8	0	9	0	9	0	7
-4.11	7.14	3.03	ENSMUST00000165458	Gm17477	lincRNA	279	0	11	9.09	11	11.11	9	9.09	11	0	8	0	12	0	6	14.29	7
0.86	2.17	3.03	ENSMUST00000147198	4632427E13Rik	antisense	5035	0	15	0	7	0	10	7.14	14	14.29	7	0	6	0	9	0	11
2.35	0.68	3.03	ENSMUST00000187393	Gm28424	antisense	1108	2.56	39	0	24	0	32	0	52	3.33	30	0	35	4.88	41	3.85	26
3.03	0	3.03	ENSMUST00000190917	Gm28874	lincRNA	442	0	9	0	12	0	5	0	11	0	10	0	8	10	10	0	5
-0.58	3.61	3.03	ENSMUST00000082498	Gm25587	snRNA	121	4.21	95	7.84	51	1.56	64	0	39	4.26	47	0	26	2.33	43	3.48	115
3.03	0	3.03	ENSMUST00000177270	Gm25442	miRNA	30	0	19	0	8	0	13	0	13	0	7	0	7	0	9	10	10
3.03	0	3.03	ENSMUST00000082917	Gm24525	snRNA	114	0	20	0	8	0	11	0	13	11.11	9	0	13	0	5	0	6
0.21	2.82	3.03	ENSMUST00000198417	RP23-407I6.2	sense_intronic	1109	4.1	122	3.49	86	3	100	0.85	118	1.85	54	1.16	86	1.92	104	6.98	86
3.03	0	3.03	ENSMUST00000116939	Gm23368	miRNA	35	0	23	0	8	0	13	0	14	0	7	0	7	0	9	10	10
0.22	2.8	3.02	ENSMUST00000047607	2600006K01Rik	antisense	1262	4.1	122	3.45	87	3	100	0.83	120	1.82	55	1.19	84	1.89	106	6.98	86
-0.61	3.62	3.02	ENSMUST00000083084	Gm23511	snRNA	13	3.85	520	3.03	231	4.3	465	2.74	329	2.38	210	0.72	138	1.71	117	4.42	430
2.28	0.72	3	ENSMUST00000082748	Gm25813	snRNA	143	2.82	71	0	22	0	104	0	82	0	21	0	14	0	14	5.88	51
-0.42	3.41	2.99	ENSMUST00000093696	Gm24089	rRNA	34	5.26	76	2.7	371	3.06	229	7.02	57	2.86	245	3.03	1388	4.76	21	2.52	119
1.87	1.12	2.99	ENSMUST00000083111	Gm24046	snRNA	83	2.3	87	0	17	0	50	0	25	0	25	0	10	7.14	14	3.53	85
1.72	1.27	2.99	ENSMUST00000082907	Gm26205	snoRNA	77	3.57	28	0	14	0	20	0	17	7.14	14	0	15	7.69	13	0	25
-0.42	3.41	2.99	ENSMUST00000175042	Gm23647	rRNA	34	5.26	76	2.7	371	3.06	229	7.02	57	2.86	245	3.03	1388	4.76	21	2.52	119
0.67	2.31	2.98	ENSMUST00000180798	Gm26905	lincRNA	1160	2.1	856	2.21	272	2.38	842	2.65	453	2.72	184	0	106	2.59	116	3.63	633
2.65	0.32	2.98	ENSMUST00000083890	Gm26315	misc_RNA	114	0	128	0	20	0.73	137	0	26	0	25	0	14	0	9	4.17	120
2.65	0.32	2.98	ENSMUST00000083103	Rn7sk	misc_RNA	114	0	128	0	20	0.73	137	0	26	0	25	0	14	0	9	4.17	120
2.65	0.32	2.98	ENSMUST00000083977	Gm24447	misc_RNA	114	0	128	0	20	0.73	137	0	26	0	25	0	14	0	9	4.17	120
0.25	2.71	2.97	ENSMUST00000181371	D030040B21Rik	lincRNA	1870	4	125	3.33	90	2.91	103	0.81	124	1.85	54	1.12	89	1.87	107	6.9	87
0.61	2.36	2.97	ENSMUST00000174961	Gm24514	misc_RNA	17	2.4	125	1.27	79	4.67	107	0	70	3.23	62	2.7	111	4.82	83	1.75	114
0.67	2.3	2.97	ENSMUST00000044500	Gm4117	processed_transcript	14688	2.09	863	2.19	274	2.38	841	2.63	456	2.69	186	0	106	2.56	117	3.62	635
2.23	0.72	2.96	ENSMUST00000192833	Gm26917	lincRNA	1058	0	41	0	26	2.27	44	0	27	2.27	44	1.67	60	6.25	48	1.96	51
0.97	1.99	2.96	ENSMUST00000116853	Snord88c	snoRNA	4	2.43	206	0	54	2.33	172	1.41	71	1.52	66	2.78	36	4.55	22	3.33	180
0.99	1.96	2.95	ENSMUST00000180798	Gm26905	lincRNA	6505	3.61	83	0	57	1.25	80	2.33	86	6.12	49	1.32	76	1.14	88	5.17	58
2.29	0.65	2.94	ENSMUST00000082814	n-R5s28	rRNA	92	0	23	0	60	1.75	57	0	14	2.08	48	3.57	224	0	5	0	29
0.81	2.13	2.94	ENSMUST00000185815	Snhg14	processed_transcript	192	0	14	20	5	0	17	0	11	0	6	16.67	6	0	13	0	9
2.94	0	2.94	ENSMUST00000152125	Snhg17	processed_transcript	134	0	10	0	8	0	5	0	5	10	10	0	7	0	10	0	7
2.94	0	2.94	ENSMUST00000151331	Snhg17	processed_transcript	92	0	10	0	8	0	5	0	5	0	10	0	7	0	10	14.29	7
2.94	0	2.94	ENSMUST00000133449	Snhg17	processed_transcript	195	0	10	0	8	0	5	0	5	10	10	0	7	0	10	0	7
2.94	0	2.94	ENSMUST00000128131	Snhg12	lincRNA	151	0	10	0	8	0	12	0	11	11.11	9	0	8	0	8	0	9
0.77	2.17	2.94	ENSMUST00000187666	Snhg14	processed_transcript	696	0	13	20	5	0	17	0	11	0	6	16.67	6	0	13	0	9
-0.28	3.23	2.94	ENSMUST00000185815	Snhg14	processed_transcript	558	0	17	0	6	7.69	26	0	13	0	5	0	5	12.5	8	0	16
2.94	0	2.94	ENSMUST00000158323	Gm23262	snoRNA	25	0	16	0	8	0	28	0	14	10	10	0	7	0	6	0	11
2.94	0	2.94	ENSMUST00000128131	Snhg12	lincRNA	147	0	10	0	8	0	11	0	11	11.11	9	0	8	0	8	0	9
2.94	0	2.94	ENSMUST00000165458	Gm17477	lincRNA	281	0	27	0	18	0	23	0	27	6.67	15	0	24	0	14	6.67	15
2.94	0	2.94	ENSMUST00000138592	Snhg17	processed_transcript	157	0	10	0	8	0	5	0	5	10	10	0	7	0	10	0	7
0.44	2.5	2.94	ENSMUST00000128131	Snhg12	lincRNA	141	0	10	12.5	8	0	11	0	11	0	9	0	8	0	8	11.11	9
2.94	0	2.94	ENSMUST00000158323	Gm23262	snoRNA	26	0	16	0	8	0	28	0	14	0	10	0	7	16.67	6	0	11
2.94	0	2.94	ENSMUST00000151331	Snhg17	processed_transcript	90	0	10	0	8	0	5	0	5	10	10	0	7	0	10	0	7
2.94	0	2.94	ENSMUST00000082917	Gm24525	snRNA	115	0	20	0	8	0	11	0	13	0	10	7.69	13	0	5	0	6
1.68	1.26	2.94	ENSMUST00000200458	ACEA_U3	snoRNA	117	0	75	0	11	3.77	53	0	20	0	16	0	6	0	6	5	40
2.94	0	2.94	ENSMUST00000138592	Snhg17	processed_transcript	159	0	10	0	8	0	5	0	5	0	10	0	7	0	10	14.29	7
1.68	1.26	2.94	ENSMUST00000082842	Gm25203	snoRNA	117	0	75	0	11	3.77	53	0	20	0	16	0	6	0	6	5	40
2.94	0	2.94	ENSMUST00000152125	Snhg17	processed_transcript	136	0	10	0	8	0	5	0	5	0	10	0	7	0	10	14.29	7
0.81	2.13	2.94	ENSMUST00000186345	Snhg14	processed_transcript	270	0	14	20	5	0	17	0	11	0	6	16.67	6	0	13	0	9
2.94	0	2.94	ENSMUST00000133449	Snhg17	processed_transcript	197	0	10	0	8	0	5	0	5	0	10	0	7	0	10	14.29	7
-0.83	3.77	2.94	ENSMUST00000188162	Snhg14	processed_transcript	456	0	15	0	5	9.52	21	0	12	0	5	0	6	14.29	7	0	16
2.94	0	2.94	ENSMUST00000177002	Gm24756	miRNA	36	0	19	0	7	0	15	0	13	0	8	0	7	0	9	10	10
1.01	1.91	2.92	ENSMUST00000180798	Gm26905	lincRNA	6297	3.45	87	0	58	1.22	82	2.3	87	6.25	48	1.23	81	1.12	89	5.36	56
1.01	1.91	2.92	ENSMUST00000180798	Gm26905	lincRNA	6089	3.45	87	0	58	1.22	82	2.3	87	6.25	48	1.23	81	1.12	89	5.36	56
0.7	2.23	2.92	ENSMUST00000083911	Gm25189	snRNA	101	2.42	454	2.07	193	2.4	375	1.38	145	1.41	142	0	75	4.13	121	3.45	551
-3.59	6.5	2.91	ENSMUST00000175064	Gm26461	misc_RNA	159	11.63	43	4.76	21	3.03	33	3.85	26	0	23	0	23	5.26	19	5.26	38
1.23	1.67	2.9	ENSMUST00000181367	Gm26818	lincRNA	171	0	19	0	11	0	14	6.25	16	0	13	4	25	4	25	0	6
1.85	1.05	2.9	ENSMUST00000192833	Gm26917	lincRNA	1616	0	25	0	12	2	50	0	8	0	12	0	13	0	7	5.41	37
1.55	1.35	2.9	ENSMUST00000198477	Rn18s-rs5	rRNA	735	2.08	48	0	28	0	36	2.78	36	2.86	35	3.03	33	3.23	31	2.56	39
-1.1	4	2.9	ENSMUST00000083032	Snord15b	snoRNA	4	5.56	72	0	36	6.25	64	1.89	53	0	27	0	25	3.12	32	5.56	54
1.49	1.41	2.9	ENSMUST00000156275	4933427J07Rik	antisense	930	0	20	0	13	0	19	5.26	19	0	13	3.85	26	4.76	21	0	9
1.58	1.32	2.9	ENSMUST00000116815	Gm22486	snoRNA	5	0	23	0	12	4.76	21	0	20	0	19	6.67	15	0	18	5.88	17
1.55	1.35	2.9	ENSMUST00000200021	Yam1	lincRNA	569	2.08	48	0	28	0	36	2.78	36	2.86	35	3.03	33	3.23	31	2.56	39
-0.71	3.6	2.9	ENSMUST00000122587	Gm25844	misc_RNA	28	7.69	26	0	20	2.78	36	3.45	29	0	24	8.33	12	0	15	5.56	18
2.9	0	2.9	ENSMUST00000125653	Ict1os	antisense	842	0	21	0	19	0	12	0	29	0	12	0	17	4.17	24	6.25	16
1.08	1.8	2.88	ENSMUST00000178066	n-R5s141	rRNA	57	1.11	361	1.95	1742	1.77	1076	1.9	263	1.84	1301	3.15	6705	4.26	141	1.86	590
1.08	1.8	2.88	ENSMUST00000178208	n-R5s112	rRNA	57	1.11	361	1.95	1742	1.77	1076	1.9	263	1.84	1301	3.15	6705	4.26	141	1.86	590
1.08	1.8	2.88	ENSMUST00000179377	n-R5s125	rRNA	57	1.11	361	1.95	1742	1.77	1076	1.9	263	1.84	1301	3.15	6705	4.26	141	1.86	590
1.08	1.8	2.88	ENSMUST00000180334	n-R5s124	rRNA	57	1.11	361	1.95	1742	1.77	1076	1.9	263	1.84	1301	3.15	6705	4.26	141	1.86	590
1.08	1.8	2.88	ENSMUST00000178520	n-R5s149	rRNA	57	1.11	361	1.95	1742	1.77	1076	1.9	263	1.84	1301	3.15	6705	4.26	141	1.86	590
1.08	1.8	2.88	ENSMUST00000178804	n-R5s123	rRNA	57	1.11	361	1.95	1742	1.77	1076	1.9	263	1.84	1301	3.15	6705	4.26	141	1.86	590
1.08	1.8	2.88	ENSMUST00000179081	Gm25018	rRNA	57	1.11	361	1.95	1742	1.77	1076	1.9	263	1.84	1301	3.15	6705	4.26	141	1.86	590
1.08	1.8	2.88	ENSMUST00000179275	n-R5s133	rRNA	57	1.11	361	1.95	1742	1.77	1076	1.9	263	1.84	1301	3.15	6705	4.26	141	1.86	590
1.08	1.8	2.88	ENSMUST00000178983	n-R5s134	rRNA	57	1.11	361	1.95	1742	1.77	1076	1.9	263	1.84	1301	3.15	6705	4.26	141	1.86	590
1.08	1.8	2.88	ENSMUST00000180000	n-R5s120	rRNA	57	1.11	361	1.95	1742	1.77	1076	1.9	263	1.84	1301	3.15	6705	4.26	141	1.86	590
1.08	1.8	2.88	ENSMUST00000178859	n-R5s144	rRNA	57	1.11	361	1.95	1742	1.77	1076	1.9	263	1.84	1301	3.15	6705	4.26	141	1.86	590
1.08	1.8	2.88	ENSMUST00000177889	n-R5s146	rRNA	57	1.11	361	1.95	1742	1.77	1076	1.9	263	1.84	1301	3.15	6705	4.26	141	1.86	590
1.08	1.8	2.88	ENSMUST00000179542	n-R5s143	rRNA	57	1.11	361	1.95	1742	1.77	1076	1.9	263	1.84	1301	3.15	6705	4.26	141	1.86	590
1.08	1.8	2.88	ENSMUST00000178203	n-R5s111	rRNA	57	1.11	361	1.95	1742	1.77	1076	1.9	263	1.84	1301	3.15	6705	4.26	141	1.86	590
1.08	1.8	2.88	ENSMUST00000179843	Gm26391	rRNA	57	1.11	361	1.95	1742	1.77	1076	1.9	263	1.84	1301	3.15	6705	4.26	141	1.86	590
1.08	1.8	2.88	ENSMUST00000179431	n-R5s117	rRNA	57	1.11	361	1.95	1742	1.77	1076	1.9	263	1.84	1301	3.15	6705	4.26	141	1.86	590
1.08	1.8	2.88	ENSMUST00000178069	Gm23284	rRNA	57	1.11	361	1.95	1742	1.77	1076	1.9	263	1.84	1301	3.15	6705	4.26	141	1.86	590
1.08	1.8	2.88	ENSMUST00000179995	n-R5s110	rRNA	57	1.11	361	1.95	1742	1.77	1076	1.9	263	1.84	1301	3.15	6705	4.26	141	1.86	590
1.08	1.8	2.88	ENSMUST00000180096	n-R5s128	rRNA	57	1.11	361	1.95	1742	1.77	1076	1.9	263	1.84	1301	3.15	6705	4.26	141	1.86	590
1.08	1.8	2.88	ENSMUST00000179704	n-R5s107	rRNA	57	1.11	361	1.95	1742	1.77	1076	1.9	263	1.84	1301	3.15	6705	4.26	141	1.86	590
1.08	1.8	2.88	ENSMUST00000178820	n-R5s142	rRNA	57	1.11	361	1.95	1742	1.77	1076	1.9	263	1.84	1301	3.15	6705	4.26	141	1.86	590
1.08	1.8	2.88	ENSMUST00000179080	n-R5s136	rRNA	57	1.11	361	1.95	1742	1.77	1076	1.9	263	1.84	1301	3.15	6705	4.26	141	1.86	590
1.08	1.8	2.88	ENSMUST00000178499	n-R5s105	rRNA	57	1.11	361	1.95	1742	1.77	1076	1.9	263	1.84	1301	3.15	6705	4.26	141	1.86	590
1.08	1.8	2.88	ENSMUST00000178106	n-R5s100	rRNA	57	1.11	361	1.95	1742	1.77	1076	1.9	263	1.84	1301	3.15	6705	4.26	141	1.86	590
1.08	1.8	2.88	ENSMUST00000178027	Gm22291	rRNA	57	1.11	361	1.95	1742	1.77	1076	1.9	263	1.84	1301	3.15	6705	4.26	141	1.86	590
1.08	1.8	2.88	ENSMUST00000177575	n-R5s108	rRNA	57	1.11	361	1.95	1742	1.77	1076	1.9	263	1.84	1301	3.15	6705	4.26	141	1.86	590
1.08	1.8	2.88	ENSMUST00000177589	n-R5s121	rRNA	57	1.11	361	1.95	1742	1.77	1076	1.9	263	1.84	1301	3.15	6705	4.26	141	1.86	590
1.08	1.8	2.88	ENSMUST00000178975	n-R5s139	rRNA	57	1.11	361	1.95	1742	1.77	1076	1.9	263	1.84	1301	3.15	6705	4.26	141	1.86	590
1.08	1.8	2.88	ENSMUST00000177555	Rn5s	rRNA	57	1.11	361	1.95	1742	1.77	1076	1.9	263	1.84	1301	3.15	6705	4.26	141	1.86	590
1.08	1.8	2.88	ENSMUST00000177995	Gm22109	rRNA	57	1.11	361	1.95	1742	1.77	1076	1.9	263	1.84	1301	3.15	6705	4.26	141	1.86	590
1.08	1.8	2.88	ENSMUST00000179195	n-R5s109	rRNA	57	1.11	361	1.95	1742	1.77	1076	1.9	263	1.84	1301	3.15	6704	4.26	141	1.86	590
1.08	1.8	2.88	ENSMUST00000179476	n-R5s138	rRNA	57	1.11	361	1.95	1742	1.77	1076	1.9	263	1.84	1301	3.15	6705	4.26	141	1.86	590
1.08	1.8	2.88	ENSMUST00000179143	n-R5s113	rRNA	57	1.11	361	1.95	1742	1.77	1076	1.9	263	1.84	1301	3.15	6705	4.26	141	1.86	590
1.08	1.8	2.88	ENSMUST00000178755	n-R5s103	rRNA	57	1.11	361	1.95	1742	1.77	1076	1.9	263	1.84	1301	3.15	6705	4.26	141	1.86	590
1.08	1.8	2.88	ENSMUST00000179432	Gm25212	rRNA	57	1.11	361	1.95	1742	1.77	1076	1.9	263	1.84	1301	3.15	6705	4.26	141	1.86	590
1.08	1.8	2.88	ENSMUST00000179500	n-R5s122	rRNA	57	1.11	361	1.95	1742	1.77	1076	1.9	263	1.84	1301	3.15	6705	4.26	141	1.86	590
1.08	1.8	2.88	ENSMUST00000179107	n-R5s104	rRNA	57	1.11	361	1.95	1742	1.77	1076	1.9	263	1.84	1301	3.15	6705	4.26	141	1.86	590
-0.5	3.38	2.88	ENSMUST00000181265	Gm26710	lincRNA	1259	6.52	46	0	25	6.25	32	0	45	3.45	29	3.45	29	0	40	4.88	41
0.16	2.7	2.87	ENSMUST00000083393	Gm22058	misc_RNA	37	3.93	535	1.53	327	2.99	602	1.74	461	1.91	366	2.02	248	4.46	269	3.16	443
0.22	2.65	2.87	ENSMUST00000083320	Gm23973	misc_RNA	36	3.75	534	1.53	327	2.99	603	1.74	460	1.92	365	2.03	246	4.44	270	3.16	443
0.97	1.89	2.87	ENSMUST00000101925	n-R5s1	rRNA	52	2	100	1.28	468	1.95	308	5.41	74	3.94	330	2.94	1801	2.86	35	0	169
2.86	0	2.86	ENSMUST00000071641	Gm15500	transcribed_processed_pseudogene	508	0	15	0	8	0	15	0	13	0	7	14.29	7	0	10	0	11
2.86	0	2.86	ENSMUST00000138295	Gm11497	lincRNA	1274	0	40	0	37	0	45	0	51	2.38	42	0	45	5.56	54	2.94	34
2.86	0	2.86	ENSMUST00000152828	Pisd-ps1	transcribed_unprocessed_pseudogene	200	0	18	0	13	0	17	0	16	0	8	0	9	0	8	10	10
1.19	1.67	2.86	ENSMUST00000176615	Gm25193	miRNA	36	0	20	0	11	0	14	6.67	15	0	8	0	8	0	9	10	10
2.86	0	2.86	ENSMUST00000124606	Gm11549	lincRNA	2343	0	15	0	10	0	11	0	16	0	7	0	8	9.09	11	0	9
2.86	0	2.86	ENSMUST00000116939	Gm23368	miRNA	36	0	24	0	8	0	13	0	14	0	7	0	7	0	11	10	10
2.86	0	2.86	ENSMUST00000177270	Gm25442	miRNA	31	0	19	0	8	0	13	0	13	0	7	0	7	0	11	10	10
2.86	0	2.86	ENSMUST00000185480	Gm20342	lincRNA	7872	0	10	0	10	0	12	0	18	0	6	0	10	0	5	7.14	14
2.86	0	2.86	ENSMUST00000181063	Gm11960	transcribed_processed_pseudogene	2399	0	14	0	13	0	13	0	15	5	20	4.17	24	0	10	0	16
1.23	1.63	2.86	ENSMUST00000199762	RP24-503L4.2	processed_transcript	481	5.71	35	0	28	0	32	0	28	0	23	8.33	24	3.33	30	0	28
2.86	0	2.86	ENSMUST00000175531	Gm22355	miRNA	36	0	23	0	9	0	13	0	13	0	7	0	7	0	11	10	10
-0.11	2.96	2.85	ENSMUST00000177363	Gm20628	antisense	2435	4.39	114	3.41	88	3.19	94	0.91	110	1.96	51	1.16	86	2.02	99	6.25	80
-0.5	3.35	2.85	ENSMUST00000083162	Gm23680	snRNA	25	4.65	538	2.88	243	2.28	482	3.17	347	3.59	223	1.33	150	1.64	122	3.32	452
-0.49	3.33	2.84	ENSMUST00000082646	Gm25134	snRNA	25	4.61	542	2.86	245	2.26	486	3.17	347	3.59	223	1.33	150	1.64	122	3.29	456
1.26	1.58	2.84	ENSMUST00000083409	Gm25580	misc_RNA	38	0	78	0	32	3.85	78	1.54	65	2.56	39	4.76	21	3.7	27	1.85	54
0.77	2.06	2.83	ENSMUST00000156275	4933427J07Rik	antisense	866	1.94	103	1.49	67	2.75	109	1.83	109	5.26	57	3.16	95	2.13	94	1.39	72
0.19	2.64	2.83	ENSMUST00000180842	9330136K24Rik	lincRNA	1128	3.79	132	3.19	94	2.91	103	0.8	125	1.69	59	1.05	95	1.82	110	6.74	89
0.17	2.66	2.83	ENSMUST00000175047	Gm23968	miRNA	39	4.55	66	3.39	59	1.92	52	1.16	86	4.35	46	2.22	45	4.35	69	0	52
2.82	0	2.82	ENSMUST00000090779	Gm20634	processed_transcript	141	0	43	0	44	0	50	0	38	2.33	43	3.7	27	0	34	5.26	38
1.71	1.11	2.82	ENSMUST00000155032	A230004M16Rik	processed_transcript	109	2.08	48	0	37	0	52	2.33	43	3.12	32	1.82	55	1.75	57	6.06	33
1.69	1.12	2.82	ENSMUST00000197243	AC069308.1	miRNA	20	0	29	0	13	0	31	6.25	16	0	19	7.14	14	5.56	18	0	20
2.07	0.75	2.82	ENSMUST00000082671	Gm22220	snRNA	47	0.61	164	0	39	1.38	145	0	51	9.62	52	0	16	0	11	1.18	169
-0.26	3.08	2.82	ENSMUST00000154242	Snhg17	processed_transcript	12	0	28	3.23	31	3.03	33	5.26	38	5.88	34	2.44	41	2.7	37	0	30
-0.04	2.86	2.82	ENSMUST00000190841	1700028B04Rik	transcribed_processed_pseudogene	840	4.1	122	3.61	83	3.09	97	0.85	117	1.92	52	1.2	83	2.02	99	5.88	85
0.91	1.91	2.82	ENSMUST00000083155	Gm26493	snoRNA	70	1.92	156	1.87	107	2.05	146	1.74	115	1.12	89	3.85	52	4.76	42	2.94	136
0.9	1.92	2.82	ENSMUST00000101925	n-R5s1	rRNA	91	4.35	161	0.91	662	1.89	475	4.67	107	2.76	471	2.79	2544	7.14	56	2.33	258
-0.78	3.58	2.8	ENSMUST00000083009	Gm23240	snRNA	13	3.77	531	2.89	242	4.39	478	2.65	340	2.3	217	0.68	146	1.69	118	4.02	448
-0.46	3.25	2.8	ENSMUST00000083911	Gm25189	snRNA	25	4.42	565	2.86	245	2.2	501	3.16	348	3.57	224	1.33	150	1.64	122	3.2	469
1.51	1.28	2.79	ENSMUST00000101925	n-R5s1	rRNA	39	3.45	29	1.21	165	0	89	3.33	30	2.04	98	2.91	653	0	20	3.7	54
1.02	1.75	2.78	ENSMUST00000190699	2810402E24Rik	antisense	2111	0	13	0	8	0	13	4.35	23	0	7	7.14	14	0	10	0	5
2.78	0	2.78	ENSMUST00000082463	Gm23624	misc_RNA	59	0	12	0	5	0	19	0	13	0	10	0	5	20	5	0	16
2.78	0	2.78	ENSMUST00000177002	Gm24756	miRNA	37	0	19	0	7	0	15	0	13	0	8	0	7	0	11	10	10
0.76	2.02	2.78	ENSMUST00000198477	Rn18s-rs5	rRNA	1372	0	29	0	27	5	20	4.35	23	6.06	33	0	18	4	25	0	32
2	0.78	2.78	ENSMUST00000199762	RP24-503L4.2	processed_transcript	482	0	38	0	28	3.03	33	0	29	4.17	24	0	24	3.23	31	3.45	29
2.78	0	2.78	ENSMUST00000138426	Gm12953	antisense	459	0	8	0	11	0	11	0	17	16.67	6	0	10	0	13	0	7
-1.7	4.48	2.78	ENSMUST00000187850	RP23-381G13.3	sense_intronic	995	0	18	0	11	8	25	7.69	13	0	5	0	8	0	6	5.88	17
0.4	2.38	2.78	ENSMUST00000187415	Gm28512	sense_intronic	454	0	8	0	10	0	11	7.69	13	0	7	0	10	10	10	0	9
0.85	1.92	2.78	ENSMUST00000197321	Gm10030	processed_transcript	1970	0	12	0	5	0	21	7.14	14	6.67	15	0	21	4	25	0	11
2.78	0	2.78	ENSMUST00000182989	Gm4691	transcribed_processed_pseudogene	447	0	18	0	11	0	21	0	15	5.26	19	0	22	7.69	13	0	18
0.46	2.31	2.77	ENSMUST00000093696	Gm24089	rRNA	47	2.19	137	2.02	642	2.13	423	5.05	99	1.13	443	3.13	2397	11.36	44	0.44	226
0.46	2.31	2.77	ENSMUST00000175042	Gm23647	rRNA	47	2.19	137	2.02	642	2.13	423	5.05	99	1.13	443	3.13	2397	11.36	44	0.44	226
-0.81	3.57	2.77	ENSMUST00000083162	Gm23680	snRNA	13	3.73	536	2.92	240	4.42	475	2.61	345	2.28	219	0.67	149	1.67	120	3.98	452
0.3	2.46	2.76	ENSMUST00000179155	Gm24305	snRNA	74	2.44	1718	2.66	1128	2.34	1156	2.4	918	2.46	853	2.63	456	2.71	701	2.96	1791
0.31	2.45	2.76	ENSMUST00000083007	Gm23238	snRNA	74	2.43	1726	2.66	1129	2.33	1159	2.39	919	2.46	853	2.63	456	2.71	701	2.96	1793
-0.79	3.55	2.76	ENSMUST00000082646	Gm25134	snRNA	13	3.71	539	2.89	242	4.38	479	2.61	345	2.28	219	0.67	149	1.67	120	3.96	455
-0.66	3.41	2.75	ENSMUST00000178300	Gm22614	snRNA	13	3.51	569	2.78	252	4.2	500	2.55	353	2.21	226	0.67	150	1.61	124	3.94	482
-0.66	3.41	2.75	ENSMUST00000177643	Gm25890	snRNA	13	3.51	569	2.78	252	4.2	500	2.55	353	2.21	226	0.67	150	1.61	124	3.94	482
-0.66	3.41	2.75	ENSMUST00000102024	Gm24830	snRNA	13	3.51	569	2.78	252	4.2	500	2.55	353	2.21	226	0.67	150	1.61	124	3.94	482
-0.66	3.41	2.75	ENSMUST00000083360	Gm26232	snRNA	13	3.51	569	2.78	252	4.2	500	2.55	353	2.21	226	0.67	150	1.61	124	3.94	482
-0.66	3.41	2.75	ENSMUST00000082989	Gm22042	snRNA	13	3.51	569	2.78	252	4.2	500	2.55	353	2.21	226	0.67	150	1.61	124	3.94	482
-0.66	3.41	2.75	ENSMUST00000178073	Rnu1b2	snRNA	13	3.51	569	2.78	252	4.2	500	2.55	353	2.21	226	0.67	150	1.61	124	3.94	482
-0.66	3.41	2.75	ENSMUST00000178250	Rnu1b1	snRNA	13	3.51	569	2.78	252	4.2	500	2.55	353	2.21	226	0.67	150	1.61	124	3.94	482
-0.78	3.53	2.75	ENSMUST00000083911	Gm25189	snRNA	13	3.67	545	2.89	242	4.36	482	2.6	346	2.27	220	0.67	149	1.67	120	3.93	458
-0.66	3.41	2.75	ENSMUST00000083033	Gm24405	snRNA	13	3.51	569	2.78	252	4.2	500	2.55	353	2.21	226	0.67	150	1.61	124	3.94	482
-0.66	3.41	2.75	ENSMUST00000083374	Gm24136	snRNA	13	3.51	569	2.78	252	4.2	500	2.55	353	2.21	226	0.67	150	1.61	124	3.94	482
-0.66	3.41	2.75	ENSMUST00000083839	Rnu1b6	snRNA	13	3.51	569	2.78	252	4.2	500	2.55	353	2.21	226	0.67	150	1.61	124	3.94	482
0.31	2.43	2.74	ENSMUST00000179675	Gm23804	snRNA	74	2.41	1743	2.65	1134	2.29	1180	2.38	923	2.45	857	2.63	456	2.71	702	2.92	1815
0.31	2.43	2.74	ENSMUST00000178333	Gm26444	snRNA	74	2.41	1743	2.65	1134	2.29	1180	2.38	923	2.45	857	2.63	456	2.71	702	2.92	1815
0.31	2.43	2.74	ENSMUST00000101973	Gm25679	snRNA	74	2.41	1743	2.65	1134	2.29	1180	2.38	923	2.45	857	2.63	456	2.71	702	2.92	1815
-0.6	3.34	2.74	ENSMUST00000083084	Gm23511	snRNA	25	4.64	539	2.56	234	2.28	482	3.32	331	3.74	214	1.44	139	0.84	119	3.18	440
0.31	2.43	2.74	ENSMUST00000178469	Gm22317	snRNA	74	2.41	1743	2.65	1134	2.29	1180	2.38	923	2.45	857	2.63	456	2.71	702	2.92	1815
0.31	2.43	2.74	ENSMUST00000177653	Gm22634	snRNA	74	2.41	1743	2.65	1134	2.29	1180	2.38	923	2.45	857	2.63	456	2.71	702	2.92	1815
0.31	2.43	2.74	ENSMUST00000083435	Gm26244	snRNA	74	2.41	1743	2.65	1134	2.29	1180	2.38	923	2.45	857	2.63	456	2.71	702	2.92	1815
0.31	2.43	2.74	ENSMUST00000082761	Gm22068	snRNA	74	2.41	1743	2.65	1134	2.29	1180	2.38	923	2.45	857	2.63	456	2.71	702	2.92	1815
2.74	0	2.74	ENSMUST00000181063	Gm11960	transcribed_processed_pseudogene	2403	0	14	0	13	0	14	0	15	0	20	0	24	8.33	12	5.88	17
-0.43	3.17	2.74	ENSMUST00000182010	Yam1	lincRNA	1305	0	14	9.09	11	3.33	30	0	8	0	12	3.12	32	0	9	5	20
0.31	2.43	2.74	ENSMUST00000093684	Rnu1a1	snRNA	74	2.41	1743	2.65	1134	2.29	1180	2.38	923	2.45	857	2.63	456	2.71	702	2.92	1815
0.31	2.43	2.74	ENSMUST00000084007	Gm24924	snRNA	74	2.41	1743	2.65	1134	2.29	1180	2.38	923	2.45	857	2.63	456	2.71	702	2.92	1815
0.31	2.43	2.74	ENSMUST00000179621	Gm22513	snRNA	74	2.41	1743	2.65	1134	2.29	1180	2.38	923	2.45	857	2.63	456	2.71	702	2.92	1815
1	1.73	2.73	ENSMUST00000104719	n-R5s194	rRNA	78	4.35	92	0.3	334	2.22	270	3.64	55	1.59	252	2.78	1261	14.29	28	2.07	145
0.75	1.99	2.73	ENSMUST00000179019	n-R5s115	rRNA	17	3.12	32	1.37	219	3.1	129	0	23	1.97	152	3.01	763	0	10	1.59	63
2.7	0	2.7	ENSMUST00000200051	RP23-381I16.6	lincRNA	1066	0	30	0	8	0	31	0	23	0	10	16.67	6	0	8	0	13
2.7	0	2.7	ENSMUST00000159053	Pitpnm2os2	antisense	719	0	28	0	19	0	28	0	45	0	16	4.76	21	0	19	5.56	18
2.7	0	2.7	ENSMUST00000198466	Pitpnm2os2	antisense	52	0	8	0	6	0	7	0	20	0	10	0	12	0	8	14.29	7
2.7	0	2.7	ENSMUST00000184801	2810039B14Rik	unitary_pseudogene	1572	0	14	0	6	0	13	0	10	0	5	0	13	11.11	9	0	10
2.7	0	2.7	ENSMUST00000176615	Gm25193	miRNA	37	0	21	0	10	0	14	0	15	0	8	0	8	0	11	10	10
-0.61	3.31	2.7	ENSMUST00000083009	Gm23240	snRNA	25	4.63	562	2.83	247	2.17	508	3.19	345	3.57	224	1.35	148	0.83	120	3.18	471
1.66	1.04	2.7	ENSMUST00000157343	Gm25395	scaRNA	158	0	25	0	25	3.57	28	0	18	0	19	0	16	10	10	3.45	29
1.64	1.06	2.7	ENSMUST00000182143	Gm6222	transcribed_processed_pseudogene	379	0	22	3.85	26	0	22	0	24	0	18	5.88	17	4.17	24	0	15
2.7	0	2.7	ENSMUST00000104526	Snord17	snoRNA	180	0	15	0	8	0	12	0	9	0	7	10	10	0	7	0	13
-0.06	2.76	2.7	ENSMUST00000083890	Gm26315	misc_RNA	29	2.9	897	2.44	532	2.73	1024	2.84	704	2.72	625	3.23	341	2.99	401	2.26	709
2.7	0	2.7	ENSMUST00000159053	Pitpnm2os2	antisense	694	0	8	0	6	0	8	0	20	0	10	0	12	0	8	14.29	7
-0.59	3.3	2.7	ENSMUST00000157343	Gm25395	scaRNA	159	8.33	24	0	24	0	27	6.25	16	5.26	19	0	16	0	10	3.45	29
2.7	0	2.7	ENSMUST00000198466	Pitpnm2os2	antisense	77	0	28	0	19	0	28	0	45	0	16	4.76	21	0	19	5.56	18
1.49	1.21	2.7	ENSMUST00000104215	Gm25419	snoRNA	93	0	75	0	11	3.57	56	0	23	0	17	0	7	0	7	4.65	43
2.7	0	2.7	ENSMUST00000175289	Gm23632	miRNA	27	0	12	0	12	0	15	0	18	0	13	14.29	7	0	8	0	9
1.21	1.49	2.7	ENSMUST00000191298	Gm29438	sense_intronic	1215	0	18	8.33	12	0	20	0	17	0	6	0	13	0	9	11.11	9
-0.88	3.57	2.69	ENSMUST00000084007	Gm24924	snRNA	13	3.78	582	2.75	255	4.46	516	2.54	354	2.18	229	0.67	150	1.6	125	3.81	499
-0.88	3.57	2.69	ENSMUST00000093684	Rnu1a1	snRNA	13	3.78	582	2.75	255	4.46	516	2.54	354	2.18	229	0.67	150	1.6	125	3.81	499
-0.88	3.57	2.69	ENSMUST00000179675	Gm23804	snRNA	13	3.78	582	2.75	255	4.46	516	2.54	354	2.18	229	0.67	150	1.6	125	3.81	499
0.78	1.91	2.69	ENSMUST00000197090	RP23-282L6.1	sense_intronic	1841	1.83	219	4.12	97	1.41	213	1.31	153	0	67	6.25	48	2.13	47	2.89	173
1.68	1.01	2.69	ENSMUST00000180492	2010300F17Rik	lincRNA	767	3.64	55	0	75	1.41	71	0	95	3.28	61	1.47	68	2.5	80	3.92	51
-0.88	3.57	2.69	ENSMUST00000178469	Gm22317	snRNA	13	3.78	582	2.75	255	4.46	516	2.54	354	2.18	229	0.67	150	1.6	125	3.81	499
1.21	1.48	2.69	ENSMUST00000083953	n-R5s185	rRNA	78	3.53	85	0.33	301	1.67	239	3.92	51	1.79	223	2.7	1148	14.81	27	1.55	129
-0.88	3.57	2.69	ENSMUST00000101973	Gm25679	snRNA	13	3.78	582	2.75	255	4.46	516	2.54	354	2.18	229	0.67	150	1.6	125	3.81	499
-0.88	3.57	2.69	ENSMUST00000083241	Gm23686	snRNA	13	3.78	582	2.75	255	4.46	516	2.54	354	2.18	229	0.67	150	1.6	125	3.81	499
-0.88	3.57	2.69	ENSMUST00000178333	Gm26444	snRNA	13	3.78	582	2.75	255	4.46	516	2.54	354	2.18	229	0.67	150	1.6	125	3.81	499
-0.88	3.57	2.69	ENSMUST00000082761	Gm22068	snRNA	13	3.78	582	2.75	255	4.46	516	2.54	354	2.18	229	0.67	150	1.6	125	3.81	499
-0.88	3.57	2.69	ENSMUST00000179621	Gm22513	snRNA	13	3.78	582	2.75	255	4.46	516	2.54	354	2.18	229	0.67	150	1.6	125	3.81	499
-0.88	3.57	2.69	ENSMUST00000177653	Gm22634	snRNA	13	3.78	582	2.75	255	4.46	516	2.54	354	2.18	229	0.67	150	1.6	125	3.81	499
-0.88	3.57	2.69	ENSMUST00000083435	Gm26244	snRNA	13	3.78	582	2.75	255	4.46	516	2.54	354	2.18	229	0.67	150	1.6	125	3.81	499
0.97	1.71	2.68	ENSMUST00000179143	n-R5s113	rRNA	63	1.84	380	1.39	1794	1.69	1121	3.66	273	2.38	1346	2.75	6918	4.17	144	2.27	618
0.97	1.71	2.68	ENSMUST00000177889	n-R5s146	rRNA	63	1.84	380	1.39	1794	1.69	1121	3.66	273	2.38	1346	2.75	6918	4.17	144	2.27	618
0.97	1.71	2.68	ENSMUST00000179843	Gm26391	rRNA	63	1.84	380	1.39	1794	1.69	1121	3.66	273	2.38	1346	2.75	6918	4.17	144	2.27	618
2.16	0.52	2.68	ENSMUST00000123318	Gm15965	antisense	303	0	49	0	30	0	53	1.67	60	5	20	3.12	32	0	33	3.7	27
0.97	1.71	2.68	ENSMUST00000178975	n-R5s139	rRNA	63	1.84	380	1.39	1794	1.69	1121	3.66	273	2.38	1346	2.75	6918	4.17	144	2.27	618
0.51	2.17	2.68	ENSMUST00000187351	Gm28967	sense_intronic	123	2.83	106	1.16	86	1.05	95	3.7	81	3.03	66	3.75	80	3.23	62	1.11	90
0.97	1.71	2.68	ENSMUST00000179377	n-R5s125	rRNA	63	1.84	380	1.39	1794	1.69	1121	3.66	273	2.38	1346	2.75	6918	4.17	144	2.27	618
2.16	0.52	2.68	ENSMUST00000192658	Gm20045	lincRNA	1425	0	49	0	30	0	53	1.69	59	5	20	3.12	32	0	33	3.7	27
0.97	1.71	2.68	ENSMUST00000180000	n-R5s120	rRNA	63	1.84	380	1.39	1794	1.69	1121	3.66	273	2.38	1346	2.75	6918	4.17	144	2.27	618
2.16	0.52	2.68	ENSMUST00000137180	BC039771	processed_transcript	433	0	49	0	30	0	53	1.67	60	5	20	3.12	32	0	33	3.7	27
0.97	1.71	2.68	ENSMUST00000180334	n-R5s124	rRNA	63	1.84	380	1.39	1794	1.69	1121	3.66	273	2.38	1346	2.75	6918	4.17	144	2.27	618
0.97	1.71	2.68	ENSMUST00000179432	Gm25212	rRNA	63	1.84	380	1.39	1794	1.69	1121	3.66	273	2.38	1346	2.75	6918	4.17	144	2.27	618
0.97	1.71	2.68	ENSMUST00000179500	n-R5s122	rRNA	63	1.84	380	1.39	1794	1.69	1121	3.66	273	2.38	1346	2.75	6918	4.17	144	2.27	618
0.97	1.71	2.68	ENSMUST00000179995	n-R5s110	rRNA	63	1.84	380	1.39	1794	1.69	1121	3.66	273	2.38	1346	2.75	6918	4.17	144	2.27	618
0.97	1.71	2.68	ENSMUST00000179081	Gm25018	rRNA	63	1.84	380	1.39	1794	1.69	1121	3.66	273	2.38	1346	2.75	6918	4.17	144	2.27	618
0.97	1.71	2.68	ENSMUST00000178755	n-R5s103	rRNA	63	1.84	380	1.39	1794	1.69	1121	3.66	273	2.38	1346	2.75	6918	4.17	144	2.27	618
0.97	1.71	2.68	ENSMUST00000177589	n-R5s121	rRNA	63	1.84	380	1.39	1794	1.69	1121	3.66	273	2.38	1346	2.75	6918	4.17	144	2.27	618
0.97	1.71	2.68	ENSMUST00000178859	n-R5s144	rRNA	63	1.84	380	1.39	1794	1.69	1121	3.66	273	2.38	1346	2.75	6918	4.17	144	2.27	618
0.97	1.71	2.68	ENSMUST00000178106	n-R5s100	rRNA	63	1.84	380	1.39	1794	1.69	1121	3.66	273	2.38	1346	2.75	6918	4.17	144	2.27	618
0.97	1.71	2.68	ENSMUST00000178203	n-R5s111	rRNA	63	1.84	380	1.39	1794	1.69	1121	3.66	273	2.38	1346	2.75	6918	4.17	144	2.27	618
0.97	1.71	2.68	ENSMUST00000177575	n-R5s108	rRNA	63	1.84	380	1.39	1794	1.69	1121	3.66	273	2.38	1346	2.75	6918	4.17	144	2.27	618
2.16	0.52	2.68	ENSMUST00000175233	Gm25072	misc_RNA	78	0	49	0	30	0	53	1.67	60	5	20	3.12	32	0	33	3.7	27
2.16	0.52	2.68	ENSMUST00000181328	Gm26518	lincRNA	2987	0	49	0	30	0	53	1.67	60	5	20	3.12	32	0	33	3.7	27
0.97	1.71	2.68	ENSMUST00000179275	n-R5s133	rRNA	63	1.84	380	1.39	1794	1.69	1121	3.66	273	2.38	1346	2.75	6918	4.17	144	2.27	618
0.97	1.71	2.68	ENSMUST00000178069	Gm23284	rRNA	63	1.84	380	1.39	1794	1.69	1121	3.66	273	2.38	1346	2.75	6918	4.17	144	2.27	618
0.97	1.71	2.68	ENSMUST00000178066	n-R5s141	rRNA	63	1.84	380	1.39	1794	1.69	1121	3.66	273	2.38	1346	2.75	6918	4.17	144	2.27	618
0.97	1.71	2.68	ENSMUST00000177995	Gm22109	rRNA	63	1.84	380	1.39	1794	1.69	1121	3.66	273	2.38	1346	2.75	6918	4.17	144	2.27	618
0.97	1.71	2.68	ENSMUST00000180096	n-R5s128	rRNA	63	1.84	380	1.39	1794	1.69	1121	3.66	273	2.38	1346	2.75	6918	4.17	144	2.27	618
0.97	1.71	2.68	ENSMUST00000178208	n-R5s112	rRNA	63	1.84	380	1.39	1794	1.69	1121	3.66	273	2.38	1346	2.75	6918	4.17	144	2.27	618
0.97	1.71	2.68	ENSMUST00000179704	n-R5s107	rRNA	63	1.84	380	1.39	1794	1.69	1121	3.66	273	2.38	1346	2.75	6918	4.17	144	2.27	618
0.97	1.71	2.68	ENSMUST00000178027	Gm22291	rRNA	63	1.84	380	1.39	1794	1.69	1121	3.66	273	2.38	1346	2.75	6918	4.17	144	2.27	618
0.97	1.71	2.68	ENSMUST00000179431	n-R5s117	rRNA	63	1.84	380	1.39	1794	1.69	1121	3.66	273	2.38	1346	2.75	6918	4.17	144	2.27	618
0.97	1.71	2.68	ENSMUST00000179542	n-R5s143	rRNA	63	1.84	380	1.39	1794	1.69	1121	3.66	273	2.38	1346	2.75	6918	4.17	144	2.27	618
0.97	1.71	2.68	ENSMUST00000179195	n-R5s109	rRNA	63	1.84	380	1.39	1794	1.69	1121	3.66	273	2.38	1346	2.75	6917	4.17	144	2.27	618
0.97	1.71	2.68	ENSMUST00000178820	n-R5s142	rRNA	63	1.84	380	1.39	1794	1.69	1121	3.66	273	2.38	1346	2.75	6918	4.17	144	2.27	618
1.1	1.59	2.68	ENSMUST00000082629	Snora7a	snoRNA	6	2.45	204	1.83	219	0.5	202	1.55	258	2.1	238	2.7	148	2.82	177	3.28	183
0.97	1.71	2.68	ENSMUST00000179080	n-R5s136	rRNA	63	1.84	380	1.39	1794	1.69	1121	3.66	273	2.38	1346	2.75	6918	4.17	144	2.27	618
0.97	1.71	2.68	ENSMUST00000178520	n-R5s149	rRNA	63	1.84	380	1.39	1794	1.69	1121	3.66	273	2.38	1346	2.75	6918	4.17	144	2.27	618
0.97	1.71	2.68	ENSMUST00000177555	Rn5s	rRNA	63	1.84	380	1.39	1794	1.69	1121	3.66	273	2.38	1346	2.75	6918	4.17	144	2.27	618
2.16	0.52	2.68	ENSMUST00000172812	Malat1	lincRNA	636	0	49	0	30	0	53	1.67	60	5	20	3.12	32	0	33	3.7	27
0.97	1.71	2.68	ENSMUST00000178983	n-R5s134	rRNA	63	1.84	380	1.39	1794	1.69	1121	3.66	273	2.38	1346	2.75	6918	4.17	144	2.27	618
0.97	1.71	2.68	ENSMUST00000179476	n-R5s138	rRNA	63	1.84	380	1.39	1794	1.69	1121	3.66	273	2.38	1346	2.75	6918	4.17	144	2.27	618
0.51	2.17	2.68	ENSMUST00000158992	Scarna10	snoRNA	165	2.83	106	1.16	86	1.05	95	3.7	81	3.03	66	3.75	80	3.23	62	1.11	90
0.97	1.71	2.68	ENSMUST00000178499	n-R5s105	rRNA	63	1.84	380	1.39	1794	1.69	1121	3.66	273	2.38	1346	2.75	6918	4.17	144	2.27	618
-1.27	3.95	2.68	ENSMUST00000083009	Gm23240	snRNA	4	6.32	95	0	37	4.05	74	2.13	47	0	29	4.35	23	0	15	3.66	82
0.97	1.71	2.68	ENSMUST00000178804	n-R5s123	rRNA	63	1.84	380	1.39	1794	1.69	1121	3.66	273	2.38	1346	2.75	6918	4.17	144	2.27	618
0.97	1.71	2.68	ENSMUST00000179107	n-R5s104	rRNA	63	1.84	380	1.39	1794	1.69	1121	3.66	273	2.38	1346	2.75	6918	4.17	144	2.27	618
1.5	1.16	2.67	ENSMUST00000199762	RP24-503L4.2	processed_transcript	474	0	24	4.17	24	0	20	0	18	0	15	0	18	0	20	9.09	22
2.67	0	2.67	ENSMUST00000125365	A230004M16Rik	processed_transcript	31	0	25	0	11	0	37	0	17	9.09	11	0	17	0	23	4.17	24
0.83	1.84	2.67	ENSMUST00000175042	Gm23647	rRNA	81	4.07	172	0.96	726	1.59	503	5.13	117	2.72	514	2.61	2722	8.16	49	2.2	273
0.83	1.84	2.67	ENSMUST00000093696	Gm24089	rRNA	81	4.07	172	0.96	726	1.59	503	5.13	117	2.72	514	2.61	2722	8.16	49	2.2	273
0.73	1.94	2.67	ENSMUST00000083890	Gm26315	misc_RNA	20	2.01	546	2.35	298	1.76	626	1.82	385	2.79	358	3.91	179	2.86	210	1.93	414
-0.05	2.71	2.66	ENSMUST00000083065	Gm26035	misc_RNA	29	2.77	939	2.5	559	2.74	1093	2.72	734	2.64	644	3.15	349	2.91	413	2.3	738
-0.05	2.71	2.66	ENSMUST00000122800	Gm25288	misc_RNA	29	2.77	939	2.51	558	2.75	1089	2.72	734	2.64	644	3.15	349	2.91	413	2.3	738
-0.05	2.71	2.66	ENSMUST00000083103	Rn7sk	misc_RNA	29	2.77	939	2.5	559	2.74	1093	2.72	734	2.64	644	3.15	349	2.91	413	2.3	738
-0.05	2.71	2.66	ENSMUST00000083977	Gm24447	misc_RNA	29	2.77	939	2.5	559	2.74	1093	2.72	734	2.64	644	3.15	349	2.91	413	2.3	738
0.44	2.19	2.64	ENSMUST00000083360	Gm26232	snRNA	87	2.71	998	1.74	345	2.19	685	1.17	342	2.55	314	2.11	142	3.23	155	2.65	1172
0.09	2.54	2.64	ENSMUST00000083839	Rnu1b6	snRNA	90	2.81	1211	2.39	419	2.56	859	1.9	420	2.35	383	1.75	171	0.52	191	3.11	1416
0.44	2.19	2.64	ENSMUST00000102024	Gm24830	snRNA	87	2.71	998	1.74	345	2.19	685	1.17	342	2.55	314	2.11	142	3.23	155	2.65	1172
0.09	2.54	2.64	ENSMUST00000102024	Gm24830	snRNA	90	2.81	1211	2.39	419	2.56	859	1.9	420	2.35	383	1.75	171	0.52	191	3.11	1416
0.44	2.19	2.64	ENSMUST00000083839	Rnu1b6	snRNA	87	2.71	998	1.74	345	2.19	685	1.17	342	2.55	314	2.11	142	3.23	155	2.65	1172
0.09	2.54	2.64	ENSMUST00000083360	Gm26232	snRNA	90	2.81	1211	2.39	419	2.56	859	1.9	420	2.35	383	1.75	171	0.52	191	3.11	1416
2.63	0	2.63	ENSMUST00000190567	A630072M18Rik	antisense	2461	0	12	0	7	0	12	0	18	10	10	0	9	0	9	0	10
1.57	1.06	2.63	ENSMUST00000180798	Gm26905	lincRNA	6573	2.08	48	0	38	0	57	2.17	46	2.86	35	1.61	62	1.75	57	5.56	36
1.04	1.59	2.63	ENSMUST00000197569	RP23-327M1.1	antisense	1635	0	17	0	11	0	14	4.76	21	0	7	7.14	14	0	10	0	7
2.63	0	2.63	ENSMUST00000181561	A230087F16Rik	lincRNA	642	0	10	0	6	0	8	0	14	0	5	0	13	0	14	16.67	6
-1.47	4.1	2.63	ENSMUST00000082607	Gm22978	snRNA	13	5.26	38	4.55	22	6.06	33	0	29	0	16	0	16	8.33	12	3.12	32
2.63	0	2.63	ENSMUST00000129343	A430078I02Rik	antisense	1999	0	23	0	14	0	23	0	17	0	10	0	6	0	5	5.88	17
-1.4	4.03	2.63	ENSMUST00000082692	Gm22306	snRNA	17	5	40	4.76	21	2.94	34	3.45	29	4.76	21	0	14	0	5	2.78	36
-1.4	4.03	2.63	ENSMUST00000101829	Gm26375	snRNA	17	5	40	4.76	21	2.94	34	3.45	29	4.76	21	0	14	0	5	2.78	36
2.63	0	2.63	ENSMUST00000104526	Snord17	snoRNA	170	0	17	0	9	0	13	0	10	12.5	8	0	10	0	7	0	13
-1.4	4.03	2.63	ENSMUST00000101867	Gm26500	snRNA	17	5	40	4.76	21	2.94	34	3.45	29	4.76	21	0	14	0	5	2.78	36
0.36	2.27	2.63	ENSMUST00000180712	9330159M07Rik	processed_transcript	1137	0	13	0	14	12.5	8	0	9	11.11	9	0	5	0	12	0	12
2.63	0	2.63	ENSMUST00000156068	6330403K07Rik	lincRNA	300	0	19	0	17	0	21	0	23	5	20	0	19	0	22	6.67	15
2.63	0	2.63	ENSMUST00000198548	RP23-298M23.11	sense_intronic	962	0	9	0	5	0	12	0	10	0	6	0	7	6.67	15	0	10
2.63	0	2.63	ENSMUST00000200120	RP24-500I24.3	sense_intronic	201	0	9	0	6	0	12	0	10	0	6	0	7	6.67	15	0	10
-0.49	3.12	2.63	ENSMUST00000122562	Gm22481	misc_RNA	43	0	23	0	8	4.76	21	8.33	12	0	11	0	7	12.5	8	0	12
2.63	0	2.63	ENSMUST00000184884	Gm27316	misc_RNA	201	0	21	0	8	0	19	0	17	0	10	14.29	7	0	6	0	15
2.09	0.55	2.63	ENSMUST00000082519	Snord21	snoRNA	19	0	36	0	61	2.86	35	0	51	0	42	4.84	62	1.89	53	3.03	33
2.63	0	2.63	ENSMUST00000116950	Gm23840	miRNA	37	0	21	0	10	0	14	0	15	0	9	0	8	0	11	10	10
2.62	0	2.62	ENSMUST00000082814	n-R5s28	rRNA	78	0	23	0	61	0	57	0	14	0	47	2.68	224	20	5	3.45	29
0.1	2.52	2.62	ENSMUST00000083971	Gm26110	snRNA	90	2.78	1225	2.39	419	2.54	866	1.89	424	2.34	385	1.73	173	0.52	192	3.09	1423
-0.77	3.39	2.62	ENSMUST00000083084	Gm23511	snRNA	33	3.31	543	1.7	235	3.93	483	3.92	332	2.35	213	0	139	1.69	118	3.81	446
0.45	2.18	2.62	ENSMUST00000083971	Gm26110	snRNA	87	2.67	1011	1.74	345	2.18	688	1.16	345	2.54	315	2.08	144	3.23	155	2.63	1178
0.1	2.52	2.62	ENSMUST00000178300	Gm22614	snRNA	90	2.78	1225	2.39	419	2.54	866	1.89	424	2.34	385	1.73	173	0.52	192	3.09	1423
0.45	2.18	2.62	ENSMUST00000178073	Rnu1b2	snRNA	87	2.67	1011	1.74	345	2.18	688	1.16	345	2.54	315	2.08	144	3.23	155	2.63	1178
0.45	2.18	2.62	ENSMUST00000178250	Rnu1b1	snRNA	87	2.67	1011	1.74	345	2.18	688	1.16	345	2.54	315	2.08	144	3.23	155	2.63	1178
0.45	2.18	2.62	ENSMUST00000177643	Gm25890	snRNA	87	2.67	1011	1.74	345	2.18	688	1.16	345	2.54	315	2.08	144	3.23	155	2.63	1178
0.45	2.18	2.62	ENSMUST00000178300	Gm22614	snRNA	87	2.67	1011	1.74	345	2.18	688	1.16	345	2.54	315	2.08	144	3.23	155	2.63	1178
0.1	2.52	2.62	ENSMUST00000082989	Gm22042	snRNA	90	2.78	1225	2.39	419	2.54	866	1.89	424	2.34	385	1.73	173	0.52	192	3.09	1423
0.1	2.52	2.62	ENSMUST00000177643	Gm25890	snRNA	90	2.78	1225	2.39	419	2.54	866	1.89	424	2.34	385	1.73	173	0.52	192	3.09	1423
0.1	2.52	2.62	ENSMUST00000178073	Rnu1b2	snRNA	90	2.78	1225	2.39	419	2.54	866	1.89	424	2.34	385	1.73	173	0.52	192	3.09	1423
0.1	2.52	2.62	ENSMUST00000178250	Rnu1b1	snRNA	90	2.78	1225	2.39	419	2.54	866	1.89	424	2.34	385	1.73	173	0.52	192	3.09	1423
0.45	2.18	2.62	ENSMUST00000082989	Gm22042	snRNA	87	2.67	1011	1.74	345	2.18	688	1.16	345	2.54	315	2.08	144	3.23	155	2.63	1178
-0.56	3.17	2.61	ENSMUST00000083033	Gm24405	snRNA	25	4.18	622	2.72	257	2.34	555	3.02	364	3.38	237	1.29	155	1.57	127	2.9	517
-0.56	3.17	2.61	ENSMUST00000177643	Gm25890	snRNA	25	4.18	622	2.72	257	2.34	555	3.02	364	3.38	237	1.29	155	1.57	127	2.9	517
-0.56	3.17	2.61	ENSMUST00000102024	Gm24830	snRNA	25	4.18	622	2.72	257	2.34	555	3.02	364	3.38	237	1.29	155	1.57	127	2.9	517
-0.56	3.17	2.61	ENSMUST00000083374	Gm24136	snRNA	25	4.18	622	2.72	257	2.34	555	3.02	364	3.38	237	1.29	155	1.57	127	2.9	517
-0.56	3.17	2.61	ENSMUST00000178073	Rnu1b2	snRNA	25	4.18	622	2.72	257	2.34	555	3.02	364	3.38	237	1.29	155	1.57	127	2.9	517
1.41	1.2	2.61	ENSMUST00000104719	n-R5s194	rRNA	92	4.35	92	0.3	331	1.11	270	1.82	55	1.59	252	2.94	1259	10.71	28	0	145
-0.56	3.17	2.61	ENSMUST00000083839	Rnu1b6	snRNA	25	4.18	622	2.72	257	2.34	555	3.02	364	3.38	237	1.29	155	1.57	127	2.9	517
-0.56	3.17	2.61	ENSMUST00000178300	Gm22614	snRNA	25	4.18	622	2.72	257	2.34	555	3.02	364	3.38	237	1.29	155	1.57	127	2.9	517
-0.56	3.17	2.61	ENSMUST00000178250	Rnu1b1	snRNA	25	4.18	622	2.72	257	2.34	555	3.02	364	3.38	237	1.29	155	1.57	127	2.9	517
-0.56	3.17	2.61	ENSMUST00000082989	Gm22042	snRNA	25	4.18	622	2.72	257	2.34	555	3.02	364	3.38	237	1.29	155	1.57	127	2.9	517
0.2	2.42	2.61	ENSMUST00000175289	Gm23632	miRNA	37	2.3	305	3	300	2.25	267	2.16	370	2.98	235	2.05	293	3.51	285	1.94	258
-0.56	3.17	2.61	ENSMUST00000083360	Gm26232	snRNA	25	4.18	622	2.72	257	2.34	555	3.02	364	3.38	237	1.29	155	1.57	127	2.9	517
-0.45	3.06	2.61	ENSMUST00000083032	Snord15b	snoRNA	58	5.97	67	3.23	31	0	53	2.22	45	0	22	0	20	3.33	30	4.65	43
-1.37	3.97	2.6	ENSMUST00000083017	Gm23412	snRNA	17	5	40	4.55	22	2.86	35	3.45	29	4.55	22	0	14	0	5	2.78	36
-1.22	3.82	2.6	ENSMUST00000082729	Gm24859	snRNA	17	4.76	42	4.55	22	2.63	38	3.45	29	4.55	22	0	14	0	5	2.78	36
-1.4	4	2.6	ENSMUST00000178746	Gm25935	snRNA	17	5	40	4.55	22	2.94	34	3.45	29	4.55	22	0	14	0	5	2.78	36
-1.25	3.85	2.6	ENSMUST00000178659	Gm23610	snRNA	17	4.88	41	4.55	22	2.63	38	3.45	29	4.55	22	0	14	0	5	2.78	36
-1.37	3.97	2.6	ENSMUST00000179484	Gm25618	snRNA	17	5	40	4.55	22	2.86	35	3.45	29	4.55	22	0	14	0	5	2.78	36
-1.25	3.85	2.6	ENSMUST00000101953	Gm23941	snRNA	17	4.88	41	4.55	22	2.63	38	3.45	29	4.55	22	0	14	0	5	2.78	36
-1.25	3.85	2.6	ENSMUST00000180065	Gm25448	snRNA	17	4.88	41	4.55	22	2.63	38	3.45	29	4.55	22	0	14	0	5	2.78	36
-1.22	3.82	2.6	ENSMUST00000179535	Gm25064	snRNA	17	4.76	42	4.55	22	2.63	38	3.45	29	4.55	22	0	14	0	5	2.78	36
-1.22	3.82	2.6	ENSMUST00000179714	Gm24424	snRNA	17	4.76	42	4.55	22	2.63	38	3.45	29	4.55	22	0	14	0	5	2.78	36
-1.4	4	2.6	ENSMUST00000082733	Gm25453	snRNA	17	5	40	4.55	22	2.94	34	3.45	29	4.55	22	0	14	0	5	2.78	36
-1.22	3.82	2.6	ENSMUST00000082474	Gm23924	snRNA	17	4.76	42	4.55	22	2.63	38	3.45	29	4.55	22	0	14	0	5	2.78	36
-1.4	4	2.6	ENSMUST00000179033	Gm24897	snRNA	17	5	40	4.55	22	2.94	34	3.45	29	4.55	22	0	14	0	5	2.78	36
-1.4	4	2.6	ENSMUST00000082888	Gm24292	snRNA	17	5	40	4.55	22	2.94	34	3.45	29	4.55	22	0	14	0	5	2.78	36
-1.25	3.85	2.6	ENSMUST00000082638	Gm25801	snRNA	17	4.88	41	4.55	22	2.63	38	3.45	29	4.55	22	0	14	0	5	2.78	36
-1.4	4	2.6	ENSMUST00000083657	Gm22753	snRNA	17	5	40	4.55	22	2.94	34	3.45	29	4.55	22	0	14	0	5	2.78	36
-1.22	3.82	2.6	ENSMUST00000178275	Gm25829	snRNA	17	4.76	42	4.55	22	2.63	38	3.45	29	4.55	22	0	14	0	5	2.78	36
-1.22	3.82	2.6	ENSMUST00000179897	Gm24870	snRNA	17	4.76	42	4.55	22	2.63	38	3.45	29	4.55	22	0	14	0	5	2.78	36
-1.25	3.85	2.6	ENSMUST00000122527	Gm25781	snRNA	17	4.88	41	4.55	22	2.63	38	3.45	29	4.55	22	0	14	0	5	2.78	36
-1.22	3.82	2.6	ENSMUST00000083751	Gm23732	snRNA	17	4.76	42	4.55	22	2.63	38	3.45	29	4.55	22	0	14	0	5	2.78	36
-1.4	4	2.6	ENSMUST00000083813	Gm25006	snRNA	17	5	40	4.55	22	2.94	34	3.45	29	4.55	22	0	14	0	5	2.78	36
-1.4	4	2.6	ENSMUST00000082794	Gm25851	snRNA	17	5	40	4.55	22	2.94	34	3.45	29	4.55	22	0	14	0	5	2.78	36
0.87	1.72	2.6	ENSMUST00000193926	Gm38025	lincRNA	204	3.7	27	0	18	0	27	2.27	44	4.76	21	0	21	0	24	9.09	11
-1.4	4	2.6	ENSMUST00000083903	Gm23503	snRNA	17	5	40	4.55	22	2.94	34	3.45	29	4.55	22	0	14	0	5	2.78	36
-1.37	3.97	2.6	ENSMUST00000180019	Gm22307	snRNA	17	5	40	4.55	22	2.86	35	3.45	29	4.55	22	0	14	0	5	2.78	36
-1.4	4	2.6	ENSMUST00000082590	Gm26441	snRNA	17	5	40	4.55	22	2.94	34	3.45	29	4.55	22	0	14	0	5	2.78	36
-1.22	3.82	2.6	ENSMUST00000178844	Gm25709	snRNA	17	4.76	42	4.55	22	2.63	38	3.45	29	4.55	22	0	14	0	5	2.78	36
-1.22	3.82	2.6	ENSMUST00000082478	Gm22246	snRNA	17	4.76	42	4.55	22	2.63	38	3.45	29	4.55	22	0	14	0	5	2.78	36
-1.22	3.82	2.6	ENSMUST00000180237	Gm23512	snRNA	17	4.76	42	4.55	22	2.63	38	3.45	29	4.55	22	0	14	0	5	2.78	36
-1.22	3.82	2.6	ENSMUST00000179754	Gm22823	snRNA	17	4.76	42	4.55	22	2.63	38	3.45	29	4.55	22	0	14	0	5	2.78	36
-1.37	3.97	2.6	ENSMUST00000178054	Gm26430	snRNA	17	5	40	4.55	22	2.86	35	3.45	29	4.55	22	0	14	0	5	2.78	36
-1.22	3.82	2.6	ENSMUST00000179018	Gm22969	snRNA	17	4.76	42	4.55	22	2.63	38	3.45	29	4.55	22	0	14	0	5	2.78	36
-1.22	3.82	2.6	ENSMUST00000122504	Gm24596	snRNA	17	4.76	42	4.55	22	2.63	38	3.45	29	4.55	22	0	14	0	5	2.78	36
-1.37	3.97	2.6	ENSMUST00000157891	Gm23044	snRNA	17	5	40	4.55	22	2.86	35	3.45	29	4.55	22	0	14	0	5	2.78	36
-1.4	4	2.6	ENSMUST00000083798	Gm24492	snRNA	17	5	40	4.55	22	2.94	34	3.45	29	4.55	22	0	14	0	5	2.78	36
-0.6	3.2	2.6	ENSMUST00000122680	Gm25112	snRNA	26	5	40	0	23	2.94	34	3.57	28	0	22	7.14	14	0	5	2.78	36
-1.37	3.97	2.6	ENSMUST00000082652	Gm25132	snRNA	17	5	40	4.55	22	2.86	35	3.45	29	4.55	22	0	14	0	5	2.78	36
2.6	0	2.6	ENSMUST00000138442	2810455O05Rik	antisense	324	0	22	0	17	0	16	0	29	5.56	18	0	20	0	27	8.33	12
-1.22	3.82	2.6	ENSMUST00000178688	Gm23092	snRNA	17	4.76	42	4.55	22	2.63	38	3.45	29	4.55	22	0	14	0	5	2.78	36
-1.4	4	2.6	ENSMUST00000083868	Gm23041	snRNA	17	5	40	4.55	22	2.94	34	3.45	29	4.55	22	0	14	0	5	2.78	36
-1.22	3.82	2.6	ENSMUST00000083854	Gm22682	snRNA	17	4.76	42	4.55	22	2.63	38	3.45	29	4.55	22	0	14	0	5	2.78	36
-1.37	3.97	2.6	ENSMUST00000082657	Gm22302	snRNA	17	5	40	4.55	22	2.86	35	3.45	29	4.55	22	0	14	0	5	2.78	36
-1.22	3.82	2.6	ENSMUST00000180326	Gm22418	snRNA	17	4.76	42	4.55	22	2.63	38	3.45	29	4.55	22	0	14	0	5	2.78	36
-1.37	3.97	2.6	ENSMUST00000178825	Gm24168	snRNA	17	5	40	4.55	22	2.86	35	3.45	29	4.55	22	0	14	0	5	2.78	36
-1.22	3.82	2.6	ENSMUST00000178061	Gm23151	snRNA	17	4.76	42	4.55	22	2.63	38	3.45	29	4.55	22	0	14	0	5	2.78	36
-1.25	3.85	2.6	ENSMUST00000083251	Gm25137	snRNA	17	4.88	41	4.55	22	2.63	38	3.45	29	4.55	22	0	14	0	5	2.78	36
-1.22	3.82	2.6	ENSMUST00000177941	Gm22822	snRNA	17	4.76	42	4.55	22	2.63	38	3.45	29	4.55	22	0	14	0	5	2.78	36
-1.4	4	2.6	ENSMUST00000083037	Gm26054	snRNA	17	5	40	4.55	22	2.94	34	3.45	29	4.55	22	0	14	0	5	2.78	36
-1.25	3.85	2.6	ENSMUST00000083198	Gm24456	snRNA	17	4.88	41	4.55	22	2.63	38	3.45	29	4.55	22	0	14	0	5	2.78	36
-1.25	3.85	2.6	ENSMUST00000082698	Gm25142	snRNA	17	4.88	41	4.55	22	2.63	38	3.45	29	4.55	22	0	14	0	5	2.78	36
-1.4	4	2.6	ENSMUST00000082526	Gm25080	snRNA	17	5	40	4.55	22	2.94	34	3.45	29	4.55	22	0	14	0	5	2.78	36
-1.25	3.85	2.6	ENSMUST00000180191	Gm25473	snRNA	17	4.88	41	4.55	22	2.63	38	3.45	29	4.55	22	0	14	0	5	2.78	36
-1.22	3.82	2.6	ENSMUST00000083885	Gm24693	snRNA	17	4.76	42	4.55	22	2.63	38	3.45	29	4.55	22	0	14	0	5	2.78	36
-1.25	3.85	2.6	ENSMUST00000175463	Gm25380	snRNA	17	4.88	41	4.55	22	2.63	38	3.45	29	4.55	22	0	14	0	5	2.78	36
-1.22	3.82	2.6	ENSMUST00000083232	Gm24018	snRNA	17	4.76	42	4.55	22	2.63	38	3.45	29	4.55	22	0	14	0	5	2.78	36
-1.4	4	2.6	ENSMUST00000180118	Gm22756	snRNA	17	5	40	4.55	22	2.94	34	3.45	29	4.55	22	0	14	0	5	2.78	36
-1.25	3.85	2.6	ENSMUST00000082487	Gm23140	snRNA	17	4.88	41	4.55	22	2.63	38	3.45	29	4.55	22	0	14	0	5	2.78	36
-1.25	3.85	2.6	ENSMUST00000083857	Gm25516	snRNA	17	4.88	41	4.55	22	2.63	38	3.45	29	4.55	22	0	14	0	5	2.78	36
-1.22	3.82	2.6	ENSMUST00000083894	Gm26317	snRNA	17	4.76	42	4.55	22	2.63	38	3.45	29	4.55	22	0	14	0	5	2.78	36
-1.37	3.97	2.6	ENSMUST00000083795	Gm26176	snRNA	17	5	40	4.55	22	2.86	35	3.45	29	4.55	22	0	14	0	5	2.78	36
-1.25	3.85	2.6	ENSMUST00000180111	Gm25672	snRNA	17	4.88	41	4.55	22	2.63	38	3.45	29	4.55	22	0	14	0	5	2.78	36
-1.22	3.82	2.6	ENSMUST00000178217	Gm25484	snRNA	17	4.76	42	4.55	22	2.63	38	3.45	29	4.55	22	0	14	0	5	2.78	36
-1.22	3.82	2.6	ENSMUST00000178023	Rnu6	snRNA	17	4.76	42	4.55	22	2.63	38	3.45	29	4.55	22	0	14	0	5	2.78	36
-1.4	4	2.6	ENSMUST00000179841	Gm24267	snRNA	17	5	40	4.55	22	2.94	34	3.45	29	4.55	22	0	14	0	5	2.78	36
-1.22	3.82	2.6	ENSMUST00000179260	Gm26243	snRNA	17	4.76	42	4.55	22	2.63	38	3.45	29	4.55	22	0	14	0	5	2.78	36
-1.22	3.82	2.6	ENSMUST00000179184	Gm25021	snRNA	17	4.76	42	4.55	22	2.63	38	3.45	29	4.55	22	0	14	0	5	2.78	36
-1.4	4	2.6	ENSMUST00000082509	Gm26226	snRNA	17	5	40	4.55	22	2.94	34	3.45	29	4.55	22	0	14	0	5	2.78	36
-1.25	3.85	2.6	ENSMUST00000082465	Gm23629	snRNA	17	4.88	41	4.55	22	2.63	38	3.45	29	4.55	22	0	14	0	5	2.78	36
-1.4	4	2.6	ENSMUST00000179942	Gm26180	snRNA	17	5	40	4.55	22	2.94	34	3.45	29	4.55	22	0	14	0	5	2.78	36
-1.22	3.82	2.6	ENSMUST00000180129	Gm23805	snRNA	17	4.76	42	4.55	22	2.63	38	3.45	29	4.55	22	0	14	0	5	2.78	36
-1.22	3.82	2.6	ENSMUST00000179244	Gm22623	snRNA	17	4.76	42	4.55	22	2.63	38	3.45	29	4.55	22	0	14	0	5	2.78	36
-1.4	4	2.6	ENSMUST00000178423	Gm25670	snRNA	17	5	40	4.55	22	2.94	34	3.45	29	4.55	22	0	14	0	5	2.78	36
-1.4	4	2.6	ENSMUST00000177971	Gm22392	snRNA	17	5	40	4.55	22	2.94	34	3.45	29	4.55	22	0	14	0	5	2.78	36
-1.4	4	2.6	ENSMUST00000082459	Gm23627	snRNA	17	5	40	4.55	22	2.94	34	3.45	29	4.55	22	0	14	0	5	2.78	36
-1.22	3.82	2.6	ENSMUST00000179782	Gm24978	snRNA	17	4.76	42	4.55	22	2.63	38	3.45	29	4.55	22	0	14	0	5	2.78	36
-1.22	3.82	2.6	ENSMUST00000082801	Gm23057	snRNA	17	4.76	42	4.55	22	2.63	38	3.45	29	4.55	22	0	14	0	5	2.78	36
-1.22	3.82	2.6	ENSMUST00000083741	Gm24260	snRNA	17	4.76	42	4.55	22	2.63	38	3.45	29	4.55	22	0	14	0	5	2.78	36
-1.22	3.82	2.6	ENSMUST00000082560	Gm22063	snRNA	17	4.76	42	4.55	22	2.63	38	3.45	29	4.55	22	0	14	0	5	2.78	36
-1.22	3.82	2.6	ENSMUST00000178139	Gm25245	snRNA	17	4.76	42	4.55	22	2.63	38	3.45	29	4.55	22	0	14	0	5	2.78	36
-1.25	3.85	2.6	ENSMUST00000083387	Gm22057	snRNA	17	4.88	41	4.55	22	2.63	38	3.45	29	4.55	22	0	14	0	5	2.78	36
-1.37	3.97	2.6	ENSMUST00000082632	Gm24144	snRNA	17	5	40	4.55	22	2.86	35	3.45	29	4.55	22	0	14	0	5	2.78	36
-1.22	3.82	2.6	ENSMUST00000179794	Gm25173	snRNA	17	4.76	42	4.55	22	2.63	38	3.45	29	4.55	22	0	14	0	5	2.78	36
-1.22	3.82	2.6	ENSMUST00000179274	Gm25737	snRNA	17	4.76	42	4.55	22	2.63	38	3.45	29	4.55	22	0	14	0	5	2.78	36
-1.22	3.82	2.6	ENSMUST00000083336	Gm25127	snRNA	17	4.76	42	4.55	22	2.63	38	3.45	29	4.55	22	0	14	0	5	2.78	36
-1.37	3.97	2.6	ENSMUST00000083740	Gm24259	snRNA	17	5	40	4.55	22	2.86	35	3.45	29	4.55	22	0	14	0	5	2.78	36
-1.22	3.82	2.6	ENSMUST00000188029	Gm29163	antisense	17	4.76	42	4.55	22	2.63	38	3.45	29	4.55	22	0	14	0	5	2.78	36
-1.22	3.82	2.6	ENSMUST00000179775	Gm22360	snRNA	17	4.76	42	4.55	22	2.63	38	3.45	29	4.55	22	0	14	0	5	2.78	36
-1.22	3.82	2.6	ENSMUST00000180099	Gm24565	snRNA	17	4.76	42	4.55	22	2.63	38	3.45	29	4.55	22	0	14	0	5	2.78	36
-1.22	3.82	2.6	ENSMUST00000082555	Gm23296	snRNA	17	4.76	42	4.55	22	2.63	38	3.45	29	4.55	22	0	14	0	5	2.78	36
0.92	1.68	2.6	ENSMUST00000179494	n-R5s209	rRNA	78	4.21	95	0.29	343	2.17	277	3.45	58	1.5	266	2.64	1326	13.33	30	2.05	146
-1.22	3.82	2.6	ENSMUST00000178290	Gm22092	snRNA	17	4.76	42	4.55	22	2.63	38	3.45	29	4.55	22	0	14	0	5	2.78	36
-1.25	3.85	2.6	ENSMUST00000178850	Gm24713	snRNA	17	4.88	41	4.55	22	2.63	38	3.45	29	4.55	22	0	14	0	5	2.78	36
-1.43	4.03	2.6	ENSMUST00000082607	Gm22978	snRNA	24	2.5	40	4.55	22	6.06	33	3.45	29	6.25	16	6.25	16	0	12	0	33
-1.37	3.97	2.6	ENSMUST00000083038	Gm26055	snRNA	17	5	40	4.55	22	2.86	35	3.45	29	4.55	22	0	14	0	5	2.78	36
-1.22	3.82	2.6	ENSMUST00000178482	Gm23217	snRNA	17	4.76	42	4.55	22	2.63	38	3.45	29	4.55	22	0	14	0	5	2.78	36
-1.22	3.82	2.6	ENSMUST00000083413	Gm25583	snRNA	17	4.76	42	4.55	22	2.63	38	3.45	29	4.55	22	0	14	0	5	2.78	36
-1.4	4	2.6	ENSMUST00000083005	Gm23721	snRNA	17	5	40	4.55	22	2.94	34	3.45	29	4.55	22	0	14	0	5	2.78	36
-1.22	3.82	2.6	ENSMUST00000082973	Gm25405	snRNA	17	4.76	42	4.55	22	2.63	38	3.45	29	4.55	22	0	14	0	5	2.78	36
-1.25	3.85	2.6	ENSMUST00000083077	Gm23506	snRNA	17	4.88	41	4.55	22	2.63	38	3.45	29	4.55	22	0	14	0	5	2.78	36
-1.4	4	2.6	ENSMUST00000082460	Gm23622	snRNA	17	5	40	4.55	22	2.94	34	3.45	29	4.55	22	0	14	0	5	2.78	36
-1.25	3.85	2.6	ENSMUST00000180010	Gm22645	snRNA	17	4.88	41	4.55	22	2.63	38	3.45	29	4.55	22	0	14	0	5	2.78	36
-1.22	3.82	2.6	ENSMUST00000180226	Gm23144	snRNA	17	4.76	42	4.55	22	2.63	38	3.45	29	4.55	22	0	14	0	5	2.78	36
-1.22	3.82	2.6	ENSMUST00000177706	Gm26178	snRNA	17	4.76	42	4.55	22	2.63	38	3.45	29	4.55	22	0	14	0	5	2.78	36
-1.22	3.82	2.6	ENSMUST00000178183	Gm24753	snRNA	17	4.76	42	4.55	22	2.63	38	3.45	29	4.55	22	0	14	0	5	2.78	36
-1.22	3.82	2.6	ENSMUST00000083073	Gm26324	snRNA	17	4.76	42	4.55	22	2.63	38	3.45	29	4.55	22	0	14	0	5	2.78	36
2.6	0	2.6	ENSMUST00000050581	Gm5069	transcribed_processed_pseudogene	708	0	16	0	13	0	14	0	17	0	12	4.55	22	3.45	29	0	14
-1.22	3.82	2.6	ENSMUST00000083150	Gm26496	snRNA	17	4.76	42	4.55	22	2.63	38	3.45	29	4.55	22	0	14	0	5	2.78	36
-1.22	3.82	2.6	ENSMUST00000179904	Gm22288	snRNA	17	4.76	42	4.55	22	2.63	38	3.45	29	4.55	22	0	14	0	5	2.78	36
-1.22	3.82	2.6	ENSMUST00000179713	Gm23712	snRNA	17	4.76	42	4.55	22	2.63	38	3.45	29	4.55	22	0	14	0	5	2.78	36
-1.22	3.82	2.6	ENSMUST00000083269	Gm24614	snRNA	17	4.76	42	4.55	22	2.63	38	3.45	29	4.55	22	0	14	0	5	2.78	36
-1.37	3.97	2.6	ENSMUST00000178307	Gm26501	snRNA	17	5	40	4.55	22	2.86	35	3.45	29	4.55	22	0	14	0	5	2.78	36
-1.22	3.82	2.6	ENSMUST00000178420	Gm24486	snRNA	17	4.76	42	4.55	22	2.63	38	3.45	29	4.55	22	0	14	0	5	2.78	36
-1.22	3.82	2.6	ENSMUST00000083693	Gm24803	snRNA	17	4.76	42	4.55	22	2.63	38	3.45	29	4.55	22	0	14	0	5	2.78	36
-1.22	3.82	2.6	ENSMUST00000179962	Gm24389	snRNA	17	4.76	42	4.55	22	2.63	38	3.45	29	4.55	22	0	14	0	5	2.78	36
-1.37	3.97	2.6	ENSMUST00000082755	Gm25815	snRNA	17	5	40	4.55	22	2.86	35	3.45	29	4.55	22	0	14	0	5	2.78	36
-1.22	3.82	2.6	ENSMUST00000083181	Gm23298	snRNA	17	4.76	42	4.55	22	2.63	38	3.45	29	4.55	22	0	14	0	5	2.78	36
-1.25	3.85	2.6	ENSMUST00000093736	Gm23520	snRNA	17	4.88	41	4.55	22	2.63	38	3.45	29	4.55	22	0	14	0	5	2.78	36
-1.4	4	2.6	ENSMUST00000158665	Gm23207	snRNA	17	5	40	4.55	22	2.94	34	3.45	29	4.55	22	0	14	0	5	2.78	36
-1.25	3.85	2.6	ENSMUST00000083925	Gm22351	snRNA	17	4.88	41	4.55	22	2.63	38	3.45	29	4.55	22	0	14	0	5	2.78	36
-1.22	3.82	2.6	ENSMUST00000083311	Gm22295	snRNA	17	4.76	42	4.55	22	2.63	38	3.45	29	4.55	22	0	14	0	5	2.78	36
-1.25	3.85	2.6	ENSMUST00000083261	Gm26071	snRNA	17	4.88	41	4.55	22	2.63	38	3.45	29	4.55	22	0	14	0	5	2.78	36
-1.25	3.85	2.6	ENSMUST00000179774	Gm22550	snRNA	17	4.88	41	4.55	22	2.63	38	3.45	29	4.55	22	0	14	0	5	2.78	36
-1.22	3.82	2.6	ENSMUST00000177627	Gm24540	snRNA	17	4.76	42	4.55	22	2.63	38	3.45	29	4.55	22	0	14	0	5	2.78	36
-1.4	4	2.6	ENSMUST00000179034	Gm22129	snRNA	17	5	40	4.55	22	2.94	34	3.45	29	4.55	22	0	14	0	5	2.78	36
-1.25	3.85	2.6	ENSMUST00000082933	Gm25039	snRNA	17	4.88	41	4.55	22	2.63	38	3.45	29	4.55	22	0	14	0	5	2.78	36
0.68	1.93	2.6	ENSMUST00000083103	Rn7sk	misc_RNA	20	2.04	588	2.15	325	1.58	695	2.17	415	2.92	377	3.74	187	2.7	222	1.81	443
-1.22	3.82	2.6	ENSMUST00000083855	Gm25869	snRNA	17	4.76	42	4.55	22	2.63	38	3.45	29	4.55	22	0	14	0	5	2.78	36
-1.22	3.82	2.6	ENSMUST00000177746	Gm25256	snRNA	17	4.76	42	4.55	22	2.63	38	3.45	29	4.55	22	0	14	0	5	2.78	36
-1.4	4	2.6	ENSMUST00000101885	Gm22003	snRNA	17	5	40	4.55	22	2.94	34	3.45	29	4.55	22	0	14	0	5	2.78	36
-1.22	3.82	2.6	ENSMUST00000178620	Gm24019	snRNA	17	4.76	42	4.55	22	2.63	38	3.45	29	4.55	22	0	14	0	5	2.78	36
-1.22	3.82	2.6	ENSMUST00000083293	Gm25790	snRNA	17	4.76	42	4.55	22	2.63	38	3.45	29	4.55	22	0	14	0	5	2.78	36
-1.25	3.85	2.6	ENSMUST00000178491	Gm26245	snRNA	17	4.88	41	4.55	22	2.63	38	3.45	29	4.55	22	0	14	0	5	2.78	36
0.87	1.72	2.6	ENSMUST00000147722	Gm16211	lincRNA	1025	3.7	27	0	18	0	27	2.27	44	4.76	21	0	21	0	24	9.09	11
-1.4	4	2.6	ENSMUST00000180247	Gm25740	snRNA	17	5	40	4.55	22	2.94	34	3.45	29	4.55	22	0	14	0	5	2.78	36
-1.22	3.82	2.6	ENSMUST00000177655	Gm22290	snRNA	17	4.76	42	4.55	22	2.63	38	3.45	29	4.55	22	0	14	0	5	2.78	36
-1.4	4	2.6	ENSMUST00000179147	Gm23191	snRNA	17	5	40	4.55	22	2.94	34	3.45	29	4.55	22	0	14	0	5	2.78	36
-1.4	4	2.6	ENSMUST00000082781	Gm24207	snRNA	17	5	40	4.55	22	2.94	34	3.45	29	4.55	22	0	14	0	5	2.78	36
-1.22	3.82	2.6	ENSMUST00000179017	Gm24722	snRNA	17	4.76	42	4.55	22	2.63	38	3.45	29	4.55	22	0	14	0	5	2.78	36
-1.22	3.82	2.6	ENSMUST00000082988	Gm22628	snRNA	17	4.76	42	4.55	22	2.63	38	3.45	29	4.55	22	0	14	0	5	2.78	36
-1.22	3.82	2.6	ENSMUST00000179236	Gm26138	snRNA	17	4.76	42	4.55	22	2.63	38	3.45	29	4.55	22	0	14	0	5	2.78	36
-1.22	3.82	2.6	ENSMUST00000178517	Gm26465	snRNA	17	4.76	42	4.55	22	2.63	38	3.45	29	4.55	22	0	14	0	5	2.78	36
-1.4	4	2.6	ENSMUST00000082970	Gm25404	snRNA	17	5	40	4.55	22	2.94	34	3.45	29	4.55	22	0	14	0	5	2.78	36
-1.4	4	2.6	ENSMUST00000083367	Gm23248	snRNA	17	5	40	4.55	22	2.94	34	3.45	29	4.55	22	0	14	0	5	2.78	36
-1.22	3.82	2.6	ENSMUST00000179057	Gm25101	snRNA	17	4.76	42	4.55	22	2.63	38	3.45	29	4.55	22	0	14	0	5	2.78	36
-1.22	3.82	2.6	ENSMUST00000179791	Gm24967	snRNA	17	4.76	42	4.55	22	2.63	38	3.45	29	4.55	22	0	14	0	5	2.78	36
-1.22	3.82	2.6	ENSMUST00000177553	Gm25211	snRNA	17	4.76	42	4.55	22	2.63	38	3.45	29	4.55	22	0	14	0	5	2.78	36
-1.22	3.82	2.6	ENSMUST00000179101	Gm24873	snRNA	17	4.76	42	4.55	22	2.63	38	3.45	29	4.55	22	0	14	0	5	2.78	36
-1.25	3.85	2.6	ENSMUST00000179670	Gm22995	snRNA	17	4.88	41	4.55	22	2.63	38	3.45	29	4.55	22	0	14	0	5	2.78	36
-1.22	3.82	2.6	ENSMUST00000179690	Gm26295	snRNA	17	4.76	42	4.55	22	2.63	38	3.45	29	4.55	22	0	14	0	5	2.78	36
0.68	1.93	2.6	ENSMUST00000083065	Gm26035	misc_RNA	20	2.04	588	2.15	325	1.58	695	2.17	415	2.92	377	3.74	187	2.7	222	1.81	443
-1.22	3.82	2.6	ENSMUST00000083204	Gm24458	snRNA	17	4.76	42	4.55	22	2.63	38	3.45	29	4.55	22	0	14	0	5	2.78	36
-1.37	3.97	2.6	ENSMUST00000180258	Gm25412	snRNA	17	5	40	4.55	22	2.86	35	3.45	29	4.55	22	0	14	0	5	2.78	36
-1.22	3.82	2.6	ENSMUST00000082558	Gm22060	snRNA	17	4.76	42	4.55	22	2.63	38	3.45	29	4.55	22	0	14	0	5	2.78	36
-1.22	3.82	2.6	ENSMUST00000180294	Gm26058	snRNA	17	4.76	42	4.55	22	2.63	38	3.45	29	4.55	22	0	14	0	5	2.78	36
-1.4	4	2.6	ENSMUST00000083771	Gm22829	snRNA	17	5	40	4.55	22	2.94	34	3.45	29	4.55	22	0	14	0	5	2.78	36
-1.25	3.85	2.6	ENSMUST00000082784	Gm25929	snRNA	17	4.88	41	4.55	22	2.63	38	3.45	29	4.55	22	0	14	0	5	2.78	36
-1.22	3.82	2.6	ENSMUST00000179111	Gm23934	snRNA	17	4.76	42	4.55	22	2.63	38	3.45	29	4.55	22	0	14	0	5	2.78	36
-1.4	4	2.6	ENSMUST00000122680	Gm25112	snRNA	17	5	40	4.55	22	2.94	34	3.45	29	4.55	22	0	14	0	5	2.78	36
-1.22	3.82	2.6	ENSMUST00000083992	Gm22798	snRNA	17	4.76	42	4.55	22	2.63	38	3.45	29	4.55	22	0	14	0	5	2.78	36
-1.4	4	2.6	ENSMUST00000101884	Gm22004	snRNA	17	5	40	4.55	22	2.94	34	3.45	29	4.55	22	0	14	0	5	2.78	36
-1.22	3.82	2.6	ENSMUST00000097247	Gm22170	snRNA	17	4.76	42	4.55	22	2.63	38	3.45	29	4.55	22	0	14	0	5	2.78	36
-1.22	3.82	2.6	ENSMUST00000082824	Gm26331	snRNA	17	4.76	42	4.55	22	2.63	38	3.45	29	4.55	22	0	14	0	5	2.78	36
-1.37	3.97	2.6	ENSMUST00000179697	Gm24464	snRNA	17	5	40	4.55	22	2.86	35	3.45	29	4.55	22	0	14	0	5	2.78	36
-1.25	3.85	2.6	ENSMUST00000157559	Gm23137	snRNA	17	4.88	41	4.55	22	2.63	38	3.45	29	4.55	22	0	14	0	5	2.78	36
-1.4	4	2.6	ENSMUST00000083230	Gm23814	snRNA	17	5	40	4.55	22	2.94	34	3.45	29	4.55	22	0	14	0	5	2.78	36
-1.4	4	2.6	ENSMUST00000083864	Gm25518	snRNA	17	5	40	4.55	22	2.94	34	3.45	29	4.55	22	0	14	0	5	2.78	36
-1.22	3.82	2.6	ENSMUST00000178877	Gm25547	snRNA	17	4.76	42	4.55	22	2.63	38	3.45	29	4.55	22	0	14	0	5	2.78	36
-1.22	3.82	2.6	ENSMUST00000179440	Gm24242	snRNA	17	4.76	42	4.55	22	2.63	38	3.45	29	4.55	22	0	14	0	5	2.78	36
-1.4	4	2.6	ENSMUST00000179967	Gm23410	snRNA	17	5	40	4.55	22	2.94	34	3.45	29	4.55	22	0	14	0	5	2.78	36
0.68	1.93	2.6	ENSMUST00000122800	Gm25288	misc_RNA	20	2.04	588	2.15	325	1.58	695	2.17	415	2.92	377	3.74	187	2.7	222	1.81	443
-1.25	3.85	2.6	ENSMUST00000083286	Gm25794	snRNA	17	4.88	41	4.55	22	2.63	38	3.45	29	4.55	22	0	14	0	5	2.78	36
-1.25	3.85	2.6	ENSMUST00000083981	Gm24445	snRNA	17	4.88	41	4.55	22	2.63	38	3.45	29	4.55	22	0	14	0	5	2.78	36
-1.4	4	2.6	ENSMUST00000083216	Gm22251	snRNA	17	5	40	4.55	22	2.94	34	3.45	29	4.55	22	0	14	0	5	2.78	36
-1.22	3.82	2.6	ENSMUST00000083459	Gm24861	snRNA	17	4.76	42	4.55	22	2.63	38	3.45	29	4.55	22	0	14	0	5	2.78	36
-1.37	3.97	2.6	ENSMUST00000158343	Gm22113	snRNA	17	5	40	4.55	22	2.86	35	3.45	29	4.55	22	0	14	0	5	2.78	36
-1.22	3.82	2.6	ENSMUST00000178055	Gm24641	snRNA	17	4.76	42	4.55	22	2.63	38	3.45	29	4.55	22	0	14	0	5	2.78	36
-1.22	3.82	2.6	ENSMUST00000082953	Gm24205	snRNA	17	4.76	42	4.55	22	2.63	38	3.45	29	4.55	22	0	14	0	5	2.78	36
-1.22	3.82	2.6	ENSMUST00000083439	Gm22740	snRNA	17	4.76	42	4.55	22	2.63	38	3.45	29	4.55	22	0	14	0	5	2.78	36
-1.22	3.82	2.6	ENSMUST00000093648	Gm26427	snRNA	17	4.76	42	4.55	22	2.63	38	3.45	29	4.55	22	0	14	0	5	2.78	36
-1.22	3.82	2.6	ENSMUST00000083727	Gm22580	snRNA	17	4.76	42	4.55	22	2.63	38	3.45	29	4.55	22	0	14	0	5	2.78	36
-1.25	3.85	2.6	ENSMUST00000179641	Gm22450	snRNA	17	4.88	41	4.55	22	2.63	38	3.45	29	4.55	22	0	14	0	5	2.78	36
-1.37	3.97	2.6	ENSMUST00000101978	Gm25431	snRNA	17	5	40	4.55	22	2.86	35	3.45	29	4.55	22	0	14	0	5	2.78	36
-1.37	3.97	2.6	ENSMUST00000083095	Gm25199	snRNA	17	5	40	4.55	22	2.86	35	3.45	29	4.55	22	0	14	0	5	2.78	36
0.68	1.93	2.6	ENSMUST00000083977	Gm24447	misc_RNA	20	2.04	588	2.15	325	1.58	695	2.17	415	2.92	377	3.74	187	2.7	222	1.81	443
-1.37	3.97	2.6	ENSMUST00000082886	Gm25739	snRNA	17	5	40	4.55	22	2.86	35	3.45	29	4.55	22	0	14	0	5	2.78	36
-1.22	3.82	2.6	ENSMUST00000179288	Gm22821	snRNA	17	4.76	42	4.55	22	2.63	38	3.45	29	4.55	22	0	14	0	5	2.78	36
-1.22	3.82	2.6	ENSMUST00000178972	Gm25312	snRNA	17	4.76	42	4.55	22	2.63	38	3.45	29	4.55	22	0	14	0	5	2.78	36
-1.4	4	2.6	ENSMUST00000082563	Gm22062	snRNA	17	5	40	4.55	22	2.94	34	3.45	29	4.55	22	0	14	0	5	2.78	36
-1.25	3.85	2.6	ENSMUST00000177614	Gm23355	snRNA	17	4.88	41	4.55	22	2.63	38	3.45	29	4.55	22	0	14	0	5	2.78	36
-1.37	3.97	2.6	ENSMUST00000083343	Gm25126	snRNA	17	5	40	4.55	22	2.86	35	3.45	29	4.55	22	0	14	0	5	2.78	36
0.22	2.37	2.59	ENSMUST00000145520	5830444B04Rik	processed_transcript	783	3.7	135	2.7	111	2.61	115	0.69	145	1.56	64	1	100	1.57	127	6.32	95
-0.62	3.2	2.58	ENSMUST00000179155	Gm24305	snRNA	71	2.57	1363	6.52	890	2.07	919	1.7	705	2.8	643	1.8	334	1.92	469	2.88	1387
-0.27	2.85	2.58	ENSMUST00000175032	Rn7s2	misc_RNA	129	2.6	1576	3.42	1081	2.56	1368	2.98	1207	3.21	1279	3.47	1123	2.35	1107	1.39	1293
0.4	2.19	2.58	ENSMUST00000174933	Gm24105	misc_RNA	162	2.71	590	1.28	392	2.74	475	1.67	419	2.47	446	2.17	369	2.4	459	3.16	506
-0.27	2.85	2.58	ENSMUST00000174924	Rn7s1	misc_RNA	129	2.6	1576	3.42	1081	2.56	1368	2.98	1207	3.21	1279	3.47	1123	2.35	1107	1.39	1293
-0.27	2.85	2.58	ENSMUST00000175005	Rn7s6	misc_RNA	129	2.6	1576	3.42	1081	2.56	1368	2.98	1207	3.21	1279	3.47	1123	2.35	1107	1.39	1293
0.79	1.78	2.57	ENSMUST00000175042	Gm23647	rRNA	42	1.8	111	1.32	532	1.77	339	4.76	84	2.69	372	2.77	1982	3.57	28	0	183
0.79	1.78	2.57	ENSMUST00000093696	Gm24089	rRNA	42	1.8	111	1.32	532	1.77	339	4.76	84	2.69	372	2.77	1982	3.57	28	0	183
2.56	0	2.56	ENSMUST00000176406	Gm20610	lincRNA	523	0	20	0	12	0	17	0	16	0	14	0	8	0	5	8.33	12
2.56	0	2.56	ENSMUST00000199928	ACEA_U3	snoRNA	51	0	18	0	6	0	13	0	5	0	8	12.5	8	0	8	0	15
2.56	0	2.56	ENSMUST00000138295	Gm11497	lincRNA	1234	0	13	0	9	0	20	0	15	0	10	0	8	0	15	16.67	6
1.11	1.45	2.56	ENSMUST00000082917	Gm24525	snRNA	36	2.86	175	0.88	114	0	137	1.61	124	1.15	87	5.15	97	1.43	70	2.21	136
0.81	1.75	2.56	ENSMUST00000182453	Gm26981	lincRNA	78	0	16	0	12	6.67	15	0	14	0	10	7.14	14	0	9	0	6
1.34	1.23	2.56	ENSMUST00000083166	Gm26132	snoRNA	35	1.27	79	0	19	2	50	0	15	0	20	0	10	20	5	2.33	43
1.96	0.6	2.56	ENSMUST00000132389	Snora26	lincRNA	137	1.35	74	0	19	0	51	0	22	0	14	7.69	13	0	6	2.22	45
0.78	1.79	2.56	ENSMUST00000181732	Gm26822	lincRNA	3310	0	19	0	8	0	13	6.25	16	14.29	7	0	10	0	11	0	11
1.96	0.6	2.56	ENSMUST00000066220	Snora26	lincRNA	137	1.35	74	0	19	0	51	0	22	0	14	7.69	13	0	6	2.22	45
0.62	1.94	2.56	ENSMUST00000178861	n-R5s119	rRNA	17	3.23	31	1.32	228	3.08	130	0	23	1.92	156	2.79	788	0	10	1.61	62
2.56	0	2.56	ENSMUST00000082466	Gm23927	snoRNA	51	0	18	0	6	0	13	0	5	0	8	12.5	8	0	8	0	15
0.65	1.91	2.56	ENSMUST00000116853	Snord88c	snoRNA	27	1.09	366	3.28	122	2.23	314	2.14	140	4.03	124	4.62	65	6.98	43	0.96	314
2.56	0	2.56	ENSMUST00000182453	Gm26981	lincRNA	94	0	16	0	12	0	15	0	14	0	10	7.14	14	0	9	0	6
0.62	1.94	2.56	ENSMUST00000180280	n-R5s131	rRNA	17	3.23	31	1.32	228	3.08	130	0	23	1.92	156	2.79	788	0	10	1.61	62
1.53	1.03	2.56	ENSMUST00000175371	Gm22701	misc_RNA	152	0	32	0	16	3.23	31	0	18	0	22	7.69	13	4.76	21	0	22
-0.61	3.17	2.56	ENSMUST00000083007	Gm23238	snRNA	71	2.54	1379	6.49	893	2.05	928	1.69	712	2.79	646	1.79	336	1.92	469	2.86	1397
1.81	0.76	2.56	ENSMUST00000124606	Gm11549	lincRNA	2368	0	35	0	24	2.86	35	0	38	0	18	0	15	0	22	8.7	23
-0.94	3.51	2.56	ENSMUST00000182453	Gm26981	lincRNA	85	6.25	16	0	12	0	15	7.14	14	10	10	0	14	0	9	0	6
1.27	1.3	2.56	ENSMUST00000190705	Gm29325	lincRNA	1502	5	20	0	17	0	19	0	21	0	6	0	10	0	11	8.33	12
0.05	2.51	2.56	ENSMUST00000083890	Gm26315	misc_RNA	16	1.83	436	3.18	220	2.26	487	3.42	292	3.03	264	0.81	123	2.53	158	2.86	315
2.56	0	2.56	ENSMUST00000147424	4931440P22Rik	transcribed_processed_pseudogene	828	0	16	0	10	0	18	0	13	0	12	0	9	12.5	8	0	10
0.62	1.94	2.56	ENSMUST00000178297	n-R5s114	rRNA	17	3.23	31	1.32	228	3.08	130	0	23	1.92	156	2.79	788	0	10	1.61	62
0.18	2.37	2.55	ENSMUST00000175462	Gm22411	miRNA	37	3.62	138	2.73	110	2.59	116	0.7	143	1.54	65	0.95	105	1.6	125	6.19	97
0.18	2.37	2.55	ENSMUST00000175382	Gm22625	miRNA	37	3.62	138	2.73	110	2.59	116	0.7	143	1.54	65	0.95	105	1.6	125	6.19	97
0.18	2.37	2.55	ENSMUST00000185136	Gm27743	miRNA	37	3.62	138	2.73	110	2.59	116	0.7	143	1.54	65	0.95	105	1.6	125	6.19	97
0.35	2.21	2.55	ENSMUST00000104135	Rnu11	snRNA	9	1.94	103	1.56	64	1.1	91	5.08	59	3.7	54	2.9	69	1.56	64	2.3	87
0.18	2.37	2.55	ENSMUST00000175076	Gm23158	miRNA	37	3.62	138	2.73	110	2.59	116	0.7	143	1.54	65	0.95	105	1.6	125	6.19	97
0.18	2.37	2.55	ENSMUST00000175269	Gm22460	miRNA	37	3.62	138	2.73	110	2.59	116	0.7	143	1.54	65	0.95	105	1.6	125	6.19	97
0.18	2.37	2.55	ENSMUST00000175198	Gm22907	miRNA	37	3.62	138	2.73	110	2.59	116	0.7	143	1.54	65	0.95	105	1.6	125	6.19	97
0.18	2.37	2.55	ENSMUST00000157729	Gm27592	miRNA	37	3.62	138	2.73	110	2.59	116	0.7	143	1.54	65	0.95	105	1.6	125	6.19	97
-2.02	4.57	2.55	ENSMUST00000157083	Gm23000	snRNA	75	3.97	126	2.22	45	5.98	117	5	40	2.17	46	0	15	3.12	32	2.82	142
0.18	2.37	2.55	ENSMUST00000179485	Gm28010	miRNA	37	3.62	138	2.73	110	2.59	116	0.7	143	1.54	65	0.95	105	1.6	125	6.19	97
0.18	2.37	2.55	ENSMUST00000175516	Gm25197	miRNA	37	3.62	138	2.73	110	2.59	116	0.7	143	1.54	65	0.95	105	1.6	125	6.19	97
0.18	2.37	2.55	ENSMUST00000176930	Gm27857	miRNA	37	3.62	138	2.73	110	2.59	116	0.7	143	1.54	65	0.95	105	1.6	125	6.19	97
0.18	2.37	2.55	ENSMUST00000178626	Gm24979	miRNA	37	3.62	138	2.73	110	2.59	116	0.7	143	1.54	65	0.95	105	1.6	125	6.19	97
0.18	2.37	2.55	ENSMUST00000175424	AC137871.1	miRNA	37	3.62	138	2.73	110	2.59	116	0.7	143	1.54	65	0.95	105	1.6	125	6.19	97
0.18	2.37	2.55	ENSMUST00000175384	Gm24365	miRNA	37	3.65	137	2.73	110	2.59	116	0.7	143	1.54	65	0.95	105	1.6	125	6.19	97
0.18	2.37	2.55	ENSMUST00000175055	Gm22692	miRNA	37	3.62	138	2.73	110	2.59	116	0.7	143	1.54	65	0.95	105	1.6	125	6.19	97
0.18	2.37	2.55	ENSMUST00000175161	AC160635.1	miRNA	37	3.62	138	2.73	110	2.59	116	0.7	143	1.54	65	0.95	105	1.6	125	6.19	97
0.18	2.37	2.55	ENSMUST00000177685	Gm26268	miRNA	37	3.62	138	2.73	110	2.59	116	0.7	143	1.54	65	0.95	105	1.6	125	6.19	97
0.18	2.37	2.55	ENSMUST00000175073	Gm23638	miRNA	37	3.62	138	2.73	110	2.59	116	0.7	143	1.54	65	0.95	105	1.6	125	6.19	97
1.52	1.04	2.55	ENSMUST00000083953	n-R5s185	rRNA	92	3.53	85	0.33	299	0.84	239	1.96	51	1.34	224	2.88	1147	11.11	27	0	129
0.18	2.37	2.55	ENSMUST00000178821	Gm23681	miRNA	37	3.62	138	2.73	110	2.59	116	0.7	143	1.54	65	0.95	105	1.6	125	6.19	97
0.49	2.06	2.55	ENSMUST00000101925	n-R5s1	rRNA	78	4.35	161	1.05	664	2.31	476	3.74	107	2.13	470	2.51	2547	7.14	56	2.71	258
0.8	1.75	2.55	ENSMUST00000180798	Gm26905	lincRNA	6507	1.89	106	1.33	75	1.92	104	1.75	114	4.76	63	2.97	101	1.8	111	1.28	78
0.81	1.72	2.54	ENSMUST00000180798	Gm26905	lincRNA	6091	1.82	110	1.32	76	1.89	106	1.75	114	4.84	62	2.86	105	1.79	112	1.32	76
2.54	0	2.54	ENSMUST00000198477	Rn18s-rs5	rRNA	1373	0	29	0	27	0	20	0	25	2.86	35	5	20	0	28	2.86	35
0.51	2.03	2.54	ENSMUST00000156275	4933427J07Rik	antisense	864	3.75	80	0	49	1.18	85	2.47	81	6.98	43	1.43	70	0	71	3.85	52
1.51	1.03	2.54	ENSMUST00000180798	Gm26905	lincRNA	6365	1.92	52	0	38	0	56	2.08	48	2.78	36	1.56	64	1.56	64	6.06	33
-0.54	3.07	2.53	ENSMUST00000179675	Gm23804	snRNA	25	4.02	647	2.66	263	2.25	578	2.98	369	3.32	241	1.29	155	1.56	128	2.77	542
-0.54	3.07	2.53	ENSMUST00000082761	Gm22068	snRNA	25	4.02	647	2.66	263	2.25	578	2.98	369	3.32	241	1.29	155	1.56	128	2.77	542
[truncated: 14,239 more rows]
