# Supplementary material for: Cytosine-5 RNA Methylation Regulates Neural Stem Cell Differentiation and Motility
Source: Stem Cell Reports. 2016 Dec 29;8(1):112–24. doi: 10.1016/j.stemcr.2016.11.014 (PMC5233436; doi:10.1016/j.stemcr.2016.11.014)
Supplement: Table S2. Methylation of Coding RNA in Wild-Type and NSun2−/− Brains at E18.5, Related to Figure 3 [file mmc3.xlsx]

## Sheet: protein.meth.table.transcriptom
Supplementary Table 2: Methylation of coding RNA in wild-type (wt) and NSun2-/- (ko) brains at E18.5. Related to Figure 3.
pooled.meth.diff	pooled.meth.nsun2_ko	pooled.meth.wt	transcript.ID	gene name	transcript.type	transcript.pos	MM.nsun2_ko.embryonic_brain.1.meth	MM.nsun2_ko.embryonic_brain.1.coverage	MM.nsun2_ko.embryonic_brain.2.meth	MM.nsun2_ko.embryonic_brain.2.coverage	MM.nsun2_ko.embryonic_brain.3.meth	MM.nsun2_ko.embryonic_brain.3.coverage	MM.nsun2_ko.embryonic_brain.4.meth	MM.nsun2_ko.embryonic_brain.4.coverage	MM.wt.embryonic_brain.1.meth	MM.wt.embryonic_brain.1.coverage	MM.wt.embryonic_brain.2.meth	MM.wt.embryonic_brain.2.coverage	MM.wt.embryonic_brain.3.meth	MM.wt.embryonic_brain.3.coverage	MM.wt.embryonic_brain.4.meth	MM.wt.embryonic_brain.4.coverage
3.86	88.54	92.41	ENSMUST00000185430	Zfhx2	protein_coding	83	85.45	55	90.91	33	92.5	40	87.5	64	92.86	28	93.02	43	90.2	51	94.44	36
3.36	88.95	92.31	ENSMUST00000131729	Esco2	protein_coding	225	87.04	54	90.91	33	92.5	40	87.3	63	92.86	28	92.86	42	90	50	94.44	36
1.84	90.16	92	ENSMUST00000145167	Ept1	protein_coding	2891	78.57	14	100	11	91.67	12	91.67	24	100	10	76.92	13	100	16	90.91	11
1.79	89.87	91.67	ENSMUST00000170998	Scn2b	protein_coding	3269	80	20	100	14	89.47	19	92.31	26	92.86	14	80	15	100	18	92.31	13
1.79	89.87	91.67	ENSMUST00000093855	Scn2b	protein_coding	2667	80	20	100	14	89.47	19	92.31	26	92.86	14	80	15	100	18	92.31	13
3.22	87.8	91.03	ENSMUST00000142824	Prmt10	protein_coding	1376	80	20	100	14	86.67	15	87.88	33	100	15	80.95	21	92.31	26	93.75	16
1.66	84.62	86.27	ENSMUST00000164954	Kcnmb3	protein_coding	1269	86.67	15	81.82	11	76.92	13	92.31	13	92.31	13	100	16	61.54	13	88.89	9
82.76	0	82.76	ENSMUST00000164954	Kcnmb3	protein_coding	1281	0	21	0	13	0	14	0	16	81.25	16	66.67	18	100	14	90	10
-0.61	82.43	81.82	ENSMUST00000199869	Tars2	protein_coding	1414	84.06	69	81.63	49	83.33	48	80.82	73	76.47	34	85	40	78.95	57	86.67	45
-2.05	82.05	80	ENSMUST00000145167	Ept1	protein_coding	2866	87.5	8	100	6	81.82	11	71.43	14	80	5	75	8	75	8	85.71	14
3.18	75	78.18	ENSMUST00000145167	Ept1	protein_coding	5288	82.35	17	71.43	14	62.5	16	84.62	13	66.67	15	82.35	17	90	10	76.92	13
1.44	74.9	76.34	ENSMUST00000190692	Il17f	protein_coding	302	71.93	57	73.13	67	79.03	62	75.36	69	63.16	38	82.46	57	80.56	72	73.68	57
-3.61	76.53	72.92	ENSMUST00000203506	Herc6	protein_coding	232	78.26	23	61.11	18	75	24	84.85	33	72.22	18	82.14	28	63.33	30	75	20
5.24	63.85	69.09	ENSMUST00000053373	P2ry4	protein_coding	3934	69.7	33	75	24	62.5	32	53.66	41	73.08	26	66.67	21	71.05	38	64	25
67.24	0	67.24	ENSMUST00000164954	Kcnmb3	protein_coding	1280	0	21	0	13	0	14	0	16	75	16	66.67	18	50	14	80	10
-17.16	79.66	62.5	ENSMUST00000152236	G2e3	protein_coding	268	93.75	16	66.67	9	69.23	13	80.95	21	28.57	7	76.47	17	41.67	12	83.33	12
-18.34	78.95	60.61	ENSMUST00000142824	Prmt10	protein_coding	1048	83.33	6	70	10	80	10	83.33	12	88.89	9	50	8	60	10	33.33	6
-2.6	60.94	58.33	ENSMUST00000059286	Irak2	protein_coding	3010	62.5	16	56.25	16	87.5	8	54.17	24	63.64	11	77.78	18	41.18	17	50	14
-2.6	60.94	58.33	ENSMUST00000089022	Irak2	protein_coding	2805	62.5	16	56.25	16	87.5	8	54.17	24	63.64	11	77.78	18	41.18	17	50	14
-0.68	58.65	57.97	ENSMUST00000018625	Appbp2	protein_coding	3750	58.33	108	59.74	77	61.11	90	56.45	124	56.06	66	58.51	94	60.61	99	55.81	86
20.59	35.82	56.41	ENSMUST00000177287	Foxn3	protein_coding	846	34.78	23	20	10	41.18	17	41.18	17	88.89	9	43.75	16	66.67	6	37.5	8
1.47	52.29	53.76	ENSMUST00000169172	Tbck	protein_coding	4237	61.54	26	40	30	60	20	51.52	33	64.71	17	63.33	30	37.5	24	50	22
-2.84	56	53.16	ENSMUST00000170998	Scn2b	protein_coding	3232	55	20	60	25	50	24	58.06	31	71.43	14	53.33	30	40	20	53.33	15
-2.84	56	53.16	ENSMUST00000093855	Scn2b	protein_coding	2630	55	20	60	25	50	24	58.06	31	71.43	14	53.33	30	40	20	53.33	15
-0.76	53.77	53.01	ENSMUST00000172082	Mtdh	protein_coding	4301	52.63	19	60	25	48.15	27	54.29	35	78.57	14	51.61	31	38.1	21	52.94	17
2.13	47.41	49.54	ENSMUST00000022036	Slc28a3	protein_coding	4020	48.39	31	55.26	38	41.94	31	42.86	35	60.87	23	48.65	37	40.74	27	50	22
1.5	34.86	36.36	ENSMUST00000037913	Rmi2	protein_coding	1420	35.09	57	38.64	44	32.69	52	33.85	65	30.77	26	35.48	31	43.14	51	32.61	46
10.23	24.39	34.62	ENSMUST00000033394	Fadd	protein_coding	2417	10	10	10	10	41.67	12	33.33	9	25	8	16.67	6	66.67	6	33.33	6
17.12	16.22	33.33	ENSMUST00000172523	Lsm2	protein_coding	902	0	10	11.11	9	40	10	12.5	8	28.57	7	16.67	6	66.67	6	25	8
16.19	17.14	33.33	ENSMUST00000040025	Tln2	protein_coding	9818	0	9	11.11	9	40	10	14.29	7	28.57	7	16.67	6	60	5	33.33	6
9.61	21.43	31.03	ENSMUST00000198965	Rufy3	protein_coding	2416	0	10	9.09	11	46.15	13	25	8	25	8	14.29	7	66.67	6	25	8
-3.62	34.18	30.56	ENSMUST00000144346	Gm609	protein_coding	1908	25.93	27	42.11	19	41.67	12	33.33	21	44.44	18	23.53	17	30.43	23	21.43	14
0.69	29.31	30	ENSMUST00000205094	Cct7	protein_coding	2914	42.11	19	0	8	15	20	54.55	11	55.56	9	25	8	15.38	13	30	20
0.39	26.61	27.01	ENSMUST00000021356	Dnaaf2	protein_coding	3022	25.29	87	25.3	83	25.81	93	29.03	124	30	60	25.76	66	31.63	98	20.69	87
6.25	18.75	25	ENSMUST00000114909	Taf3	protein_coding	249	18.18	22	25	20	16	25	17.24	29	17.65	17	21.05	19	31.58	19	30.77	13
0.41	24.59	25	ENSMUST00000142824	Prmt10	protein_coding	1143	23.16	95	22.58	93	24.04	104	27.41	135	26.09	69	24.32	74	29.81	104	19.35	93
0.41	24.59	25	ENSMUST00000108690	Sco1	protein_coding	1551	23.16	95	22.58	93	24.04	104	27.41	135	26.09	69	24.32	74	29.81	104	19.35	93
0.41	24.59	25	ENSMUST00000140193	Blmh	protein_coding	981	23.16	95	22.58	93	24.04	104	27.41	135	26.09	69	24.32	74	29.81	104	19.35	93
0.41	24.59	25	ENSMUST00000204467	Itfg2	protein_coding	1432	23.16	95	22.58	93	24.04	104	27.41	135	26.09	69	24.32	74	29.81	104	19.35	93
0.41	24.59	25	ENSMUST00000092996	Sco1	protein_coding	1536	23.16	95	22.58	93	24.04	104	27.41	135	26.09	69	24.32	74	29.81	104	19.35	93
0.39	24.53	24.93	ENSMUST00000033394	Fadd	protein_coding	2513	23.16	95	22.58	93	23.81	105	27.41	135	26.09	69	24.32	74	29.81	104	19.15	94
5.13	18.56	23.68	ENSMUST00000168566	Zmat3	protein_coding	3845	20	20	25	20	15.38	26	16.13	31	16.67	18	25	20	30	20	22.22	18
5.13	18.56	23.68	ENSMUST00000029199	Zmat3	protein_coding	3966	20	20	25	20	15.38	26	16.13	31	16.67	18	25	20	30	20	22.22	18
1.66	21.95	23.61	ENSMUST00000202000	Senp7	protein_coding	904	33.33	24	13.33	15	15.38	26	23.53	17	36.36	11	15.38	13	25	24	20.83	24
2.39	20.69	23.08	ENSMUST00000113164	Ralgps1	protein_coding	1769	8	25	18.75	16	36.36	22	20.83	24	21.43	14	15.38	13	50	10	13.33	15
0.17	22.37	22.54	ENSMUST00000110612	Hypk	protein_coding	1212	36.36	22	15.38	13	15.38	26	20	15	36.36	11	15.38	13	21.74	23	20.83	24
-5	25	20	ENSMUST00000193991	Ankrd23	protein_coding	13	28.57	21	26.09	23	26.09	23	20.69	29	21.05	19	12.5	24	27.27	22	20	15
3.65	15.94	19.59	ENSMUST00000019266	Ccl9	protein_coding	1537	9.09	44	17.39	23	27.27	33	13.16	38	5.88	17	30.43	23	16.13	31	23.08	26
-3.77	23.21	19.44	ENSMUST00000095147	Dhtkd1	protein_coding	4047	29.41	17	14.29	14	9.09	11	35.71	14	28.57	7	27.27	11	22.22	9	0	9
2.55	15.38	17.94	ENSMUST00000192428	Dcaf8	protein_coding	343	19.05	84	10.34	58	13.89	72	16.67	72	15.91	44	11.76	68	21.18	85	21.54	65
-2.99	20.63	17.65	ENSMUST00000107842	Prmt1	protein_coding	2067	18.75	16	27.27	11	18.18	11	20	25	23.08	13	20	10	7.69	13	20	15
2.17	14.49	16.67	ENSMUST00000112256	Rint1	protein_coding	1630	12.5	24	16.67	12	27.78	18	0	15	7.69	13	11.11	9	42.86	7	15.38	13
1.47	14.71	16.18	ENSMUST00000128582	Dnajc11	protein_coding	4060	6.25	16	15.38	13	23.81	21	11.11	18	33.33	12	15.79	19	10.71	28	11.11	9
0.33	15.38	15.71	ENSMUST00000053033	D1Ertd622e	protein_coding	13792	14.29	14	25	12	15.79	19	10	20	18.18	11	15	20	13.79	29	20	10
14.86	0	14.86	ENSMUST00000020640	Gnb2l1	protein_coding	186	0	22	0	16	0	28	0	22	5.56	18	6.25	16	24	25	20	15
14.86	0	14.86	ENSMUST00000139959	Gnb2l1	protein_coding	189	0	22	0	16	0	28	0	22	5.56	18	6.25	16	24	25	20	15
14.86	0	14.86	ENSMUST00000136703	Gnb2l1	protein_coding	172	0	22	0	16	0	28	0	22	5.56	18	6.25	16	24	25	20	15
0.09	13.68	13.77	ENSMUST00000203816	Rpl32	protein_coding	237	13.74	211	13.52	244	12.62	214	14.6	274	16.6	253	13.02	169	14.97	187	9.47	190
13.64	0	13.64	ENSMUST00000064762	Map1b	protein_coding	1068	0	27	0	8	0	13	0	12	8.33	12	0	14	23.81	21	15.79	19
0.64	12.92	13.56	ENSMUST00000185709	9430016H08Rik	protein_coding	4062	18.03	61	0	19	9.09	55	16.28	43	10	10	14.29	7	14.29	7	14.29	35
9.92	3.12	13.04	ENSMUST00000111632	Ndrg2	protein_coding	371	8.33	12	0	8	0	6	0	6	0	5	14.29	7	16.67	6	20	5
9.92	3.12	13.04	ENSMUST00000004673	Ndrg2	protein_coding	413	8.33	12	0	8	0	6	0	6	0	5	14.29	7	16.67	6	20	5
10.52	2.38	12.9	ENSMUST00000197673	Ccdc62	protein_coding	3144	9.09	11	0	9	0	10	0	12	10	10	0	7	40	5	11.11	9
0.63	11.63	12.26	ENSMUST00000188382	2410002F23Rik	protein_coding	126	10.93	366	12.17	115	11.85	346	12.42	153	11.11	126	11.29	62	12	50	13.01	292
-1.76	13.91	12.15	ENSMUST00000133067	Eif4a1	protein_coding	232	18.18	88	10.94	64	13.54	96	11.11	54	10.34	58	10.42	48	13.95	43	13.85	65
-1.76	13.91	12.15	ENSMUST00000142348	Eif4a1	protein_coding	180	18.18	88	10.94	64	13.54	96	11.11	54	10.34	58	10.42	48	13.95	43	13.85	65
9.59	2.17	11.76	ENSMUST00000139916	Uba2	protein_coding	423	7.14	14	0	9	0	10	0	13	9.09	11	0	7	40	5	9.09	11
7.54	4	11.54	ENSMUST00000128402	Kif26a	protein_coding	4386	0	5	0	9	20	5	0	6	0	7	16.67	6	40	5	0	8
8.61	2.5	11.11	ENSMUST00000169393	BC017643	protein_coding	39	6.25	16	0	6	0	7	0	11	14.29	7	20	5	16.67	6	0	9
8.61	2.5	11.11	ENSMUST00000156214	BC017643	protein_coding	27	6.25	16	0	6	0	7	0	11	14.29	7	20	5	16.67	6	0	9
8.61	2.5	11.11	ENSMUST00000147490	BC017643	protein_coding	126	6.25	16	0	6	0	7	0	11	14.29	7	20	5	16.67	6	0	9
8.61	2.5	11.11	ENSMUST00000038709	BC017643	protein_coding	113	6.25	16	0	6	0	7	0	11	14.29	7	20	5	16.67	6	0	9
8.4	2.13	10.53	ENSMUST00000112305	Ppm1b	protein_coding	1048	0	10	10	10	0	10	0	17	14.29	7	21.43	14	0	12	0	5
8.4	2.13	10.53	ENSMUST00000112307	Ppm1b	protein_coding	908	0	10	10	10	0	10	0	17	14.29	7	21.43	14	0	12	0	5
8.4	2.13	10.53	ENSMUST00000112304	Ppm1b	protein_coding	1295	0	10	10	10	0	10	0	17	14.29	7	21.43	14	0	12	0	5
8.4	2.13	10.53	ENSMUST00000080217	Ppm1b	protein_coding	1295	0	10	10	10	0	10	0	17	14.29	7	21.43	14	0	12	0	5
10.34	0	10.34	ENSMUST00000133315	Chn2	protein_coding	257	0	6	0	13	0	7	0	12	14.29	7	0	8	28.57	7	0	7
10.34	0	10.34	ENSMUST00000046856	Chn2	protein_coding	297	0	6	0	13	0	7	0	12	14.29	7	0	8	28.57	7	0	7
10.34	0	10.34	ENSMUST00000138930	Chn2	protein_coding	316	0	6	0	13	0	7	0	12	14.29	7	0	8	28.57	7	0	7
4.79	5.56	10.34	ENSMUST00000102669	Rpl13a	protein_coding	434	10	10	6.67	15	0	15	7.14	14	0	10	0	5	25	8	16.67	6
5.62	4.67	10.29	ENSMUST00000145362	Zc3h12b	protein_coding	2877	3.45	58	4.26	47	8.89	45	3.12	64	13.16	38	16.67	36	4	25	5.41	37
3.62	6.47	10.09	ENSMUST00000058914	Tuba1c	protein_coding	793	8.16	49	6.9	29	5.88	51	4.88	41	12.2	41	4.35	23	0	13	15.62	32
3.62	6.47	10.09	ENSMUST00000077577	Tuba1b	protein_coding	492	8.16	49	6.9	29	5.88	51	4.88	41	12.2	41	4.35	23	0	13	15.62	32
3.62	6.47	10.09	ENSMUST00000097014	Tuba1a	protein_coding	360	8.16	49	6.9	29	5.88	51	4.88	41	12.2	41	4.35	23	0	13	15.62	32
-4.43	14.29	9.86	ENSMUST00000068792	Tmem245	protein_coding	12135	19.23	26	14.81	27	5.56	18	14.81	27	7.14	14	11.11	18	15.38	26	0	13
3.2	6.56	9.76	ENSMUST00000079866	Srsf1	protein_coding	253	0	13	16.67	18	6.67	15	0	15	0	8	8.33	12	23.08	13	0	8
3.2	6.56	9.76	ENSMUST00000107920	Srsf1	protein_coding	168	0	13	16.67	18	6.67	15	0	15	0	8	8.33	12	23.08	13	0	8
3.2	6.56	9.76	ENSMUST00000171976	Srsf1	protein_coding	246	0	13	16.67	18	6.67	15	0	15	0	8	8.33	12	23.08	13	0	8
3.2	6.56	9.76	ENSMUST00000139129	Srsf1	protein_coding	598	0	13	16.67	18	6.67	15	0	15	0	8	8.33	12	23.08	13	0	8
-1.55	11.27	9.72	ENSMUST00000139378	H3f3b	protein_coding	8	5.88	17	22.22	18	5.26	19	11.76	17	20	15	6.25	16	4.76	21	10	20
4.85	4.67	9.52	ENSMUST00000202721	Ube2k	protein_coding	1745	3.51	57	4.55	44	8.89	45	2.94	68	11.36	44	17.65	34	3.85	26	4.65	43
3.55	5.88	9.43	ENSMUST00000173839	Nnat	protein_coding	3	28.57	7	0	15	0	17	8.33	12	7.14	14	6.67	15	13.33	15	11.11	9
3.08	6.15	9.23	ENSMUST00000128582	Dnajc11	protein_coding	4059	0	15	0	12	19.05	21	0	17	0	12	5.26	19	11.54	26	25	8
9.09	0	9.09	ENSMUST00000071103	Ddx1	protein_coding	202	0	15	0	10	0	14	0	11	16.67	6	14.29	7	7.14	14	0	6
6.77	2.33	9.09	ENSMUST00000093393	Tbc1d9	protein_coding	2525	0	12	0	8	0	6	5.88	17	10	10	10	10	12.5	8	0	5
6.77	2.33	9.09	ENSMUST00000034145	Tbc1d9	protein_coding	2334	0	12	0	8	0	6	5.88	17	10	10	10	10	12.5	8	0	5
6.23	2.86	9.09	ENSMUST00000183440	Zbtb11	protein_coding	58	0	7	0	12	16.67	6	0	10	9.09	11	10	10	16.67	6	0	6
2.5	6.45	8.96	ENSMUST00000053033	D1Ertd622e	protein_coding	13791	0	13	0	11	21.05	19	0	19	0	11	5	20	11.11	27	22.22	9
8.89	0	8.89	ENSMUST00000138603	Hap1	protein_coding	2794	0	13	0	8	0	22	0	16	18.18	11	20	10	0	16	0	8
-0.33	9.2	8.86	ENSMUST00000016703	H3f3b	protein_coding	39	4.17	24	19.05	21	4.55	22	10	20	20	15	5.26	19	4.55	22	8.7	23
-0.33	9.2	8.86	ENSMUST00000106454	H3f3b	protein_coding	511	4.17	24	19.05	21	4.55	22	10	20	20	15	5.26	19	4.55	22	8.7	23
-0.33	9.2	8.86	ENSMUST00000139623	H3f3b	protein_coding	49	4.17	24	19.05	21	4.55	22	10	20	20	15	5.26	19	4.55	22	8.7	23
-6.97	15.79	8.82	ENSMUST00000091751	Hist1h2an	protein_coding	38	0	6	21.43	14	12.5	8	20	10	14.29	7	0	8	9.09	11	12.5	8
-6.56	15.38	8.82	ENSMUST00000074752	Hist1h2ak	protein_coding	38	0	6	20	15	12.5	8	20	10	14.29	7	0	9	10	10	12.5	8
-1.35	10.17	8.82	ENSMUST00000086764	Rps12-ps3	protein_coding	5	11.76	17	7.69	13	5.56	18	18.18	11	0	9	40	5	0	7	7.69	13
4.88	3.95	8.82	ENSMUST00000161774	Tra2b	protein_coding	7	0	21	9.09	11	6.25	16	3.57	28	10	10	20	5	0	5	7.14	14
4.72	3.92	8.64	ENSMUST00000097014	Tuba1a	protein_coding	72	0	25	0	18	0	25	11.76	34	0	25	12.5	16	15.79	19	9.52	21
4.1	4.55	8.64	ENSMUST00000122912	Csrnp3	protein_coding	8529	3.39	59	4.08	49	8.7	46	3.03	66	10.2	49	15.79	38	3.57	28	4.26	47
-7.22	15.79	8.57	ENSMUST00000090776	Hist1h2ad	protein_coding	39	0	6	21.43	14	12.5	8	20	10	14.29	7	0	8	8.33	12	12.5	8
-6.43	15	8.57	ENSMUST00000171127	Hist1h2ac	protein_coding	45	0	6	20	15	11.11	9	20	10	12.5	8	0	9	10	10	12.5	8
-7.22	15.79	8.57	ENSMUST00000102969	Hist1h2ae	protein_coding	51	0	6	21.43	14	12.5	8	20	10	14.29	7	0	8	8.33	12	12.5	8
-6.81	15.38	8.57	ENSMUST00000091745	Hist1h2ao	protein_coding	40	0	6	20	15	12.5	8	20	10	12.5	8	0	9	10	10	12.5	8
4.4	4.17	8.57	ENSMUST00000142239	Rpl13a	protein_coding	343	6.25	16	6.67	15	0	25	6.25	16	0	8	0	6	18.18	11	10	10
-7.22	15.79	8.57	ENSMUST00000073261	Hist1h2af	protein_coding	43	0	6	21.43	14	12.5	8	20	10	14.29	7	0	8	8.33	12	12.5	8
-6.81	15.38	8.57	ENSMUST00000091742	Hist1h2ah	protein_coding	54	0	6	20	15	12.5	8	20	10	12.5	8	0	9	10	10	12.5	8
0.94	7.63	8.57	ENSMUST00000125274	Clcc1	protein_coding	323	4.17	48	6.25	64	2.56	39	12.94	85	7.32	41	5.13	39	9.8	51	11.36	44
-6.81	15.38	8.57	ENSMUST00000070124	Hist1h2ai	protein_coding	38	0	6	20	15	12.5	8	20	10	12.5	8	0	9	10	10	12.5	8
0.94	7.63	8.57	ENSMUST00000130352	Clcc1	protein_coding	382	4.17	48	6.25	64	2.56	39	12.94	85	7.32	41	5.13	39	9.8	51	11.36	44
-2.38	10.83	8.45	ENSMUST00000026297	Gnl3l	protein_coding	4167	6.67	30	17.86	28	6.45	31	12.9	31	0	13	18.75	16	10	20	4.55	22
-2.38	10.83	8.45	ENSMUST00000112691	Gnl3l	protein_coding	4171	6.67	30	17.86	28	6.45	31	12.9	31	0	13	18.75	16	10	20	4.55	22
3.98	4.41	8.38	ENSMUST00000038228	Tmx4	protein_coding	3122	3.28	61	3.92	51	8.33	48	2.99	67	9.8	51	15.79	38	3.57	28	4	50
3.89	4.44	8.33	ENSMUST00000005954	Bloc1s6	protein_coding	2611	4	50	7.69	39	6.12	49	0	42	3.33	30	9.38	32	10	20	11.54	26
8.33	0	8.33	ENSMUST00000030439	Rnf220	protein_coding	2852	0	11	0	9	0	6	0	12	7.69	13	17.65	17	0	13	0	5
8.33	0	8.33	ENSMUST00000102690	Rnf220	protein_coding	1666	0	11	0	9	0	6	0	12	7.69	13	17.65	17	0	13	0	5
3.89	4.44	8.33	ENSMUST00000198147	Tbck	protein_coding	2968	4	50	7.89	38	6	50	0	42	3.33	30	9.38	32	10	20	11.54	26
3.49	4.84	8.33	ENSMUST00000023095	2003-09-01	protein_coding	3992	0	17	11.11	9	4.55	22	7.14	14	0	8	25	8	12.5	8	0	12
-7.46	15.79	8.33	ENSMUST00000091741	Hist1h2ag	protein_coding	55	0	6	21.43	14	12.5	8	20	10	12.5	8	0	8	8.33	12	12.5	8
3.81	4.44	8.26	ENSMUST00000182881	Rbm25	protein_coding	2462	4	50	7.89	38	6	50	0	42	3.33	30	9.38	32	10	20	11.11	27
3.81	4.44	8.26	ENSMUST00000020016	Gje1	protein_coding	930	4	50	7.89	38	6	50	0	42	3.33	30	9.38	32	10	20	11.11	27
1.79	6.42	8.21	ENSMUST00000188463	Cep57l1	protein_coding	3091	7.46	67	6.94	72	4.41	68	6.74	89	8.16	49	8.7	46	8.62	58	7.14	42
5.48	2.63	8.11	ENSMUST00000141152	Cltc	protein_coding	1502	0	7	0	13	16.67	6	0	12	9.09	11	9.09	11	12.5	8	0	7
-3.08	11.11	8.04	ENSMUST00000190735	Nav1	protein_coding	2079	13.64	22	13.33	30	12	25	8.16	49	6.9	29	6.67	30	12.12	33	5	20
-0.62	8.62	8	ENSMUST00000094154	Serpinh1	protein_coding	1539	14.29	14	0	8	10	20	6.25	16	0	8	11.11	9	14.29	21	0	12
8	0	8	ENSMUST00000107377	Tnc	protein_coding	1526	0	5	0	7	0	6	0	6	0	7	33.33	6	0	5	0	7
8	0	8	ENSMUST00000030056	Tnc	protein_coding	1259	0	5	0	7	0	6	0	6	0	7	33.33	6	0	5	0	7
8	0	8	ENSMUST00000107372	Tnc	protein_coding	1259	0	5	0	7	0	6	0	6	0	7	33.33	6	0	5	0	7
8	0	8	ENSMUST00000136143	Psmb4	protein_coding	502	0	6	0	10	0	10	0	8	0	6	16.67	6	0	7	16.67	6
8	0	8	ENSMUST00000133412	Psmb4	protein_coding	498	0	6	0	10	0	10	0	8	0	6	16.67	6	0	7	16.67	6
8	0	8	ENSMUST00000107371	Tnc	protein_coding	1259	0	5	0	7	0	6	0	6	0	7	33.33	6	0	5	0	7
-0.62	8.62	8	ENSMUST00000169437	Serpinh1	protein_coding	1666	14.29	14	0	8	10	20	6.25	16	0	8	11.11	9	14.29	21	0	12
8	0	8	ENSMUST00000005923	Psmb4	protein_coding	597	0	6	0	10	0	10	0	8	0	6	16.67	6	0	7	16.67	6
6.11	1.79	7.89	ENSMUST00000067646	Ilf3	protein_coding	1522	0	12	5	20	0	11	0	13	0	10	18.18	11	10	10	0	7
6.11	1.79	7.89	ENSMUST00000033560	Ophn1	protein_coding	1492	0	5	6.25	16	0	12	0	23	0	8	11.11	9	13.33	15	0	6
6.11	1.79	7.89	ENSMUST00000113826	Ophn1	protein_coding	1090	0	5	6.25	16	0	12	0	23	0	8	11.11	9	13.33	15	0	6
6.11	1.79	7.89	ENSMUST00000115414	Ilf3	protein_coding	1522	0	12	5	20	0	11	0	13	0	10	18.18	11	10	10	0	7
6.83	0.98	7.81	ENSMUST00000182277	Gapdh	protein_coding	294	0	32	0	15	0	30	4	25	6.25	16	7.69	13	0	14	14.29	21
7.81	0	7.81	ENSMUST00000077282	Atrnl1	protein_coding	270	0	11	0	7	0	13	0	7	10	10	0	21	10.53	19	14.29	14
5.56	2.13	7.69	ENSMUST00000122300	Klc1	protein_coding	911	12.5	8	0	17	0	8	0	14	11.11	9	4	25	7.89	38	16.67	6
-2.95	10.64	7.69	ENSMUST00000074976	Hist2h2aa2	protein_coding	10	11.11	9	7.69	13	6.25	16	22.22	9	0	5	11.11	9	0	5	14.29	7
7.69	0	7.69	ENSMUST00000040254	Edc4	protein_coding	2310	0	20	0	12	0	23	0	11	0	10	11.11	9	25	8	0	12
7.69	0	7.69	ENSMUST00000132680	Edc4	protein_coding	856	0	20	0	12	0	23	0	11	0	10	11.11	9	25	8	0	12
4.99	2.7	7.69	ENSMUST00000174827	Cchcr1	protein_coding	864	0	7	20	5	0	9	0	16	16.67	6	0	5	0	10	20	5
7.69	0	7.69	ENSMUST00000136048	Edc4	protein_coding	1934	0	20	0	12	0	23	0	11	0	10	11.11	9	25	8	0	12
5.56	2.13	7.69	ENSMUST00000084941	Klc1	protein_coding	1075	12.5	8	0	17	0	8	0	14	11.11	9	4	25	7.89	38	16.67	6
7.69	0	7.69	ENSMUST00000035657	Tssc1	protein_coding	616	0	14	0	11	0	8	0	21	14.29	7	0	6	12.5	8	0	5
5.56	2.13	7.69	ENSMUST00000120544	Klc1	protein_coding	881	12.5	8	0	17	0	8	0	14	11.11	9	4	25	7.89	38	16.67	6
5.56	2.13	7.69	ENSMUST00000118471	Klc1	protein_coding	968	12.5	8	0	17	0	8	0	14	11.11	9	4	25	7.89	38	16.67	6
7.69	0	7.69	ENSMUST00000119261	Edc4	protein_coding	2240	0	20	0	12	0	23	0	11	0	10	11.11	9	25	8	0	12
1.62	5.88	7.5	ENSMUST00000115076	Rpl35a	protein_coding	103	7.14	14	5	20	7.69	13	4.76	21	10.53	19	5.26	19	9.09	33	0	9
3.5	4	7.5	ENSMUST00000113458	Nrxn2	protein_coding	1855	0	7	0	7	0	5	16.67	6	10	10	0	10	8.33	12	12.5	8
5.78	1.72	7.5	ENSMUST00000051504	Ecm2	protein_coding	2343	6.25	16	0	7	0	16	0	19	0	8	0	9	18.18	11	8.33	12
3.5	4	7.5	ENSMUST00000113462	Nrxn2	protein_coding	5019	0	7	0	7	0	5	16.67	6	10	10	0	10	8.33	12	12.5	8
3.5	4	7.5	ENSMUST00000113461	Nrxn2	protein_coding	4796	0	7	0	7	0	5	16.67	6	10	10	0	10	8.33	12	12.5	8
3.5	4	7.5	ENSMUST00000137166	Nrxn2	protein_coding	4666	0	7	0	7	0	5	16.67	6	10	10	0	10	8.33	12	12.5	8
5.37	2.13	7.5	ENSMUST00000088484	Nnat	protein_coding	7	0	12	7.14	14	0	10	0	11	20	10	6.67	15	0	10	0	5
7.41	0	7.41	ENSMUST00000025243	Iws1	protein_coding	8165	0	6	0	5	0	5	0	9	14.29	7	14.29	7	0	5	0	8
7.41	0	7.41	ENSMUST00000144456	Kat7	protein_coding	81	0	12	0	7	0	6	0	6	33.33	6	0	7	0	9	0	5
7.41	0	7.41	ENSMUST00000146365	Kat7	protein_coding	100	0	12	0	7	0	6	0	6	33.33	6	0	7	0	9	0	5
4.7	2.7	7.41	ENSMUST00000121805	Dpysl3	protein_coding	1651	0	10	0	11	0	7	11.11	9	0	10	10.53	19	13.33	15	0	10
4.7	2.7	7.41	ENSMUST00000118043	Dpysl3	protein_coding	1401	0	10	0	11	0	7	11.11	9	0	10	10.53	19	13.33	15	0	10
7.41	0	7.41	ENSMUST00000033070	Kat8	protein_coding	261	0	6	0	8	0	5	0	14	25	8	0	5	0	9	0	5
4.7	2.7	7.41	ENSMUST00000041733	Taf2	protein_coding	4109	0	5	5.56	18	0	5	0	9	25	8	0	5	0	9	0	5
4.7	2.7	7.41	ENSMUST00000025379	Dpysl3	protein_coding	1582	0	10	0	11	0	7	11.11	9	0	10	10.53	19	13.33	15	0	10
7.41	0	7.41	ENSMUST00000107734	Kat7	protein_coding	138	0	12	0	7	0	6	0	6	33.33	6	0	7	0	9	0	5
7.41	0	7.41	ENSMUST00000103159	Kat7	protein_coding	93	0	12	0	7	0	6	0	6	33.33	6	0	7	0	9	0	5
7.41	0	7.41	ENSMUST00000107733	Kat7	protein_coding	138	0	12	0	7	0	6	0	6	33.33	6	0	7	0	9	0	5
7.32	0	7.32	ENSMUST00000051955	Rps23	protein_coding	71	0	9	0	6	0	18	0	8	0	8	0	10	0	6	17.65	17
0.49	6.78	7.27	ENSMUST00000180239	Fsbp	protein_coding	1133	7.69	13	8.33	12	6.25	16	5.56	18	6.67	15	0	15	9.09	11	14.29	14
0.49	6.78	7.27	ENSMUST00000095145	Rad54b	protein_coding	1025	7.69	13	8.33	12	6.25	16	5.56	18	6.67	15	0	15	9.09	11	14.29	14
7.27	0	7.27	ENSMUST00000155795	Ntrk3	protein_coding	1545	0	9	0	10	0	12	0	26	0	9	6.25	16	7.14	14	12.5	16
2.48	4.76	7.25	ENSMUST00000070690	Ptafr	protein_coding	2665	4.55	22	5.26	19	4.76	21	4.55	22	5.56	18	18.75	16	0	13	4.55	22
2.99	4.26	7.25	ENSMUST00000123200	Paqr6	protein_coding	477	3.57	28	5	20	4.55	22	4.17	24	6.67	15	18.75	16	0	16	4.55	22
2.05	5.19	7.25	ENSMUST00000140802	D930020B18Rik	protein_coding	2323	4.55	22	7.14	14	5.56	18	4.35	23	5.88	17	20	15	0	12	4	25
5.46	1.79	7.25	ENSMUST00000200348	Dclk1	protein_coding	65	0	14	6.67	15	0	9	0	18	17.65	17	4.17	24	5.26	19	0	9
1.79	5.44	7.23	ENSMUST00000085358	Tex9	protein_coding	3216	3.12	32	3.03	33	11.11	27	5.45	55	8	25	0	19	5.56	18	14.29	21
3.95	3.28	7.23	ENSMUST00000159799	B3gat1	protein_coding	174	6.67	15	9.09	11	0	22	0	13	0	13	6.9	29	14.81	27	0	14
3.95	3.28	7.23	ENSMUST00000160899	B3gat1	protein_coding	270	6.67	15	9.09	11	0	22	0	13	0	13	6.9	29	14.81	27	0	14
3.95	3.28	7.23	ENSMUST00000161431	B3gat1	protein_coding	195	6.67	15	9.09	11	0	22	0	13	0	13	6.9	29	14.81	27	0	14
3.95	3.28	7.23	ENSMUST00000115269	B3gat1	protein_coding	147	6.67	15	9.09	11	0	22	0	13	0	13	6.9	29	14.81	27	0	14
7.14	0	7.14	ENSMUST00000042780	Tex2	protein_coding	1311	0	6	0	10	0	5	0	11	12.5	8	0	9	0	6	20	5
7.14	0	7.14	ENSMUST00000134346	Lrp11	protein_coding	396	0	10	0	8	0	9	0	8	0	5	0	7	11.11	9	14.29	7
4.02	3.12	7.14	ENSMUST00000102787	Dennd1a	protein_coding	205	16.67	6	0	8	0	6	0	12	0	6	6.67	15	0	11	20	10
7.14	0	7.14	ENSMUST00000135907	Lrp11	protein_coding	69	0	10	0	8	0	9	0	8	0	5	0	7	11.11	9	14.29	7
1.74	5.41	7.14	ENSMUST00000145608	Vopp1	protein_coding	102	0	5	0	10	16.67	6	6.25	16	0	6	5	20	8.33	24	16.67	6
1.74	5.41	7.14	ENSMUST00000204878	Vopp1	protein_coding	98	0	5	0	10	16.67	6	6.25	16	0	6	5	20	8.33	24	16.67	6
1.48	5.66	7.14	ENSMUST00000102669	Rpl13a	protein_coding	433	0	10	13.33	15	0	14	7.14	14	0	9	20	5	0	8	16.67	6
7.14	0	7.14	ENSMUST00000039431	Ntrk3	protein_coding	1978	0	9	0	10	0	12	0	26	0	9	6.25	16	7.14	14	11.76	17
2.2	4.94	7.14	ENSMUST00000026243	Mgea5	protein_coding	1067	5.26	19	5.26	19	6.25	16	3.7	27	4.76	21	13.79	29	0	9	0	11
5.56	1.59	7.14	ENSMUST00000143018	Ptprs	protein_coding	901	6.25	16	0	7	0	16	0	24	12.5	8	0	9	16.67	6	5.26	19
7.14	0	7.14	ENSMUST00000022766	Tox4	protein_coding	2328	0	11	0	10	0	10	0	9	0	6	10	10	0	7	20	5
4.02	3.12	7.14	ENSMUST00000150896	Dennd1a	protein_coding	207	16.67	6	0	8	0	6	0	12	0	6	6.67	15	0	11	20	10
5.56	1.59	7.14	ENSMUST00000067538	Ptprs	protein_coding	1015	6.25	16	0	7	0	16	0	24	12.5	8	0	9	16.67	6	5.26	19
7.14	0	7.14	ENSMUST00000062356	Marcksl1	protein_coding	243	0	11	0	7	0	16	0	9	0	7	14.29	7	14.29	7	0	7
7.14	0	7.14	ENSMUST00000048967	Cpe	protein_coding	958	0	12	0	12	0	10	0	13	0	8	17.65	17	0	10	0	7
7.14	0	7.14	ENSMUST00000092285	Gng7	protein_coding	2319	0	8	0	5	0	8	0	7	0	5	14.29	7	10	10	0	6
7.14	0	7.14	ENSMUST00000117805	Gng7	protein_coding	2339	0	8	0	5	0	8	0	7	0	5	14.29	7	10	10	0	6
7.14	0	7.14	ENSMUST00000099462	Gng7	protein_coding	2382	0	8	0	5	0	8	0	7	0	5	14.29	7	10	10	0	6
7.14	0	7.14	ENSMUST00000094815	Sae1	protein_coding	1382	0	10	0	5	0	13	0	7	14.29	7	0	7	0	7	14.29	7
4.02	3.12	7.14	ENSMUST00000143095	Dennd1a	protein_coding	188	16.67	6	0	8	0	6	0	12	0	6	6.67	15	0	11	20	10
1.74	5.41	7.14	ENSMUST00000127485	Vopp1	protein_coding	84	0	5	0	10	16.67	6	6.25	16	0	6	5	20	8.33	24	16.67	6
7.14	0	7.14	ENSMUST00000193002	Ntrk3	protein_coding	1359	0	9	0	10	0	12	0	26	0	9	6.25	16	7.14	14	11.76	17
7.14	0	7.14	ENSMUST00000039438	Ntrk3	protein_coding	1545	0	9	0	10	0	12	0	26	0	9	6.25	16	7.14	14	11.76	17
5.26	1.89	7.14	ENSMUST00000123229	Rps6	protein_coding	106	0	14	0	10	5.88	17	0	12	0	5	9.09	11	20	5	4.76	21
7.14	0	7.14	ENSMUST00000019931	Lrp11	protein_coding	379	0	10	0	8	0	9	0	8	0	5	0	7	11.11	9	14.29	7
5.26	1.89	7.14	ENSMUST00000102814	Rps6	protein_coding	164	0	14	0	10	5.88	17	0	12	0	5	9.09	11	20	5	4.76	21
4.02	3.12	7.14	ENSMUST00000140552	Dennd1a	protein_coding	220	16.67	6	0	8	0	6	0	12	0	6	6.67	15	0	11	20	10
0.69	6.45	7.14	ENSMUST00000021286	Stx8	protein_coding	1074	10.53	38	3.85	26	4.35	23	5.41	37	5.26	19	11.11	27	6.67	30	4.55	22
1.69	5.45	7.14	ENSMUST00000144551	Srsf3	protein_coding	30	0	11	8.33	12	7.14	14	5.56	18	0	8	7.69	13	15.38	13	0	8
1.74	5.41	7.14	ENSMUST00000114297	Vopp1	protein_coding	107	0	5	0	10	16.67	6	6.25	16	0	6	5	20	8.33	24	16.67	6
5.26	1.89	7.14	ENSMUST00000136174	Rps6	protein_coding	558	0	14	0	10	5.88	17	0	12	0	5	9.09	11	20	5	4.76	21
1.74	5.41	7.14	ENSMUST00000203212	Vopp1	protein_coding	102	0	5	0	10	16.67	6	6.25	16	0	6	5	20	8.33	24	16.67	6
5.56	1.59	7.14	ENSMUST00000086828	Ptprs	protein_coding	984	6.25	16	0	7	0	16	0	24	12.5	8	0	9	16.67	6	5.26	19
7.14	0	7.14	ENSMUST00000103070	Tex2	protein_coding	1317	0	6	0	10	0	5	0	11	12.5	8	0	9	0	6	20	5
7.14	0	7.14	ENSMUST00000118233	Gng7	protein_coding	2395	0	8	0	5	0	8	0	7	0	5	14.29	7	10	10	0	6
7.14	0	7.14	ENSMUST00000195262	Ntrk3	protein_coding	1353	0	9	0	10	0	12	0	26	0	9	6.25	16	7.14	14	11.76	17
5.26	1.89	7.14	ENSMUST00000130001	Rps6	protein_coding	84	0	14	0	10	5.88	17	0	12	0	5	9.09	11	20	5	4.76	21
7.14	0	7.14	ENSMUST00000130590	Lrp11	protein_coding	217	0	10	0	8	0	9	0	8	0	5	0	7	11.11	9	14.29	7
5.61	1.45	7.06	ENSMUST00000049941	Scn3b	protein_coding	97	0	15	0	15	0	21	5.56	18	21.43	14	4.35	23	3.45	29	5.26	19
3.64	3.42	7.06	ENSMUST00000150998	Aknad1	protein_coding	4583	3.45	29	3.23	31	3.85	26	3.23	31	4.76	21	13.04	23	0	15	7.69	26
5.61	1.45	7.06	ENSMUST00000114956	Scn3b	protein_coding	98	0	15	0	15	0	21	5.56	18	21.43	14	4.35	23	3.45	29	5.26	19
5.67	1.39	7.06	ENSMUST00000192506	Gapdh	protein_coding	2310	4.55	22	0	16	0	16	0	18	0	18	4	25	10.53	19	13.04	23
4.69	2.33	7.02	ENSMUST00000091790	Atp9b	protein_coding	2258	0	12	0	6	12.5	8	0	17	8.33	12	5.88	17	10	20	0	8
0.5	6.52	7.02	ENSMUST00000044355	Sepw1	protein_coding	4	0	22	0	24	12.5	16	13.33	30	15.38	26	0	30	5.26	38	10	20
6.98	0	6.98	ENSMUST00000114953	Kalrn	protein_coding	1849	0	7	0	13	0	10	0	23	0	6	20	10	0	16	9.09	11
3.06	3.92	6.98	ENSMUST00000154533	Tpt1	protein_coding	98	0	8	0	10	0	20	15.38	13	16.67	6	7.14	14	16.67	6	0	17
6.98	0	6.98	ENSMUST00000151491	Kalrn	protein_coding	2708	0	7	0	13	0	10	0	23	0	6	20	10	0	16	9.09	11
6.98	0	6.98	ENSMUST00000114949	Kalrn	protein_coding	2050	0	7	0	13	0	10	0	23	0	6	20	10	0	16	9.09	11
6.98	0	6.98	ENSMUST00000089655	Kalrn	protein_coding	3573	0	7	0	13	0	10	0	23	0	6	20	10	0	16	9.09	11
6.98	0	6.98	ENSMUST00000142817	Kalrn	protein_coding	3373	0	7	0	13	0	10	0	23	0	6	20	10	0	16	9.09	11
6.98	0	6.98	ENSMUST00000114947	Kalrn	protein_coding	1684	0	7	0	13	0	10	0	23	0	6	20	10	0	16	9.09	11
3.06	3.92	6.98	ENSMUST00000110894	Tpt1	protein_coding	360	0	8	0	10	0	20	15.38	13	16.67	6	7.14	14	16.67	6	0	17
6.98	0	6.98	ENSMUST00000114960	Kalrn	protein_coding	3508	0	7	0	13	0	10	0	23	0	6	20	10	0	16	9.09	11
3.06	3.92	6.98	ENSMUST00000150047	Tpt1	protein_coding	122	0	8	0	10	0	20	15.38	13	16.67	6	7.14	14	16.67	6	0	17
6.98	0	6.98	ENSMUST00000114954	Kalrn	protein_coding	1734	0	7	0	13	0	10	0	23	0	6	20	10	0	16	9.09	11
6.98	0	6.98	ENSMUST00000076810	Kalrn	protein_coding	3410	0	7	0	13	0	10	0	23	0	6	20	10	0	16	9.09	11
3.06	3.92	6.98	ENSMUST00000128889	Tpt1	protein_coding	121	0	8	0	10	0	20	15.38	13	16.67	6	7.14	14	16.67	6	0	17
6.98	0	6.98	ENSMUST00000114961	Kalrn	protein_coding	3799	0	7	0	13	0	10	0	23	0	6	20	10	0	16	9.09	11
6.9	0	6.9	ENSMUST00000138603	Hap1	protein_coding	549	0	7	0	5	0	5	0	5	0	6	25	8	0	8	0	7
6.9	0	6.9	ENSMUST00000049040	Bri3bp	protein_coding	4585	0	9	0	5	0	8	0	10	11.11	9	0	9	16.67	6	0	5
6.9	0	6.9	ENSMUST00000059080	Rps21	protein_coding	176	0	12	0	5	0	5	0	21	14.29	7	0	9	0	7	16.67	6
6.9	0	6.9	ENSMUST00000034740	Nedd4	protein_coding	4817	0	21	0	14	0	14	0	17	25	8	0	6	0	8	0	7
0.65	6.25	6.9	ENSMUST00000164954	Kcnmb3	protein_coding	1268	4.76	21	7.69	13	7.14	14	6.25	16	6.25	16	11.11	18	7.14	14	0	10
6.9	0	6.9	ENSMUST00000136143	Psmb4	protein_coding	532	0	9	0	9	0	8	0	12	0	9	33.33	6	0	8	0	6
6.9	0	6.9	ENSMUST00000133412	Psmb4	protein_coding	528	0	9	0	9	0	8	0	12	0	9	33.33	6	0	8	0	6
6.9	0	6.9	ENSMUST00000103124	Hap1	protein_coding	508	0	7	0	5	0	5	0	5	0	6	25	8	0	8	0	7
6.9	0	6.9	ENSMUST00000148629	Rps21	protein_coding	174	0	12	0	5	0	5	0	21	14.29	7	0	9	0	7	16.67	6
6.9	0	6.9	ENSMUST00000030698	Stx12	protein_coding	1510	0	9	0	9	0	9	0	16	0	8	14.29	7	14.29	7	0	7
6.9	0	6.9	ENSMUST00000005923	Psmb4	protein_coding	627	0	9	0	9	0	8	0	12	0	9	33.33	6	0	8	0	6
6.9	0	6.9	ENSMUST00000146878	Hap1	protein_coding	183	0	7	0	5	0	5	0	5	0	6	25	8	0	8	0	7
5.26	1.59	6.85	ENSMUST00000032477	Necap1	protein_coding	337	0	20	0	8	0	13	4.55	22	15.38	13	5	20	4.55	22	5.56	18
5.24	1.61	6.85	ENSMUST00000203476	Necap1	protein_coding	230	0	19	0	8	0	13	4.55	22	15.38	13	5	20	4.55	22	5.56	18
5.26	1.59	6.85	ENSMUST00000203394	Necap1	protein_coding	240	0	20	0	8	0	13	4.55	22	15.38	13	5	20	4.55	22	5.56	18
5.12	1.69	6.82	ENSMUST00000077119	Gjc3	protein_coding	2608	5.56	18	0	11	0	14	0	16	5.88	17	0	8	33.33	6	0	13
4.49	2.33	6.82	ENSMUST00000163694	Pkm	protein_coding	408	6.67	15	0	10	0	6	0	12	8.33	12	0	13	9.09	11	12.5	8
4.49	2.33	6.82	ENSMUST00000034834	Pkm	protein_coding	408	6.67	15	0	10	0	6	0	12	8.33	12	0	13	9.09	11	12.5	8
4.67	2	6.67	ENSMUST00000182538	Rnasel	protein_coding	2489	8.33	12	0	8	0	22	0	8	20	5	0	7	11.11	9	0	9
6.67	0	6.67	ENSMUST00000022538	Mrpl57	protein_coding	169	0	8	0	9	0	8	0	7	0	6	0	7	10	10	14.29	7
4.29	2.38	6.67	ENSMUST00000112648	Dbi	protein_coding	326	0	16	10	10	0	9	0	7	0	7	11.11	9	0	7	14.29	7
6.67	0	6.67	ENSMUST00000180369	Rpp14	protein_coding	373	0	9	0	11	0	13	0	12	0	6	14.29	7	0	12	20	5
4.29	2.38	6.67	ENSMUST00000132118	Dbi	protein_coding	379	0	16	10	10	0	9	0	7	0	7	11.11	9	0	7	14.29	7
6.67	0	6.67	ENSMUST00000033699	Flna	protein_coding	5789	0	11	0	9	0	6	0	18	0	14	12.5	8	6.67	15	12.5	8
6.67	0	6.67	ENSMUST00000144429	Flna	protein_coding	5630	0	11	0	9	0	6	0	18	0	14	12.5	8	6.67	15	12.5	8
6.67	0	6.67	ENSMUST00000152970	Rpl13a	protein_coding	626	0	11	0	10	0	15	0	6	9.09	11	0	9	11.11	18	0	7
6.67	0	6.67	ENSMUST00000068725	2002-03-01	protein_coding	790	0	9	0	15	0	9	0	26	9.09	11	13.04	23	3.7	27	0	14
1.96	4.71	6.67	ENSMUST00000070538	Rab12	protein_coding	180	10	20	4.76	21	0	15	3.45	29	5.56	18	8.82	34	3.45	29	11.11	9
2.5	4.17	6.67	ENSMUST00000023060	Npcd	protein_coding	74	0	7	0	5	0	6	16.67	6	10	10	10	10	0	5	0	5
4.29	2.38	6.67	ENSMUST00000151708	Dbi	protein_coding	376	0	16	10	10	0	9	0	7	0	7	11.11	9	0	7	14.29	7
6.67	0	6.67	ENSMUST00000124300	Rpl13a	protein_coding	1099	0	11	0	10	0	15	0	6	9.09	11	0	9	11.11	18	0	7
2.89	3.77	6.67	ENSMUST00000167911	Sptlc2	protein_coding	599	0	14	6.67	15	0	9	6.67	15	0	9	11.76	17	3.85	26	12.5	8
2.5	4.17	6.67	ENSMUST00000109627	Cbx6	protein_coding	525	0	7	0	5	0	6	16.67	6	10	10	10	10	0	5	0	5
6.67	0	6.67	ENSMUST00000104962	4931440F15Rik	protein_coding	1089	0	5	0	6	0	5	0	15	0	8	7.14	14	6.25	16	14.29	7
1.07	5.6	6.67	ENSMUST00000191142	Nop58	protein_coding	5817	6.25	32	6.9	29	4.17	24	5	40	4.17	24	7.5	40	7.89	38	5.56	18
6.67	0	6.67	ENSMUST00000023924	Rpp14	protein_coding	1017	0	9	0	11	0	13	0	12	0	6	14.29	7	0	12	20	5
1.96	4.71	6.67	ENSMUST00000167962	Rab12	protein_coding	133	10	20	4.76	21	0	15	3.45	29	5.56	18	8.82	34	3.45	29	11.11	9
2.5	4.17	6.67	ENSMUST00000089299	Npcd	protein_coding	74	0	7	0	5	0	6	16.67	6	10	10	10	10	0	5	0	5
4.29	2.38	6.67	ENSMUST00000027634	Dbi	protein_coding	334	0	16	10	10	0	9	0	7	0	7	11.11	9	0	7	14.29	7
2.5	4.17	6.67	ENSMUST00000148358	Cbx6	protein_coding	117	0	7	0	5	0	6	16.67	6	10	10	10	10	0	5	0	5
2.82	3.85	6.67	ENSMUST00000133785	Rpl35a	protein_coding	3	0	7	0	13	7.14	14	5.56	18	7.14	14	5.56	18	4.76	21	14.29	7
2.5	4.17	6.67	ENSMUST00000109623	Cbx6	protein_coding	63	0	7	0	5	0	6	16.67	6	10	10	10	10	0	5	0	5
6.67	0	6.67	ENSMUST00000130007	Flna	protein_coding	5478	0	11	0	9	0	6	0	18	0	14	12.5	8	6.67	15	12.5	8
6.67	0	6.67	ENSMUST00000101454	Flna	protein_coding	5744	0	11	0	9	0	6	0	18	0	14	12.5	8	6.67	15	12.5	8
2.89	3.77	6.67	ENSMUST00000021424	Sptlc2	protein_coding	713	0	14	6.67	15	0	9	6.67	15	0	9	11.76	17	3.85	26	12.5	8
2.56	4.11	6.67	ENSMUST00000152101	Zc3hc1	protein_coding	654	5.56	18	6.67	15	0	18	4.55	22	6.67	15	0	15	8.33	12	11.11	18
1.96	4.71	6.67	ENSMUST00000146279	Rab12	protein_coding	173	10	20	4.76	21	0	15	3.45	29	5.56	18	8.82	34	3.45	29	11.11	9
6.67	0	6.67	ENSMUST00000089140	Nsfl1c	protein_coding	428	0	5	0	6	0	11	0	9	0	7	0	7	18.18	11	0	5
6.67	0	6.67	ENSMUST00000153333	Nsfl1c	protein_coding	421	0	5	0	6	0	11	0	9	0	7	0	7	18.18	11	0	5
3.03	3.64	6.67	ENSMUST00000068700	Wdr6	protein_coding	351	0	16	11.11	9	0	19	9.09	11	11.11	9	0	10	8.33	12	7.14	14
5.22	1.45	6.67	ENSMUST00000176286	Dbndd1	protein_coding	143	0	12	0	25	0	13	5.26	19	11.11	18	11.11	9	0	11	0	7
4.29	2.38	6.67	ENSMUST00000128408	Dbi	protein_coding	250	0	16	10	10	0	9	0	7	0	7	11.11	9	0	7	14.29	7
2.5	4.17	6.67	ENSMUST00000129614	Cbx6	protein_coding	111	0	7	0	5	0	6	16.67	6	10	10	10	10	0	5	0	5
6.67	0	6.67	ENSMUST00000114299	Flna	protein_coding	5853	0	11	0	9	0	6	0	18	0	14	12.5	8	6.67	15	12.5	8
5.22	1.45	6.67	ENSMUST00000176155	Dbndd1	protein_coding	151	0	12	0	25	0	13	5.26	19	11.11	18	11.11	9	0	11	0	7
2.5	4.17	6.67	ENSMUST00000109625	Cbx6	protein_coding	74	0	7	0	5	0	6	16.67	6	10	10	10	10	0	5	0	5
6.67	0	6.67	ENSMUST00000161821	2002-03-01	protein_coding	563	0	9	0	15	0	9	0	26	9.09	11	13.04	23	3.7	27	0	14
5.22	1.45	6.67	ENSMUST00000177240	Dbndd1	protein_coding	78	0	12	0	25	0	13	5.26	19	11.11	18	11.11	9	0	11	0	7
6.67	0	6.67	ENSMUST00000138887	Rpl13a	protein_coding	614	0	11	0	10	0	15	0	6	9.09	11	0	9	11.11	18	0	7
6.67	0	6.67	ENSMUST00000102669	Rpl13a	protein_coding	264	0	11	0	10	0	15	0	6	9.09	11	0	9	11.11	18	0	7
6.67	0	6.67	ENSMUST00000150350	Rpl13a	protein_coding	292	0	11	0	10	0	15	0	6	9.09	11	0	9	11.11	18	0	7
2.5	4.17	6.67	ENSMUST00000127721	Cbx6	protein_coding	162	0	7	0	5	0	6	16.67	6	10	10	10	10	0	5	0	5
6.67	0	6.67	ENSMUST00000125074	Rpl13a	protein_coding	437	0	11	0	10	0	15	0	6	9.09	11	0	9	11.11	18	0	7
2.56	4.07	6.63	ENSMUST00000030127	Tmem38b	protein_coding	1561	5.38	93	4.23	331	3.52	256	3.45	58	6	250	6.95	1280	18.52	27	2.26	133
5.24	1.32	6.56	ENSMUST00000137015	2610020H08Rik	protein_coding	819	4.55	22	0	18	0	16	0	20	4.35	23	0	10	28.57	7	4.76	21
5.49	1.04	6.52	ENSMUST00000111147	Caprin1	protein_coding	1992	0	68	0	18	3.03	66	0	41	4.55	22	5.56	18	10	10	7.14	42
6.52	0	6.52	ENSMUST00000200799	Syngap1	protein_coding	285	0	16	0	10	0	11	0	15	7.69	13	9.09	11	7.14	14	0	8
5.49	1.04	6.52	ENSMUST00000028607	Caprin1	protein_coding	2015	0	68	0	18	3.03	66	0	41	4.55	22	5.56	18	10	10	7.14	42
6.52	0	6.52	ENSMUST00000201349	Syngap1	protein_coding	1041	0	16	0	10	0	11	0	15	7.69	13	9.09	11	7.14	14	0	8
5.49	1.04	6.52	ENSMUST00000149175	Caprin1	protein_coding	296	0	68	0	18	3.03	66	0	41	4.55	22	5.56	18	10	10	7.14	42
6.52	0	6.52	ENSMUST00000194598	Syngap1	protein_coding	2389	0	16	0	10	0	11	0	15	7.69	13	9.09	11	7.14	14	0	8
5.49	1.04	6.52	ENSMUST00000143349	Caprin1	protein_coding	393	0	68	0	18	3.03	66	0	41	4.55	22	5.56	18	10	10	7.14	42
-4	10.53	6.52	ENSMUST00000081342	Hist1h2ap	protein_coding	70	0	7	15.79	19	5.56	18	15.38	13	8.33	12	0	13	8.33	12	11.11	9
1.26	5.26	6.52	ENSMUST00000033973	Rwdd4a	protein_coding	145	0	12	8.33	24	5.88	17	4.35	23	9.09	11	0	10	6.67	15	10	10
6.52	0	6.52	ENSMUST00000193200	Syngap1	protein_coding	2143	0	16	0	10	0	11	0	15	7.69	13	9.09	11	7.14	14	0	8
6.52	0	6.52	ENSMUST00000081285	Syngap1	protein_coding	2194	0	16	0	10	0	11	0	15	7.69	13	9.09	11	7.14	14	0	8
6.52	0	6.52	ENSMUST00000201702	Syngap1	protein_coding	2200	0	16	0	10	0	11	0	15	7.69	13	9.09	11	7.14	14	0	8
1.26	5.26	6.52	ENSMUST00000175692	Rwdd4a	protein_coding	145	0	12	8.33	24	5.88	17	4.35	23	9.09	11	0	10	6.67	15	10	10
6.52	0	6.52	ENSMUST00000177932	Syngap1	protein_coding	2190	0	16	0	10	0	11	0	15	7.69	13	9.09	11	7.14	14	0	8
1.5	4.98	6.47	ENSMUST00000076791	4632433K11Rik	protein_coding	72	1.72	58	7.32	41	5	40	6.45	62	4.55	44	6.45	31	8	25	7.69	39
1.57	4.88	6.45	ENSMUST00000188910	Kdm5d	protein_coding	3174	6.12	49	4.76	21	4.69	64	3.33	30	14.29	14	0	6	11.11	9	3.03	33
-2.64	9.09	6.45	ENSMUST00000022476	Glt8d1	protein_coding	2128	16.67	12	15.38	13	0	11	0	8	0	9	0	5	0	5	16.67	12
6.45	0	6.45	ENSMUST00000093444	Fcho1	protein_coding	2355	0	7	0	9	0	9	0	9	20	5	10	10	0	10	0	6
6.45	0	6.45	ENSMUST00000197361	Rps27	protein_coding	222	0	20	0	7	0	20	0	5	0	6	0	7	0	5	15.38	13
6.45	0	6.45	ENSMUST00000143699	Fcho1	protein_coding	2427	0	7	0	9	0	9	0	9	20	5	10	10	0	10	0	6
-2.64	9.09	6.45	ENSMUST00000168584	Glt8d1	protein_coding	1599	16.67	12	15.38	13	0	11	0	8	0	9	0	5	0	5	16.67	12
-1.66	8.11	6.45	ENSMUST00000152850	Adrm1	protein_coding	472	0	9	11.11	9	12.5	8	9.09	11	12.5	8	0	6	10	10	0	7
-1.66	8.11	6.45	ENSMUST00000145230	Adrm1	protein_coding	822	0	9	11.11	9	12.5	8	9.09	11	12.5	8	0	6	10	10	0	7
6.45	0	6.45	ENSMUST00000152265	Trafd1	protein_coding	380	0	7	0	10	0	10	0	8	12.5	8	0	9	11.11	9	0	5
6.45	0	6.45	ENSMUST00000200305	Rps27	protein_coding	426	0	20	0	7	0	20	0	5	0	6	0	7	0	5	15.38	13
6.45	0	6.45	ENSMUST00000195998	Rps27	protein_coding	334	0	20	0	7	0	20	0	5	0	6	0	7	0	5	15.38	13
6.45	0	6.45	ENSMUST00000135507	Tor1b	protein_coding	46	0	7	0	9	0	12	0	5	0	7	0	11	20	5	12.5	8
6.45	0	6.45	ENSMUST00000053150	Rps27rt	protein_coding	222	0	20	0	7	0	20	0	5	0	6	0	7	0	5	15.38	13
6.45	0	6.45	ENSMUST00000197028	Rps27	protein_coding	404	0	20	0	7	0	20	0	5	0	6	0	7	0	5	15.38	13
6.45	0	6.45	ENSMUST00000196205	Rps27	protein_coding	183	0	20	0	7	0	20	0	5	0	6	0	7	0	5	15.38	13
6.45	0	6.45	ENSMUST00000120784	Trafd1	protein_coding	326	0	7	0	10	0	10	0	8	12.5	8	0	9	11.11	9	0	5
-1.66	8.11	6.45	ENSMUST00000061437	Adrm1	protein_coding	1290	0	9	11.11	9	12.5	8	9.09	11	12.5	8	0	6	10	10	0	7
6.45	0	6.45	ENSMUST00000199428	Rps27	protein_coding	528	0	20	0	7	0	20	0	5	0	6	0	7	0	5	15.38	13
6.45	0	6.45	ENSMUST00000136640	Fcho1	protein_coding	2275	0	7	0	9	0	9	0	9	20	5	10	10	0	10	0	6
6.45	0	6.45	ENSMUST00000146100	Fcho1	protein_coding	2477	0	7	0	9	0	9	0	9	20	5	10	10	0	10	0	6
6.45	0	6.45	ENSMUST00000199031	Rps27	protein_coding	516	0	20	0	7	0	20	0	5	0	6	0	7	0	5	15.38	13
6.45	0	6.45	ENSMUST00000042312	Trafd1	protein_coding	387	0	7	0	10	0	10	0	8	12.5	8	0	9	11.11	9	0	5
6.45	0	6.45	ENSMUST00000170122	Rps27	protein_coding	225	0	20	0	7	0	20	0	5	0	6	0	7	0	5	15.38	13
2.3	4.08	6.38	ENSMUST00000114748	Atp5a1	protein_coding	644	8.33	12	0	9	7.14	14	0	14	0	9	10.53	19	10	10	0	9
3.05	3.33	6.38	ENSMUST00000106215	Actg1	protein_coding	1040	0	32	4.55	22	3.23	31	5.71	35	13.64	22	0	28	8.7	23	4.76	21
4.38	2	6.38	ENSMUST00000044551	Ick	protein_coding	34	0	11	0	17	0	9	7.69	13	0	6	5.26	19	14.29	14	0	8
3.05	3.33	6.38	ENSMUST00000062147	Actg1	protein_coding	431	0	32	4.55	22	3.23	31	5.71	35	13.64	22	0	28	8.7	23	4.76	21
4.38	2	6.38	ENSMUST00000125615	Ick	protein_coding	328	0	11	0	17	0	9	7.69	13	0	6	5.26	19	14.29	14	0	8
6.38	0	6.38	ENSMUST00000060253	Fem1a	protein_coding	992	0	5	0	7	0	6	0	15	0	8	6.67	15	5.88	17	14.29	7
2.3	4.08	6.38	ENSMUST00000135678	Atp5a1	protein_coding	175	8.33	12	0	9	7.14	14	0	14	0	9	10.53	19	10	10	0	9
3.05	3.33	6.38	ENSMUST00000071555	Actg1	protein_coding	1164	0	32	4.55	22	3.23	31	5.71	35	13.64	22	0	28	8.7	23	4.76	21
0.98	5.41	6.38	ENSMUST00000184578	Hnrnpll	protein_coding	2277	4.76	21	9.09	11	5.88	17	4	25	0	13	9.09	11	11.11	9	7.14	14
2.3	4.08	6.38	ENSMUST00000026495	Atp5a1	protein_coding	438	8.33	12	0	9	7.14	14	0	14	0	9	10.53	19	10	10	0	9
3.39	2.86	6.25	ENSMUST00000056467	Zfp445	protein_coding	1605	0	13	0	19	0	15	8.7	23	0	8	11.76	17	7.14	14	0	9
3.58	2.67	6.25	ENSMUST00000130098	Dda1	protein_coding	1684	0	14	0	24	15.38	13	0	24	18.75	16	4	25	0	15	0	8
6.25	0	6.25	ENSMUST00000074752	Hist1h2ak	protein_coding	154	0	10	0	15	0	13	0	22	13.33	15	10	10	0	15	0	8
3.02	3.23	6.25	ENSMUST00000057717	Zfp319	protein_coding	2455	0	11	16.67	6	0	5	0	9	0	9	0	6	28.57	7	0	10
3.58	2.67	6.25	ENSMUST00000147642	Dda1	protein_coding	1668	0	14	0	24	15.38	13	0	24	18.75	16	4	25	0	15	0	8
2.68	3.57	6.25	ENSMUST00000078804	Rpl35a	protein_coding	32	0	7	0	15	6.67	15	5.26	19	6.67	15	5.26	19	4.55	22	12.5	8
6.25	0	6.25	ENSMUST00000028199	Tor1b	protein_coding	78	0	7	0	10	0	12	0	9	0	7	0	11	16.67	6	12.5	8
6.25	0	6.25	ENSMUST00000131717	Adgrl1	protein_coding	2710	0	5	0	6	0	7	0	9	0	9	12.5	8	12.5	8	0	7
4.05	2.2	6.25	ENSMUST00000113228	Drp2	protein_coding	159	4.55	22	0	10	0	28	3.23	31	8.33	12	0	11	16.67	6	5.26	19
4.46	1.79	6.25	ENSMUST00000075281	Mark3	protein_coding	351	0	18	9.09	11	0	12	0	15	0	16	10.34	29	7.69	26	0	9
3.58	2.67	6.25	ENSMUST00000146677	Dda1	protein_coding	1759	0	14	0	24	15.38	13	0	24	18.75	16	4	25	0	15	0	8
6.25	0	6.25	ENSMUST00000136938	Ubb	protein_coding	323	0	12	0	7	0	15	0	11	0	5	0	5	18.18	11	0	11
6.25	0	6.25	ENSMUST00000029719	Dclk2	protein_coding	847	0	10	0	7	0	16	0	12	0	7	0	5	11.11	9	9.09	11
6.25	0	6.25	ENSMUST00000141158	Adgrl1	protein_coding	3796	0	5	0	6	0	7	0	9	0	9	12.5	8	12.5	8	0	7
6.25	0	6.25	ENSMUST00000192773	Dclk2	protein_coding	183	0	10	0	7	0	16	0	12	0	7	0	5	11.11	9	9.09	11
6.25	0	6.25	ENSMUST00000191752	Dclk2	protein_coding	374	0	10	0	7	0	16	0	12	0	7	0	5	11.11	9	9.09	11
6.25	0	6.25	ENSMUST00000045393	Adgrl1	protein_coding	3201	0	5	0	6	0	7	0	9	0	9	12.5	8	12.5	8	0	7
6.25	0	6.25	ENSMUST00000132500	Adgrl1	protein_coding	3166	0	5	0	6	0	7	0	9	0	9	12.5	8	12.5	8	0	7
3.58	2.67	6.25	ENSMUST00000138892	Dda1	protein_coding	1541	0	14	0	24	15.38	13	0	24	18.75	16	4	25	0	15	0	8
3.75	2.5	6.25	ENSMUST00000161266	Cct5	protein_coding	242	0	7	0	11	11.11	9	0	13	0	8	12.5	8	0	10	16.67	6
6.25	0	6.25	ENSMUST00000195561	Dclk2	protein_coding	330	0	10	0	7	0	16	0	12	0	7	0	5	11.11	9	9.09	11
6.25	0	6.25	ENSMUST00000118043	Dpysl3	protein_coding	473	0	10	0	9	0	11	0	13	0	5	0	12	14.29	21	0	10
6.25	0	6.25	ENSMUST00000019649	Ubb	protein_coding	572	0	12	0	7	0	15	0	11	0	5	0	5	18.18	11	0	11
3.58	2.67	6.25	ENSMUST00000124745	Dda1	protein_coding	1736	0	14	0	24	15.38	13	0	24	18.75	16	4	25	0	15	0	8
6.25	0	6.25	ENSMUST00000124355	Adgrl1	protein_coding	3493	0	5	0	6	0	7	0	9	0	9	12.5	8	12.5	8	0	7
6.25	0	6.25	ENSMUST00000121805	Dpysl3	protein_coding	723	0	10	0	9	0	11	0	13	0	5	0	12	14.29	21	0	10
1.25	5	6.25	ENSMUST00000056028	Sbk1	protein_coding	1005	14.29	14	4.55	22	0	12	3.12	32	0	22	6.25	32	6.25	32	20	10
2.25	4	6.25	ENSMUST00000205094	Cct7	protein_coding	2887	5.26	19	5.88	17	0	21	5.56	18	0	10	11.11	9	7.69	13	6.25	16
6.25	0	6.25	ENSMUST00000136938	Ubb	protein_coding	779	0	12	0	7	0	15	0	11	0	5	0	5	18.18	11	0	11
6.25	0	6.25	ENSMUST00000025379	Dpysl3	protein_coding	654	0	10	0	9	0	11	0	13	0	5	0	12	14.29	21	0	10
6.25	0	6.25	ENSMUST00000152978	Adgrl1	protein_coding	3181	0	5	0	6	0	7	0	9	0	9	12.5	8	12.5	8	0	7
6.25	0	6.25	ENSMUST00000019649	Ubb	protein_coding	1028	0	12	0	7	0	15	0	11	0	5	0	5	18.18	11	0	11
6.25	0	6.25	ENSMUST00000150674	Adgrl1	protein_coding	202	0	5	0	6	0	7	0	9	0	9	12.5	8	12.5	8	0	7
6.25	0	6.25	ENSMUST00000089162	Edem1	protein_coding	5335	0	9	0	6	0	8	0	13	0	6	18.18	11	0	8	0	7
4.46	1.79	6.25	ENSMUST00000084953	Mark3	protein_coding	351	0	18	9.09	11	0	12	0	15	0	16	10.34	29	7.69	26	0	9
6.25	0	6.25	ENSMUST00000193632	Dclk2	protein_coding	165	0	10	0	7	0	16	0	12	0	7	0	5	11.11	9	9.09	11
6.25	0	6.25	ENSMUST00000023116	Aco2	protein_coding	816	0	13	0	16	0	19	0	13	7.14	14	14.29	14	0	10	0	10
6.25	0	6.25	ENSMUST00000133544	Tor1b	protein_coding	58	0	7	0	10	0	12	0	9	0	7	0	11	16.67	6	12.5	8
3.58	2.67	6.25	ENSMUST00000135052	Dda1	protein_coding	1732	0	14	0	24	15.38	13	0	24	18.75	16	4	25	0	15	0	8
6.25	0	6.25	ENSMUST00000204804	Edem1	protein_coding	5587	0	9	0	6	0	8	0	13	0	6	18.18	11	0	8	0	7
6.25	0	6.25	ENSMUST00000194452	Dclk2	protein_coding	369	0	10	0	7	0	16	0	12	0	7	0	5	11.11	9	9.09	11
0.5	5.71	6.21	ENSMUST00000134214	Tuba1a	protein_coding	96	6.94	173	5.83	120	3.5	143	6.29	159	4.48	134	8	125	9	100	4.29	140
3.07	3.11	6.18	ENSMUST00000075774	Tubb2b	protein_coding	313	2.86	35	2.56	39	2.38	42	4.44	45	9.09	44	7.32	41	4.44	45	4.17	48
1.96	4.2	6.16	ENSMUST00000185709	9430016H08Rik	protein_coding	4067	3.82	288	3.82	131	6.12	278	2.42	207	3.26	92	5.08	59	5.88	68	7.76	219
3.34	2.8	6.14	ENSMUST00000086112	Ap2s1	protein_coding	480	4.55	22	2.78	36	2.38	42	2.33	43	7.14	28	6.06	33	5	40	7.69	13
3.34	2.8	6.14	ENSMUST00000141496	Ap2s1	protein_coding	698	4.55	22	2.78	36	2.38	42	2.33	43	7.14	28	6.06	33	5	40	7.69	13
3.46	2.67	6.12	ENSMUST00000196274	Hiat1	protein_coding	1516	0	25	5.88	17	4.76	21	0	12	10	10	10	10	7.69	13	0	16
-2.25	8.38	6.12	ENSMUST00000136982	Lsm8	protein_coding	2032	10	50	7.14	42	2.38	42	12.28	57	0	26	8.11	37	8.16	49	5.71	35
6.12	0	6.12	ENSMUST00000132527	Col9a3	protein_coding	2143	0	16	0	21	0	20	0	16	7.69	13	7.14	14	7.14	14	0	8
6.12	0	6.12	ENSMUST00000165224	Col9a3	protein_coding	433	0	16	0	21	0	20	0	16	7.69	13	7.14	14	7.14	14	0	8
6.12	0	6.12	ENSMUST00000103059	Col9a3	protein_coding	1947	0	16	0	21	0	20	0	16	7.69	13	7.14	14	7.14	14	0	8
4.44	1.65	6.1	ENSMUST00000031726	Gnb2	protein_coding	1370	0	31	0	31	0	29	6.67	30	4.76	21	4.55	22	13.04	23	0	16
4.44	1.65	6.1	ENSMUST00000170293	Gnb2	protein_coding	879	0	31	0	31	0	29	6.67	30	4.76	21	4.55	22	13.04	23	0	16
4.44	1.65	6.1	ENSMUST00000111027	Gnb2	protein_coding	1150	0	31	0	31	0	29	6.67	30	4.76	21	4.55	22	13.04	23	0	16
4.44	1.65	6.1	ENSMUST00000143495	Gnb2	protein_coding	799	0	31	0	31	0	29	6.67	30	4.76	21	4.55	22	13.04	23	0	16
4.44	1.65	6.1	ENSMUST00000111023	Gnb2	protein_coding	1002	0	31	0	31	0	29	6.67	30	4.76	21	4.55	22	13.04	23	0	16
4.44	1.65	6.1	ENSMUST00000150063	Gnb2	protein_coding	1455	0	31	0	31	0	29	6.67	30	4.76	21	4.55	22	13.04	23	0	16
3.04	3.06	6.1	ENSMUST00000116560	Cfl1	protein_coding	529	0	24	3.57	28	4.17	24	4.55	22	6.25	16	0	14	5.88	34	11.11	18
4.44	1.65	6.1	ENSMUST00000111020	Gnb2	protein_coding	1011	0	31	0	31	0	29	6.67	30	4.76	21	4.55	22	13.04	23	0	16
4.44	1.65	6.1	ENSMUST00000168746	Gnb2	protein_coding	688	0	31	0	31	0	29	6.67	30	4.76	21	4.55	22	13.04	23	0	16
4.44	1.65	6.1	ENSMUST00000167225	Gnb2	protein_coding	223	0	31	0	31	0	29	6.67	30	4.76	21	4.55	22	13.04	23	0	16
3.65	2.41	6.06	ENSMUST00000200148	Anapc5	protein_coding	104	5.26	19	0	14	0	30	5	20	0	6	0	8	12.5	8	9.09	11
6.06	0	6.06	ENSMUST00000045441	Pygb	protein_coding	3158	0	19	0	13	0	14	0	19	14.29	7	20	5	0	10	0	11
6.06	0	6.06	ENSMUST00000118498	Ncln	protein_coding	1869	0	12	0	13	0	5	0	9	14.29	7	0	7	7.14	14	0	5
3.65	2.41	6.06	ENSMUST00000196640	Anapc5	protein_coding	911	5.26	19	0	14	0	30	5	20	0	6	0	8	12.5	8	9.09	11
2.29	3.77	6.06	ENSMUST00000030773	Xrcc2	protein_coding	2556	6.25	16	0	14	0	10	7.69	13	12.5	8	0	10	12.5	8	0	7
6.06	0	6.06	ENSMUST00000155986	Slc25a4	protein_coding	504	0	23	0	13	0	19	0	17	16.67	6	0	6	0	12	11.11	9
6.06	0	6.06	ENSMUST00000136938	Ubb	protein_coding	551	0	13	0	7	0	15	0	11	0	6	0	5	18.18	11	0	11
2.01	4.05	6.06	ENSMUST00000097014	Tuba1a	protein_coding	1117	7.14	14	0	15	0	28	11.76	17	0	5	22.22	9	0	6	0	13
2.01	4.05	6.06	ENSMUST00000058914	Tuba1c	protein_coding	1550	7.14	14	0	15	0	28	11.76	17	0	5	22.22	9	0	6	0	13
3.65	2.41	6.06	ENSMUST00000199406	Anapc5	protein_coding	904	5.26	19	0	14	0	30	5	20	0	6	0	8	12.5	8	9.09	11
6.06	0	6.06	ENSMUST00000092984	Myh10	protein_coding	350	0	8	0	8	0	6	0	9	0	7	20	5	16.67	6	0	15
6.06	0	6.06	ENSMUST00000029374	Nbea	protein_coding	8762	0	16	0	5	0	17	0	7	12.5	8	0	8	0	8	11.11	9
6.06	0	6.06	ENSMUST00000199535	Nbea	protein_coding	2037	0	16	0	5	0	17	0	7	12.5	8	0	8	0	8	11.11	9
1.1	4.96	6.06	ENSMUST00000094434	Ftl1	protein_coding	343	7.69	26	7.14	28	2.63	38	3.45	29	7.69	13	0	18	9.09	11	8.33	24
6.06	0	6.06	ENSMUST00000102611	Myh10	protein_coding	374	0	8	0	8	0	6	0	9	0	7	20	5	16.67	6	0	15
6.06	0	6.06	ENSMUST00000084853	Gpd1l	protein_coding	956	0	6	0	9	0	11	0	7	0	6	20	10	0	12	0	5
3.65	2.41	6.06	ENSMUST00000086216	Anapc5	protein_coding	963	5.26	19	0	14	0	30	5	20	0	6	0	8	12.5	8	9.09	11
2.36	3.7	6.06	ENSMUST00000128227	Ugcg	protein_coding	6	0	17	12.5	8	5.88	17	0	12	0	7	11.11	9	0	9	12.5	8
3.2	2.86	6.06	ENSMUST00000066760	Senp3	protein_coding	673	5	20	0	20	7.69	13	0	17	11.11	18	0	20	6.25	16	8.33	12
3.65	2.41	6.06	ENSMUST00000200415	Anapc5	protein_coding	454	5.26	19	0	14	0	30	5	20	0	6	0	8	12.5	8	9.09	11
6.06	0	6.06	ENSMUST00000155765	Myh10	protein_coding	135	0	8	0	8	0	6	0	9	0	7	20	5	16.67	6	0	15
6.06	0	6.06	ENSMUST00000108673	Myh10	protein_coding	208	0	8	0	8	0	6	0	9	0	7	20	5	16.67	6	0	15
4.21	1.85	6.06	ENSMUST00000003079	Prkar2b	protein_coding	1089	0	11	0	9	4.17	24	0	10	11.11	9	11.11	9	0	9	0	6
6.06	0	6.06	ENSMUST00000124437	Ncln	protein_coding	312	0	12	0	13	0	5	0	9	14.29	7	0	7	7.14	14	0	5
3.28	2.78	6.06	ENSMUST00000173132	Ndufa7	protein_coding	8	0	6	0	8	0	11	9.09	11	0	8	0	7	11.11	9	11.11	9
4.21	1.85	6.06	ENSMUST00000146865	Prkar2b	protein_coding	909	0	11	0	9	4.17	24	0	10	11.11	9	11.11	9	0	9	0	6
1.1	4.96	6.06	ENSMUST00000135869	Ftl1	protein_coding	298	7.69	26	7.14	28	2.63	38	3.45	29	7.69	13	0	18	9.09	11	8.33	24
4.21	1.85	6.06	ENSMUST00000036497	Prkar2b	protein_coding	1150	0	11	0	9	4.17	24	0	10	11.11	9	11.11	9	0	9	0	6
6.06	0	6.06	ENSMUST00000151701	Ncln	protein_coding	513	0	12	0	13	0	5	0	9	14.29	7	0	7	7.14	14	0	5
1.1	4.96	6.06	ENSMUST00000090860	Gm10116	protein_coding	298	7.69	26	7.14	28	2.63	38	3.45	29	7.69	13	0	18	9.09	11	8.33	24
6.06	0	6.06	ENSMUST00000143032	Myh10	protein_coding	273	0	8	0	8	0	6	0	9	0	7	20	5	16.67	6	0	15
6.06	0	6.06	ENSMUST00000192045	Gm8797	protein_coding	239	0	12	0	7	0	15	0	11	0	6	0	5	18.18	11	0	11
6.06	0	6.06	ENSMUST00000036493	Atp1a1	protein_coding	1350	0	13	0	6	0	7	0	10	0	5	14.29	14	0	9	0	5
1.95	4.11	6.06	ENSMUST00000120643	Ccdc114	protein_coding	1537	5	20	7.14	14	0	19	5	20	5.88	17	0	19	7.14	14	12.5	16
3.65	2.41	6.06	ENSMUST00000197719	Anapc5	protein_coding	911	5.26	19	0	14	0	30	5	20	0	6	0	8	12.5	8	9.09	11
3.65	2.41	6.06	ENSMUST00000200645	Anapc5	protein_coding	918	5.26	19	0	14	0	30	5	20	0	6	0	8	12.5	8	9.09	11
2.01	4.05	6.06	ENSMUST00000136329	Tuba1a	protein_coding	803	7.14	14	0	15	0	28	11.76	17	0	5	22.22	9	0	6	0	13
3.65	2.41	6.06	ENSMUST00000196423	Anapc5	protein_coding	904	5.26	19	0	14	0	30	5	20	0	6	0	8	12.5	8	9.09	11
6.06	0	6.06	ENSMUST00000199803	Nbea	protein_coding	1213	0	16	0	5	0	17	0	7	12.5	8	0	8	0	8	11.11	9
1.37	4.69	6.06	ENSMUST00000021959	Txndc15	protein_coding	1106	12.5	8	0	17	6.67	15	4.17	24	7.14	14	4.55	22	5.56	18	8.33	12
3.2	2.86	6.06	ENSMUST00000005336	Senp3	protein_coding	761	5	20	0	20	7.69	13	0	17	11.11	18	0	20	6.25	16	8.33	12
6.06	0	6.06	ENSMUST00000020463	Ncln	protein_coding	1938	0	12	0	13	0	5	0	9	14.29	7	0	7	7.14	14	0	5
6.06	0	6.06	ENSMUST00000146623	Gpd1l	protein_coding	1064	0	6	0	9	0	11	0	7	0	6	20	10	0	12	0	5
3.65	2.41	6.06	ENSMUST00000200058	Anapc5	protein_coding	642	5.26	19	0	14	0	30	5	20	0	6	0	8	12.5	8	9.09	11
-3.03	9.09	6.06	ENSMUST00000153758	Erp29	protein_coding	2227	16.67	12	15.38	13	0	11	0	8	0	10	0	5	0	5	15.38	13
3.65	2.41	6.06	ENSMUST00000197554	Anapc5	protein_coding	903	5.26	19	0	14	0	30	5	20	0	6	0	8	12.5	8	9.09	11
3.65	2.41	6.06	ENSMUST00000197074	Anapc5	protein_coding	904	5.26	19	0	14	0	30	5	20	0	6	0	8	12.5	8	9.09	11
6.06	0	6.06	ENSMUST00000124178	Cryba1	protein_coding	430	0	17	0	8	0	14	0	12	0	8	0	7	22.22	9	0	9
6.06	0	6.06	ENSMUST00000018887	Myh10	protein_coding	177	0	8	0	8	0	6	0	9	0	7	20	5	16.67	6	0	15
6.06	0	6.06	ENSMUST00000034049	Slc25a4	protein_coding	758	0	23	0	13	0	19	0	17	16.67	6	0	6	0	12	11.11	9
6.06	0	6.06	ENSMUST00000125521	Ncln	protein_coding	605	0	12	0	13	0	5	0	9	14.29	7	0	7	7.14	14	0	5
6.06	0	6.06	ENSMUST00000044911	Stub1	protein_coding	707	0	6	0	9	0	8	0	7	14.29	7	9.09	11	0	10	0	5
6.06	0	6.06	ENSMUST00000019649	Ubb	protein_coding	800	0	13	0	7	0	15	0	11	0	6	0	5	18.18	11	0	11
6.06	0	6.06	ENSMUST00000129305	Gpd1l	protein_coding	313	0	6	0	9	0	11	0	7	0	6	20	10	0	12	0	5
-0.58	6.63	6.05	ENSMUST00000190735	Nav1	protein_coding	2081	4.94	81	8.54	82	5.56	72	7.09	127	6.25	80	8.42	95	5.43	92	3.75	80
4.57	1.45	6.02	ENSMUST00000175873	Scn3b	protein_coding	34	0	15	0	15	0	21	5.56	18	15.38	13	4.35	23	3.45	29	5.56	18
6	0	6	ENSMUST00000089024	Tcp1	protein_coding	359	0	20	0	12	0	14	0	16	10	20	0	8	0	11	9.09	11
1.45	4.55	6	ENSMUST00000089058	Map3k4	protein_coding	4528	14.29	7	0	8	0	8	4.76	21	20	15	0	15	0	15	0	5
3.44	2.56	6	ENSMUST00000028341	Anapc2	protein_coding	611	0	9	0	6	0	10	7.14	14	0	6	5.56	18	10.53	19	0	7
-0.35	6.35	6	ENSMUST00000197673	Ccdc62	protein_coding	3146	5.88	17	0	14	6.67	15	11.76	17	7.69	13	15.38	13	0	8	0	16
3.44	2.56	6	ENSMUST00000129265	Anapc2	protein_coding	494	0	9	0	6	0	10	7.14	14	0	6	5.56	18	10.53	19	0	7
5.97	0	5.97	ENSMUST00000090247	Trio	protein_coding	4141	0	14	0	16	0	19	0	20	5.88	17	0	16	6.25	16	11.11	18
4.5	1.45	5.95	ENSMUST00000176185	Scn3b	protein_coding	41	0	15	0	15	0	21	5.56	18	15.38	13	4.35	23	3.45	29	5.26	19
4.5	1.45	5.95	ENSMUST00000176169	Scn3b	protein_coding	45	0	15	0	15	0	21	5.56	18	15.38	13	4.35	23	3.45	29	5.26	19
2.4	3.53	5.93	ENSMUST00000097014	Tuba1a	protein_coding	241	6.38	47	0	28	1.92	52	4.65	43	3.33	30	7.32	41	10.71	28	2.78	36
2.4	3.53	5.93	ENSMUST00000077577	Tuba1b	protein_coding	373	6.38	47	0	28	1.92	52	4.65	43	3.33	30	7.32	41	10.71	28	2.78	36
2.4	3.53	5.93	ENSMUST00000058914	Tuba1c	protein_coding	674	6.38	47	0	28	1.92	52	4.65	43	3.33	30	7.32	41	10.71	28	2.78	36
2.4	3.53	5.93	ENSMUST00000140969	Tuba1b	protein_coding	246	6.38	47	0	28	1.92	52	4.65	43	3.33	30	7.32	41	10.71	28	2.78	36
2.66	3.23	5.88	ENSMUST00000092576	Src	protein_coding	24	0	5	0	8	0	13	20	5	0	8	10	20	7.14	14	0	9
0.71	5.18	5.88	ENSMUST00000136329	Tuba1a	protein_coding	105	5.97	201	5.6	125	3.01	166	6.06	165	4.29	140	7.87	127	8.91	101	3.77	159
-2.81	8.7	5.88	ENSMUST00000108987	2008-09-01	protein_coding	245	20	5	0	6	16.67	6	0	6	10	10	12.5	8	0	9	0	7
5.88	0	5.88	ENSMUST00000147845	Atp6v0b	protein_coding	73	0	20	0	9	0	22	0	12	0	10	16.67	6	0	5	7.69	13
2.85	3.03	5.88	ENSMUST00000029175	Src	protein_coding	37	0	5	0	9	0	13	16.67	6	0	8	10	20	7.14	14	0	9
5.88	0	5.88	ENSMUST00000143961	Tcp1	protein_coding	335	0	20	0	12	0	14	0	16	10	20	0	8	0	12	9.09	11
5.88	0	5.88	ENSMUST00000136596	Atp6v0b	protein_coding	79	0	20	0	9	0	22	0	12	0	10	16.67	6	0	5	7.69	13
2.85	3.03	5.88	ENSMUST00000145715	Src	protein_coding	201	0	5	0	9	0	13	16.67	6	0	8	10	20	7.14	14	0	9
-2.81	8.7	5.88	ENSMUST00000117061	2008-09-01	protein_coding	191	20	5	0	6	16.67	6	0	6	10	10	12.5	8	0	9	0	7
1.66	4.23	5.88	ENSMUST00000142239	Rpl13a	protein_coding	342	0	16	13.33	15	0	24	6.25	16	0	7	16.67	6	0	11	10	10
1.53	4.35	5.88	ENSMUST00000161693	Top2b	protein_coding	380	0	10	0	13	0	8	13.33	15	0	6	11.11	9	9.09	11	0	8
5.88	0	5.88	ENSMUST00000071866	Rpl13a-ps1	protein_coding	435	0	13	0	8	0	12	0	13	0	7	12.5	8	0	10	11.11	9
3.61	2.27	5.88	ENSMUST00000198649	Cnn3	protein_coding	211	0	11	8.33	12	0	6	0	15	16.67	6	7.69	13	0	7	0	8
3.28	2.6	5.88	ENSMUST00000029570	Hiat1	protein_coding	1246	0	25	5.88	17	4.55	22	0	13	9.09	11	10	10	7.69	13	0	17
4.16	1.72	5.88	ENSMUST00000156374	Miip	protein_coding	1272	7.14	14	0	14	0	6	0	24	0	11	0	21	8.33	24	16.67	12
5.88	0	5.88	ENSMUST00000055808	Ywhag	protein_coding	250	0	10	0	7	0	7	0	12	12.5	8	0	18	5.56	18	14.29	7
-2.81	8.7	5.88	ENSMUST00000120878	2008-09-01	protein_coding	83	20	5	0	6	16.67	6	0	6	10	10	12.5	8	0	9	0	7
-2.81	8.7	5.88	ENSMUST00000147912	2008-09-01	protein_coding	64	20	5	0	6	16.67	6	0	6	10	10	12.5	8	0	9	0	7
5.88	0	5.88	ENSMUST00000198270	Ywhag	protein_coding	205	0	10	0	7	0	7	0	12	12.5	8	0	18	5.56	18	14.29	7
5.88	0	5.88	ENSMUST00000132073	Atp6v0b	protein_coding	33	0	19	0	9	0	22	0	12	0	10	16.67	6	0	5	7.69	13
5.88	0	5.88	ENSMUST00000151715	Tcp1	protein_coding	299	0	20	0	12	0	14	0	16	10	20	0	8	0	12	9.09	11
4.65	1.23	5.88	ENSMUST00000013304	Atp6v0d1	protein_coding	888	5	20	0	21	0	15	0	25	0	16	5.88	17	15	20	0	15
5.88	0	5.88	ENSMUST00000133003	Tcp1	protein_coding	325	0	20	0	12	0	14	0	16	10	20	0	8	0	12	9.09	11
-2.81	8.7	5.88	ENSMUST00000121334	2008-09-01	protein_coding	221	20	5	0	6	16.67	6	0	6	10	10	12.5	8	0	9	0	7
5.88	0	5.88	ENSMUST00000129632	Tcp1	protein_coding	325	0	20	0	12	0	14	0	16	10	20	0	8	0	12	9.09	11
4.16	1.72	5.88	ENSMUST00000173034	Miip	protein_coding	238	7.14	14	0	14	0	6	0	24	0	11	0	21	8.33	24	16.67	12
5.88	0	5.88	ENSMUST00000150204	Atp6v0b	protein_coding	66	0	20	0	9	0	22	0	12	0	10	16.67	6	0	5	7.69	13
5.88	0	5.88	ENSMUST00000138936	Rps17	protein_coding	137	0	12	0	9	0	11	0	17	25	8	0	9	0	8	0	9
3.56	2.33	5.88	ENSMUST00000017851	Serinc3	protein_coding	614	0	11	7.69	13	0	6	0	13	0	5	9.09	11	10	10	0	8
1.77	4.11	5.88	ENSMUST00000114048	Tmsb10	protein_coding	189	0	14	0	19	0	10	10	30	0	13	0	19	8.33	24	16.67	12
4.1	1.79	5.88	ENSMUST00000126643	Tcirg1	protein_coding	409	6.67	15	0	8	0	24	0	9	20	5	0	8	9.09	11	0	10
5.88	0	5.88	ENSMUST00000151287	Tcp1	protein_coding	392	0	20	0	12	0	14	0	16	10	20	0	8	0	12	9.09	11
5.88	0	5.88	ENSMUST00000036380	Atp6v0b	protein_coding	75	0	20	0	9	0	22	0	12	0	10	16.67	6	0	5	7.69	13
3.46	2.38	5.84	ENSMUST00000183265	Rnf4	protein_coding	3060	0	40	2.63	38	5.26	38	1.92	52	3.57	28	9.09	33	5.88	51	4	25
1.09	4.72	5.81	ENSMUST00000122912	Csrnp3	protein_coding	8528	1.69	59	6.38	47	4.65	43	6.35	63	4.17	48	5.71	35	7.41	27	6.67	45
3.33	2.47	5.8	ENSMUST00000019075	Natd1	protein_coding	559	0	14	4.17	24	5	20	0	23	0	16	5.88	17	8.7	23	7.69	13
1.3	4.49	5.8	ENSMUST00000003501	Elavl3	protein_coding	208	4.55	22	5.56	18	4.76	21	3.57	28	0	14	8.33	24	7.14	14	5.88	17
4.39	1.41	5.8	ENSMUST00000196194	Zfp697	protein_coding	1083	0	22	0	14	0	16	5.26	19	6.67	15	8.33	24	4.17	24	0	6
1.8	4	5.8	ENSMUST00000170837	Gm9844	protein_coding	23	0	15	0	19	0	11	10	30	0	14	0	19	8.33	24	16.67	12
5.77	0	5.77	ENSMUST00000021083	Hn1	protein_coding	45	0	32	0	9	0	31	0	7	0	8	0	5	10	10	6.9	29
5.77	0	5.77	ENSMUST00000111450	Gpr161	protein_coding	3085	0	16	0	10	0	9	0	17	0	9	6.25	16	10.53	19	0	8
-0.38	6.15	5.77	ENSMUST00000037023	Rps29	protein_coding	103	0	13	6.67	15	13.04	23	0	14	0	13	0	8	11.11	18	7.69	13
-0.37	6.14	5.77	ENSMUST00000126046	Ube2g1	protein_coding	927	6.9	29	3.7	27	9.52	21	5.41	37	0	22	6.45	31	7.14	28	8.7	23
1.63	4.08	5.71	ENSMUST00000144523	Eef1a1	protein_coding	64	0	8	8.33	12	5.88	17	0	12	0	5	0	8	20	10	0	12
-2.39	8.11	5.71	ENSMUST00000065167	Adrbk2	protein_coding	5735	0	10	16.67	6	0	7	14.29	14	0	7	0	8	18.18	11	0	9
5.71	0	5.71	ENSMUST00000168350	Serpinb6a	protein_coding	424	0	10	0	6	0	6	0	9	0	6	0	5	5.26	19	20	5
5.71	0	5.71	ENSMUST00000017629	Top2b	protein_coding	1314	0	18	0	7	0	16	0	12	0	6	20	5	6.25	16	0	8
5.71	0	5.71	ENSMUST00000166429	Sipa1l1	protein_coding	308	0	8	0	13	0	6	0	11	0	7	0	7	0	13	25	8
5.71	0	5.71	ENSMUST00000171034	Serpinb6a	protein_coding	576	0	10	0	6	0	6	0	9	0	6	0	5	5.26	19	20	5
5.71	0	5.71	ENSMUST00000053969	Sipa1l1	protein_coding	112	0	8	0	13	0	6	0	11	0	7	0	7	0	13	25	8
3.99	1.72	5.71	ENSMUST00000198325	Ilf2	protein_coding	1836	5.88	17	0	8	0	24	0	9	20	5	0	9	9.09	11	0	10
3.99	1.72	5.71	ENSMUST00000149220	St6galnac6	protein_coding	1507	5.88	17	0	8	0	24	0	9	20	5	0	9	9.09	11	0	10
4.05	1.67	5.71	ENSMUST00000030886	Miip	protein_coding	1163	7.14	14	0	17	0	5	0	24	0	12	0	21	8	25	16.67	12
4.05	1.67	5.71	ENSMUST00000113753	Tprkb	protein_coding	874	6.25	16	0	8	0	26	0	10	20	5	0	9	9.09	11	0	10
5.71	0	5.71	ENSMUST00000164627	Serpinb6a	protein_coding	620	0	10	0	6	0	6	0	9	0	6	0	5	5.26	19	20	5
2.21	3.51	5.71	ENSMUST00000042235	Eef1a1	protein_coding	150	0	12	7.69	13	5.26	19	0	13	0	5	0	8	20	10	0	12
3.99	1.72	5.71	ENSMUST00000170927	Dbf4	protein_coding	1675	6.25	16	0	8	0	25	0	9	20	5	0	9	9.09	11	0	10
5.71	0	5.71	ENSMUST00000002466	Nr2f6	protein_coding	373	0	5	0	5	0	10	0	9	8.33	12	0	10	14.29	7	0	6
4.05	1.67	5.71	ENSMUST00000172710	Miip	protein_coding	1127	7.14	14	0	17	0	5	0	24	0	12	0	21	8	25	16.67	12
2.14	3.57	5.71	ENSMUST00000156988	Eef1a1	protein_coding	217	0	11	7.69	13	5.26	19	0	13	0	5	0	8	20	10	0	12
5.71	0	5.71	ENSMUST00000125531	Csgalnact2	protein_coding	1898	0	12	0	10	0	8	0	9	11.11	9	0	10	0	10	16.67	6
4.05	1.67	5.71	ENSMUST00000067137	Tprkb	protein_coding	757	6.25	16	0	8	0	26	0	10	20	5	0	9	9.09	11	0	10
3.44	2.27	5.71	ENSMUST00000003501	Elavl3	protein_coding	301	0	5	0	12	0	12	6.67	15	20	5	0	19	0	6	20	5
3.96	1.75	5.71	ENSMUST00000028802	Casc5	protein_coding	6667	6.25	16	0	8	0	24	0	9	20	5	0	9	9.09	11	0	10
3.99	1.72	5.71	ENSMUST00000123684	Fxn	protein_coding	970	5.88	17	0	8	0	24	0	9	20	5	0	9	9.09	11	0	10
1.63	4.08	5.71	ENSMUST00000126614	Eef1a1	protein_coding	64	0	8	8.33	12	5.88	17	0	12	0	5	0	8	20	10	0	12
5.71	0	5.71	ENSMUST00000159987	Top2b	protein_coding	401	0	18	0	7	0	16	0	12	0	6	20	5	6.25	16	0	8
2.38	3.33	5.71	ENSMUST00000034699	Scg3	protein_coding	71	0	7	0	6	9.09	11	0	6	0	9	16.67	6	11.11	9	0	11
1.94	3.77	5.71	ENSMUST00000154207	Eef1a1	protein_coding	142	0	9	7.69	13	5.56	18	0	13	0	5	0	8	20	10	0	12
3.08	2.63	5.71	ENSMUST00000168047	Atp13a2	protein_coding	2758	0	10	0	10	0	12	16.67	6	8.33	12	0	7	0	6	10	10
5.71	0	5.71	ENSMUST00000043552	Serpinb6a	protein_coding	619	0	10	0	6	0	6	0	9	0	6	0	5	5.26	19	20	5
4.05	1.67	5.71	ENSMUST00000171700	Aspscr1	protein_coding	1970	6.25	16	0	8	0	26	0	10	20	5	0	9	9.09	11	0	10
4.05	1.67	5.71	ENSMUST00000201244	Alms1	protein_coding	1391	5.56	18	0	8	0	24	0	10	20	5	0	9	9.09	11	0	10
5.71	0	5.71	ENSMUST00000125973	Vps16	protein_coding	46	0	15	0	15	0	10	0	14	12.5	8	0	8	7.14	14	0	5
5.71	0	5.71	ENSMUST00000132630	Nr2f6	protein_coding	319	0	5	0	5	0	10	0	9	8.33	12	0	10	14.29	7	0	6
3.99	1.72	5.71	ENSMUST00000081333	Fxn	protein_coding	964	5.88	17	0	8	0	24	0	9	20	5	0	9	9.09	11	0	10
3.99	1.72	5.71	ENSMUST00000024887	Ndufaf7	protein_coding	1524	5.88	17	0	8	0	24	0	9	20	5	0	9	9.09	11	0	10
5.71	0	5.71	ENSMUST00000167260	Serpinb6a	protein_coding	645	0	10	0	6	0	6	0	9	0	6	0	5	5.26	19	20	5
4.05	1.67	5.71	ENSMUST00000119975	Miip	protein_coding	1314	7.14	14	0	17	0	5	0	24	0	12	0	21	8	25	16.67	12
5.71	0	5.71	ENSMUST00000108277	Tnfaip1	protein_coding	206	0	7	0	10	0	9	0	11	0	12	0	5	16.67	6	8.33	12
5.71	0	5.71	ENSMUST00000167163	Serpinb6a	protein_coding	726	0	10	0	6	0	6	0	9	0	6	0	5	5.26	19	20	5
4.02	1.69	5.71	ENSMUST00000115632	Mre11a	protein_coding	5376	5.56	18	0	8	0	24	0	9	20	5	0	9	9.09	11	0	10
3.99	1.72	5.71	ENSMUST00000172641	Psmd11	protein_coding	2400	5.88	17	0	8	0	24	0	9	20	5	0	9	9.09	11	0	10
3.99	1.72	5.71	ENSMUST00000152735	Nkiras1	protein_coding	608	6.25	16	0	8	0	25	0	9	20	5	0	9	9.09	11	0	10
5.71	0	5.71	ENSMUST00000017188	Serpinb6a	protein_coding	585	0	10	0	6	0	6	0	9	0	6	0	5	5.26	19	20	5
5.71	0	5.71	ENSMUST00000076532	Serpinb6a	protein_coding	576	0	10	0	6	0	6	0	9	0	6	0	5	5.26	19	20	5
5.71	0	5.71	ENSMUST00000171985	Serpinb6a	protein_coding	399	0	10	0	6	0	6	0	9	0	6	0	5	5.26	19	20	5
3.08	2.63	5.71	ENSMUST00000127833	Atp13a2	protein_coding	2509	0	10	0	10	0	12	16.67	6	8.33	12	0	7	0	6	10	10
3.99	1.72	5.71	ENSMUST00000112370	Mfsd4	protein_coding	2474	5.88	17	0	8	0	24	0	9	20	5	0	9	9.09	11	0	10
3.99	1.72	5.71	ENSMUST00000126970	Abcb9	protein_coding	1328	6.25	16	0	8	0	25	0	9	20	5	0	9	9.09	11	0	10
3.96	1.75	5.71	ENSMUST00000197850	Cspg5	protein_coding	5641	6.25	16	0	8	0	24	0	9	20	5	0	9	9.09	11	0	10
5.71	0	5.71	ENSMUST00000151938	Brcc3	protein_coding	270	0	11	0	6	0	15	0	13	0	7	10	10	11.11	9	0	9
5.71	0	5.71	ENSMUST00000111668	Camkk2	protein_coding	2985	0	9	0	9	0	9	0	12	0	7	0	9	18.18	11	0	8
5.71	0	5.71	ENSMUST00000171252	Serpinb6a	protein_coding	602	0	10	0	6	0	6	0	9	0	6	0	5	5.26	19	20	5
3.08	2.63	5.71	ENSMUST00000151517	Atp13a2	protein_coding	2559	0	10	0	10	0	12	16.67	6	8.33	12	0	7	0	6	10	10
4.05	1.67	5.71	ENSMUST00000002063	Ap4e1	protein_coding	4499	6.25	16	0	8	0	26	0	10	20	5	0	9	9.09	11	0	10
4.05	1.67	5.71	ENSMUST00000113752	Tprkb	protein_coding	660	6.25	16	0	8	0	26	0	10	20	5	0	9	9.09	11	0	10
3.08	2.63	5.71	ENSMUST00000037055	Atp13a2	protein_coding	2509	0	10	0	10	0	12	16.67	6	8.33	12	0	7	0	6	10	10
1.41	4.3	5.71	ENSMUST00000068792	Tmem245	protein_coding	12144	0	25	7.69	26	5.88	17	4	25	7.14	14	0	18	11.54	26	0	12
1	4.7	5.7	ENSMUST00000001204	Calm1	protein_coding	2924	4.3	93	4	25	4.92	61	5.45	55	5.56	36	0	33	6.67	45	9.09	44
1	4.7	5.7	ENSMUST00000110082	Calm1	protein_coding	3044	4.3	93	4	25	4.92	61	5.45	55	5.56	36	0	33	6.67	45	9.09	44
4.45	1.21	5.66	ENSMUST00000082337	Mdc1	protein_coding	6509	2.17	46	2.5	40	0	42	0	37	3.45	29	3.12	32	0	19	15.38	26
4.48	1.18	5.66	ENSMUST00000198147	Tbck	protein_coding	2967	2.08	48	2.63	38	0	46	0	38	3.57	28	3.12	32	0	20	15.38	26
3.7	1.96	5.66	ENSMUST00000171572	Dvl3	protein_coding	159	0	8	0	12	0	14	5.88	17	0	9	13.33	15	0	16	7.69	13
3.7	1.96	5.66	ENSMUST00000003318	Dvl3	protein_coding	241	0	8	0	12	0	14	5.88	17	0	9	13.33	15	0	16	7.69	13
3.62	2.04	5.66	ENSMUST00000169552	Dvl3	protein_coding	37	0	8	0	11	0	13	5.88	17	0	9	13.33	15	0	16	7.69	13
3.7	1.96	5.66	ENSMUST00000171774	Dvl3	protein_coding	117	0	8	0	12	0	14	5.88	17	0	9	13.33	15	0	16	7.69	13
1.68	3.97	5.65	ENSMUST00000041466	Zbed5	protein_coding	272	4.44	90	6.98	86	2.48	121	2.83	106	7.81	64	2.47	81	8	100	3.57	56
1.68	3.97	5.65	ENSMUST00000131645	Chchd2	protein_coding	218	4.44	90	6.98	86	2.48	121	2.83	106	7.81	64	2.47	81	8	100	3.57	56
1.68	3.97	5.65	ENSMUST00000094280	Chchd2	protein_coding	415	4.44	90	6.98	86	2.48	121	2.83	106	7.81	64	2.47	81	8	100	3.57	56
1.68	3.97	5.65	ENSMUST00000077320	Zbed5	protein_coding	308	4.44	90	6.98	86	2.48	121	2.83	106	7.81	64	2.47	81	8	100	3.57	56
3.69	1.92	5.62	ENSMUST00000022538	Mrpl57	protein_coding	233	0	20	0	32	0	20	6.25	32	9.52	21	0	29	8	25	7.14	14
4.43	1.18	5.61	ENSMUST00000182881	Rbm25	protein_coding	2461	2.08	48	2.63	38	0	46	0	38	3.57	28	3.12	32	0	20	14.81	27
5.56	0	5.56	ENSMUST00000160800	Nrxn1	protein_coding	1732	0	15	0	16	0	13	0	24	7.14	14	13.33	15	0	18	0	7
3.83	1.72	5.56	ENSMUST00000107773	Tmod1	protein_coding	2317	6.25	16	0	8	0	25	0	9	20	5	0	9	9.09	11	0	11
5.56	0	5.56	ENSMUST00000080178	Pabpc4	protein_coding	1548	0	7	0	5	0	7	0	5	12.5	8	0	11	10	10	0	7
5.56	0	5.56	ENSMUST00000160844	Nrxn1	protein_coding	2070	0	15	0	16	0	13	0	24	7.14	14	13.33	15	0	18	0	7
3.33	2.22	5.56	ENSMUST00000178969	Mapk8ip3	protein_coding	4972	8.33	12	0	10	0	12	0	11	0	9	7.69	13	12.5	8	0	6
5.56	0	5.56	ENSMUST00000078734	Pabpc4	protein_coding	1364	0	7	0	5	0	7	0	5	12.5	8	0	11	10	10	0	7
1.39	4.17	5.56	ENSMUST00000170299	Acin1	protein_coding	109	14.29	7	0	5	5.56	18	0	18	0	8	12.5	8	0	9	9.09	11
5.56	0	5.56	ENSMUST00000046257	Sptan1	protein_coding	494	0	16	0	5	0	10	0	7	0	6	16.67	12	0	6	0	12
3.33	2.22	5.56	ENSMUST00000121787	Mapk8ip3	protein_coding	4851	8.33	12	0	10	0	12	0	11	0	9	7.69	13	12.5	8	0	6
3.83	1.72	5.56	ENSMUST00000114641	Cntnap2	protein_coding	8549	6.25	16	0	8	0	25	0	9	20	5	0	10	9.09	11	0	10
3.33	2.22	5.56	ENSMUST00000121723	Mapk8ip3	protein_coding	4831	8.33	12	0	10	0	12	0	11	0	9	7.69	13	12.5	8	0	6
5.56	0	5.56	ENSMUST00000095083	Sptan1	protein_coding	497	0	16	0	5	0	10	0	7	0	6	16.67	12	0	6	0	12
5.56	0	5.56	ENSMUST00000020954	Trappc12	protein_coding	1419	0	8	0	10	0	12	0	9	12.5	8	0	13	0	9	16.67	6
3.33	2.22	5.56	ENSMUST00000115229	Mapk8ip3	protein_coding	4996	8.33	12	0	10	0	12	0	11	0	9	7.69	13	12.5	8	0	6
3.77	1.79	5.56	ENSMUST00000025402	Gnal	protein_coding	3460	6.67	15	0	8	0	24	0	9	20	5	0	9	9.09	11	0	11
-5.31	10.87	5.56	ENSMUST00000109546	Vcan	protein_coding	11059	25	12	0	9	0	12	15.38	13	14.29	7	10	10	0	7	0	12
5.56	0	5.56	ENSMUST00000100225	Sptan1	protein_coding	497	0	16	0	5	0	10	0	7	0	6	16.67	12	0	6	0	12
5.56	0	5.56	ENSMUST00000171788	4931428F04Rik	protein_coding	203	0	9	0	5	0	7	0	12	22.22	9	0	11	0	8	0	8
5.56	0	5.56	ENSMUST00000183940	Pabpc4	protein_coding	1753	0	7	0	5	0	7	0	5	12.5	8	0	11	10	10	0	7
5.56	0	5.56	ENSMUST00000054059	Nrxn1	protein_coding	718	0	15	0	16	0	13	0	24	7.14	14	13.33	15	0	18	0	7
3.86	1.69	5.56	ENSMUST00000107037	Hexim2	protein_coding	960	0	13	0	12	7.69	13	0	21	16.67	6	0	10	0	12	12.5	8
5.56	0	5.56	ENSMUST00000174331	Nrxn1	protein_coding	907	0	15	0	16	0	13	0	24	7.14	14	13.33	15	0	18	0	7
5.56	0	5.56	ENSMUST00000019405	Map1s	protein_coding	1211	0	8	0	11	0	11	0	13	7.69	13	4.76	21	7.14	14	0	6
5.56	0	5.56	ENSMUST00000161115	B3gat1	protein_coding	1494	0	6	0	6	0	6	0	10	0	8	8.33	12	0	11	20	5
2.85	2.7	5.56	ENSMUST00000088512	Rnps1	protein_coding	1303	8.33	12	0	8	0	9	0	8	0	10	14.29	7	0	9	10	10
5.56	0	5.56	ENSMUST00000113719	Sptan1	protein_coding	617	0	16	0	5	0	10	0	7	0	6	16.67	12	0	6	0	12
5.56	0	5.56	ENSMUST00000160899	B3gat1	protein_coding	1857	0	6	0	6	0	6	0	10	0	8	8.33	12	0	11	20	5
2.82	2.74	5.56	ENSMUST00000100497	Actb	protein_coding	853	6.25	16	0	13	0	22	4.55	22	14.29	14	0	13	0	11	6.25	16
3.33	2.22	5.56	ENSMUST00000115228	Mapk8ip3	protein_coding	4844	8.33	12	0	10	0	12	0	11	0	9	7.69	13	12.5	8	0	6
5.56	0	5.56	ENSMUST00000106243	Pabpc4	protein_coding	1634	0	7	0	5	0	7	0	5	12.5	8	0	11	10	10	0	7
2.82	2.74	5.56	ENSMUST00000167721	Actb	protein_coding	561	6.25	16	0	13	0	22	4.55	22	14.29	14	0	13	0	11	6.25	16
5.56	0	5.56	ENSMUST00000130473	Taf6	protein_coding	54	0	18	0	9	0	13	0	19	12.5	8	0	13	0	7	12.5	8
5.56	0	5.56	ENSMUST00000113741	Sptan1	protein_coding	548	0	16	0	5	0	10	0	7	0	6	16.67	12	0	6	0	12
5.56	0	5.56	ENSMUST00000087200	Gnl1	protein_coding	378	0	14	0	6	0	9	0	13	9.09	11	0	7	11.11	9	0	9
3.77	1.79	5.56	ENSMUST00000076605	Gnal	protein_coding	3067	6.67	15	0	8	0	24	0	9	20	5	0	9	9.09	11	0	11
5.56	0	5.56	ENSMUST00000064433	Tmod2	protein_coding	252	0	10	0	6	0	11	0	6	0	6	0	11	15.38	13	0	6
0	5.56	5.56	ENSMUST00000128917	Prdm15	protein_coding	27	0	6	0	8	18.18	11	0	11	9.09	11	7.69	13	0	5	0	7
5.56	0	5.56	ENSMUST00000161402	Nrxn1	protein_coding	718	0	15	0	16	0	13	0	24	7.14	14	13.33	15	0	18	0	7
2.05	3.51	5.56	ENSMUST00000160561	2700081O15Rik	protein_coding	1489	5.88	17	16.67	6	0	22	0	12	0	11	5.88	17	0	11	13.33	15
2.05	3.51	5.56	ENSMUST00000161907	2700081O15Rik	protein_coding	795	5.88	17	16.67	6	0	22	0	12	0	11	5.88	17	0	11	13.33	15
5.56	0	5.56	ENSMUST00000170994	Trappc12	protein_coding	1419	0	8	0	10	0	12	0	9	12.5	8	0	13	0	9	16.67	6
5.56	0	5.56	ENSMUST00000143918	Sptan1	protein_coding	500	0	16	0	5	0	10	0	7	0	6	16.67	12	0	6	0	12
1.39	4.17	5.56	ENSMUST00000167495	Acin1	protein_coding	470	14.29	7	0	5	5.56	18	0	18	0	8	12.5	8	0	9	9.09	11
2.85	2.7	5.56	ENSMUST00000115371	Rnps1	protein_coding	1122	8.33	12	0	8	0	9	0	8	0	10	14.29	7	0	9	10	10
5.56	0	5.56	ENSMUST00000072671	Nrxn1	protein_coding	899	0	15	0	16	0	13	0	24	7.14	14	13.33	15	0	18	0	7
3.33	2.22	5.56	ENSMUST00000088345	Mapk8ip3	protein_coding	4963	8.33	12	0	10	0	12	0	11	0	9	7.69	13	12.5	8	0	6
3.86	1.69	5.56	ENSMUST00000062530	Hexim2	protein_coding	964	0	13	0	12	7.69	13	0	21	16.67	6	0	10	0	12	12.5	8
0	5.56	5.56	ENSMUST00000133695	Ing4	protein_coding	5	5.26	19	0	16	7.14	14	8.7	23	0	15	15.79	19	3.45	29	0	9
1.85	3.7	5.56	ENSMUST00000197673	Ccdc62	protein_coding	3145	7.14	14	0	12	0	14	7.14	14	0	8	0	9	14.29	7	8.33	12
2.05	3.51	5.56	ENSMUST00000159348	2700081O15Rik	protein_coding	2050	5.88	17	16.67	6	0	22	0	12	0	11	5.88	17	0	11	13.33	15
-5.31	10.87	5.56	ENSMUST00000159910	Vcan	protein_coding	7992	25	12	0	9	0	12	15.38	13	14.29	7	10	10	0	7	0	12
5.56	0	5.56	ENSMUST00000113717	Sptan1	protein_coding	617	0	16	0	5	0	10	0	7	0	6	16.67	12	0	6	0	12
3.83	1.72	5.56	ENSMUST00000199100	Cntnap2	protein_coding	5005	6.25	16	0	8	0	25	0	9	20	5	0	10	9.09	11	0	10
5.56	0	5.56	ENSMUST00000129241	Sptan1	protein_coding	388	0	16	0	5	0	10	0	7	0	6	16.67	12	0	6	0	12
3.94	1.61	5.56	ENSMUST00000034955	Spg21	protein_coding	391	0	20	0	12	6.25	16	0	14	0	14	11.11	9	11.11	18	0	13
2.85	2.7	5.56	ENSMUST00000163717	Rnps1	protein_coding	1425	8.33	12	0	8	0	9	0	8	0	10	14.29	7	0	9	10	10
3.33	2.22	5.56	ENSMUST00000117509	Mapk8ip3	protein_coding	4838	8.33	12	0	10	0	12	0	11	0	9	7.69	13	12.5	8	0	6
5.56	0	5.56	ENSMUST00000161102	Nrxn1	protein_coding	1802	0	15	0	16	0	13	0	24	7.14	14	13.33	15	0	18	0	7
5.56	0	5.56	ENSMUST00000106241	Pabpc4	protein_coding	1627	0	7	0	5	0	7	0	5	12.5	8	0	11	10	10	0	7
5.56	0	5.56	ENSMUST00000168129	Trappc12	protein_coding	1193	0	8	0	10	0	12	0	9	12.5	8	0	13	0	9	16.67	6
5.5	0	5.5	ENSMUST00000044911	Stub1	protein_coding	722	0	17	0	24	0	18	0	32	9.09	22	5.41	37	2.44	41	11.11	9
5.48	0	5.48	ENSMUST00000138659	Gnao1	protein_coding	254	0	18	0	17	0	21	0	27	6.25	16	6.67	15	8.33	24	0	18
5.48	0	5.48	ENSMUST00000125716	Gnao1	protein_coding	727	0	18	0	17	0	21	0	27	6.25	16	6.67	15	8.33	24	0	18
5.48	0	5.48	ENSMUST00000034198	Gnao1	protein_coding	729	0	18	0	17	0	21	0	27	6.25	16	6.67	15	8.33	24	0	18
5.48	0	5.48	ENSMUST00000127900	Gnao1	protein_coding	70	0	18	0	17	0	21	0	27	6.25	16	6.67	15	8.33	24	0	18
5.48	0	5.48	ENSMUST00000137202	Gnao1	protein_coding	277	0	18	0	17	0	21	0	27	6.25	16	6.67	15	8.33	24	0	18
1.85	3.62	5.47	ENSMUST00000085358	Tex9	protein_coding	3218	1.54	65	3.51	57	0	58	7.29	96	5.66	53	6.25	48	4	50	6	50
-0.02	5.47	5.46	ENSMUST00000188382	2410002F23Rik	protein_coding	125	5.28	360	5.36	112	6.34	331	4.08	147	5.93	118	1.59	63	2.17	46	6.64	286
-1.33	6.78	5.45	ENSMUST00000191598	Ndufv3	protein_coding	45	5	20	0	10	15.38	13	6.25	16	7.14	14	6.67	15	6.67	15	0	11
-1.33	6.78	5.45	ENSMUST00000064798	Ndufv3	protein_coding	115	5	20	0	10	15.38	13	6.25	16	7.14	14	6.67	15	6.67	15	0	11
-0.8	6.25	5.45	ENSMUST00000104891	Gm10912	protein_coding	26	0	13	7.69	13	0	6	12.5	16	0	9	0	12	15	20	0	14
5.45	0	5.45	ENSMUST00000036125	Eif4h	protein_coding	1857	0	10	0	18	0	12	0	17	0	13	7.14	14	5.56	18	10	10
-1.33	6.78	5.45	ENSMUST00000046288	Ndufv3	protein_coding	72	5	20	0	10	15.38	13	6.25	16	7.14	14	6.67	15	6.67	15	0	11
-1.33	6.78	5.45	ENSMUST00000189436	Ndufv3	protein_coding	80	5	20	0	10	15.38	13	6.25	16	7.14	14	6.67	15	6.67	15	0	11
5.45	0	5.45	ENSMUST00000202622	Eif4h	protein_coding	2060	0	10	0	18	0	12	0	17	0	13	7.14	14	5.56	18	10	10
5.45	0	5.45	ENSMUST00000107359	Megf9	protein_coding	1807	0	20	0	14	0	17	0	23	6.25	16	0	8	9.52	21	0	10
5.41	0	5.41	ENSMUST00000169383	Gtpbp2	protein_coding	1391	0	8	0	10	0	9	0	10	0	7	14.29	14	0	10	0	6
5.41	0	5.41	ENSMUST00000172170	Gtpbp2	protein_coding	1392	0	8	0	10	0	9	0	10	0	7	14.29	14	0	10	0	6
3.96	1.45	5.41	ENSMUST00000100497	Actb	protein_coding	186	0	25	0	5	2.94	34	0	5	0	5	0	8	18.18	11	0	13
2.84	2.56	5.41	ENSMUST00000160371	Timm44	protein_coding	521	0	10	0	8	0	8	7.69	13	0	9	0	11	8.33	12	20	5
5.41	0	5.41	ENSMUST00000170287	Hmgcr	protein_coding	1630	0	6	0	5	0	10	0	9	11.11	9	0	7	8.33	12	0	9
3.96	1.45	5.41	ENSMUST00000163829	Actb	protein_coding	154	0	25	0	5	2.94	34	0	5	0	5	0	8	18.18	11	0	13
3.96	1.45	5.41	ENSMUST00000106216	Actb	protein_coding	172	0	25	0	5	2.94	34	0	5	0	5	0	8	18.18	11	0	13
3.96	1.45	5.41	ENSMUST00000165629	Actb	protein_coding	104	0	25	0	5	2.94	34	0	5	0	5	0	8	18.18	11	0	13
2.84	2.56	5.41	ENSMUST00000003029	Timm44	protein_coding	560	0	10	0	8	0	8	7.69	13	0	9	0	11	8.33	12	20	5
5.41	0	5.41	ENSMUST00000138265	Psmb3	protein_coding	122	0	20	0	9	0	20	0	19	14.29	7	0	6	10	10	0	14
5.41	0	5.41	ENSMUST00000171788	4931428F04Rik	protein_coding	236	0	10	0	5	0	8	0	11	0	8	9.09	11	0	10	12.5	8
3.52	1.89	5.41	ENSMUST00000033380	Cdk16	protein_coding	578	0	13	0	8	0	13	5.26	19	0	10	0	9	0	8	20	10
3.96	1.45	5.41	ENSMUST00000167386	Actb	protein_coding	157	0	25	0	5	2.94	34	0	5	0	5	0	8	18.18	11	0	13
2.84	2.56	5.41	ENSMUST00000202129	Nsg1	protein_coding	53	11.11	9	0	8	0	12	0	10	0	5	10	10	10	10	0	12
5.41	0	5.41	ENSMUST00000053413	Cdk5r1	protein_coding	1701	0	15	0	13	0	17	0	23	10	10	0	12	0	6	11.11	9
5.41	0	5.41	ENSMUST00000159348	2700081O15Rik	protein_coding	2047	0	14	0	5	0	15	0	6	0	8	9.09	11	0	8	10	10
5.41	0	5.41	ENSMUST00000161907	2700081O15Rik	protein_coding	792	0	14	0	5	0	15	0	6	0	8	9.09	11	0	8	10	10
3.23	2.17	5.41	ENSMUST00000170297	Pofut1	protein_coding	654	0	14	0	6	0	9	5.88	17	0	8	0	9	0	9	18.18	11
5.41	0	5.41	ENSMUST00000160561	2700081O15Rik	protein_coding	1486	0	14	0	5	0	15	0	6	0	8	9.09	11	0	8	10	10
3.23	2.17	5.41	ENSMUST00000049863	Pofut1	protein_coding	784	0	14	0	6	0	9	5.88	17	0	8	0	9	0	9	18.18	11
2.84	2.56	5.41	ENSMUST00000149827	Timm44	protein_coding	532	0	10	0	8	0	8	7.69	13	0	9	0	11	8.33	12	20	5
3.74	1.67	5.41	ENSMUST00000153936	Wipi2	protein_coding	3153	5.56	18	0	8	0	24	0	10	20	5	0	9	8.33	12	0	11
5.41	0	5.41	ENSMUST00000035237	Usp4	protein_coding	2668	0	14	0	11	0	15	0	15	12.5	8	14.29	7	0	12	0	10
5.41	0	5.41	ENSMUST00000024748	Gtpbp2	protein_coding	1426	0	8	0	10	0	9	0	10	0	7	14.29	14	0	10	0	6
3.23	2.17	5.41	ENSMUST00000099191	Pofut1	protein_coding	358	0	14	0	6	0	9	5.88	17	0	8	0	9	0	9	18.18	11
3.74	1.67	5.41	ENSMUST00000098942	Spc24	protein_coding	1047	5.56	18	0	8	0	24	0	10	20	5	0	9	8.33	12	0	11
3.74	1.67	5.41	ENSMUST00000065248	Cd8b1	protein_coding	1383	5.56	18	0	8	0	24	0	10	20	5	0	9	8.33	12	0	11
2.84	2.56	5.41	ENSMUST00000161143	Timm44	protein_coding	529	0	10	0	8	0	8	7.69	13	0	9	0	11	8.33	12	20	5
2.84	2.56	5.41	ENSMUST00000160549	Timm44	protein_coding	520	0	10	0	8	0	8	7.69	13	0	9	0	11	8.33	12	20	5
2.63	2.78	5.41	ENSMUST00000089011	Snn	protein_coding	418	12.5	8	0	10	0	12	0	6	0	9	16.67	12	0	11	0	5
5.41	0	5.41	ENSMUST00000003451	Rnd1	protein_coding	1792	0	18	0	15	0	16	0	18	0	11	10	10	0	7	11.11	9
3.71	1.69	5.41	ENSMUST00000154467	Chka	protein_coding	3224	5.56	18	0	8	0	24	0	9	20	5	0	9	8.33	12	0	11
3.23	2.17	5.41	ENSMUST00000152390	Pofut1	protein_coding	2201	0	14	0	6	0	9	5.88	17	0	8	0	9	0	9	18.18	11
3.23	2.17	5.41	ENSMUST00000099192	Pofut1	protein_coding	766	0	14	0	6	0	9	5.88	17	0	8	0	9	0	9	18.18	11
3.74	1.67	5.41	ENSMUST00000152826	Mbtps2	protein_coding	690	5.56	18	0	8	0	24	0	10	20	5	0	9	8.33	12	0	11
5.41	0	5.41	ENSMUST00000140545	Tmem9	protein_coding	101	0	6	0	11	0	9	0	5	28.57	7	0	10	0	8	0	12
5.41	0	5.41	ENSMUST00000103147	Psmb3	protein_coding	157	0	20	0	9	0	20	0	19	14.29	7	0	6	10	10	0	14
3.52	1.89	5.41	ENSMUST00000132365	Cdk16	protein_coding	552	0	13	0	8	0	13	5.26	19	0	10	0	9	0	8	20	10
5.41	0	5.41	ENSMUST00000194959	Usp4	protein_coding	2467	0	14	0	11	0	15	0	15	12.5	8	14.29	7	0	12	0	10
3.48	1.92	5.41	ENSMUST00000171095	Dock3	protein_coding	2359	0	18	0	10	0	9	6.67	15	0	10	16.67	12	0	9	0	6
3.48	1.92	5.41	ENSMUST00000044532	Dock3	protein_coding	7194	0	18	0	10	0	9	6.67	15	0	10	16.67	12	0	9	0	6
5.41	0	5.41	ENSMUST00000163941	Gtpbp2	protein_coding	750	0	8	0	10	0	9	0	10	0	7	14.29	14	0	10	0	6
3.74	1.67	5.41	ENSMUST00000141873	Srp72	protein_coding	1129	5.56	18	0	8	0	24	0	10	20	5	0	9	8.33	12	0	11
5.41	0	5.41	ENSMUST00000022176	Hmgcr	protein_coding	1754	0	6	0	5	0	10	0	9	11.11	9	0	7	8.33	12	0	9
3.74	1.67	5.41	ENSMUST00000143980	Wipi2	protein_coding	105	5.56	18	0	8	0	24	0	10	20	5	0	9	8.33	12	0	11
3.23	2.17	5.41	ENSMUST00000109794	Pofut1	protein_coding	739	0	14	0	6	0	9	5.88	17	0	8	0	9	0	9	18.18	11
5.41	0	5.41	ENSMUST00000169778	Gtpbp2	protein_coding	519	0	8	0	10	0	9	0	10	0	7	14.29	14	0	10	0	6
3.96	1.45	5.41	ENSMUST00000171419	Actb	protein_coding	212	0	25	0	5	2.94	34	0	5	0	5	0	8	18.18	11	0	13
5.41	0	5.41	ENSMUST00000098781	AA386476	protein_coding	1358	0	10	0	6	0	15	0	12	12.5	8	0	8	11.11	9	0	12
-0.26	5.64	5.38	ENSMUST00000181173	Gm3839	protein_coding	478	4.39	114	11.36	44	4.72	106	5.48	73	5.26	57	4.65	43	3.85	26	6.67	60
2.18	3.17	5.36	ENSMUST00000133785	Rpl35a	protein_coding	1376	7.14	14	0	16	0	22	9.09	11	10	10	6.67	15	6.25	16	0	15
3.55	1.79	5.33	ENSMUST00000161431	B3gat1	protein_coding	191	0	13	0	10	4.76	21	0	12	0	9	10.71	28	4	25	0	13
3.55	1.79	5.33	ENSMUST00000160899	B3gat1	protein_coding	266	0	13	0	10	4.76	21	0	12	0	9	10.71	28	4	25	0	13
3.55	1.79	5.33	ENSMUST00000115269	B3gat1	protein_coding	143	0	13	0	10	4.76	21	0	12	0	9	10.71	28	4	25	0	13
3.55	1.79	5.33	ENSMUST00000159799	B3gat1	protein_coding	170	0	13	0	10	4.76	21	0	12	0	9	10.71	28	4	25	0	13
3.54	1.72	5.26	ENSMUST00000089655	Kalrn	protein_coding	3272	0	16	0	7	0	17	5.56	18	8.33	12	0	5	0	10	9.09	11
1.93	3.33	5.26	ENSMUST00000099441	Slc35d2	protein_coding	1911	0	18	0	7	7.14	14	4.76	21	0	6	5	20	9.52	21	0	10
5.26	0	5.26	ENSMUST00000142058	Usp5	protein_coding	70	0	15	0	15	0	23	0	12	14.29	7	0	6	7.69	13	0	12
3.54	1.72	5.26	ENSMUST00000114947	Kalrn	protein_coding	1383	0	16	0	7	0	17	5.56	18	8.33	12	0	5	0	10	9.09	11
2.79	2.47	5.26	ENSMUST00000006629	Sptbn1	protein_coding	3210	4.76	21	6.25	16	0	20	0	24	10	10	5	20	4.76	21	0	6
2.79	2.47	5.26	ENSMUST00000124231	Sptbn1	protein_coding	3190	4.76	21	6.25	16	0	20	0	24	10	10	5	20	4.76	21	0	6
5.26	0	5.26	ENSMUST00000168566	Zmat3	protein_coding	3792	0	15	0	10	0	11	0	18	0	11	0	8	20	5	7.14	14
5.26	0	5.26	ENSMUST00000189896	Cdv3	protein_coding	87	0	18	0	5	0	19	0	14	0	10	12.5	8	9.09	11	0	9
5.26	0	5.26	ENSMUST00000035987	Map3k9	protein_coding	4435	0	5	0	7	0	10	0	8	0	10	9.09	11	11.11	9	0	8
2.79	2.47	5.26	ENSMUST00000102838	Sptbn1	protein_coding	3328	4.76	21	6.25	16	0	20	0	24	10	10	5	20	4.76	21	0	6
5.26	0	5.26	ENSMUST00000029199	Zmat3	protein_coding	3913	0	15	0	10	0	11	0	18	0	11	0	8	20	5	7.14	14
2.49	2.78	5.26	ENSMUST00000030257	Cachd1	protein_coding	855	0	7	11.11	9	0	6	0	14	12.5	8	0	6	7.69	13	0	11
2.79	2.47	5.26	ENSMUST00000011877	Sptbn1	protein_coding	2988	4.76	21	6.25	16	0	20	0	24	10	10	5	20	4.76	21	0	6
3.54	1.72	5.26	ENSMUST00000114960	Kalrn	protein_coding	3207	0	16	0	7	0	17	5.56	18	8.33	12	0	5	0	10	9.09	11
0.42	4.84	5.26	ENSMUST00000115076	Rpl35a	protein_coding	102	0	14	5.26	19	10	10	5.26	19	5.56	18	11.11	18	3.23	31	0	9
5.26	0	5.26	ENSMUST00000035484	Cdv3	protein_coding	308	0	18	0	5	0	19	0	14	0	10	12.5	8	9.09	11	0	9
1.56	3.7	5.26	ENSMUST00000144337	Tmsb10	protein_coding	33	0	15	0	20	0	15	9.68	31	0	14	0	20	7.41	27	13.33	15
5.26	0	5.26	ENSMUST00000165219	Clp1	protein_coding	2466	0	15	0	8	0	10	0	9	11.11	9	0	10	8.33	12	0	7
-3.25	8.51	5.26	ENSMUST00000061446	Tmem130	protein_coding	1161	10	10	16.67	18	0	10	0	9	0	13	4.76	21	7.69	13	10	10
2.49	2.78	5.26	ENSMUST00000097955	Cachd1	protein_coding	855	0	7	11.11	9	0	6	0	14	12.5	8	0	6	7.69	13	0	11
5.26	0	5.26	ENSMUST00000122110	Usp5	protein_coding	97	0	15	0	15	0	23	0	12	14.29	7	0	6	7.69	13	0	12
3.54	1.72	5.26	ENSMUST00000151491	Kalrn	protein_coding	2407	0	16	0	7	0	17	5.56	18	8.33	12	0	5	0	10	9.09	11
3.54	1.72	5.26	ENSMUST00000076810	Kalrn	protein_coding	3109	0	16	0	7	0	17	5.56	18	8.33	12	0	5	0	10	9.09	11
5.26	0	5.26	ENSMUST00000047510	Usp5	protein_coding	146	0	15	0	15	0	23	0	12	14.29	7	0	6	7.69	13	0	12
1.42	3.85	5.26	ENSMUST00000133695	Ing4	protein_coding	4	0	12	9.09	11	9.09	11	0	18	8.33	12	6.25	16	4.76	21	0	8
3.54	1.72	5.26	ENSMUST00000114949	Kalrn	protein_coding	1749	0	16	0	7	0	17	5.56	18	8.33	12	0	5	0	10	9.09	11
2	3.26	5.26	ENSMUST00000070690	Ptafr	protein_coding	2666	4.17	24	5	20	0	24	4.17	24	5	20	0	18	7.14	14	8.33	24
5.26	0	5.26	ENSMUST00000061457	Csrnp2	protein_coding	1245	0	9	0	6	0	9	0	5	0	5	8.33	12	6.25	16	0	5
3.54	1.72	5.26	ENSMUST00000142817	Kalrn	protein_coding	3072	0	16	0	7	0	17	5.56	18	8.33	12	0	5	0	10	9.09	11
3.54	1.72	5.26	ENSMUST00000114954	Kalrn	protein_coding	1433	0	16	0	7	0	17	5.56	18	8.33	12	0	5	0	10	9.09	11
3.68	1.59	5.26	ENSMUST00000117330	Ick	protein_coding	49	0	12	0	21	0	10	5	20	0	7	4.17	24	12.5	16	0	10
3.54	1.72	5.26	ENSMUST00000114961	Kalrn	protein_coding	3498	0	16	0	7	0	17	5.56	18	8.33	12	0	5	0	10	9.09	11
2.76	2.5	5.26	ENSMUST00000121469	Reep1	protein_coding	2389	0	9	0	6	0	12	7.69	13	0	12	16.67	6	6.67	15	0	5
5.26	0	5.26	ENSMUST00000040270	Actr1a	protein_coding	799	0	27	0	15	0	23	0	22	12.5	16	6.67	15	0	9	0	17
-0.4	5.66	5.26	ENSMUST00000078369	Hist1h2ab	protein_coding	61	0	11	6.25	16	9.09	11	6.67	15	0	14	9.09	22	0	13	12.5	8
3.54	1.72	5.26	ENSMUST00000114953	Kalrn	protein_coding	1548	0	16	0	7	0	17	5.56	18	8.33	12	0	5	0	10	9.09	11
5.26	0	5.26	ENSMUST00000044857	Trappc5	protein_coding	465	0	9	0	10	0	7	0	5	0	6	7.69	13	7.14	14	0	5
1.26	3.96	5.22	ENSMUST00000115075	Rpl35a	protein_coding	121	5.26	19	2.94	34	5.56	18	3.33	30	9.52	21	2.78	36	6.67	45	0	13
1.26	3.96	5.22	ENSMUST00000137720	Rpl35a	protein_coding	615	5.26	19	2.94	34	5.56	18	3.33	30	9.52	21	2.78	36	6.67	45	0	13
0.06	5.15	5.21	ENSMUST00000089534	Gm7293	protein_coding	1284	3.97	126	10.64	47	4.27	117	5.06	79	4.92	61	4.55	44	3.7	27	6.67	60
4	1.19	5.19	ENSMUST00000043200	Smap2	protein_coding	454	0	16	4.35	23	0	19	0	26	6.67	15	4.35	23	8	25	0	14
1.49	3.7	5.19	ENSMUST00000114050	Tmsb10	protein_coding	122	0	15	0	20	0	15	9.68	31	0	14	0	20	7.14	28	13.33	15
-6.34	11.54	5.19	ENSMUST00000040717	Kif15	protein_coding	4590	20	25	6.67	15	5.56	18	10	20	0	14	6.67	15	4	25	8.7	23
3.78	1.39	5.17	ENSMUST00000127423	Mtch1	protein_coding	146	0	20	0	17	0	24	9.09	11	5.26	19	9.09	11	0	8	5	20
3.45	1.72	5.17	ENSMUST00000114982	Tcf4	protein_coding	2199	0	54	3.57	28	2.5	40	1.92	52	0	16	13.04	23	3.51	57	5	20
3.45	1.72	5.17	ENSMUST00000202435	Tcf4	protein_coding	2009	0	54	3.57	28	2.5	40	1.92	52	0	16	13.04	23	3.51	57	5	20
3.45	1.72	5.17	ENSMUST00000202458	Tcf4	protein_coding	2202	0	54	3.57	28	2.5	40	1.92	52	0	16	13.04	23	3.51	57	5	20
3.45	1.72	5.17	ENSMUST00000136019	Tcf4	protein_coding	399	0	54	3.57	28	2.5	40	1.92	52	0	16	13.04	23	3.51	57	5	20
3.78	1.39	5.17	ENSMUST00000118366	Mtch1	protein_coding	1118	0	20	0	17	0	24	9.09	11	5.26	19	9.09	11	0	8	5	20
3.45	1.72	5.17	ENSMUST00000201631	Tcf4	protein_coding	2253	0	54	3.57	28	2.5	40	1.92	52	0	16	13.04	23	3.51	57	5	20
3.45	1.72	5.17	ENSMUST00000202354	Tcf4	protein_coding	1953	0	54	3.57	28	2.5	40	1.92	52	0	16	13.04	23	3.51	57	5	20
3.45	1.72	5.17	ENSMUST00000201205	Tcf4	protein_coding	2047	0	54	3.57	28	2.5	40	1.92	52	0	16	13.04	23	3.51	57	5	20
3.45	1.72	5.17	ENSMUST00000114980	Tcf4	protein_coding	1998	0	54	3.57	28	2.5	40	1.92	52	0	16	13.04	23	3.51	57	5	20
3.45	1.72	5.17	ENSMUST00000202474	Tcf4	protein_coding	1643	0	54	3.57	28	2.5	40	1.92	52	0	16	13.04	23	3.51	57	5	20
3.45	1.72	5.17	ENSMUST00000201410	Tcf4	protein_coding	1748	0	54	3.57	28	2.5	40	1.92	52	0	16	13.04	23	3.51	57	5	20
3.45	1.72	5.17	ENSMUST00000146908	Tcf4	protein_coding	2196	0	54	3.57	28	2.5	40	1.92	52	0	16	13.04	23	3.51	57	5	20
3.45	1.72	5.17	ENSMUST00000202116	Tcf4	protein_coding	2627	0	54	3.57	28	2.5	40	1.92	52	0	16	13.04	23	3.51	57	5	20
5.17	0	5.17	ENSMUST00000042163	Naa25	protein_coding	2404	0	13	0	6	0	13	0	17	12.5	8	5.56	18	5.26	19	0	13
3.45	1.72	5.17	ENSMUST00000114977	Tcf4	protein_coding	1573	0	54	3.57	28	2.5	40	1.92	52	0	16	13.04	23	3.51	57	5	20
3.45	1.72	5.17	ENSMUST00000114985	Tcf4	protein_coding	2529	0	54	3.57	28	2.5	40	1.92	52	0	16	13.04	23	3.51	57	5	20
3.45	1.72	5.17	ENSMUST00000202610	Tcf4	protein_coding	1792	0	54	3.57	28	2.5	40	1.92	52	0	16	13.04	23	3.51	57	5	20
3.45	1.72	5.17	ENSMUST00000066717	Tcf4	protein_coding	2938	0	54	3.57	28	2.5	40	1.92	52	0	16	13.04	23	3.51	57	5	20
3.45	1.72	5.17	ENSMUST00000201094	Tcf4	protein_coding	1958	0	54	3.57	28	2.5	40	1.92	52	0	16	13.04	23	3.51	57	5	20
3.45	1.72	5.17	ENSMUST00000201781	Tcf4	protein_coding	2434	0	54	3.57	28	2.5	40	1.92	52	0	16	13.04	23	3.51	57	5	20
3.45	1.72	5.17	ENSMUST00000202674	Tcf4	protein_coding	2382	0	54	3.57	28	2.5	40	1.92	52	0	16	13.04	23	3.51	57	5	20
3.45	1.72	5.17	ENSMUST00000114978	Tcf4	protein_coding	2023	0	54	3.57	28	2.5	40	1.92	52	0	16	13.04	23	3.51	57	5	20
3.45	1.72	5.17	ENSMUST00000202057	Tcf4	protein_coding	1712	0	54	3.57	28	2.5	40	1.92	52	0	16	13.04	23	3.51	57	5	20
3.45	1.72	5.17	ENSMUST00000202477	Tcf4	protein_coding	1782	0	54	3.57	28	2.5	40	1.92	52	0	16	13.04	23	3.51	57	5	20
3.45	1.72	5.17	ENSMUST00000202772	Tcf4	protein_coding	1958	0	54	3.57	28	2.5	40	1.92	52	0	16	13.04	23	3.51	57	5	20
3.45	1.72	5.17	ENSMUST00000202937	Tcf4	protein_coding	1857	0	54	3.57	28	2.5	40	1.92	52	0	16	13.04	23	3.51	57	5	20
5.17	0	5.17	ENSMUST00000151458	Naa25	protein_coding	2345	0	13	0	6	0	13	0	17	12.5	8	5.56	18	5.26	19	0	13
3.78	1.39	5.17	ENSMUST00000095427	Mtch1	protein_coding	1169	0	20	0	17	0	24	9.09	11	5.26	19	9.09	11	0	8	5	20
3.45	1.72	5.17	ENSMUST00000078486	Tcf4	protein_coding	2211	0	54	3.57	28	2.5	40	1.92	52	0	16	13.04	23	3.51	57	5	20
5.17	0	5.17	ENSMUST00000173895	Naa25	protein_coding	2260	0	13	0	6	0	13	0	17	12.5	8	5.56	18	5.26	19	0	13
2.63	2.5	5.13	ENSMUST00000031009	Nsg1	protein_coding	996	11.11	9	0	8	0	13	0	10	0	5	9.09	11	10	10	0	13
5.13	0	5.13	ENSMUST00000168693	Slc8a2	protein_coding	1071	0	8	0	8	0	6	0	6	0	9	10	10	0	14	16.67	6
1.68	3.45	5.13	ENSMUST00000073139	Ndrg4	protein_coding	321	0	10	0	7	0	6	16.67	6	0	11	0	5	0	10	15.38	13
5.13	0	5.13	ENSMUST00000202258	G3bp2	protein_coding	1404	0	8	0	11	0	14	0	9	8.33	12	0	15	0	5	14.29	7
2	3.12	5.13	ENSMUST00000114308	Grin1	protein_coding	3119	10.53	19	0	9	0	18	0	18	0	15	12.5	8	0	5	9.09	11
3.21	1.92	5.13	ENSMUST00000132804	Ubxn6	protein_coding	1670	0	17	0	11	7.14	14	0	10	0	12	0	9	0	5	15.38	13
1.68	3.45	5.13	ENSMUST00000160964	Ndrg4	protein_coding	652	0	10	0	7	0	6	16.67	6	0	11	0	5	0	10	15.38	13
5.13	0	5.13	ENSMUST00000113127	G3bp2	protein_coding	1366	0	8	0	11	0	14	0	9	8.33	12	0	15	0	5	14.29	7
5.13	0	5.13	ENSMUST00000028052	Rabgap1l	protein_coding	122	0	10	0	9	0	8	0	20	0	5	10	10	5.56	18	0	6
3.21	1.92	5.13	ENSMUST00000151943	Ubxn6	protein_coding	963	0	17	0	11	7.14	14	0	10	0	12	0	9	0	5	15.38	13
5.13	0	5.13	ENSMUST00000123176	Cntrob	protein_coding	2737	0	13	0	10	0	18	0	23	0	10	0	11	18.18	11	0	7
5.13	0	5.13	ENSMUST00000167918	G3bp2	protein_coding	1398	0	8	0	11	0	14	0	9	8.33	12	0	15	0	5	14.29	7
2.27	2.86	5.13	ENSMUST00000030839	Ctnnbip1	protein_coding	871	0	15	0	8	14.29	7	0	5	0	7	9.09	11	10	10	0	11
5.13	0	5.13	ENSMUST00000164378	G3bp2	protein_coding	1763	0	8	0	11	0	14	0	9	8.33	12	0	15	0	5	14.29	7
2.04	3.09	5.13	ENSMUST00000051504	Ecm2	protein_coding	2284	3.7	27	5	20	0	26	4.17	24	6.25	16	0	17	4.55	22	8.7	23
1.68	3.45	5.13	ENSMUST00000041318	Ndrg4	protein_coding	619	0	10	0	7	0	6	16.67	6	0	11	0	5	0	10	15.38	13
2.69	2.44	5.13	ENSMUST00000142796	2010107G23Rik	protein_coding	631	0	7	6.67	15	0	8	0	11	0	8	0	8	11.11	18	0	5
5.13	0	5.13	ENSMUST00000092973	Cntrob	protein_coding	2822	0	13	0	10	0	18	0	23	0	10	0	11	18.18	11	0	7
2.63	2.5	5.13	ENSMUST00000201363	Nsg1	protein_coding	586	11.11	9	0	8	0	13	0	10	0	5	9.09	11	10	10	0	13
5.13	0	5.13	ENSMUST00000126458	Ebna1bp2	protein_coding	603	0	14	0	12	0	14	0	16	12.5	8	0	9	0	15	14.29	7
2.69	2.44	5.13	ENSMUST00000125704	2010107G23Rik	protein_coding	710	0	7	6.67	15	0	8	0	11	0	8	0	8	11.11	18	0	5
1.68	3.45	5.13	ENSMUST00000080666	Ndrg4	protein_coding	295	0	10	0	7	0	6	16.67	6	0	11	0	5	0	10	15.38	13
1.68	3.45	5.13	ENSMUST00000166358	Ndrg4	protein_coding	485	0	10	0	7	0	6	16.67	6	0	11	0	5	0	10	15.38	13
2	3.12	5.13	ENSMUST00000114310	Grin1	protein_coding	3230	10.53	19	0	9	0	18	0	18	0	15	12.5	8	0	5	9.09	11
3.21	1.92	5.13	ENSMUST00000146467	Ubxn6	protein_coding	634	0	17	0	11	7.14	14	0	10	0	12	0	9	0	5	15.38	13
5.13	0	5.13	ENSMUST00000030501	Ebna1bp2	protein_coding	751	0	14	0	12	0	14	0	16	12.5	8	0	9	0	15	14.29	7
5.13	0	5.13	ENSMUST00000077303	Ptpra	protein_coding	263	0	12	0	9	0	5	0	13	12.5	8	0	6	7.14	14	0	11
5.13	0	5.13	ENSMUST00000028769	Ptpra	protein_coding	529	0	12	0	9	0	5	0	13	12.5	8	0	6	7.14	14	0	11
5.13	0	5.13	ENSMUST00000169094	G3bp2	protein_coding	1453	0	8	0	11	0	14	0	9	8.33	12	0	15	0	5	14.29	7
2	3.12	5.13	ENSMUST00000028335	Grin1	protein_coding	3192	10.53	19	0	9	0	18	0	18	0	15	12.5	8	0	5	9.09	11
2.69	2.44	5.13	ENSMUST00000124615	2010107G23Rik	protein_coding	989	0	7	6.67	15	0	8	0	11	0	8	0	8	11.11	18	0	5
5.13	0	5.13	ENSMUST00000087031	Xpo5	protein_coding	1471	0	9	0	20	0	10	0	16	0	5	15.38	13	0	14	0	7
5.13	0	5.13	ENSMUST00000147373	Ebna1bp2	protein_coding	549	0	14	0	12	0	14	0	16	12.5	8	0	9	0	15	14.29	7
2	3.12	5.13	ENSMUST00000114307	Grin1	protein_coding	3081	10.53	19	0	9	0	18	0	18	0	15	12.5	8	0	5	9.09	11
2.63	2.5	5.13	ENSMUST00000201415	Nsg1	protein_coding	362	11.11	9	0	8	0	13	0	10	0	5	9.09	11	10	10	0	13
2.69	2.44	5.13	ENSMUST00000064050	2010107G23Rik	protein_coding	594	0	7	6.67	15	0	8	0	11	0	8	0	8	11.11	18	0	5
2.69	2.44	5.13	ENSMUST00000142821	2010107G23Rik	protein_coding	779	0	7	6.67	15	0	8	0	11	0	8	0	8	11.11	18	0	5
2.54	2.56	5.1	ENSMUST00000144332	Chd3	protein_coding	7	5.88	17	4.17	24	0	11	0	26	0	11	3.12	32	9.68	31	4.17	24
1.1	4	5.1	ENSMUST00000173494	Ak9	protein_coding	4989	4.17	24	0	23	4.76	21	6.25	32	0	19	11.11	27	5.13	39	0	13
1.08	4	5.08	ENSMUST00000146878	Hap1	protein_coding	564	0	9	0	15	0	9	11.76	17	3.7	27	18.18	11	0	13	0	8
5.08	0	5.08	ENSMUST00000150838	Stx1a	protein_coding	353	0	20	0	13	0	17	0	21	0	19	9.09	11	10.53	19	0	10
1.08	4	5.08	ENSMUST00000138603	Hap1	protein_coding	930	0	9	0	15	0	9	11.76	17	3.7	27	18.18	11	0	13	0	8
1.08	4	5.08	ENSMUST00000173630	Hap1	protein_coding	202	0	9	0	15	0	9	11.76	17	3.7	27	18.18	11	0	13	0	8
5.08	0	5.08	ENSMUST00000201008	Stx1a	protein_coding	331	0	20	0	13	0	17	0	21	0	19	9.09	11	10.53	19	0	10
3.2	1.89	5.08	ENSMUST00000032168	Sec61a1	protein_coding	774	7.69	26	0	28	0	24	0	28	9.09	22	0	13	7.69	13	0	11
3.2	1.89	5.08	ENSMUST00000145421	Sec61a1	protein_coding	1505	7.69	26	0	28	0	24	0	28	9.09	22	0	13	7.69	13	0	11
5.08	0	5.08	ENSMUST00000156626	Stx1a	protein_coding	301	0	20	0	13	0	17	0	21	0	19	9.09	11	10.53	19	0	10
5.08	0	5.08	ENSMUST00000133812	Stx1a	protein_coding	189	0	20	0	13	0	17	0	21	0	19	9.09	11	10.53	19	0	10
5.08	0	5.08	ENSMUST00000005509	Stx1a	protein_coding	431	0	20	0	13	0	17	0	21	0	19	9.09	11	10.53	19	0	10
5.08	0	5.08	ENSMUST00000144198	Stx1a	protein_coding	95	0	20	0	13	0	17	0	21	0	19	9.09	11	10.53	19	0	10
3.2	1.89	5.08	ENSMUST00000203943	Sec61a1	protein_coding	567	7.69	26	0	28	0	24	0	28	9.09	22	0	13	7.69	13	0	11
1.08	4	5.08	ENSMUST00000103124	Hap1	protein_coding	889	0	9	0	15	0	9	11.76	17	3.7	27	18.18	11	0	13	0	8
1.67	3.39	5.06	ENSMUST00000075888	Zic2	protein_coding	98	0	14	5	20	0	8	5.88	17	11.11	18	0	22	3.57	28	9.09	11
-1.06	6.12	5.06	ENSMUST00000140969	Tuba1b	protein_coding	244	11.11	27	0	19	6.06	33	5.26	19	10	20	4.35	23	0	14	4.55	22
-1.06	6.12	5.06	ENSMUST00000097014	Tuba1a	protein_coding	239	11.11	27	0	19	6.06	33	5.26	19	10	20	4.35	23	0	14	4.55	22
-1.06	6.12	5.06	ENSMUST00000077577	Tuba1b	protein_coding	371	11.11	27	0	19	6.06	33	5.26	19	10	20	4.35	23	0	14	4.55	22
-1.06	6.12	5.06	ENSMUST00000058914	Tuba1c	protein_coding	672	11.11	27	0	19	6.06	33	5.26	19	10	20	4.35	23	0	14	4.55	22
-0.42	5.48	5.05	ENSMUST00000182115	Gapdh	protein_coding	22	4.2	119	8.06	62	4.55	110	7.14	56	6.52	46	5.88	34	5.56	18	4	100
2.92	2.13	5.05	ENSMUST00000054014	Ddx17	protein_coding	2183	4	25	5.56	18	0	26	0	25	6.25	16	3.85	26	5.26	38	5.26	19
-0.39	5.44	5.05	ENSMUST00000118875	Gapdh	protein_coding	205	4.17	120	7.94	63	4.55	110	7.14	56	6.52	46	5.88	34	5.56	18	4	100
1.13	3.92	5.05	ENSMUST00000141235	Zbtb8os	protein_coding	2357	3.85	26	0	22	4.55	22	6.25	32	0	20	10.71	28	5.26	38	0	13
5	0	5	ENSMUST00000107815	Aldh16a1	protein_coding	2576	0	14	0	6	0	14	0	14	9.09	11	0	8	11.11	9	0	12
0.83	4.17	5	ENSMUST00000163507	Pfkm	protein_coding	139	0	8	0	14	0	13	15.38	13	8.33	12	7.14	14	0	8	0	6
5	0	5	ENSMUST00000099709	Dgkz	protein_coding	1014	0	15	0	5	0	17	0	24	7.14	14	0	9	0	5	8.33	12
1.88	3.12	5	ENSMUST00000108479	Dmwd	protein_coding	2286	0	14	0	7	3.85	26	5.88	17	0	12	0	6	10	10	8.33	12
5	0	5	ENSMUST00000150576	Rpl29	protein_coding	422	0	30	0	10	0	40	0	16	12.5	16	0	16	0	8	5	20
5	0	5	ENSMUST00000102874	Mdh1	protein_coding	1218	0	19	0	20	0	15	0	27	7.14	14	6.25	16	8.33	12	0	18
-4.23	9.23	5	ENSMUST00000127089	Sms	protein_coding	2461	15	20	8.33	12	11.76	17	0	16	0	10	0	11	8.33	12	14.29	7
5	0	5	ENSMUST00000072359	Tpm3-rs7	protein_coding	316	0	6	0	7	0	18	0	13	11.11	9	0	7	5.88	17	0	7
3.53	1.47	5	ENSMUST00000188090	Mdm4	protein_coding	3011	0	14	0	10	0	14	3.33	30	0	15	9.09	11	5	20	7.14	14
2.73	2.27	5	ENSMUST00000109813	Camk2b	protein_coding	3630	8.33	12	0	7	0	12	0	13	8.33	12	0	10	0	6	8.33	12
5	0	5	ENSMUST00000091556	Btbd3	protein_coding	2902	0	9	0	9	0	13	0	16	11.11	9	0	10	0	15	16.67	6
5	0	5	ENSMUST00000128152	Dgkz	protein_coding	1014	0	15	0	5	0	17	0	24	7.14	14	0	9	0	5	8.33	12
5	0	5	ENSMUST00000146146	Mdh1	protein_coding	506	0	19	0	20	0	15	0	27	7.14	14	6.25	16	8.33	12	0	18
5	0	5	ENSMUST00000140404	Fance	protein_coding	307	0	12	0	12	0	10	0	12	10	10	0	10	0	11	11.11	9
5	0	5	ENSMUST00000111303	Dgkz	protein_coding	1674	0	15	0	5	0	17	0	24	7.14	14	0	9	0	5	8.33	12
5	0	5	ENSMUST00000075410	Btbd3	protein_coding	3185	0	9	0	9	0	13	0	16	11.11	9	0	10	0	15	16.67	6
5	0	5	ENSMUST00000029549	Tpm3	protein_coding	440	0	6	0	7	0	18	0	13	11.11	9	0	7	5.88	17	0	7
5	0	5	ENSMUST00000163749	Gm17669	protein_coding	291	0	30	0	10	0	40	0	16	12.5	16	0	16	0	8	5	20
5	0	5	ENSMUST00000119158	Tpm3	protein_coding	265	0	6	0	7	0	18	0	13	11.11	9	0	7	5.88	17	0	7
5	0	5	ENSMUST00000147430	Tpm3	protein_coding	315	0	6	0	7	0	18	0	13	11.11	9	0	7	5.88	17	0	7
2.96	2.04	5	ENSMUST00000155276	Fasn	protein_coding	20	0	7	0	12	0	9	4.76	21	0	10	13.33	15	0	9	0	6
3.53	1.47	5	ENSMUST00000067429	Mdm4	protein_coding	3021	0	14	0	10	0	14	3.33	30	0	15	9.09	11	5	20	7.14	14
5	0	5	ENSMUST00000059802	Rpl29	protein_coding	400	0	30	0	10	0	40	0	16	12.5	16	0	16	0	8	5	20
2.73	2.27	5	ENSMUST00000090443	Camk2b	protein_coding	3639	8.33	12	0	7	0	12	0	13	8.33	12	0	10	0	6	8.33	12
3.53	1.47	5	ENSMUST00000147183	Rbbp4	protein_coding	2059	0	14	0	17	0	10	3.7	27	0	8	9.09	11	7.14	14	0	7
5	0	5	ENSMUST00000062193	Tpm3	protein_coding	442	0	6	0	7	0	18	0	13	11.11	9	0	7	5.88	17	0	7
1.88	3.12	5	ENSMUST00000032570	Dmwd	protein_coding	2370	0	14	0	7	3.85	26	5.88	17	0	12	0	6	10	10	8.33	12
1.05	3.95	5	ENSMUST00000022538	Mrpl57	protein_coding	230	0	16	5	20	0	17	8.7	23	0	10	4.76	21	10.53	19	0	10
5	0	5	ENSMUST00000087435	Bmpr2	protein_coding	1235	0	16	0	7	0	16	0	5	0	5	0	14	18.18	11	0	10
5	0	5	ENSMUST00000035214	Ip6k1	protein_coding	1955	0	14	0	5	0	5	0	7	0	11	7.14	14	0	6	11.11	9
5	0	5	ENSMUST00000163507	Pfkm	protein_coding	141	0	11	0	16	0	15	0	18	5.26	19	11.76	17	0	17	0	7
2.73	2.27	5	ENSMUST00000155755	Camk2b	protein_coding	2959	8.33	12	0	7	0	12	0	13	8.33	12	0	10	0	6	8.33	12
1.97	3.03	5	ENSMUST00000129311	Rpl13	protein_coding	481	0	17	0	7	4.76	21	4.76	21	12.5	8	0	7	0	11	7.14	14
5	0	5	ENSMUST00000119570	Tpm3	protein_coding	442	0	6	0	7	0	18	0	13	11.11	9	0	7	5.88	17	0	7
5	0	5	ENSMUST00000118566	Tpm3	protein_coding	326	0	6	0	7	0	18	0	13	11.11	9	0	7	5.88	17	0	7
2.96	2.04	5	ENSMUST00000198393	Cnn3	protein_coding	188	0	12	9.09	11	0	8	0	18	14.29	7	7.14	14	0	8	0	11
3.48	1.52	5	ENSMUST00000009972	Ick	protein_coding	65	0	12	0	22	0	11	4.76	21	0	7	3.85	26	11.76	17	0	10
1.88	3.12	5	ENSMUST00000146429	Dmwd	protein_coding	1979	0	14	0	7	3.85	26	5.88	17	0	12	0	6	10	10	8.33	12
3.48	1.52	5	ENSMUST00000149821	Ick	protein_coding	506	0	12	0	22	0	11	4.76	21	0	7	3.85	26	11.76	17	0	10
5	0	5	ENSMUST00000149115	Tpm3	protein_coding	191	0	6	0	7	0	18	0	13	11.11	9	0	7	5.88	17	0	7
3.48	1.52	5	ENSMUST00000142776	Ick	protein_coding	108	0	12	0	22	0	11	4.76	21	0	7	3.85	26	11.76	17	0	10
5	0	5	ENSMUST00000041616	Pdxk	protein_coding	1937	0	19	0	9	0	21	0	16	11.11	9	0	7	10	10	0	14
5	0	5	ENSMUST00000105038	Gm3550	protein_coding	1347	0	30	0	10	0	40	0	16	12.5	16	0	16	0	8	5	20
5	0	5	ENSMUST00000149432	Tpm3	protein_coding	222	0	6	0	7	0	18	0	13	11.11	9	0	7	5.88	17	0	7
5	0	5	ENSMUST00000142231	Dgkz	protein_coding	614	0	15	0	5	0	17	0	24	7.14	14	0	9	0	5	8.33	12
5	0	5	ENSMUST00000123801	Psma1	protein_coding	18	0	13	0	21	0	5	0	20	0	10	7.69	13	8.33	12	0	5
2.73	2.27	5	ENSMUST00000109815	Camk2b	protein_coding	3415	8.33	12	0	7	0	12	0	13	8.33	12	0	10	0	6	8.33	12
2.47	2.53	5	ENSMUST00000050328	Eif2s3x	protein_coding	1850	0	19	0	14	0	27	10.53	19	0	5	12.5	8	0	7	5	20
5	0	5	ENSMUST00000131354	Tpm3	protein_coding	315	0	6	0	7	0	18	0	13	11.11	9	0	7	5.88	17	0	7
5	0	5	ENSMUST00000028667	Dgkz	protein_coding	1088	0	15	0	5	0	17	0	24	7.14	14	0	9	0	5	8.33	12
5	0	5	ENSMUST00000098994	Gm10709	protein_coding	344	0	30	0	10	0	40	0	16	12.5	16	0	16	0	8	5	20
5	0	5	ENSMUST00000121503	Tpm3	protein_coding	444	0	6	0	7	0	18	0	13	11.11	9	0	7	5.88	17	0	7
5	0	5	ENSMUST00000082429	Gpx1	protein_coding	117	0	45	0	35	0	43	0	61	8.7	23	0	19	0	8	6.67	30
5	0	5	ENSMUST00000040270	Actr1a	protein_coding	236	0	13	0	8	0	12	0	8	14.29	7	11.11	9	0	8	0	16
0.31	4.66	4.97	ENSMUST00000075312	Ttr	protein_coding	211	5.32	94	2.86	70	5.49	91	4.48	67	2.56	39	3.92	51	5.71	35	7.14	56
2.88	2.04	4.92	ENSMUST00000176407	Suv420h1	protein_coding	255	0	32	4.17	24	0	29	3.23	62	4.55	22	3.7	27	3.77	53	10	20
4.92	0	4.92	ENSMUST00000001780	Akt1	protein_coding	596	0	19	0	10	0	17	0	17	5.26	19	5.56	18	0	14	10	10
4.92	0	4.92	ENSMUST00000144550	Akt1	protein_coding	482	0	19	0	10	0	17	0	17	5.26	19	5.56	18	0	14	10	10
2.88	2.04	4.92	ENSMUST00000113972	Suv420h1	protein_coding	825	0	32	4.17	24	0	29	3.23	62	4.55	22	3.7	27	3.77	53	10	20
2.88	2.04	4.92	ENSMUST00000177355	Suv420h1	protein_coding	412	0	32	4.17	24	0	29	3.23	62	4.55	22	3.7	27	3.77	53	10	20
2.88	2.04	4.92	ENSMUST00000113970	Suv420h1	protein_coding	504	0	32	4.17	24	0	29	3.23	62	4.55	22	3.7	27	3.77	53	10	20
0.81	4.11	4.92	ENSMUST00000197673	Ccdc62	protein_coding	3147	5	20	6.25	16	0	17	5	20	0	16	7.14	14	8.33	12	5.26	19
2.88	2.04	4.92	ENSMUST00000176512	Suv420h1	protein_coding	461	0	32	4.17	24	0	29	3.23	62	4.55	22	3.7	27	3.77	53	10	20
2.88	2.04	4.92	ENSMUST00000176262	Suv420h1	protein_coding	371	0	32	4.17	24	0	29	3.23	62	4.55	22	3.7	27	3.77	53	10	20
4.92	0	4.92	ENSMUST00000123563	Akt1	protein_coding	27	0	19	0	9	0	16	0	17	5.26	19	5.56	18	0	14	10	10
2.88	2.04	4.92	ENSMUST00000113968	Suv420h1	protein_coding	1085	0	32	4.17	24	0	29	3.23	62	4.55	22	3.7	27	3.77	53	10	20
2.88	2.04	4.92	ENSMUST00000113974	Suv420h1	protein_coding	885	0	32	4.17	24	0	29	3.23	62	4.55	22	3.7	27	3.77	53	10	20
2.88	2.04	4.92	ENSMUST00000005518	Suv420h1	protein_coding	419	0	32	4.17	24	0	29	3.23	62	4.55	22	3.7	27	3.77	53	10	20
2.88	2.04	4.92	ENSMUST00000052699	Suv420h1	protein_coding	825	0	32	4.17	24	0	29	3.23	62	4.55	22	3.7	27	3.77	53	10	20
1.74	3.17	4.92	ENSMUST00000202721	Ube2k	protein_coding	112	3.33	30	0	28	4	25	4.65	43	0	21	8.57	35	4.17	48	5.56	18
2.88	2.04	4.92	ENSMUST00000176926	Suv420h1	protein_coding	319	0	32	4.17	24	0	29	3.23	62	4.55	22	3.7	27	3.77	53	10	20
4.92	0	4.92	ENSMUST00000128300	Akt1	protein_coding	229	0	19	0	10	0	17	0	17	5.26	19	5.56	18	0	14	10	10
4.92	0	4.92	ENSMUST00000139388	Akt1	protein_coding	325	0	19	0	10	0	17	0	17	5.26	19	5.56	18	0	14	10	10
4.92	0	4.92	ENSMUST00000130342	Akt1	protein_coding	558	0	19	0	10	0	17	0	17	5.26	19	5.56	18	0	14	10	10
2.88	2.04	4.92	ENSMUST00000113977	Suv420h1	protein_coding	825	0	32	4.17	24	0	29	3.23	62	4.55	22	3.7	27	3.77	53	10	20
2.88	2.04	4.92	ENSMUST00000113973	Suv420h1	protein_coding	885	0	32	4.17	24	0	29	3.23	62	4.55	22	3.7	27	3.77	53	10	20
3.21	1.69	4.9	ENSMUST00000123339	Ddx5	protein_coding	384	0	26	4	25	0	25	2.38	42	0	25	8.33	24	5.56	36	5.88	17
3.21	1.69	4.9	ENSMUST00000106779	Ddx5	protein_coding	207	0	26	4	25	0	25	2.38	42	0	25	8.33	24	5.56	36	5.88	17
3.21	1.69	4.9	ENSMUST00000021062	Ddx5	protein_coding	272	0	26	4	25	0	25	2.38	42	0	25	8.33	24	5.56	36	5.88	17
0.05	4.85	4.9	ENSMUST00000203816	Rpl32	protein_coding	238	4.55	220	5.31	245	4.93	223	4.63	281	3.86	259	4.65	172	6.84	190	4.62	195
3.21	1.69	4.9	ENSMUST00000133426	Ddx5	protein_coding	234	0	26	4	25	0	25	2.38	42	0	25	8.33	24	5.56	36	5.88	17
3.21	1.69	4.9	ENSMUST00000127481	Ddx5	protein_coding	228	0	26	4	25	0	25	2.38	42	0	25	8.33	24	5.56	36	5.88	17
3.21	1.69	4.9	ENSMUST00000129585	Ddx5	protein_coding	369	0	26	4	25	0	25	2.38	42	0	25	8.33	24	5.56	36	5.88	17
4.88	0	4.88	ENSMUST00000138993	Dpf1	protein_coding	1222	0	11	0	8	0	22	0	11	11.11	9	0	8	10	10	0	14
4.88	0	4.88	ENSMUST00000103135	Epb4.1l1	protein_coding	2074	0	12	0	8	0	11	0	11	0	5	12.5	8	4.55	22	0	6
-1.5	6.38	4.88	ENSMUST00000075275	Nell2	protein_coding	6	0	9	0	7	0	12	15.79	19	0	10	0	8	7.69	13	10	10
-3.6	8.47	4.88	ENSMUST00000170293	Gnb2	protein_coding	791	9.09	11	0	16	23.08	13	5.26	19	0	13	16.67	12	0	11	0	5
4.88	0	4.88	ENSMUST00000103137	Epb4.1l1	protein_coding	2387	0	12	0	8	0	11	0	11	0	5	12.5	8	4.55	22	0	6
4.88	0	4.88	ENSMUST00000109577	Epb4.1l1	protein_coding	2148	0	12	0	8	0	11	0	11	0	5	12.5	8	4.55	22	0	6
2.7	2.17	4.88	ENSMUST00000106203	Hgs	protein_coding	2624	0	9	0	9	0	8	5	20	0	11	12.5	16	0	5	0	9
4.88	0	4.88	ENSMUST00000103136	Epb4.1l1	protein_coding	2146	0	12	0	8	0	11	0	11	0	5	12.5	8	4.55	22	0	6
4.88	0	4.88	ENSMUST00000108231	Dpf1	protein_coding	1248	0	11	0	8	0	22	0	11	11.11	9	0	8	10	10	0	14
4.88	0	4.88	ENSMUST00000128145	Dpf1	protein_coding	447	0	11	0	8	0	22	0	11	11.11	9	0	8	10	10	0	14
3.49	1.39	4.88	ENSMUST00000036380	Atp6v0b	protein_coding	512	0	26	6.67	15	0	12	0	19	0	9	0	9	0	9	14.29	14
2.7	2.17	4.88	ENSMUST00000026900	Hgs	protein_coding	2626	0	9	0	9	0	8	5	20	0	11	12.5	16	0	5	0	9
-1.4	6.28	4.88	ENSMUST00000185709	9430016H08Rik	protein_coding	4057	6.06	66	5.26	19	6.94	72	5.88	34	9.52	21	0	9	10	10	2.38	42
4.88	0	4.88	ENSMUST00000144292	Gnb4	protein_coding	2277	0	11	0	7	0	16	0	16	9.09	11	0	9	11.11	9	0	12
4.88	0	4.88	ENSMUST00000033898	Col4a1	protein_coding	5764	0	8	0	12	0	5	0	12	0	12	0	8	0	10	18.18	11
4.88	0	4.88	ENSMUST00000201917	Agbl5	protein_coding	1990	0	10	0	10	0	6	0	12	0	6	5.56	18	0	12	20	5
-3.6	8.47	4.88	ENSMUST00000031726	Gnb2	protein_coding	1282	9.09	11	0	16	23.08	13	5.26	19	0	13	16.67	12	0	11	0	5
4.88	0	4.88	ENSMUST00000201168	Agbl5	protein_coding	1956	0	10	0	10	0	6	0	12	0	6	5.56	18	0	12	20	5
4.88	0	4.88	ENSMUST00000152970	Rpl13a	protein_coding	900	0	38	0	44	0	38	0	33	3.03	33	3.03	33	7.14	28	6.9	29
-3.6	8.47	4.88	ENSMUST00000111020	Gnb2	protein_coding	923	9.09	11	0	16	23.08	13	5.26	19	0	13	16.67	12	0	11	0	5
3.49	1.39	4.88	ENSMUST00000152356	Atp6v0b	protein_coding	191	0	26	6.67	15	0	12	0	19	0	9	0	9	0	9	14.29	14
1.65	3.23	4.88	ENSMUST00000142813	Dennd1a	protein_coding	48	16.67	6	0	7	0	6	0	12	0	6	0	14	0	11	20	10
-3.6	8.47	4.88	ENSMUST00000111027	Gnb2	protein_coding	1062	9.09	11	0	16	23.08	13	5.26	19	0	13	16.67	12	0	11	0	5
4.88	0	4.88	ENSMUST00000201817	Agbl5	protein_coding	1924	0	10	0	10	0	6	0	12	0	6	5.56	18	0	12	20	5
4.88	0	4.88	ENSMUST00000071898	Cpsf1	protein_coding	2015	0	12	0	11	0	7	0	5	0	9	12.5	8	11.11	9	0	15
4.88	0	4.88	ENSMUST00000108230	Dpf1	protein_coding	1129	0	11	0	8	0	22	0	11	11.11	9	0	8	10	10	0	14
3.49	1.39	4.88	ENSMUST00000149868	Atp6v0b	protein_coding	502	0	26	6.67	15	0	12	0	19	0	9	0	9	0	9	14.29	14
4.88	0	4.88	ENSMUST00000201225	Agbl5	protein_coding	1919	0	10	0	10	0	6	0	12	0	6	5.56	18	0	12	20	5
4.88	0	4.88	ENSMUST00000134564	Trim12a	protein_coding	2134	0	17	0	15	0	16	0	25	11.11	9	0	7	5.88	17	0	8
1.65	3.23	4.88	ENSMUST00000128492	Dennd1a	protein_coding	44	16.67	6	0	7	0	6	0	12	0	6	0	14	0	11	20	10
4.88	0	4.88	ENSMUST00000020449	Helb	protein_coding	4182	0	20	0	15	0	13	0	21	9.09	11	0	12	0	9	11.11	9
-3.6	8.47	4.88	ENSMUST00000167225	Gnb2	protein_coding	135	9.09	11	0	16	23.08	13	5.26	19	0	13	16.67	12	0	11	0	5
3.49	1.39	4.88	ENSMUST00000124974	Atp6v0b	protein_coding	667	0	26	6.67	15	0	12	0	19	0	9	0	9	0	9	14.29	14
-3.6	8.47	4.88	ENSMUST00000150063	Gnb2	protein_coding	1367	9.09	11	0	16	23.08	13	5.26	19	0	13	16.67	12	0	11	0	5
0.53	4.35	4.88	ENSMUST00000049527	Prkar1a	protein_coding	1038	5.88	17	0	6	0	13	10	10	0	7	0	12	0	12	20	10
4.88	0	4.88	ENSMUST00000154909	Psma1	protein_coding	29	0	13	0	21	0	5	0	20	0	10	7.14	14	8.33	12	0	5
0.53	4.35	4.88	ENSMUST00000155532	Prkar1a	protein_coding	31	5.88	17	0	6	0	13	10	10	0	7	0	12	0	12	20	10
4.88	0	4.88	ENSMUST00000202109	Agbl5	protein_coding	127	0	10	0	10	0	6	0	12	0	6	5.56	18	0	12	20	5
3.36	1.52	4.88	ENSMUST00000162505	Tbp	protein_coding	10428	5	20	0	13	0	20	0	13	10	10	0	8	7.69	13	0	10
4.88	0	4.88	ENSMUST00000201918	Agbl5	protein_coding	1956	0	10	0	10	0	6	0	12	0	6	5.56	18	0	12	20	5
-3.6	8.47	4.88	ENSMUST00000111023	Gnb2	protein_coding	914	9.09	11	0	16	23.08	13	5.26	19	0	13	16.67	12	0	11	0	5
4.88	0	4.88	ENSMUST00000069705	Agbl5	protein_coding	1923	0	10	0	10	0	6	0	12	0	6	5.56	18	0	12	20	5
3.88	1	4.88	ENSMUST00000148005	Mmp12	protein_coding	3865	0	29	7.69	13	0	28	0	30	0	6	0	6	0	6	8.7	23
4.88	0	4.88	ENSMUST00000029155	Epb4.1l1	protein_coding	2117	0	12	0	8	0	11	0	11	0	5	12.5	8	4.55	22	0	6
4.88	0	4.88	ENSMUST00000065181	Dpf1	protein_coding	1143	0	11	0	8	0	22	0	11	11.11	9	0	8	10	10	0	14
-3.6	8.47	4.88	ENSMUST00000142252	Gnb2	protein_coding	1243	9.09	11	0	16	23.08	13	5.26	19	0	13	16.67	12	0	11	0	5
3.49	1.39	4.88	ENSMUST00000150204	Atp6v0b	protein_coding	454	0	26	6.67	15	0	12	0	19	0	9	0	9	0	9	14.29	14
4.88	0	4.88	ENSMUST00000201167	Agbl5	protein_coding	1923	0	10	0	10	0	6	0	12	0	6	5.56	18	0	12	20	5
4.88	0	4.88	ENSMUST00000114700	Agbl5	protein_coding	2006	0	10	0	10	0	6	0	12	0	6	5.56	18	0	12	20	5
2.31	2.56	4.88	ENSMUST00000075774	Tubb2b	protein_coding	1035	4.55	22	0	17	0	25	7.14	14	0	13	0	6	7.69	13	11.11	9
0.53	4.35	4.88	ENSMUST00000106677	Prkar1a	protein_coding	1192	5.88	17	0	6	0	13	10	10	0	7	0	12	0	12	20	10
-3.6	8.47	4.88	ENSMUST00000168746	Gnb2	protein_coding	600	9.09	11	0	16	23.08	13	5.26	19	0	13	16.67	12	0	11	0	5
4.88	0	4.88	ENSMUST00000049977	Dpf1	protein_coding	1193	0	11	0	8	0	22	0	11	11.11	9	0	8	10	10	0	14
4.88	0	4.88	ENSMUST00000202060	Agbl5	protein_coding	2394	0	10	0	10	0	6	0	12	0	6	5.56	18	0	12	20	5
3.49	1.39	4.88	ENSMUST00000133530	Atp6v0b	protein_coding	162	0	26	6.67	15	0	12	0	19	0	9	0	9	0	9	14.29	14
4.88	0	4.88	ENSMUST00000202565	Agbl5	protein_coding	433	0	10	0	10	0	6	0	12	0	6	5.56	18	0	12	20	5
4.88	0	4.88	ENSMUST00000154222	Dpf1	protein_coding	2023	0	11	0	8	0	22	0	11	11.11	9	0	8	10	10	0	14
2.31	2.56	4.88	ENSMUST00000056427	Tubb2a	protein_coding	993	4.55	22	0	17	0	25	7.14	14	0	13	0	6	7.69	13	11.11	9
4.88	0	4.88	ENSMUST00000202757	Agbl5	protein_coding	2175	0	10	0	10	0	6	0	12	0	6	5.56	18	0	12	20	5
2.7	2.17	4.88	ENSMUST00000106205	Hgs	protein_coding	2621	0	9	0	9	0	8	5	20	0	11	12.5	16	0	5	0	9
2.5	2.38	4.88	ENSMUST00000200949	Ube3a	protein_coding	4173	8.33	12	0	7	0	13	0	10	12.5	8	0	14	10	10	0	9
-3.6	8.47	4.88	ENSMUST00000143495	Gnb2	protein_coding	711	9.09	11	0	16	23.08	13	5.26	19	0	13	16.67	12	0	11	0	5
2.61	2.25	4.85	ENSMUST00000167518	Fam168b	protein_coding	4607	5.26	19	0	23	0	18	3.45	29	7.14	14	6	50	3.12	32	0	7
2.61	2.25	4.85	ENSMUST00000047534	Fam168b	protein_coding	4586	5.26	19	0	23	0	18	3.45	29	7.14	14	6	50	3.12	32	0	7
4.84	0	4.84	ENSMUST00000197324	Sh2b2	protein_coding	632	0	6	0	19	0	9	0	22	18.18	11	3.45	29	0	15	0	7
4.84	0	4.84	ENSMUST00000022629	Dpysl2	protein_coding	369	0	17	0	12	0	17	0	25	0	13	0	12	4	25	16.67	12
-0.35	5.19	4.84	ENSMUST00000196780	Rsbn1l	protein_coding	2611	6.06	33	2.94	34	7.41	27	4.88	41	0	27	5.56	36	6.25	32	6.9	29
1.2	3.64	4.84	ENSMUST00000173595	Nnat	protein_coding	8	0	11	6.25	16	0	12	6.25	16	6.67	15	10	20	0	18	0	9
4.84	0	4.84	ENSMUST00000168693	Slc8a2	protein_coding	1086	0	8	0	11	0	11	0	9	0	17	6.25	16	5.26	19	10	10
4.84	0	4.84	ENSMUST00000068088	Fam19a5	protein_coding	1201	0	17	0	8	0	6	0	12	10	10	5.88	17	3.7	27	0	8
2.02	2.82	4.84	ENSMUST00000028815	Slc23a2	protein_coding	1003	6.25	16	7.69	13	0	17	0	25	7.69	13	0	14	4.35	23	8.33	12
3.25	1.59	4.84	ENSMUST00000113224	Drp2	protein_coding	128	2.86	35	0	13	0	37	2.44	41	6.67	15	0	13	12.5	8	3.85	26
-0.19	5.03	4.84	ENSMUST00000144630	Sfpq	protein_coding	500	6.12	49	2.56	39	5.13	39	5.77	52	7.69	39	6.45	31	0	21	3.03	33
3.25	1.59	4.84	ENSMUST00000153424	Drp2	protein_coding	280	2.86	35	0	13	0	37	2.44	41	6.67	15	0	13	12.5	8	3.85	26
1.2	3.64	4.84	ENSMUST00000153739	Nnat	protein_coding	37	0	11	6.25	16	0	12	6.25	16	6.67	15	10	20	0	18	0	9
1.2	3.64	4.84	ENSMUST00000109526	Nnat	protein_coding	5	0	11	6.25	16	0	12	6.25	16	6.67	15	10	20	0	18	0	9
2.02	2.82	4.84	ENSMUST00000127724	Slc23a2	protein_coding	914	6.25	16	7.69	13	0	17	0	25	7.69	13	0	14	4.35	23	8.33	12
-0.19	5.03	4.84	ENSMUST00000125453	Sfpq	protein_coding	70	6.12	49	2.56	39	5.13	39	5.77	52	7.69	39	6.45	31	0	21	3.03	33
3.25	1.59	4.84	ENSMUST00000113226	Drp2	protein_coding	106	2.86	35	0	13	0	37	2.44	41	6.67	15	0	13	12.5	8	3.85	26
2.02	2.8	4.82	ENSMUST00000140134	Lix1	protein_coding	2337	3.85	26	3.85	26	0	28	3.7	27	4.55	22	0	18	6.67	15	7.14	28
2.28	2.54	4.82	ENSMUST00000110464	Hif1a	protein_coding	277	0	22	3.85	26	3.45	29	2.44	41	6.25	16	0	27	8.33	24	6.25	16
2.28	2.54	4.82	ENSMUST00000021530	Hif1a	protein_coding	277	0	22	3.85	26	3.45	29	2.44	41	6.25	16	0	27	8.33	24	6.25	16
0.83	3.99	4.82	ENSMUST00000071134	Tubb3	protein_coding	1388	3.33	90	6.49	77	4.72	127	1.22	82	7.84	51	4.48	67	3.7	54	3.9	77
-0.18	5	4.82	ENSMUST00000135049	Arpc5l	protein_coding	175	4.55	22	0	16	6.67	15	7.41	27	0	17	13.04	23	3.12	32	0	11
2.02	2.8	4.82	ENSMUST00000115576	Lix1	protein_coding	2775	3.85	26	3.85	26	0	28	3.7	27	4.55	22	0	18	6.67	15	7.14	28
4.81	0	4.81	ENSMUST00000053252	Ctxn1	protein_coding	545	0	25	0	22	0	23	0	35	5.26	19	3.7	27	3.45	29	6.9	29
4.76	0	4.76	ENSMUST00000197660	Camk2d	protein_coding	240	0	8	0	6	0	10	0	18	0	8	0	7	10	20	0	7
3.6	1.16	4.76	ENSMUST00000057324	Flrt2	protein_coding	894	0	19	3.7	27	0	17	0	23	8.33	12	4.35	23	0	12	6.25	16
4.76	0	4.76	ENSMUST00000154222	Dpf1	protein_coding	1252	0	13	0	9	0	19	0	17	8.33	12	0	13	0	9	12.5	8
4.76	0	4.76	ENSMUST00000129293	Camk2d	protein_coding	1855	0	8	0	6	0	10	0	18	0	8	0	7	10	20	0	7
4.76	0	4.76	ENSMUST00000171950	Camk2d	protein_coding	565	0	8	0	6	0	10	0	18	0	8	0	7	10	20	0	7
4.76	0	4.76	ENSMUST00000050867	Cactin	protein_coding	223	0	6	0	11	0	11	0	12	0	11	0	11	7.69	13	14.29	7
4.76	0	4.76	ENSMUST00000137848	Dpf1	protein_coding	213	0	13	0	9	0	19	0	17	8.33	12	0	13	0	9	12.5	8
4.76	0	4.76	ENSMUST00000134466	Camk2d	protein_coding	1310	0	8	0	6	0	10	0	18	0	8	0	7	10	20	0	7
-2.3	7.06	4.76	ENSMUST00000040717	Kif15	protein_coding	4591	11.54	26	0	16	14.29	21	0	22	6.67	15	5.56	18	0	26	8	25
4.76	0	4.76	ENSMUST00000128764	Sap18	protein_coding	1087	0	12	0	10	0	7	0	14	0	5	13.33	15	0	13	0	9
4.76	0	4.76	ENSMUST00000106402	Camk2d	protein_coding	1314	0	8	0	6	0	10	0	18	0	8	0	7	10	20	0	7
4.76	0	4.76	ENSMUST00000053760	Utp14b	protein_coding	5055	0	10	0	5	0	5	0	18	0	5	0	6	0	5	20	5
4.76	0	4.76	ENSMUST00000160934	Tnik	protein_coding	192	0	12	0	8	0	7	0	13	0	11	0	10	13.33	15	0	6
1.73	3.03	4.76	ENSMUST00000112256	Rint1	protein_coding	1629	8.33	24	0	11	0	17	0	14	8.33	12	10	10	0	7	0	13
1.21	3.55	4.76	ENSMUST00000109103	Hnrnpab	protein_coding	172	5.13	39	2.38	42	3.77	53	3.17	63	2.78	36	3.9	77	4.76	63	8.82	34
2.45	2.31	4.76	ENSMUST00000025120	Elp2	protein_coding	45	3.03	33	5.71	35	0	46	1.69	59	3.7	27	2.44	41	6.06	33	8	25
2.76	2	4.76	ENSMUST00000139129	Srsf1	protein_coding	601	0	22	3.85	26	3.7	27	0	25	5.56	18	4.35	23	8	25	0	18
4.76	0	4.76	ENSMUST00000106400	Camk2d	protein_coding	1168	0	8	0	6	0	10	0	18	0	8	0	7	10	20	0	7
4.76	0	4.76	ENSMUST00000199300	Camk2d	protein_coding	1258	0	8	0	6	0	10	0	18	0	8	0	7	10	20	0	7
1.73	3.03	4.76	ENSMUST00000066039	Cstf2t	protein_coding	1529	0	5	14.29	7	0	13	0	8	0	10	0	7	5	20	20	5
0.22	4.55	4.76	ENSMUST00000082429	Gpx1	protein_coding	149	0	12	0	14	0	8	20	10	0	7	0	9	0	15	18.18	11
4.76	0	4.76	ENSMUST00000108230	Dpf1	protein_coding	490	0	13	0	9	0	19	0	17	8.33	12	0	13	0	9	12.5	8
2.76	2	4.76	ENSMUST00000107920	Srsf1	protein_coding	171	0	22	3.85	26	3.7	27	0	25	5.56	18	4.35	23	8	25	0	18
4.76	0	4.76	ENSMUST00000034787	Phip	protein_coding	9005	0	25	0	26	0	16	0	36	0	7	15	20	0	25	0	11
0.68	4.08	4.76	ENSMUST00000154062	Plxna3	protein_coding	3211	0	6	0	6	5	20	5.88	17	0	6	0	11	8.33	12	7.69	13
4.76	0	4.76	ENSMUST00000163226	Camk2d	protein_coding	1260	0	8	0	6	0	10	0	18	0	8	0	7	10	20	0	7
1.21	3.55	4.76	ENSMUST00000101249	Hnrnpab	protein_coding	172	5.13	39	2.38	42	3.77	53	3.17	63	2.78	36	3.9	77	4.76	63	8.82	34
4.76	0	4.76	ENSMUST00000067925	Hmgb2	protein_coding	2320	0	6	0	12	0	9	0	17	0	8	0	9	5.88	17	12.5	8
0.68	4.08	4.76	ENSMUST00000004326	Plxna3	protein_coding	4587	0	6	0	6	5	20	5.88	17	0	6	0	11	8.33	12	7.69	13
4.76	0	4.76	ENSMUST00000161769	Gm28062	protein_coding	1183	0	13	0	10	0	13	0	13	0	10	0	9	7.14	14	11.11	9
2.98	1.79	4.76	ENSMUST00000109445	Ptprt	protein_coding	4272	0	10	8.33	12	0	10	0	24	6.67	15	4.55	22	6.25	32	0	15
4.76	0	4.76	ENSMUST00000161234	Tnik	protein_coding	130	0	12	0	8	0	7	0	13	0	11	0	10	13.33	15	0	6
4.76	0	4.76	ENSMUST00000161214	Tnik	protein_coding	130	0	12	0	8	0	7	0	13	0	11	0	10	13.33	15	0	6
4.76	0	4.76	ENSMUST00000145454	Camk2d	protein_coding	1344	0	8	0	6	0	10	0	18	0	8	0	7	10	20	0	7
1.21	3.55	4.76	ENSMUST00000074669	Hnrnpab	protein_coding	172	5.13	39	2.38	42	3.77	53	3.17	63	2.78	36	3.9	77	4.76	63	8.82	34
4.76	0	4.76	ENSMUST00000067230	Sox4	protein_coding	1430	0	10	0	12	0	19	0	20	0	8	0	12	0	9	15.38	13
2.72	2.04	4.76	ENSMUST00000175940	Chtf8	protein_coding	116	0	10	0	12	0	11	6.25	16	16.67	6	0	10	6.67	15	0	11
4.76	0	4.76	ENSMUST00000106401	Camk2d	protein_coding	851	0	8	0	6	0	10	0	18	0	8	0	7	10	20	0	7
4.76	0	4.76	ENSMUST00000108231	Dpf1	protein_coding	477	0	13	0	9	0	19	0	17	8.33	12	0	13	0	9	12.5	8
4.76	0	4.76	ENSMUST00000140623	Sdc3	protein_coding	963	0	10	0	10	0	11	0	7	10	10	0	12	0	13	14.29	7
4.76	0	4.76	ENSMUST00000138993	Dpf1	protein_coding	402	0	13	0	9	0	19	0	17	8.33	12	0	13	0	9	12.5	8
4.76	0	4.76	ENSMUST00000020273	Supv3l1	protein_coding	828	0	7	0	14	0	21	0	11	11.11	9	7.14	14	0	14	0	5
1.73	3.03	4.76	ENSMUST00000020024	Fabp7	protein_coding	87	0	11	0	15	5.26	19	4.76	21	40	5	0	10	0	18	0	9
4.76	0	4.76	ENSMUST00000106399	Camk2d	protein_coding	1305	0	8	0	6	0	10	0	18	0	8	0	7	10	20	0	7
2.76	2	4.76	ENSMUST00000171976	Srsf1	protein_coding	249	0	22	3.85	26	3.7	27	0	25	5.56	18	4.35	23	8	25	0	18
2.98	1.79	4.76	ENSMUST00000109443	Ptprt	protein_coding	4302	0	10	8.33	12	0	10	0	24	6.67	15	4.55	22	6.25	32	0	15
1.73	3.03	4.76	ENSMUST00000165013	Fabp7	protein_coding	45	0	11	0	15	5.26	19	4.76	21	40	5	0	10	0	18	0	9
0.76	4	4.76	ENSMUST00000070690	Ptafr	protein_coding	2664	4.76	21	5.88	17	0	17	5	20	0	17	7.14	14	8.33	12	5	20
4.76	0	4.76	ENSMUST00000169051	Camk2d	protein_coding	1255	0	8	0	6	0	10	0	18	0	8	0	7	10	20	0	7
4.76	0	4.76	ENSMUST00000200171	Camk2d	protein_coding	1059	0	8	0	6	0	10	0	18	0	8	0	7	10	20	0	7
4.76	0	4.76	ENSMUST00000171289	Camk2d	protein_coding	957	0	8	0	6	0	10	0	18	0	8	0	7	10	20	0	7
4.76	0	4.76	ENSMUST00000053880	Grin2b	protein_coding	13802	0	20	0	14	0	22	0	25	17.65	17	0	26	3.23	31	0	10
4.76	0	4.76	ENSMUST00000066466	Camk2d	protein_coding	1267	0	8	0	6	0	10	0	18	0	8	0	7	10	20	0	7
4.76	0	4.76	ENSMUST00000037748	Hnrnpu	protein_coding	1252	0	13	0	10	0	13	0	13	0	10	0	9	7.14	14	11.11	9
3.6	1.16	4.76	ENSMUST00000110117	Flrt2	protein_coding	1126	0	19	3.7	27	0	17	0	23	8.33	12	4.35	23	0	12	6.25	16
4.76	0	4.76	ENSMUST00000147043	Camk2d	protein_coding	249	0	8	0	6	0	10	0	18	0	8	0	7	10	20	0	7
4.76	0	4.76	ENSMUST00000085720	Rpl36-ps3	protein_coding	15	0	12	0	6	0	7	0	5	0	5	16.67	6	0	5	0	5
2.98	1.79	4.76	ENSMUST00000109441	Ptprt	protein_coding	4332	0	10	8.33	12	0	10	0	24	6.67	15	4.55	22	6.25	32	0	15
4.76	0	4.76	ENSMUST00000126169	Dpf1	protein_coding	193	0	13	0	9	0	19	0	17	8.33	12	0	13	0	9	12.5	8
2.76	2	4.76	ENSMUST00000079866	Srsf1	protein_coding	256	0	22	3.85	26	3.7	27	0	25	5.56	18	4.35	23	8	25	0	18
4.76	0	4.76	ENSMUST00000049977	Dpf1	protein_coding	452	0	13	0	9	0	19	0	17	8.33	12	0	13	0	9	12.5	8
4.76	0	4.76	ENSMUST00000131869	Camk2d	protein_coding	1223	0	8	0	6	0	10	0	18	0	8	0	7	10	20	0	7
4.76	0	4.76	ENSMUST00000159236	Tnik	protein_coding	191	0	12	0	8	0	7	0	13	0	11	0	10	13.33	15	0	6
4.76	0	4.76	ENSMUST00000065181	Dpf1	protein_coding	402	0	13	0	9	0	19	0	17	8.33	12	0	13	0	9	12.5	8
2.98	1.79	4.76	ENSMUST00000109442	Ptprt	protein_coding	4276	0	10	8.33	12	0	10	0	24	6.67	15	4.55	22	6.25	32	0	15
4.76	0	4.76	ENSMUST00000063694	Klf13	protein_coding	255	0	8	0	10	0	10	0	15	0	8	7.14	14	0	9	9.09	11
4.76	0	4.76	ENSMUST00000146362	Hnrnpu	protein_coding	483	0	13	0	10	0	13	0	13	0	10	0	9	7.14	14	11.11	9
0.65	4.1	4.75	ENSMUST00000030127	Tmem38b	protein_coding	1546	0	28	2.59	116	6.33	79	9.52	21	5.38	93	4.91	448	14.29	7	0	42
0.24	4.51	4.74	ENSMUST00000203816	Rpl32	protein_coding	250	5.23	306	4.42	317	5.15	291	3.49	373	4.83	352	5.31	226	5.77	260	3.1	258
0.16	4.55	4.71	ENSMUST00000193638	Dcaf8	protein_coding	499	0	16	0	15	12.5	16	5.26	19	5.26	19	3.85	26	7.41	27	0	13
0.16	4.55	4.71	ENSMUST00000192031	Dcaf8	protein_coding	588	0	16	0	15	12.5	16	5.26	19	5.26	19	3.85	26	7.41	27	0	13
0.16	4.55	4.71	ENSMUST00000195394	Dcaf8	protein_coding	494	0	16	0	15	12.5	16	5.26	19	5.26	19	3.85	26	7.41	27	0	13
0.16	4.55	4.71	ENSMUST00000195011	Dcaf8	protein_coding	443	0	16	0	15	12.5	16	5.26	19	5.26	19	3.85	26	7.41	27	0	13
0.16	4.55	4.71	ENSMUST00000191689	Dcaf8	protein_coding	465	0	16	0	15	12.5	16	5.26	19	5.26	19	3.85	26	7.41	27	0	13
0.16	4.55	4.71	ENSMUST00000192704	Dcaf8	protein_coding	611	0	16	0	15	12.5	16	5.26	19	5.26	19	3.85	26	7.41	27	0	13
0.16	4.55	4.71	ENSMUST00000074144	Dcaf8	protein_coding	1485	0	16	0	15	12.5	16	5.26	19	5.26	19	3.85	26	7.41	27	0	13
2.76	1.94	4.7	ENSMUST00000091556	Btbd3	protein_coding	1562	3.57	28	2.44	41	0	23	1.59	63	0	24	7.69	52	3.85	52	4.76	21
2.76	1.94	4.7	ENSMUST00000075410	Btbd3	protein_coding	1845	3.57	28	2.44	41	0	23	1.59	63	0	24	7.69	52	3.85	52	4.76	21
2.28	2.41	4.7	ENSMUST00000030127	Tmem38b	protein_coding	1562	4.3	93	2.08	336	1.54	259	5.17	58	3.6	250	5.04	1289	14.29	28	1.47	136
-1.11	5.8	4.69	ENSMUST00000113452	Lppr3	protein_coding	1323	10	20	0	12	7.14	14	4.35	23	0	8	5.26	19	5.56	18	5.26	19
-0.17	4.86	4.69	ENSMUST00000155669	Ms4a6d	protein_coding	34	2.38	42	0	23	5.13	39	10	40	5	20	4.76	42	0	32	8.82	34
-1.11	5.8	4.69	ENSMUST00000167250	Lppr3	protein_coding	1504	10	20	0	12	7.14	14	4.35	23	0	8	5.26	19	5.56	18	5.26	19
4.69	0	4.69	ENSMUST00000136318	Fbf1	protein_coding	2457	0	13	0	17	0	10	0	22	8.33	12	6.67	15	3.57	28	0	9
-1.11	5.8	4.69	ENSMUST00000166057	Lppr3	protein_coding	1645	10	20	0	12	7.14	14	4.35	23	0	8	5.26	19	5.56	18	5.26	19
4.69	0	4.69	ENSMUST00000106435	Fbf1	protein_coding	1886	0	13	0	17	0	10	0	22	8.33	12	6.67	15	3.57	28	0	9
3.41	1.28	4.69	ENSMUST00000034955	Spg21	protein_coding	393	0	24	0	16	5.26	19	0	19	0	16	9.09	11	0	24	15.38	13
1.56	3.12	4.69	ENSMUST00000041623	Enc1	protein_coding	318	0	27	13.33	15	0	28	3.85	26	5.26	19	6.25	16	0	5	4.17	24
-1.11	5.8	4.69	ENSMUST00000092325	Lppr3	protein_coding	1568	10	20	0	12	7.14	14	4.35	23	0	8	5.26	19	5.56	18	5.26	19
3.02	1.67	4.69	ENSMUST00000172487	Nnat	protein_coding	8	0	8	5	20	0	14	0	18	7.69	13	5	20	4.55	22	0	9
4.69	0	4.69	ENSMUST00000125980	Fbf1	protein_coding	106	0	13	0	17	0	10	0	22	8.33	12	6.67	15	3.57	28	0	9
4.69	0	4.69	ENSMUST00000103031	Fbf1	protein_coding	2486	0	13	0	17	0	10	0	22	8.33	12	6.67	15	3.57	28	0	9
2.51	2.17	4.69	ENSMUST00000032732	Apba2	protein_coding	3094	2.94	34	0	12	0	19	3.7	27	0	13	4.76	21	7.69	13	5.88	17
1	3.67	4.67	ENSMUST00000058897	Pilra	protein_coding	1452	3.7	27	0	26	5	20	5.56	36	0	18	9.68	31	4.65	43	0	15
1.2	3.45	4.65	ENSMUST00000072572	Alg11	protein_coding	1790	6.25	16	0	14	0	14	7.14	14	0	11	0	9	12.5	8	6.67	15
4.65	0	4.65	ENSMUST00000154687	Ctnnb1	protein_coding	1766	0	17	0	10	0	8	0	9	0	10	0	13	18.18	11	0	9
4.65	0	4.65	ENSMUST00000022197	Scamp1	protein_coding	3288	0	25	0	11	0	17	0	12	0	7	10	10	0	9	5.88	17
1.2	3.45	4.65	ENSMUST00000034834	Pkm	protein_coding	754	11.11	9	0	7	0	7	0	6	8.33	12	0	11	0	13	14.29	7
4.65	0	4.65	ENSMUST00000163844	Ctnnb1	protein_coding	1441	0	17	0	10	0	8	0	9	0	10	0	13	18.18	11	0	9
4.65	0	4.65	ENSMUST00000178812	Ctnnb1	protein_coding	1652	0	17	0	10	0	8	0	9	0	10	0	13	18.18	11	0	9
-0.04	4.69	4.65	ENSMUST00000127306	Enho	protein_coding	308	4.76	21	0	15	7.14	14	7.14	14	7.14	14	8.33	12	0	6	0	11
2.43	2.22	4.65	ENSMUST00000188371	Terf1	protein_coding	2031	8.33	12	0	9	0	14	0	10	12.5	8	0	15	9.09	11	0	9
2.87	1.79	4.65	ENSMUST00000114998	Xpnpep2	protein_coding	2253	0	20	0	10	0	14	8.33	12	0	9	8.33	12	7.14	14	0	8
2.43	2.22	4.65	ENSMUST00000109084	Gnas	protein_coding	31	0	18	0	6	6.67	15	0	6	12.5	8	0	12	0	7	6.25	16
4.65	0	4.65	ENSMUST00000036497	Prkar2b	protein_coding	105	0	16	0	9	0	12	0	6	22.22	9	0	16	0	12	0	6
4.65	0	4.65	ENSMUST00000156911	Ctnnb1	protein_coding	412	0	17	0	10	0	8	0	9	0	10	0	13	18.18	11	0	9
4.65	0	4.65	ENSMUST00000185578	Nif3l1	protein_coding	2596	0	11	0	6	0	9	0	8	12.5	8	0	14	0	13	12.5	8
1.2	3.45	4.65	ENSMUST00000110737	Alg11	protein_coding	1663	6.25	16	0	14	0	14	7.14	14	0	11	0	9	12.5	8	6.67	15
4.65	0	4.65	ENSMUST00000041616	Pdxk	protein_coding	1957	0	19	0	10	0	25	0	19	0	10	14.29	7	0	11	6.67	15
2.38	2.27	4.65	ENSMUST00000103002	Ywhaq	protein_coding	314	0	8	14.29	7	0	12	0	17	9.09	11	0	12	6.67	15	0	5
4.65	0	4.65	ENSMUST00000007130	Ctnnb1	protein_coding	1852	0	17	0	10	0	8	0	9	0	10	0	13	18.18	11	0	9
4.65	0	4.65	ENSMUST00000169931	Ctnnb1	protein_coding	252	0	17	0	10	0	8	0	9	0	10	0	13	18.18	11	0	9
4.65	0	4.65	ENSMUST00000070478	Sdc3	protein_coding	1229	0	10	0	10	0	11	0	7	10	10	0	12	0	14	14.29	7
4.65	0	4.65	ENSMUST00000154356	Ctnnb1	protein_coding	1777	0	17	0	10	0	8	0	9	0	10	0	13	18.18	11	0	9
1.2	3.45	4.65	ENSMUST00000163694	Pkm	protein_coding	754	11.11	9	0	7	0	7	0	6	8.33	12	0	11	0	13	14.29	7
4.62	0	4.62	ENSMUST00000068973	Map6	protein_coding	362	0	9	0	17	0	14	0	20	6.25	16	0	19	10	20	0	10
4.62	0	4.62	ENSMUST00000122101	Map6	protein_coding	362	0	9	0	17	0	14	0	20	6.25	16	0	19	10	20	0	10
3.17	1.45	4.62	ENSMUST00000151517	Atp13a2	protein_coding	2461	0	20	5.88	17	0	16	0	16	0	12	5.56	18	4	25	10	10
1.8	2.82	4.62	ENSMUST00000030127	Tmem38b	protein_coding	1551	0	55	2.99	234	2.94	170	5.26	38	2.89	173	5.05	910	17.39	23	0	85
4.62	0	4.62	ENSMUST00000005188	Sh2b2	protein_coding	1489	0	8	0	20	0	8	0	20	16.67	12	3.57	28	0	18	0	7
3.17	1.45	4.62	ENSMUST00000168047	Atp13a2	protein_coding	2660	0	20	5.88	17	0	16	0	16	0	12	5.56	18	4	25	10	10
3.17	1.45	4.62	ENSMUST00000037055	Atp13a2	protein_coding	2411	0	20	5.88	17	0	16	0	16	0	12	5.56	18	4	25	10	10
4.62	0	4.62	ENSMUST00000196397	Sh2b2	protein_coding	1436	0	8	0	20	0	8	0	20	16.67	12	3.57	28	0	18	0	7
3.17	1.45	4.62	ENSMUST00000127833	Atp13a2	protein_coding	2411	0	20	5.88	17	0	16	0	16	0	12	5.56	18	4	25	10	10
2.02	2.59	4.62	ENSMUST00000142617	Ptprr	protein_coding	2119	7.02	57	0	34	2.22	45	0	57	5.88	34	6.06	33	3.57	28	2.86	35
-1.51	6.12	4.62	ENSMUST00000087927	Zfp827	protein_coding	2270	3.45	29	0	18	11.11	27	8.33	24	6.67	15	5.56	18	9.09	11	0	21
4.62	0	4.62	ENSMUST00000127492	Map6	protein_coding	320	0	9	0	17	0	14	0	20	6.25	16	0	19	10	20	0	10
3.13	1.47	4.6	ENSMUST00000147275	Atp6ap1	protein_coding	81	0	12	5	20	0	13	0	23	3.85	26	0	30	10	20	9.09	11
3.13	1.47	4.6	ENSMUST00000135914	Atp6ap1	protein_coding	66	0	12	5	20	0	13	0	23	3.85	26	0	30	10	20	9.09	11
3.13	1.47	4.6	ENSMUST00000147900	Atp6ap1	protein_coding	100	0	12	5	20	0	13	0	23	3.85	26	0	30	10	20	9.09	11
3.13	1.47	4.6	ENSMUST00000114171	Atp6ap1	protein_coding	80	0	12	5	20	0	13	0	23	3.85	26	0	30	10	20	9.09	11
3.13	1.47	4.6	ENSMUST00000019231	Atp6ap1	protein_coding	146	0	12	5	20	0	13	0	23	3.85	26	0	30	10	20	9.09	11
0.33	4.26	4.59	ENSMUST00000145167	Ept1	protein_coding	2861	3.77	212	2.75	182	5.49	164	5	240	1.47	136	5.29	170	5.79	190	5.1	157
1.98	2.61	4.59	ENSMUST00000140710	Ywhaq	protein_coding	61	5	20	3.7	27	0	26	2.38	42	0	13	6.45	31	5.88	51	0	14
4.55	0	4.55	ENSMUST00000168438	Pde4dip	protein_coding	3050	0	10	0	14	0	16	0	26	10	10	6.25	16	0	6	0	12
4.55	0	4.55	ENSMUST00000056470	Zfp459	protein_coding	1905	0	11	0	12	0	10	0	13	9.09	11	0	10	0	11	8.33	12
4.55	0	4.55	ENSMUST00000020446	Tmbim4	protein_coding	305	0	10	0	5	0	12	0	6	0	5	14.29	7	0	5	0	5
4.55	0	4.55	ENSMUST00000090750	Pde4dip	protein_coding	3050	0	10	0	14	0	16	0	26	10	10	6.25	16	0	6	0	12
1.91	2.63	4.55	ENSMUST00000086819	Kif1a	protein_coding	1827	0	5	11.11	9	0	17	0	7	14.29	7	0	11	5	20	0	6
3.18	1.37	4.55	ENSMUST00000145482	Prpf40b	protein_coding	1027	0	18	6.25	16	0	14	0	25	33.33	9	0	15	0	28	0	14
3.18	1.37	4.55	ENSMUST00000130575	Prpf40b	protein_coding	1057	0	18	6.25	16	0	14	0	25	33.33	9	0	15	0	28	0	14
4.55	0	4.55	ENSMUST00000045243	Pde4dip	protein_coding	3553	0	10	0	14	0	16	0	26	10	10	6.25	16	0	6	0	12
4.55	0	4.55	ENSMUST00000135420	Ap2m1	protein_coding	147	0	10	0	12	0	12	0	11	0	14	9.09	11	0	13	16.67	6
4.55	0	4.55	ENSMUST00000162360	Atp5j2	protein_coding	269	0	13	0	15	0	9	0	20	12.5	8	0	19	3.7	27	8.33	12
4.55	0	4.55	ENSMUST00000113360	Cab39	protein_coding	3339	0	16	0	13	0	12	0	26	0	9	7.14	14	0	13	12.5	8
1.91	2.63	4.55	ENSMUST00000112958	Kif1a	protein_coding	1928	0	5	11.11	9	0	17	0	7	14.29	7	0	11	5	20	0	6
4.55	0	4.55	ENSMUST00000166750	Cmip	protein_coding	123	0	13	0	9	0	16	0	13	10	10	6.67	15	0	10	0	9
3.18	1.37	4.55	ENSMUST00000136980	Prpf40b	protein_coding	804	0	18	6.25	16	0	14	0	25	33.33	9	0	15	0	28	0	14
1.91	2.63	4.55	ENSMUST00000190723	Kif1a	protein_coding	2075	0	5	11.11	9	0	17	0	7	14.29	7	0	11	5	20	0	6
-0.11	4.65	4.55	ENSMUST00000159768	Reln	protein_coding	416	0	8	10	10	0	11	7.14	14	20	5	0	7	0	5	0	5
3.18	1.37	4.55	ENSMUST00000023745	Prpf40b	protein_coding	869	0	18	6.25	16	0	14	0	25	33.33	9	0	15	0	28	0	14
-0.72	5.26	4.55	ENSMUST00000145295	Col4a2	protein_coding	72	0	9	14.29	7	0	11	9.09	11	20	5	0	19	7.14	14	0	6
4.55	0	4.55	ENSMUST00000132292	Jak1	protein_coding	149	0	18	0	15	0	18	0	19	6.67	15	11.11	9	0	12	0	8
4.55	0	4.55	ENSMUST00000165709	Usp24	protein_coding	214	0	6	0	7	0	9	0	8	0	10	6.67	15	7.69	13	0	6
4.55	0	4.55	ENSMUST00000149297	Jak1	protein_coding	199	0	18	0	15	0	18	0	19	6.67	15	11.11	9	0	12	0	8
4.55	0	4.55	ENSMUST00000134797	Tmbim4	protein_coding	275	0	10	0	5	0	12	0	6	0	5	14.29	7	0	5	0	5
4.55	0	4.55	ENSMUST00000090023	Ap2m1	protein_coding	735	0	10	0	12	0	12	0	11	0	14	9.09	11	0	13	16.67	6
3.18	1.37	4.55	ENSMUST00000150641	Prpf40b	protein_coding	1793	0	18	6.25	16	0	14	0	25	33.33	9	0	15	0	28	0	14
4.55	0	4.55	ENSMUST00000123791	Sbf1	protein_coding	5769	0	14	0	16	0	6	0	7	10	10	0	10	7.69	13	0	11
2.42	2.13	4.55	ENSMUST00000026142	Maged1	protein_coding	952	0	13	11.11	9	0	10	0	15	0	12	8.33	12	0	14	16.67	6
4.55	0	4.55	ENSMUST00000198539	Fubp1	protein_coding	3285	0	25	0	19	0	14	0	23	0	5	0	8	8.7	23	0	8
4.55	0	4.55	ENSMUST00000156877	Tmbim4	protein_coding	304	0	10	0	5	0	12	0	6	0	5	14.29	7	0	5	0	5
4.55	0	4.55	ENSMUST00000007216	Ap2m1	protein_coding	739	0	10	0	12	0	12	0	11	0	14	9.09	11	0	13	16.67	6
4.55	0	4.55	ENSMUST00000199876	Fubp1	protein_coding	3580	0	25	0	19	0	14	0	23	0	5	0	8	8.7	23	0	8
3.18	1.37	4.55	ENSMUST00000118287	Prpf40b	protein_coding	868	0	18	6.25	16	0	14	0	25	33.33	9	0	15	0	28	0	14
4.55	0	4.55	ENSMUST00000106798	Usp24	protein_coding	207	0	6	0	7	0	9	0	8	0	10	6.67	15	7.69	13	0	6
4.55	0	4.55	ENSMUST00000161845	Atp5j2	protein_coding	188	0	13	0	15	0	9	0	20	12.5	8	0	19	3.7	27	8.33	12
1.42	3.12	4.55	ENSMUST00000090558	Celsr2	protein_coding	5840	4.55	22	0	15	8.33	12	0	15	9.09	22	0	17	0	5	4.55	22
4.55	0	4.55	ENSMUST00000106121	Fubp1	protein_coding	3203	0	25	0	19	0	14	0	23	0	5	0	8	8.7	23	0	8
4.55	0	4.55	ENSMUST00000080492	Rpl36	protein_coding	35	0	12	0	6	0	7	0	5	0	5	16.67	6	0	5	0	6
4.55	0	4.55	ENSMUST00000094993	Klhl9	protein_coding	462	0	12	0	8	0	13	0	12	0	5	0	5	0	6	16.67	6
3.18	1.37	4.55	ENSMUST00000140806	Prpf40b	protein_coding	871	0	18	6.25	16	0	14	0	25	33.33	9	0	15	0	28	0	14
4.55	0	4.55	ENSMUST00000148507	Ap2m1	protein_coding	367	0	10	0	12	0	12	0	11	0	14	9.09	11	0	13	16.67	6
2.46	2.08	4.55	ENSMUST00000023116	Aco2	protein_coding	836	7.14	14	0	9	0	14	0	11	0	12	15.38	13	0	9	0	10
4.55	0	4.55	ENSMUST00000126788	Ap2m1	protein_coding	292	0	10	0	12	0	12	0	11	0	14	9.09	11	0	13	16.67	6
4.55	0	4.55	ENSMUST00000134981	Ap2m1	protein_coding	497	0	10	0	12	0	12	0	11	0	14	9.09	11	0	13	16.67	6
4.55	0	4.55	ENSMUST00000175778	Sbf1	protein_coding	1216	0	14	0	16	0	6	0	7	10	10	0	10	7.69	13	0	11
4.55	0	4.55	ENSMUST00000175751	Pde4dip	protein_coding	3989	0	10	0	14	0	16	0	26	10	10	6.25	16	0	6	0	12
-0.11	4.65	4.55	ENSMUST00000062372	Reln	protein_coding	8171	0	8	10	10	0	11	7.14	14	20	5	0	7	0	5	0	5
1.91	2.63	4.55	ENSMUST00000171556	Kif1a	protein_coding	1944	0	5	11.11	9	0	17	0	7	14.29	7	0	11	5	20	0	6
-0.11	4.65	4.55	ENSMUST00000161356	Reln	protein_coding	8183	0	8	10	10	0	11	7.14	14	20	5	0	7	0	5	0	5
2.42	2.13	4.55	ENSMUST00000153386	Maged1	protein_coding	799	0	13	11.11	9	0	10	0	15	0	12	8.33	12	0	14	16.67	6
4.55	0	4.55	ENSMUST00000144585	Sbf1	protein_coding	5791	0	14	0	16	0	6	0	7	10	10	0	10	7.69	13	0	11
4.55	0	4.55	ENSMUST00000200452	Fubp1	protein_coding	3203	0	25	0	19	0	14	0	23	0	5	0	8	8.7	23	0	8
4.55	0	4.55	ENSMUST00000037056	Atp5j2	protein_coding	205	0	13	0	15	0	9	0	20	12.5	8	0	19	3.7	27	8.33	12
4.55	0	4.55	ENSMUST00000124576	Sbf1	protein_coding	5742	0	14	0	16	0	6	0	7	10	10	0	10	7.69	13	0	11
4.55	0	4.55	ENSMUST00000166984	Fubp1	protein_coding	3302	0	25	0	19	0	14	0	23	0	5	0	8	8.7	23	0	8
3.18	1.37	4.55	ENSMUST00000138036	Prpf40b	protein_coding	1100	0	18	6.25	16	0	14	0	25	33.33	9	0	15	0	28	0	14
0.42	4.13	4.55	ENSMUST00000031673	Gngt1	protein_coding	901	5.97	67	4.55	44	4.26	47	1.67	60	3.33	30	2.04	49	3.57	56	9.76	41
4.55	0	4.55	ENSMUST00000125968	Jak1	protein_coding	152	0	18	0	15	0	18	0	19	6.67	15	11.11	9	0	12	0	8
4.55	0	4.55	ENSMUST00000176277	Sbf1	protein_coding	217	0	14	0	16	0	6	0	7	10	10	0	10	7.69	13	0	11
4.55	0	4.55	ENSMUST00000152918	Rps16	protein_coding	98	0	15	0	7	0	22	0	10	0	12	0	9	0	13	20	10
1.91	2.63	4.55	ENSMUST00000171796	Kif1a	protein_coding	1919	0	5	11.11	9	0	17	0	7	14.29	7	0	11	5	20	0	6
4.55	0	4.55	ENSMUST00000055117	Lemd2	protein_coding	2188	0	13	0	11	0	14	0	16	0	10	0	10	12.5	16	0	8
4.55	0	4.55	ENSMUST00000082134	Rps16	protein_coding	209	0	15	0	7	0	22	0	10	0	12	0	9	0	13	20	10
4.55	0	4.55	ENSMUST00000094933	Usp24	protein_coding	193	0	6	0	7	0	9	0	8	0	10	6.67	15	7.69	13	0	6
3.12	1.43	4.55	ENSMUST00000139281	Khdrbs1	protein_coding	1588	0	13	0	17	0	11	3.45	29	0	8	8.33	12	6.25	16	0	8
2.35	2.16	4.5	ENSMUST00000037023	Rps29	protein_coding	108	6.06	33	0	23	0	43	2.5	40	7.41	27	4	25	2.86	35	4.17	24
0.29	4.21	4.5	ENSMUST00000115075	Rpl35a	protein_coding	120	0	19	3.03	33	6.67	15	7.14	28	5	20	5.71	35	4.65	43	0	13
2.87	1.64	4.5	ENSMUST00000065118	Ube2ql1	protein_coding	1031	0	8	0	24	7.14	14	0	15	5	20	2	50	8.7	23	5.56	18
0.29	4.21	4.5	ENSMUST00000137720	Rpl35a	protein_coding	614	0	19	3.03	33	6.67	15	7.14	28	5	20	5.71	35	4.65	43	0	13
4.49	0	4.49	ENSMUST00000146279	Rab12	protein_coding	175	0	20	0	21	0	15	0	29	11.11	18	0	33	6.9	29	0	9
4.49	0	4.49	ENSMUST00000167962	Rab12	protein_coding	135	0	20	0	21	0	15	0	29	11.11	18	0	33	6.9	29	0	9
4.49	0	4.49	ENSMUST00000090247	Trio	protein_coding	1677	0	36	0	20	0	24	0	30	8	25	4	25	4	25	0	14
4.49	0	4.49	ENSMUST00000070538	Rab12	protein_coding	182	0	20	0	21	0	15	0	29	11.11	18	0	33	6.9	29	0	9
3.66	0.82	4.48	ENSMUST00000073605	Gapdh	protein_coding	626	3.12	32	0	29	0	33	0	28	0	32	2.5	40	6.67	30	9.38	32
3.66	0.82	4.48	ENSMUST00000183272	Gapdh	protein_coding	448	3.12	32	0	29	0	33	0	28	0	32	2.5	40	6.67	30	9.38	32
3.66	0.82	4.48	ENSMUST00000118875	Gapdh	protein_coding	774	3.12	32	0	29	0	33	0	28	0	32	2.5	40	6.67	30	9.38	32
3.66	0.82	4.48	ENSMUST00000181173	Gm3839	protein_coding	1047	3.12	32	0	29	0	33	0	28	0	32	2.5	40	6.67	30	9.38	32
1.45	3.03	4.48	ENSMUST00000069692	Zfp277	protein_coding	178	2.33	43	4.76	21	3.23	31	2.7	37	0	17	0	18	12.5	16	6.25	16
4.48	0	4.48	ENSMUST00000058845	Basp1	protein_coding	520	0	23	0	22	0	38	0	34	0	17	4.55	44	2.13	47	11.54	26
2.04	2.44	4.48	ENSMUST00000047409	Vash2	protein_coding	1545	0	17	8	25	0	18	0	22	5.56	18	0	19	10.53	19	0	11
2.04	2.44	4.48	ENSMUST00000166139	Vash2	protein_coding	1408	0	17	8	25	0	18	0	22	5.56	18	0	19	10.53	19	0	11
3.66	0.82	4.48	ENSMUST00000117757	Gapdh	protein_coding	626	3.12	32	0	29	0	33	0	28	0	32	2.5	40	6.67	30	9.38	32
3.41	1.05	4.46	ENSMUST00000078505	Rtn1	protein_coding	910	0	19	0	27	0	23	3.85	26	7.41	27	2.78	36	6.9	29	0	20
4.44	0	4.44	ENSMUST00000119168	Zfp740	protein_coding	1301	0	17	0	13	0	8	0	17	0	8	0	10	11.11	18	0	9
4.44	0	4.44	ENSMUST00000058491	Tmem121	protein_coding	695	0	11	0	7	0	12	0	8	0	14	0	8	8.33	12	9.09	11
4.44	0	4.44	ENSMUST00000166610	Rbfox2	protein_coding	4423	0	22	0	7	0	18	0	15	0	10	0	5	0	5	8	25
2.52	1.92	4.44	ENSMUST00000130877	Tulp1	protein_coding	791	5.88	17	0	8	0	15	0	12	11.11	9	0	16	10	10	0	10
4.44	0	4.44	ENSMUST00000176326	Tdg	protein_coding	742	0	19	0	12	0	17	0	20	10	10	7.69	13	0	15	0	7
4.44	0	4.44	ENSMUST00000151390	Tdg	protein_coding	1576	0	19	0	12	0	17	0	20	10	10	7.69	13	0	15	0	7
4.44	0	4.44	ENSMUST00000171751	Rbfox2	protein_coding	4881	0	22	0	7	0	18	0	15	0	10	0	5	0	5	8	25
4.44	0	4.44	ENSMUST00000063719	Tmem9	protein_coding	564	0	7	0	13	0	12	0	6	28.57	7	0	15	0	11	0	12
4.44	0	4.44	ENSMUST00000045441	Pygb	protein_coding	637	0	22	0	26	0	20	0	30	6.25	16	3.85	26	3.03	33	6.67	15
4.44	0	4.44	ENSMUST00000138918	Tspyl2	protein_coding	1676	0	13	0	8	0	11	0	14	14.29	7	5.26	19	0	12	0	7
4.44	0	4.44	ENSMUST00000119830	Zfp740	protein_coding	1106	0	17	0	13	0	8	0	17	0	8	0	10	11.11	18	0	9
4.44	0	4.44	ENSMUST00000071068	Commd1	protein_coding	21	0	8	0	8	0	14	0	20	33.33	6	0	18	0	15	0	6
4.44	0	4.44	ENSMUST00000066807	Ercc6	protein_coding	5540	0	21	0	19	0	19	0	24	9.09	11	0	13	0	11	10	10
1.94	2.5	4.44	ENSMUST00000106791	Trim3	protein_coding	1224	0	7	0	9	5.88	17	0	7	9.09	11	0	11	6.67	15	0	8
1.94	2.5	4.44	ENSMUST00000106789	Trim3	protein_coding	1253	0	7	0	9	5.88	17	0	7	9.09	11	0	11	6.67	15	0	8
4.44	0	4.44	ENSMUST00000133338	Atp11a	protein_coding	623	0	7	0	13	0	9	0	10	0	5	0	11	0	19	20	10
4.44	0	4.44	ENSMUST00000053871	Ckap4	protein_coding	1055	0	11	0	5	0	9	0	12	0	7	13.33	15	0	17	0	6
4.44	0	4.44	ENSMUST00000201799	Pan3	protein_coding	1935	0	14	0	9	0	20	0	15	0	8	11.11	9	0	10	5.56	18
4.44	0	4.44	ENSMUST00000118729	Zfp740	protein_coding	1603	0	17	0	13	0	8	0	17	0	8	0	10	11.11	18	0	9
4.44	0	4.44	ENSMUST00000091237	Atp11a	protein_coding	676	0	7	0	13	0	9	0	10	0	5	0	11	0	19	20	10
4.44	0	4.44	ENSMUST00000117950	Tmem9	protein_coding	655	0	7	0	13	0	12	0	6	28.57	7	0	15	0	11	0	12
4.44	0	4.44	ENSMUST00000049393	Zfp113	protein_coding	4085	0	6	0	8	0	17	0	20	0	9	0	11	7.69	13	8.33	12
4.44	0	4.44	ENSMUST00000167671	Ckap4	protein_coding	1077	0	11	0	5	0	9	0	12	0	7	13.33	15	0	17	0	6
4.44	0	4.44	ENSMUST00000149685	Tspyl2	protein_coding	1822	0	13	0	8	0	11	0	14	14.29	7	5.26	19	0	12	0	7
4.44	0	4.44	ENSMUST00000044509	Tspyl2	protein_coding	1717	0	13	0	8	0	11	0	14	14.29	7	5.26	19	0	12	0	7
4.44	0	4.44	ENSMUST00000038696	Ppp1r9b	protein_coding	902	0	15	0	11	0	7	0	12	0	10	11.11	9	7.14	14	0	12
4.44	0	4.44	ENSMUST00000119800	Zfp740	protein_coding	1243	0	17	0	13	0	8	0	17	0	8	0	10	11.11	18	0	9
4.44	0	4.44	ENSMUST00000118832	Tmem9	protein_coding	565	0	7	0	13	0	12	0	6	28.57	7	0	15	0	11	0	12
4.44	0	4.44	ENSMUST00000138122	Gucd1	protein_coding	56	0	16	0	10	0	8	0	15	0	9	7.14	14	6.67	15	0	7
4.44	0	4.44	ENSMUST00000139938	Pygb	protein_coding	440	0	22	0	26	0	20	0	30	6.25	16	3.85	26	3.03	33	6.67	15
1.94	2.5	4.44	ENSMUST00000057525	Trim3	protein_coding	1250	0	7	0	9	5.88	17	0	7	9.09	11	0	11	6.67	15	0	8
4.44	0	4.44	ENSMUST00000070575	Csnk1d	protein_coding	2213	0	6	0	13	0	6	0	13	0	8	0	13	5.26	19	20	5
4.44	0	4.44	ENSMUST00000018274	Csnk1d	protein_coding	2388	0	6	0	13	0	6	0	13	0	8	0	13	5.26	19	20	5
4.44	0	4.44	ENSMUST00000057015	Slc4a7	protein_coding	6992	0	16	0	12	0	7	0	18	20	5	0	11	5.56	18	0	11
4.44	0	4.44	ENSMUST00000048145	Rbfox2	protein_coding	4829	0	22	0	7	0	18	0	15	0	10	0	5	0	5	8	25
2.56	1.89	4.44	ENSMUST00000186252	Ptpn18	protein_coding	801	5.88	17	0	9	0	15	0	12	11.11	9	0	16	10	10	0	10
4.44	0	4.44	ENSMUST00000202884	Pan3	protein_coding	398	0	14	0	9	0	20	0	15	0	8	11.11	9	0	10	5.56	18
4.44	0	4.44	ENSMUST00000005406	App	protein_coding	332	0	14	0	6	0	10	0	12	0	12	14.29	14	0	9	0	10
4.44	0	4.44	ENSMUST00000165125	Tmem9	protein_coding	734	0	7	0	13	0	12	0	6	28.57	7	0	15	0	11	0	12
4.44	0	4.44	ENSMUST00000033818	Atp11a	protein_coding	678	0	7	0	13	0	9	0	10	0	5	0	11	0	19	20	10
4.44	0	4.44	ENSMUST00000092266	Tdg	protein_coding	1508	0	19	0	12	0	17	0	20	10	10	7.69	13	0	15	0	7
4.44	0	4.44	ENSMUST00000111581	Rbfox2	protein_coding	4414	0	22	0	7	0	18	0	15	0	10	0	5	0	5	8	25
2.76	1.65	4.41	ENSMUST00000106779	Ddx5	protein_coding	156	0	37	0	20	0	29	5.71	35	10	10	4.35	23	5.56	18	0	17
2.76	1.65	4.41	ENSMUST00000127481	Ddx5	protein_coding	177	0	37	0	20	0	29	5.71	35	10	10	4.35	23	5.56	18	0	17
-0.18	4.59	4.41	ENSMUST00000113144	Gprasp1	protein_coding	2783	11.11	27	0	16	0	30	5.56	36	7.14	14	0	15	5.26	19	5	20
4.41	0	4.41	ENSMUST00000114939	Smad4	protein_coding	1342	0	16	0	9	0	21	0	12	10.53	19	0	11	5	20	0	18
2.76	1.65	4.41	ENSMUST00000129585	Ddx5	protein_coding	318	0	37	0	20	0	29	5.71	35	10	10	4.35	23	5.56	18	0	17
-0.18	4.59	4.41	ENSMUST00000166554	Gprasp1	protein_coding	1941	11.11	27	0	16	0	30	5.56	36	7.14	14	0	15	5.26	19	5	20
4.41	0	4.41	ENSMUST00000099678	Fjx1	protein_coding	1992	0	13	0	13	0	9	0	15	4.76	21	0	19	5.26	19	11.11	9
2.76	1.65	4.41	ENSMUST00000133426	Ddx5	protein_coding	183	0	37	0	20	0	29	5.71	35	10	10	4.35	23	5.56	18	0	17
4.41	0	4.41	ENSMUST00000067538	Ptprs	protein_coding	4817	0	22	0	18	0	28	0	23	11.76	17	0	20	0	8	4.35	23
2.76	1.65	4.41	ENSMUST00000021062	Ddx5	protein_coding	221	0	37	0	20	0	29	5.71	35	10	10	4.35	23	5.56	18	0	17
4.41	0	4.41	ENSMUST00000086828	Ptprs	protein_coding	3568	0	22	0	18	0	28	0	23	11.76	17	0	20	0	8	4.35	23
-0.18	4.59	4.41	ENSMUST00000113147	Gprasp1	protein_coding	2551	11.11	27	0	16	0	30	5.56	36	7.14	14	0	15	5.26	19	5	20
1.08	3.33	4.41	ENSMUST00000135049	Arpc5l	protein_coding	174	0	15	9.09	11	8.33	12	0	22	7.14	14	5	20	4.17	24	0	10
2.76	1.65	4.41	ENSMUST00000123339	Ddx5	protein_coding	333	0	37	0	20	0	29	5.71	35	10	10	4.35	23	5.56	18	0	17
-0.18	4.59	4.41	ENSMUST00000113145	Gprasp1	protein_coding	2580	11.11	27	0	16	0	30	5.56	36	7.14	14	0	15	5.26	19	5	20
4.41	0	4.41	ENSMUST00000025393	Smad4	protein_coding	1501	0	16	0	9	0	21	0	12	10.53	19	0	11	5	20	0	18
0.64	3.73	4.37	ENSMUST00000058914	Tuba1c	protein_coding	852	4.29	280	4.17	192	2.03	246	4.44	248	2.99	201	5.78	173	6.72	134	3.11	225
0.64	3.73	4.37	ENSMUST00000077577	Tuba1b	protein_coding	551	4.29	280	4.17	192	2.03	246	4.44	248	2.99	201	5.78	173	6.72	134	3.11	225
0.64	3.73	4.37	ENSMUST00000097014	Tuba1a	protein_coding	419	4.29	280	4.17	192	2.03	246	4.44	248	2.99	201	5.78	173	6.72	134	3.11	225
4.35	0	4.35	ENSMUST00000090247	Trio	protein_coding	3394	0	13	0	12	0	13	0	19	12.5	16	0	10	0	13	0	7
2.35	2	4.35	ENSMUST00000141055	Otub2	protein_coding	1826	8.33	12	0	6	0	15	0	17	0	9	0	14	11.11	18	0	5
0.64	3.7	4.35	ENSMUST00000171572	Dvl3	protein_coding	88	0	13	0	12	6.67	15	7.14	14	9.09	11	0	16	7.69	13	0	6
2.46	1.89	4.35	ENSMUST00000020496	Adarb1	protein_coding	4989	5.88	17	0	8	0	15	0	13	11.11	9	0	15	9.09	11	0	11
4.35	0	4.35	ENSMUST00000167764	Fgfr1	protein_coding	2511	0	6	0	9	0	5	0	10	10	10	5.88	17	0	14	0	5
0.35	4	4.35	ENSMUST00000192773	Dclk2	protein_coding	3323	0	12	18.18	11	0	13	0	14	0	9	9.09	11	5.56	18	0	8
4.35	0	4.35	ENSMUST00000138224	Amotl2	protein_coding	1983	0	16	0	10	0	21	0	18	0	12	6.67	15	7.14	14	0	5
4.35	0	4.35	ENSMUST00000035105	Rpsa	protein_coding	931	0	10	0	15	0	13	0	13	0	16	0	7	8.33	12	9.09	11
4.35	0	4.35	ENSMUST00000055125	Diras1	protein_coding	1733	0	5	0	6	0	5	0	9	0	5	0	6	0	7	20	5
-0.65	5	4.35	ENSMUST00000190388	Snap91	protein_coding	3089	0	36	3.57	28	7.69	39	7.02	57	5.71	35	2.7	37	9.09	22	0	21
4.35	0	4.35	ENSMUST00000076155	Eno1b	protein_coding	1624	0	10	0	18	0	24	0	13	0	12	12.5	16	0	9	0	9
1.68	2.67	4.35	ENSMUST00000152444	Rpl13	protein_coding	287	0	19	0	7	4	25	4.17	24	8.33	12	0	7	0	11	6.25	16
4.35	0	4.35	ENSMUST00000117179	Fgfr1	protein_coding	3438	0	6	0	9	0	5	0	10	10	10	5.88	17	0	14	0	5
0.64	3.7	4.35	ENSMUST00000003318	Dvl3	protein_coding	170	0	13	0	12	6.67	15	7.14	14	9.09	11	0	16	7.69	13	0	6
4.35	0	4.35	ENSMUST00000135705	Dbn1	protein_coding	370	0	14	0	7	0	9	0	8	0	8	0	15	11.76	17	0	6
4.35	0	4.35	ENSMUST00000090227	2006-03-01	protein_coding	1806	0	24	0	11	0	15	0	13	12.5	8	7.14	14	0	6	0	18
4.35	0	4.35	ENSMUST00000084027	Fgfr1	protein_coding	3447	0	6	0	9	0	5	0	10	10	10	5.88	17	0	14	0	5
-0.65	5	4.35	ENSMUST00000074468	Snap91	protein_coding	2057	0	36	3.57	28	7.69	39	7.02	57	5.71	35	2.7	37	9.09	22	0	21
4.35	0	4.35	ENSMUST00000142269	Gnb2l1	protein_coding	1970	0	5	0	9	0	9	0	5	20	5	0	6	0	5	0	7
4.35	0	4.35	ENSMUST00000018311	Stard3	protein_coding	198	0	8	0	6	0	7	0	6	0	6	0	5	0	7	20	5
4.35	0	4.35	ENSMUST00000198151	Adamts3	protein_coding	178	0	17	0	11	0	12	0	22	0	5	6.25	16	6.67	15	0	10
2.46	1.89	4.35	ENSMUST00000105406	Adarb1	protein_coding	5104	5.88	17	0	8	0	15	0	13	11.11	9	0	15	9.09	11	0	11
4.35	0	4.35	ENSMUST00000080926	Eno1	protein_coding	1887	0	10	0	18	0	24	0	13	0	12	12.5	16	0	9	0	9
4.35	0	4.35	ENSMUST00000139959	Gnb2l1	protein_coding	855	0	5	0	9	0	9	0	5	20	5	0	6	0	5	0	7
4.35	0	4.35	ENSMUST00000193477	Serpinc1	protein_coding	1034	0	17	0	9	0	18	0	17	7.69	13	0	9	10	10	0	14
4.35	0	4.35	ENSMUST00000030103	Tmem261	protein_coding	147	0	12	0	13	0	9	0	12	0	5	0	8	20	5	0	5
4.35	0	4.35	ENSMUST00000035121	Amotl2	protein_coding	1979	0	16	0	10	0	21	0	18	0	12	6.67	15	7.14	14	0	5
1.22	3.12	4.35	ENSMUST00000131073	Mib1	protein_coding	50	0	7	11.11	9	0	8	0	8	0	8	12.5	16	0	12	0	10
2.62	1.72	4.35	ENSMUST00000017851	Serinc3	protein_coding	617	0	15	0	17	0	7	5.26	19	10	10	6.67	15	0	12	0	9
1.68	2.67	4.35	ENSMUST00000132275	Rpl13	protein_coding	285	0	19	0	7	4	25	4.17	24	8.33	12	0	7	0	11	6.25	16
2.46	1.89	4.35	ENSMUST00000098374	Adarb1	protein_coding	5024	5.88	17	0	8	0	15	0	13	11.11	9	0	15	9.09	11	0	11
4.35	0	4.35	ENSMUST00000142011	Amotl2	protein_coding	1979	0	16	0	10	0	21	0	18	0	12	6.67	15	7.14	14	0	5
-0.65	5	4.35	ENSMUST00000098495	Snap91	protein_coding	2026	0	36	3.57	28	7.69	39	7.02	57	5.71	35	2.7	37	9.09	22	0	21
0.4	3.95	4.35	ENSMUST00000104933	Gm12355	protein_coding	976	4.35	23	7.14	14	4.76	21	0	18	0	9	0	13	11.11	9	6.67	15
4.35	0	4.35	ENSMUST00000139275	Dbn1	protein_coding	291	0	14	0	7	0	9	0	8	0	8	0	15	11.76	17	0	6
4.35	0	4.35	ENSMUST00000109921	Dbn1	protein_coding	365	0	14	0	7	0	9	0	8	0	8	0	15	11.76	17	0	6
-0.65	5	4.35	ENSMUST00000036347	Snap91	protein_coding	2057	0	36	3.57	28	7.69	39	7.02	57	5.71	35	2.7	37	9.09	22	0	21
4.35	0	4.35	ENSMUST00000020227	Cry1	protein_coding	135	0	9	0	7	0	7	0	7	0	10	6.67	15	6.25	16	0	5
4.35	0	4.35	ENSMUST00000046975	Pcgf3	protein_coding	4645	0	21	0	15	0	24	0	10	0	8	9.09	11	0	10	5.88	17
4.35	0	4.35	ENSMUST00000119398	Fgfr1	protein_coding	2653	0	6	0	9	0	5	0	10	10	10	5.88	17	0	14	0	5
4.35	0	4.35	ENSMUST00000173731	Ddx39b	protein_coding	2273	0	19	0	12	0	16	0	22	0	9	7.14	14	0	10	7.69	13
4.35	0	4.35	ENSMUST00000080149	Eno1	protein_coding	1768	0	10	0	18	0	24	0	13	0	12	12.5	16	0	9	0	9
4.35	0	4.35	ENSMUST00000130602	Amotl2	protein_coding	1126	0	16	0	10	0	21	0	18	0	12	6.67	15	7.14	14	0	5
1.22	3.12	4.35	ENSMUST00000052838	Mib1	protein_coding	246	0	7	11.11	9	0	8	0	8	0	8	12.5	16	0	12	0	10
2.73	1.61	4.35	ENSMUST00000132102	Gtf3a	protein_coding	204	0	19	0	10	0	16	5.88	17	0	14	9.09	11	0	10	9.09	11
4.35	0	4.35	ENSMUST00000127867	Dbn1	protein_coding	693	0	14	0	7	0	9	0	8	0	8	0	15	11.76	17	0	6
4.35	0	4.35	ENSMUST00000109923	Dbn1	protein_coding	415	0	14	0	7	0	9	0	8	0	8	0	15	11.76	17	0	6
4.35	0	4.35	ENSMUST00000126118	Fgfr1	protein_coding	2720	0	6	0	9	0	5	0	10	10	10	5.88	17	0	14	0	5
4.35	0	4.35	ENSMUST00000179592	Fgfr1	protein_coding	3500	0	6	0	9	0	5	0	10	10	10	5.88	17	0	14	0	5
4.35	0	4.35	ENSMUST00000155063	Stard3	protein_coding	136	0	8	0	6	0	7	0	6	0	6	0	5	0	7	20	5
2.35	2	4.35	ENSMUST00000021620	Otub2	protein_coding	1562	8.33	12	0	6	0	15	0	17	0	9	0	14	11.11	18	0	5
4.35	0	4.35	ENSMUST00000155404	Lrp3	protein_coding	375	0	15	0	9	0	8	0	22	8.33	12	0	9	6.67	15	0	10
4.35	0	4.35	ENSMUST00000178276	Fgfr1	protein_coding	3200	0	6	0	9	0	5	0	10	10	10	5.88	17	0	14	0	5
2.46	1.89	4.35	ENSMUST00000105404	Adarb1	protein_coding	4998	5.88	17	0	8	0	15	0	13	11.11	9	0	15	9.09	11	0	11
2.46	1.89	4.35	ENSMUST00000126073	Adarb1	protein_coding	5024	5.88	17	0	8	0	15	0	13	11.11	9	0	15	9.09	11	0	11
4.35	0	4.35	ENSMUST00000152559	Stard3	protein_coding	122	0	8	0	6	0	7	0	6	0	6	0	5	0	7	20	5
1.77	2.58	4.35	ENSMUST00000074752	Hist1h2ak	protein_coding	57	2.78	36	4.69	64	0	35	1.69	59	2.56	39	3.64	55	6.78	59	3.23	31
4.35	0	4.35	ENSMUST00000031003	Ppp2r2c	protein_coding	1328	0	9	0	16	0	12	0	13	0	13	0	9	7.14	14	10	10
4.35	0	4.35	ENSMUST00000120106	Fgfr1	protein_coding	2775	0	6	0	9	0	5	0	10	10	10	5.88	17	0	14	0	5
4.35	0	4.35	ENSMUST00000124480	Dbn1	protein_coding	246	0	14	0	7	0	9	0	8	0	8	0	15	11.76	17	0	6
0.64	3.7	4.35	ENSMUST00000171774	Dvl3	protein_coding	46	0	13	0	12	6.67	15	7.14	14	9.09	11	0	16	7.69	13	0	6
1.68	2.67	4.35	ENSMUST00000000756	Rpl13	protein_coding	381	0	19	0	7	4	25	4.17	24	8.33	12	0	7	0	11	6.25	16
4.35	0	4.35	ENSMUST00000172549	Ddx39b	protein_coding	1199	0	19	0	12	0	16	0	22	0	9	7.14	14	0	10	7.69	13
4.35	0	4.35	ENSMUST00000122409	Lrp3	protein_coding	2306	0	15	0	9	0	8	0	22	8.33	12	0	9	6.67	15	0	10
4.35	0	4.35	ENSMUST00000021950	Dbn1	protein_coding	415	0	14	0	7	0	9	0	8	0	8	0	15	11.76	17	0	6
2.73	1.61	4.35	ENSMUST00000133682	Gtf3a	protein_coding	211	0	19	0	10	0	16	5.88	17	0	14	9.09	11	0	10	9.09	11
4.35	0	4.35	ENSMUST00000068056	Ddx39b	protein_coding	1137	0	19	0	12	0	16	0	22	0	9	7.14	14	0	10	7.69	13
4.35	0	4.35	ENSMUST00000154960	Stard3	protein_coding	135	0	8	0	6	0	7	0	6	0	6	0	5	0	7	20	5
4.35	0	4.35	ENSMUST00000097888	Ago1	protein_coding	6688	0	17	0	8	0	6	0	17	0	8	10	10	0	13	6.67	15
1.41	2.94	4.35	ENSMUST00000162226	Zbtb37	protein_coding	13988	11.11	9	0	6	0	11	0	8	20	5	0	6	0	6	0	6
2.35	2	4.35	ENSMUST00000179684	Otub2	protein_coding	1656	8.33	12	0	6	0	15	0	17	0	9	0	14	11.11	18	0	5
4.35	0	4.35	ENSMUST00000131766	Amdhd2	protein_coding	982	0	20	0	19	0	17	0	22	8.33	12	0	14	0	10	10	10
2.35	2	4.35	ENSMUST00000101094	Otub2	protein_coding	2005	8.33	12	0	6	0	15	0	17	0	9	0	14	11.11	18	0	5
4.35	0	4.35	ENSMUST00000198468	Zzz3	protein_coding	2407	0	13	0	9	0	6	0	10	0	6	0	5	20	5	0	7
4.35	0	4.35	ENSMUST00000153965	Amotl2	protein_coding	1878	0	16	0	10	0	21	0	18	0	12	6.67	15	7.14	14	0	5
4.35	0	4.35	ENSMUST00000118444	Lrp3	protein_coding	2165	0	15	0	9	0	8	0	22	8.33	12	0	9	6.67	15	0	10
2.46	1.89	4.35	ENSMUST00000144547	Adarb1	protein_coding	5071	5.88	17	0	8	0	15	0	13	11.11	9	0	15	9.09	11	0	11
2.73	1.61	4.35	ENSMUST00000146511	Gtf3a	protein_coding	252	0	19	0	10	0	16	5.88	17	0	14	9.09	11	0	10	9.09	11
4.35	0	4.35	ENSMUST00000119158	Tpm3	protein_coding	32	0	10	0	10	0	11	0	15	0	7	0	11	5.56	18	10	10
1.73	2.59	4.32	ENSMUST00000102969	Hist1h2ae	protein_coding	70	2.78	36	4.76	63	0	35	1.69	59	2.56	39	3.7	54	6.56	61	3.23	31
0.86	3.45	4.31	ENSMUST00000135943	Msmo1	protein_coding	1085	3.33	30	0	25	4.17	24	5.41	37	0	22	10	30	4.08	49	0	15
1.85	2.46	4.31	ENSMUST00000103002	Ywhaq	protein_coding	367	4.55	22	3.45	29	0	27	2.27	44	0	16	6.06	33	5.77	52	0	15
3.04	1.27	4.3	ENSMUST00000082090	Ap3b2	protein_coding	1059	0	18	0	12	0	17	3.12	32	0	24	8.7	23	6.06	33	0	13
3.04	1.27	4.3	ENSMUST00000152355	Ap3b2	protein_coding	840	0	18	0	12	0	17	3.12	32	0	24	8.7	23	6.06	33	0	13
3.04	1.27	4.3	ENSMUST00000125634	Ap3b2	protein_coding	591	0	18	0	12	0	17	3.12	32	0	24	8.7	23	6.06	33	0	13
3.08	1.2	4.29	ENSMUST00000139364	Dpysl4	protein_coding	481	0	24	0	12	0	17	3.33	30	0	15	12.5	24	0	10	0	21
4.29	0	4.29	ENSMUST00000051226	Pfkm	protein_coding	205	0	13	0	17	0	19	0	19	4.76	21	10.53	19	0	22	0	8
4.29	0	4.29	ENSMUST00000164558	Ylpm1	protein_coding	1845	0	22	0	11	0	20	0	17	0	11	12.5	24	0	20	0	15
4.29	0	4.29	ENSMUST00000021670	Ylpm1	protein_coding	3357	0	22	0	11	0	20	0	17	0	11	12.5	24	0	20	0	15
-0.48	4.76	4.29	ENSMUST00000110888	Tsc22d1	protein_coding	133	0	7	16.67	12	0	10	0	13	0	9	3.7	27	3.85	26	12.5	8
3.08	1.2	4.29	ENSMUST00000026551	Dpysl4	protein_coding	756	0	24	0	12	0	17	3.33	30	0	15	12.5	24	0	10	0	21
3.08	1.2	4.29	ENSMUST00000121184	Dpysl4	protein_coding	858	0	24	0	12	0	17	3.33	30	0	15	12.5	24	0	10	0	21
3.08	1.2	4.29	ENSMUST00000154273	Dpysl4	protein_coding	2309	0	24	0	12	0	17	3.33	30	0	15	12.5	24	0	10	0	21
4.29	0	4.29	ENSMUST00000036734	Gadd45gip1	protein_coding	910	0	22	0	24	0	22	0	32	10.53	19	0	17	0	11	4.35	23
-1.37	5.66	4.29	ENSMUST00000075724	Rfxank	protein_coding	2166	3.23	31	0	21	10.34	29	8	25	5.88	17	5.26	19	10	10	0	24
3.08	1.2	4.29	ENSMUST00000145499	Dpysl4	protein_coding	629	0	24	0	12	0	17	3.33	30	0	15	12.5	24	0	10	0	21
2.33	1.94	4.27	ENSMUST00000186210	Ncapd2	protein_coding	74	3.37	89	1.37	73	1.2	83	1.56	64	2.13	47	5.26	57	8.33	48	2.44	82
-0.74	5	4.26	ENSMUST00000144332	Chd3	protein_coding	4	0	7	0	13	28.57	7	0	13	0	6	0	15	6.67	15	9.09	11
4.26	0	4.26	ENSMUST00000102691	Cdca7	protein_coding	309	0	17	0	16	0	7	0	24	9.09	11	7.69	13	0	15	0	8
4.26	0	4.26	ENSMUST00000074669	Hnrnpab	protein_coding	166	0	15	0	13	0	17	0	25	11.11	9	5.26	19	0	12	0	7
4.26	0	4.26	ENSMUST00000062821	Emid1	protein_coding	721	0	10	0	8	0	5	0	11	11.11	9	0	15	5.56	18	0	5
4.26	0	4.26	ENSMUST00000127344	Cdca7	protein_coding	445	0	17	0	16	0	7	0	24	9.09	11	7.69	13	0	15	0	8
4.26	0	4.26	ENSMUST00000145342	Maged2	protein_coding	2039	0	8	0	5	0	8	0	11	14.29	14	0	10	0	14	0	9
4.26	0	4.26	ENSMUST00000084628	Hs3st2	protein_coding	230	0	6	0	12	0	9	0	12	0	16	10	10	7.14	14	0	7
1.55	2.7	4.26	ENSMUST00000038696	Ppp1r9b	protein_coding	1040	0	8	0	5	6.67	15	0	9	0	10	11.11	18	0	11	0	8
4.26	0	4.26	ENSMUST00000056028	Sbk1	protein_coding	638	0	10	0	20	0	10	0	16	0	10	0	10	7.69	13	7.14	14
4.26	0	4.26	ENSMUST00000112697	Maged2	protein_coding	1460	0	8	0	5	0	8	0	11	14.29	14	0	10	0	14	0	9
-0.51	4.76	4.26	ENSMUST00000174499	Brsk2	protein_coding	494	0	8	0	11	0	8	13.33	15	0	7	0	15	10	20	0	5
4.26	0	4.26	ENSMUST00000036267	Chst2	protein_coding	460	0	9	0	7	0	12	0	15	0	10	0	12	10	20	0	5
4.26	0	4.26	ENSMUST00000090212	Nt5dc2	protein_coding	1004	0	19	0	16	0	13	0	18	8.33	12	0	11	5.26	19	0	5
4.26	0	4.26	ENSMUST00000069097	Ago3	protein_coding	150	0	17	0	12	0	7	0	16	0	9	7.14	14	9.09	11	0	13
-0.51	4.76	4.26	ENSMUST00000172967	Brsk2	protein_coding	400	0	8	0	11	0	8	13.33	15	0	7	0	15	10	20	0	5
2.36	1.9	4.26	ENSMUST00000041623	Enc1	protein_coding	330	0	44	3.85	26	2.17	46	2.38	42	3.7	27	0	22	0	9	8.33	36
2.47	1.79	4.26	ENSMUST00000190958	Nbeal1	protein_coding	1627	5.26	19	0	9	0	15	0	13	11.11	9	0	16	9.09	11	0	11
-0.51	4.76	4.26	ENSMUST00000173924	Brsk2	protein_coding	78	0	8	0	11	0	8	13.33	15	0	7	0	15	10	20	0	5
4.26	0	4.26	ENSMUST00000128492	Dennd1a	protein_coding	51	0	6	0	7	0	7	0	13	0	6	5.88	17	7.69	13	0	11
4.26	0	4.26	ENSMUST00000119261	Edc4	protein_coding	1585	0	11	0	6	0	15	0	26	0	7	8.33	12	4.35	23	0	5
4.26	0	4.26	ENSMUST00000136048	Edc4	protein_coding	1279	0	11	0	6	0	15	0	26	0	7	8.33	12	4.35	23	0	5
4.26	0	4.26	ENSMUST00000145618	Edc4	protein_coding	184	0	11	0	6	0	15	0	26	0	7	8.33	12	4.35	23	0	5
4.26	0	4.26	ENSMUST00000112699	Maged2	protein_coding	1599	0	8	0	5	0	8	0	11	14.29	14	0	10	0	14	0	9
-0.51	4.76	4.26	ENSMUST00000105989	Brsk2	protein_coding	497	0	8	0	11	0	8	13.33	15	0	7	0	15	10	20	0	5
-0.51	4.76	4.26	ENSMUST00000174405	Brsk2	protein_coding	577	0	8	0	11	0	8	13.33	15	0	7	0	15	10	20	0	5
4.26	0	4.26	ENSMUST00000040254	Edc4	protein_coding	1655	0	11	0	6	0	15	0	26	0	7	8.33	12	4.35	23	0	5
2.64	1.61	4.26	ENSMUST00000042390	Man1b1	protein_coding	1416	0	14	0	18	8.33	12	0	18	22.22	9	0	11	0	21	0	6
4.26	0	4.26	ENSMUST00000112700	Maged2	protein_coding	1574	0	8	0	5	0	8	0	11	14.29	14	0	10	0	14	0	9
4.26	0	4.26	ENSMUST00000163299	Emid1	protein_coding	698	0	10	0	8	0	5	0	11	11.11	9	0	15	5.56	18	0	5
-0.51	4.76	4.26	ENSMUST00000078200	Brsk2	protein_coding	829	0	8	0	11	0	8	13.33	15	0	7	0	15	10	20	0	5
4.26	0	4.26	ENSMUST00000139154	Edc4	protein_coding	440	0	11	0	6	0	15	0	26	0	7	8.33	12	4.35	23	0	5
2.64	1.61	4.26	ENSMUST00000043200	Smap2	protein_coding	450	9.09	11	0	16	0	17	0	18	0	9	0	14	12.5	16	0	8
4.26	0	4.26	ENSMUST00000142813	Dennd1a	protein_coding	55	0	6	0	7	0	7	0	13	0	6	5.88	17	7.69	13	0	11
4.26	0	4.26	ENSMUST00000132680	Edc4	protein_coding	198	0	11	0	6	0	15	0	26	0	7	8.33	12	4.35	23	0	5
4.26	0	4.26	ENSMUST00000026302	Maged2	protein_coding	1523	0	8	0	5	0	8	0	11	14.29	14	0	10	0	14	0	9
4.26	0	4.26	ENSMUST00000101249	Hnrnpab	protein_coding	166	0	15	0	13	0	17	0	25	11.11	9	5.26	19	0	12	0	7
-0.51	4.76	4.26	ENSMUST00000018971	Brsk2	protein_coding	829	0	8	0	11	0	8	13.33	15	0	7	0	15	10	20	0	5
1.76	2.5	4.26	ENSMUST00000025161	Tapbp	protein_coding	2112	8.33	12	0	9	0	6	0	13	18.18	11	0	15	0	11	0	10
4.26	0	4.26	ENSMUST00000123233	Ago3	protein_coding	135	0	17	0	12	0	7	0	16	0	9	7.14	14	9.09	11	0	13
4.26	0	4.26	ENSMUST00000035105	Rpsa	protein_coding	950	0	11	0	15	0	12	0	13	0	16	0	7	8.33	12	8.33	12
4.26	0	4.26	ENSMUST00000155276	Fasn	protein_coding	21	0	9	0	14	0	9	0	29	10	10	5	20	0	10	0	7
-0.51	4.76	4.26	ENSMUST00000075528	Brsk2	protein_coding	494	0	8	0	11	0	8	13.33	15	0	7	0	15	10	20	0	5
-0.51	4.76	4.26	ENSMUST00000172652	Brsk2	protein_coding	734	0	8	0	11	0	8	13.33	15	0	7	0	15	10	20	0	5
4.26	0	4.26	ENSMUST00000109103	Hnrnpab	protein_coding	166	0	15	0	13	0	17	0	25	11.11	9	5.26	19	0	12	0	7
0.81	3.45	4.26	ENSMUST00000021001	Rab10	protein_coding	280	20	10	0	17	0	20	0	11	0	11	9.09	11	0	13	8.33	12
0.81	3.44	4.24	ENSMUST00000177522	Med23	protein_coding	1840	3.23	93	3.85	52	5.06	79	1.49	67	6.38	47	0	31	0	14	5.48	73
4.23	0	4.23	ENSMUST00000129998	Kdm2b	protein_coding	437	0	12	0	5	0	7	0	16	0	15	10	30	0	21	0	5
4.23	0	4.23	ENSMUST00000125074	Rpl13a	protein_coding	540	0	43	0	58	0	48	0	38	2.7	37	2.63	38	6.25	32	5.71	35
4.23	0	4.23	ENSMUST00000127403	Kdm2b	protein_coding	1858	0	12	0	5	0	7	0	16	0	15	10	30	0	21	0	5
4.23	0	4.23	ENSMUST00000122300	Klc1	protein_coding	1257	0	12	0	12	0	14	0	12	11.76	17	5.56	18	0	24	0	12
2.34	1.89	4.23	ENSMUST00000163694	Pkm	protein_coding	763	0	24	3.85	26	3.7	27	0	29	0	30	5.13	39	5.56	54	5.26	19
4.23	0	4.23	ENSMUST00000124300	Rpl13a	protein_coding	1202	0	43	0	58	0	48	0	38	2.7	37	2.63	38	6.25	32	5.71	35
2.87	1.35	4.23	ENSMUST00000140384	Rbmx	protein_coding	653	0	25	6.67	15	0	12	0	22	14.29	14	0	12	0	23	4.55	22
2.87	1.35	4.23	ENSMUST00000143310	Rbmx	protein_coding	453	0	25	6.67	15	0	12	0	22	14.29	14	0	12	0	23	4.55	22
4.23	0	4.23	ENSMUST00000084941	Klc1	protein_coding	1421	0	12	0	12	0	14	0	12	11.76	17	5.56	18	0	24	0	12
2.34	1.89	4.23	ENSMUST00000034834	Pkm	protein_coding	763	0	24	3.85	26	3.7	27	0	29	0	30	5.13	39	5.56	54	5.26	19
2.39	1.83	4.23	ENSMUST00000115076	Rpl35a	protein_coding	311	4.35	23	0	25	0	44	5.88	17	7.69	13	5.88	17	5	20	0	21
2.87	1.35	4.23	ENSMUST00000098470	Rbmx	protein_coding	711	0	25	6.67	15	0	12	0	22	14.29	14	0	12	0	23	4.55	22
4.23	0	4.23	ENSMUST00000099691	Hk1	protein_coding	1615	0	9	0	12	0	10	0	17	4.76	21	0	14	0	20	12.5	16
4.23	0	4.23	ENSMUST00000118471	Klc1	protein_coding	1314	0	12	0	12	0	14	0	12	11.76	17	5.56	18	0	24	0	12
2.87	1.35	4.23	ENSMUST00000114730	Rbmx	protein_coding	618	0	25	6.67	15	0	12	0	22	14.29	14	0	12	0	23	4.55	22
2.39	1.83	4.23	ENSMUST00000078804	Rpl35a	protein_coding	269	4.35	23	0	25	0	44	5.88	17	7.69	13	5.88	17	5	20	0	21
4.23	0	4.23	ENSMUST00000072357	Hk1	protein_coding	1229	0	9	0	12	0	10	0	17	4.76	21	0	14	0	20	12.5	16
4.23	0	4.23	ENSMUST00000130422	Hk1	protein_coding	1307	0	9	0	12	0	10	0	17	4.76	21	0	14	0	20	12.5	16
4.23	0	4.23	ENSMUST00000125936	Rpl13a	protein_coding	190	0	43	0	58	0	48	0	38	2.7	37	2.63	38	6.25	32	5.71	35
1.26	2.97	4.23	ENSMUST00000068792	Tmem245	protein_coding	12119	3.45	29	3.7	27	0	18	3.7	27	7.14	14	11.11	18	0	25	0	14
4.23	0	4.23	ENSMUST00000116238	Hk1	protein_coding	1437	0	9	0	12	0	10	0	17	4.76	21	0	14	0	20	12.5	16
4.23	0	4.23	ENSMUST00000150350	Rpl13a	protein_coding	395	0	43	0	58	0	48	0	38	2.7	37	2.63	38	6.25	32	5.71	35
4.23	0	4.23	ENSMUST00000118027	Kdm2b	protein_coding	2206	0	12	0	5	0	7	0	16	0	15	10	30	0	21	0	5
4.23	0	4.23	ENSMUST00000120544	Klc1	protein_coding	1227	0	12	0	12	0	14	0	12	11.76	17	5.56	18	0	24	0	12
4.23	0	4.23	ENSMUST00000173355	Kdm2b	protein_coding	198	0	12	0	5	0	7	0	16	0	15	10	30	0	21	0	5
4.23	0	4.23	ENSMUST00000174357	Kdm2b	protein_coding	311	0	12	0	5	0	7	0	16	0	15	10	30	0	21	0	5
4.23	0	4.23	ENSMUST00000134578	Klc1	protein_coding	62	0	12	0	12	0	14	0	12	11.76	17	5.56	18	0	24	0	12
4.23	0	4.23	ENSMUST00000161160	Hk1	protein_coding	53	0	9	0	12	0	10	0	17	4.76	21	0	14	0	20	12.5	16
3.28	0.94	4.23	ENSMUST00000032732	Apba2	protein_coding	3105	0	40	7.69	13	0	24	0	29	0	14	8.7	23	7.69	13	0	21
2.39	1.83	4.23	ENSMUST00000115075	Rpl35a	protein_coding	329	4.35	23	0	25	0	44	5.88	17	7.69	13	5.88	17	5	20	0	21
4.23	0	4.23	ENSMUST00000031435	Kdm2b	protein_coding	354	0	12	0	5	0	7	0	16	0	15	10	30	0	21	0	5
4.23	0	4.23	ENSMUST00000121739	Kdm2b	protein_coding	1966	0	12	0	5	0	7	0	16	0	15	10	30	0	21	0	5
4.23	0	4.23	ENSMUST00000046073	Kdm2b	protein_coding	1999	0	12	0	5	0	7	0	16	0	15	10	30	0	21	0	5
2.87	1.35	4.23	ENSMUST00000114726	Rbmx	protein_coding	711	0	25	6.67	15	0	12	0	22	14.29	14	0	12	0	23	4.55	22
4.23	0	4.23	ENSMUST00000086200	Kdm2b	protein_coding	1834	0	12	0	5	0	7	0	16	0	15	10	30	0	21	0	5
4.23	0	4.23	ENSMUST00000123479	Kdm2b	protein_coding	1992	0	12	0	5	0	7	0	16	0	15	10	30	0	21	0	5
-0.12	4.36	4.23	ENSMUST00000188382	2410002F23Rik	protein_coding	127	4.92	386	4.96	121	4.66	365	1.86	161	5.19	135	0	66	0	54	5.45	312
2.39	1.83	4.23	ENSMUST00000115078	Rpl35a	protein_coding	302	4.35	23	0	25	0	44	5.88	17	7.69	13	5.88	17	5	20	0	21
2.39	1.83	4.23	ENSMUST00000115079	Rpl35a	protein_coding	301	4.35	23	0	25	0	44	5.88	17	7.69	13	5.88	17	5	20	0	21
2	2.21	4.21	ENSMUST00000050312	Mapk8ip1	protein_coding	2689	0	29	3.39	59	0	33	3.33	60	2.22	45	3.64	55	4.76	63	7.41	27
2	2.21	4.21	ENSMUST00000111279	Mapk8ip1	protein_coding	3029	0	29	3.39	59	0	33	3.33	60	2.22	45	3.64	55	4.76	63	7.41	27
2.94	1.27	4.2	ENSMUST00000167201	Snd1	protein_coding	1866	0	40	0	34	2.86	35	2.04	49	5.88	34	2.86	35	4.17	24	3.85	26
2.94	1.27	4.2	ENSMUST00000001460	Snd1	protein_coding	1877	0	40	0	34	2.86	35	2.04	49	5.88	34	2.86	35	4.17	24	3.85	26
2.94	1.27	4.2	ENSMUST00000164915	Snd1	protein_coding	1798	0	40	0	34	2.86	35	2.04	49	5.88	34	2.86	35	4.17	24	3.85	26
2.35	1.85	4.2	ENSMUST00000140659	Rpl5	protein_coding	456	0	20	5.41	37	0	20	0	31	3.85	26	5	40	3.23	31	4.55	22
4.17	0	4.17	ENSMUST00000114980	Tcf4	protein_coding	1156	0	10	0	12	0	19	0	10	0	9	0	13	10	20	0	6
2.07	2.09	4.17	ENSMUST00000005606	Prkaca	protein_coding	325	2.04	49	5.13	39	0	40	1.59	63	4.88	41	0	30	6.25	48	4	25
4.17	0	4.17	ENSMUST00000202057	Tcf4	protein_coding	882	0	10	0	12	0	19	0	10	0	9	0	13	10	20	0	6
4.17	0	4.17	ENSMUST00000108915	Phactr3	protein_coding	450	0	11	0	10	0	8	0	5	0	5	0	6	12.5	8	0	5
4.17	0	4.17	ENSMUST00000202937	Tcf4	protein_coding	1015	0	10	0	12	0	19	0	10	0	9	0	13	10	20	0	6
4.17	0	4.17	ENSMUST00000086519	Rplp0	protein_coding	66	0	15	0	11	0	8	0	6	8.33	12	0	17	7.69	13	0	6
4.17	0	4.17	ENSMUST00000126169	Dpf1	protein_coding	183	0	10	0	7	0	13	0	10	16.67	6	0	6	0	7	0	5
0.94	3.23	4.17	ENSMUST00000147265	Srsf3	protein_coding	282	0	16	4.35	23	3.7	27	3.7	27	0	15	4.76	21	9.09	22	0	14
2.44	1.72	4.17	ENSMUST00000177068	Chtf8	protein_coding	126	0	12	0	14	0	12	5	20	12.5	8	0	11	6.25	16	0	13
0.94	3.23	4.17	ENSMUST00000104933	Gm12355	protein_coding	279	0	16	4.35	23	3.7	27	3.7	27	0	15	4.76	21	9.09	22	0	14
4.17	0	4.17	ENSMUST00000031099	Grpel1	protein_coding	859	0	14	0	14	0	12	0	20	6.25	16	0	10	0	11	9.09	11
4.17	0	4.17	ENSMUST00000205096	Cct7	protein_coding	322	0	8	0	8	0	10	0	9	0	5	0	5	14.29	7	0	7
-3.24	7.41	4.17	ENSMUST00000152444	Rpl13	protein_coding	7	22.22	9	0	7	0	5	0	6	0	5	0	5	11.11	9	0	5
4.17	0	4.17	ENSMUST00000201410	Tcf4	protein_coding	918	0	10	0	12	0	19	0	10	0	9	0	13	10	20	0	6
4.17	0	4.17	ENSMUST00000114978	Tcf4	protein_coding	1181	0	10	0	12	0	19	0	10	0	9	0	13	10	20	0	6
4.17	0	4.17	ENSMUST00000108230	Dpf1	protein_coding	480	0	10	0	7	0	13	0	10	16.67	6	0	6	0	7	0	5
4.17	0	4.17	ENSMUST00000078486	Tcf4	protein_coding	1369	0	10	0	12	0	19	0	10	0	9	0	13	10	20	0	6
4.17	0	4.17	ENSMUST00000202772	Tcf4	protein_coding	1128	0	10	0	12	0	19	0	10	0	9	0	13	10	20	0	6
4.17	0	4.17	ENSMUST00000141615	Zcchc17	protein_coding	634	0	23	0	19	0	15	0	15	0	11	8.33	12	0	13	8.33	12
4.17	0	4.17	ENSMUST00000114977	Tcf4	protein_coding	743	0	10	0	12	0	19	0	10	0	9	0	13	10	20	0	6
4.17	0	4.17	ENSMUST00000136174	Rps6	protein_coding	503	0	9	0	7	0	17	0	6	0	6	0	6	20	5	0	7
4.17	0	4.17	ENSMUST00000202674	Tcf4	protein_coding	1552	0	10	0	12	0	19	0	10	0	9	0	13	10	20	0	6
2.35	1.82	4.17	ENSMUST00000087871	Gnas	protein_coding	2194	0	20	0	9	5.56	18	0	8	12.5	8	0	16	0	7	5.88	17
4.17	0	4.17	ENSMUST00000159081	Commd1	protein_coding	151	0	8	0	8	0	14	0	22	28.57	7	0	19	0	16	0	6
3.12	1.04	4.17	ENSMUST00000192095	D930015E06Rik	protein_coding	4050	3.85	26	0	21	0	24	0	25	0	12	0	9	0	10	11.76	17
4.17	0	4.17	ENSMUST00000103066	Phactr3	protein_coding	855	0	11	0	10	0	8	0	5	0	5	0	6	12.5	8	0	5
4.17	0	4.17	ENSMUST00000114982	Tcf4	protein_coding	1369	0	10	0	12	0	19	0	10	0	9	0	13	10	20	0	6
-3.24	7.41	4.17	ENSMUST00000129311	Rpl13	protein_coding	5	22.22	9	0	7	0	5	0	6	0	5	0	5	11.11	9	0	5
4.17	0	4.17	ENSMUST00000150896	Dennd1a	protein_coding	214	0	6	0	8	0	7	0	13	0	6	5.56	18	7.69	13	0	11
4.17	0	4.17	ENSMUST00000202477	Tcf4	protein_coding	952	0	10	0	12	0	19	0	10	0	9	0	13	10	20	0	6
0.94	3.23	4.17	ENSMUST00000037776	Srsf3	protein_coding	282	0	16	4.35	23	3.7	27	3.7	27	0	15	4.76	21	9.09	22	0	14
0.83	3.33	4.17	ENSMUST00000132275	Rpl13	protein_coding	6	10	10	0	9	0	5	0	6	0	5	0	5	11.11	9	0	5
3.12	1.04	4.17	ENSMUST00000199411	D930015E06Rik	protein_coding	1347	3.85	26	0	21	0	24	0	25	0	12	0	9	0	10	11.76	17
4.17	0	4.17	ENSMUST00000134159	Zcchc17	protein_coding	1089	0	23	0	19	0	15	0	15	0	11	8.33	12	0	13	8.33	12
4.17	0	4.17	ENSMUST00000201631	Tcf4	protein_coding	1423	0	10	0	12	0	19	0	10	0	9	0	13	10	20	0	6
3.12	1.04	4.17	ENSMUST00000191758	D930015E06Rik	protein_coding	4274	3.85	26	0	21	0	24	0	25	0	12	0	9	0	10	11.76	17
4.17	0	4.17	ENSMUST00000113360	Cab39	protein_coding	3344	0	20	0	16	0	13	0	28	0	10	12.5	16	0	14	0	8
4.17	0	4.17	ENSMUST00000201094	Tcf4	protein_coding	1128	0	10	0	12	0	19	0	10	0	9	0	13	10	20	0	6
4.17	0	4.17	ENSMUST00000140552	Dennd1a	protein_coding	227	0	6	0	8	0	7	0	13	0	6	5.56	18	7.69	13	0	11
4.17	0	4.17	ENSMUST00000122103	Rab11fip3	protein_coding	4358	0	7	0	6	0	6	0	7	0	5	0	7	16.67	6	0	6
2.35	1.82	4.17	ENSMUST00000109087	Gnas	protein_coding	39	0	20	0	9	5.56	18	0	8	12.5	8	0	16	0	7	5.88	17
4.17	0	4.17	ENSMUST00000049977	Dpf1	protein_coding	442	0	10	0	7	0	13	0	10	16.67	6	0	6	0	7	0	5
4.17	0	4.17	ENSMUST00000122103	Rab11fip3	protein_coding	4354	0	6	0	6	0	5	0	7	20	5	0	7	0	6	0	6
4.17	0	4.17	ENSMUST00000118828	Rab11fip3	protein_coding	2614	0	7	0	6	0	6	0	7	0	5	0	7	16.67	6	0	6
2.63	1.54	4.17	ENSMUST00000173793	Nnat	protein_coding	9	0	9	4.55	22	0	14	0	20	6.25	16	4.35	23	4.17	24	0	9
4.17	0	4.17	ENSMUST00000035230	Amt	protein_coding	1586	0	10	0	6	0	8	0	11	0	5	0	6	0	6	14.29	7
4.17	0	4.17	ENSMUST00000114985	Tcf4	protein_coding	1687	0	10	0	12	0	19	0	10	0	9	0	13	10	20	0	6
4.17	0	4.17	ENSMUST00000120691	Rab11fip3	protein_coding	4451	0	6	0	6	0	5	0	7	20	5	0	7	0	6	0	6
4.17	0	4.17	ENSMUST00000183106	Ppfia1	protein_coding	2875	0	19	0	8	0	17	0	13	9.09	11	0	9	10	10	0	18
4.17	0	4.17	ENSMUST00000108231	Dpf1	protein_coding	467	0	10	0	7	0	13	0	10	16.67	6	0	6	0	7	0	5
2.87	1.3	4.17	ENSMUST00000021514	Ppm1a	protein_coding	678	0	16	4.35	23	0	11	0	27	0	17	12.5	16	0	22	5.88	17
4.17	0	4.17	ENSMUST00000108917	Phactr3	protein_coding	616	0	11	0	10	0	8	0	5	0	5	0	6	12.5	8	0	5
4.17	0	4.17	ENSMUST00000065181	Dpf1	protein_coding	392	0	10	0	7	0	13	0	10	16.67	6	0	6	0	7	0	5
4.17	0	4.17	ENSMUST00000202116	Tcf4	protein_coding	1797	0	10	0	12	0	19	0	10	0	9	0	13	10	20	0	6
4.17	0	4.17	ENSMUST00000056889	Chd4	protein_coding	2388	0	9	0	5	0	7	0	5	0	5	0	7	16.67	6	0	6
4.17	0	4.17	ENSMUST00000094993	Klhl9	protein_coding	476	0	16	0	8	0	15	0	13	0	6	0	5	16.67	6	0	7
4.17	0	4.17	ENSMUST00000037472	Leng8	protein_coding	3876	0	21	0	16	0	27	0	13	0	9	6.67	15	9.09	11	0	13
4.17	0	4.17	ENSMUST00000200862	Tcf4	protein_coding	1245	0	10	0	12	0	19	0	10	0	9	0	13	10	20	0	6
4.17	0	4.17	ENSMUST00000138993	Dpf1	protein_coding	392	0	10	0	7	0	13	0	10	16.67	6	0	6	0	7	0	5
1.73	2.44	4.17	ENSMUST00000019999	Arfgef3	protein_coding	2758	0	8	8.33	12	0	9	0	12	0	9	0	18	13.33	15	0	6
4.17	0	4.17	ENSMUST00000090247	Trio	protein_coding	3020	0	11	0	9	0	17	0	8	0	9	0	10	5.56	18	9.09	11
4.17	0	4.17	ENSMUST00000202354	Tcf4	protein_coding	1123	0	10	0	12	0	19	0	10	0	9	0	13	10	20	0	6
4.17	0	4.17	ENSMUST00000201091	Tcf4	protein_coding	794	0	10	0	12	0	19	0	10	0	9	0	13	10	20	0	6
4.17	0	4.17	ENSMUST00000102787	Dennd1a	protein_coding	212	0	6	0	8	0	7	0	13	0	6	5.56	18	7.69	13	0	11
4.17	0	4.17	ENSMUST00000143095	Dennd1a	protein_coding	195	0	6	0	8	0	7	0	13	0	6	5.56	18	7.69	13	0	11
4.17	0	4.17	ENSMUST00000191572	Kdm5b	protein_coding	3444	0	15	0	18	0	16	0	19	5	20	0	19	4.35	23	10	10
4.17	0	4.17	ENSMUST00000202474	Tcf4	protein_coding	813	0	10	0	12	0	19	0	10	0	9	0	13	10	20	0	6
0.94	3.23	4.17	ENSMUST00000130216	Srsf3	protein_coding	282	0	16	4.35	23	3.7	27	3.7	27	0	15	4.76	21	9.09	22	0	14
4.17	0	4.17	ENSMUST00000202435	Tcf4	protein_coding	1167	0	10	0	12	0	19	0	10	0	9	0	13	10	20	0	6
1.31	2.86	4.17	ENSMUST00000113360	Cab39	protein_coding	363	4.55	22	0	15	6.67	15	0	18	0	9	0	12	0	10	11.76	17
4.17	0	4.17	ENSMUST00000120691	Rab11fip3	protein_coding	4455	0	7	0	6	0	6	0	7	0	5	0	7	16.67	6	0	6
4.17	0	4.17	ENSMUST00000201157	Tcf4	protein_coding	646	0	10	0	12	0	19	0	10	0	9	0	13	10	20	0	6
2.7	1.47	4.17	ENSMUST00000196423	Anapc5	protein_coding	1367	0	16	10	10	0	15	0	27	12.5	16	0	13	0	11	0	8
0.83	3.33	4.17	ENSMUST00000152444	Rpl13	protein_coding	8	10	10	0	9	0	5	0	6	0	5	0	5	11.11	9	0	5
4.17	0	4.17	ENSMUST00000154222	Dpf1	protein_coding	1242	0	10	0	7	0	13	0	10	16.67	6	0	6	0	7	0	5
4.17	0	4.17	ENSMUST00000026896	St8sia2	protein_coding	1810	0	19	0	10	0	15	0	21	0	12	0	8	6.25	16	8.33	12
2.7	1.47	4.17	ENSMUST00000200219	Anapc5	protein_coding	478	0	16	10	10	0	15	0	27	12.5	16	0	13	0	11	0	8
0.83	3.33	4.17	ENSMUST00000129311	Rpl13	protein_coding	6	10	10	0	9	0	5	0	6	0	5	0	5	11.11	9	0	5
2.7	1.47	4.17	ENSMUST00000197554	Anapc5	protein_coding	2902	0	16	10	10	0	15	0	27	12.5	16	0	13	0	11	0	8
2.13	2.04	4.17	ENSMUST00000100635	Fam84b	protein_coding	2084	6.67	15	0	10	0	13	0	11	0	5	20	5	0	9	0	5
4.17	0	4.17	ENSMUST00000103065	Phactr3	protein_coding	398	0	11	0	10	0	8	0	5	0	5	0	6	12.5	8	0	5
4.17	0	4.17	ENSMUST00000194730	Camsap2	protein_coding	131	0	6	0	5	0	10	0	12	0	5	16.67	6	0	6	0	7
4.17	0	4.17	ENSMUST00000137848	Dpf1	protein_coding	203	0	10	0	7	0	13	0	10	16.67	6	0	6	0	7	0	5
4.17	0	4.17	ENSMUST00000127723	Leng8	protein_coding	4374	0	21	0	16	0	27	0	13	0	9	6.67	15	9.09	11	0	13
4.17	0	4.17	ENSMUST00000202610	Tcf4	protein_coding	950	0	10	0	12	0	19	0	10	0	9	0	13	10	20	0	6
3.12	1.04	4.17	ENSMUST00000194993	D930015E06Rik	protein_coding	586	3.85	26	0	21	0	24	0	25	0	12	0	9	0	10	11.76	17
3.12	1.04	4.17	ENSMUST00000052342	D930015E06Rik	protein_coding	4088	3.85	26	0	21	0	24	0	25	0	12	0	9	0	10	11.76	17
4.17	0	4.17	ENSMUST00000118828	Rab11fip3	protein_coding	2610	0	6	0	6	0	5	0	7	20	5	0	7	0	6	0	6
2.35	1.82	4.17	ENSMUST00000109085	Gnas	protein_coding	122	0	20	0	9	5.56	18	0	8	12.5	8	0	16	0	7	5.88	17
4.17	0	4.17	ENSMUST00000066717	Tcf4	protein_coding	2096	0	10	0	12	0	19	0	10	0	9	0	13	10	20	0	6
4.17	0	4.17	ENSMUST00000108916	Phactr3	protein_coding	412	0	11	0	10	0	8	0	5	0	5	0	6	12.5	8	0	5
4.17	0	4.17	ENSMUST00000112390	Chd4	protein_coding	2228	0	9	0	5	0	7	0	5	0	5	0	7	16.67	6	0	6
4.17	0	4.17	ENSMUST00000135606	Inadl	protein_coding	1747	0	19	0	9	0	23	0	16	0	9	11.11	9	0	12	5.56	18
-3.24	7.41	4.17	ENSMUST00000132275	Rpl13	protein_coding	5	22.22	9	0	7	0	5	0	6	0	5	0	5	11.11	9	0	5
4.17	0	4.17	ENSMUST00000068023	Cadm4	protein_coding	308	0	14	0	10	0	17	0	19	0	10	7.14	14	0	10	7.14	14
4.17	0	4.17	ENSMUST00000202458	Tcf4	protein_coding	1372	0	10	0	12	0	19	0	10	0	9	0	13	10	20	0	6
4.17	0	4.17	ENSMUST00000048691	Ptchd4	protein_coding	1279	0	21	0	13	0	11	0	20	0	8	20	5	0	5	0	6
4.17	0	4.17	ENSMUST00000154824	Macf1	protein_coding	49	0	20	0	11	0	11	0	15	0	8	0	16	0	11	15.38	13
4.17	0	4.17	ENSMUST00000112392	Chd4	protein_coding	2349	0	9	0	5	0	7	0	5	0	5	0	7	16.67	6	0	6
4.17	0	4.17	ENSMUST00000108817	Hist3h2a	protein_coding	720	0	9	0	8	0	10	0	12	0	5	0	8	16.67	6	0	5
4.17	0	4.17	ENSMUST00000047903	Colgalt1	protein_coding	320	0	15	0	7	0	5	0	7	0	10	0	14	11.11	18	0	6
4.17	0	4.17	ENSMUST00000201205	Tcf4	protein_coding	1205	0	10	0	12	0	19	0	10	0	9	0	13	10	20	0	6
4.17	0	4.17	ENSMUST00000048309	Camsap2	protein_coding	145	0	6	0	5	0	10	0	12	0	5	16.67	6	0	6	0	7
4.17	0	4.17	ENSMUST00000201781	Tcf4	protein_coding	1592	0	10	0	12	0	19	0	10	0	9	0	13	10	20	0	6
4.17	0	4.17	ENSMUST00000040430	Vat1	protein_coding	853	0	7	0	15	0	8	0	10	0	15	0	15	10	10	12.5	8
2.31	1.85	4.17	ENSMUST00000094331	Ndnl2	protein_coding	134	0	12	0	14	7.14	14	0	14	12.5	8	6.25	16	0	14	0	10
4.17	0	4.17	ENSMUST00000201037	Tcf4	protein_coding	516	0	10	0	12	0	19	0	10	0	9	0	13	10	20	0	6
0.58	3.54	4.12	ENSMUST00000142327	Snrnp200	protein_coding	2560	5.13	78	3.85	52	3.64	55	1.45	69	3.23	31	1.79	56	3.17	63	9.09	44
1.4	2.72	4.12	ENSMUST00000091709	Hist1h2bn	protein_coding	285	2.97	101	3.7	108	1.11	90	2.86	105	5.1	98	2.22	90	5	80	4.17	96
2.19	1.92	4.11	ENSMUST00000151491	Kalrn	protein_coding	561	0	7	0	14	0	13	5.56	18	7.69	13	0	17	9.52	21	0	22
1.61	2.5	4.11	ENSMUST00000205180	Shfm1	protein_coding	114	0	17	4.35	23	0	17	4.35	23	12.5	8	3.33	30	4	25	0	10
2.19	1.92	4.11	ENSMUST00000114961	Kalrn	protein_coding	956	0	7	0	14	0	13	5.56	18	7.69	13	0	17	9.52	21	0	22
4.11	0	4.11	ENSMUST00000080437	Dennd5a	protein_coding	2642	0	12	0	26	0	16	0	21	8.33	24	0	17	0	16	6.25	16
0.26	3.85	4.11	ENSMUST00000123204	Col3a1	protein_coding	53	0	9	0	16	14.29	7	5	20	0	19	12.5	16	0	30	12.5	8
1.61	2.5	4.11	ENSMUST00000041111	Shfm1	protein_coding	109	0	17	4.35	23	0	17	4.35	23	12.5	8	3.33	30	4	25	0	10
0.34	3.77	4.11	ENSMUST00000047903	Colgalt1	protein_coding	329	4.55	22	0	13	12.5	8	0	10	6.67	15	4.76	21	3.45	29	0	8
2.19	1.92	4.11	ENSMUST00000142817	Kalrn	protein_coding	530	0	7	0	14	0	13	5.56	18	7.69	13	0	17	9.52	21	0	22
2.43	1.68	4.11	ENSMUST00000096057	Tagln3	protein_coding	602	0	37	3.85	26	4.17	24	0	32	7.69	13	0	15	0	27	11.11	18
2.19	1.92	4.11	ENSMUST00000114960	Kalrn	protein_coding	665	0	7	0	14	0	13	5.56	18	7.69	13	0	17	9.52	21	0	22
4.11	0	4.11	ENSMUST00000123204	Col3a1	protein_coding	52	0	8	0	16	0	7	0	20	0	19	0	16	10	30	0	8
2.19	1.92	4.11	ENSMUST00000076810	Kalrn	protein_coding	567	0	7	0	14	0	13	5.56	18	7.69	13	0	17	9.52	21	0	22
4.11	0	4.11	ENSMUST00000106722	Dennd5a	protein_coding	2500	0	12	0	26	0	16	0	21	8.33	24	0	17	0	16	6.25	16
2.19	1.92	4.11	ENSMUST00000089655	Kalrn	protein_coding	703	0	7	0	14	0	13	5.56	18	7.69	13	0	17	9.52	21	0	22
4.11	0	4.11	ENSMUST00000154002	Dennd5a	protein_coding	2072	0	12	0	26	0	16	0	21	8.33	24	0	17	0	16	6.25	16
2.55	1.56	4.11	ENSMUST00000067230	Sox4	protein_coding	2855	0	12	0	13	0	22	5.88	17	0	8	7.69	26	2.94	34	0	5
4.11	0	4.11	ENSMUST00000146298	Sf1	protein_coding	46	0	13	0	14	0	15	0	17	5.56	18	3.85	26	0	16	7.69	13
2.3	1.79	4.08	ENSMUST00000155148	Socs2	protein_coding	799	5.56	18	0	9	0	16	0	13	10	10	0	16	9.09	11	0	12
2.12	1.96	4.08	ENSMUST00000135091	1500011K16Rik	protein_coding	35	0	9	8.33	12	0	12	0	18	11.11	9	11.11	9	0	21	0	10
4.08	0	4.08	ENSMUST00000131073	Mib1	protein_coding	360	0	14	0	13	0	8	0	6	14.29	7	0	19	0	16	14.29	7
4.08	0	4.08	ENSMUST00000089726	D430041D05Rik	protein_coding	8047	0	9	0	7	0	13	0	10	10	10	7.69	13	0	17	0	9
4.08	0	4.08	ENSMUST00000119888	Ptprg	protein_coding	2047	0	12	0	10	0	12	0	17	16.67	12	0	7	0	13	0	17
2.44	1.64	4.08	ENSMUST00000093995	Sez6	protein_coding	2684	0	10	0	11	0	19	4.76	21	10	10	0	14	6.25	16	0	9
2.44	1.64	4.08	ENSMUST00000151982	Sez6	protein_coding	1869	0	10	0	11	0	19	4.76	21	10	10	0	14	6.25	16	0	9
2.75	1.33	4.08	ENSMUST00000026221	Scd2	protein_coding	1707	0	33	0	7	0	19	6.25	16	8.33	12	0	7	0	11	5.26	19
2.44	1.64	4.08	ENSMUST00000155087	Sez6	protein_coding	2658	0	10	0	11	0	19	4.76	21	10	10	0	14	6.25	16	0	9
1.05	3.03	4.08	ENSMUST00000091709	Hist1h2bn	protein_coding	267	0	21	0	18	22.22	9	0	18	0	13	13.33	15	0	6	0	15
2.44	1.64	4.08	ENSMUST00000142542	Sez6	protein_coding	2968	0	10	0	11	0	19	4.76	21	10	10	0	14	6.25	16	0	9
2.91	1.18	4.08	ENSMUST00000133530	Atp6v0b	protein_coding	169	0	28	0	19	0	16	4.55	22	0	10	9.09	11	8.33	12	0	16
4.08	0	4.08	ENSMUST00000022264	Ptprg	protein_coding	4995	0	12	0	10	0	12	0	17	16.67	12	0	7	0	13	0	17
0	4.08	4.08	ENSMUST00000078756	Hist2h2aa1	protein_coding	50	0	11	7.69	13	0	11	7.14	14	7.14	14	6.25	16	0	10	0	9
4.08	0	4.08	ENSMUST00000027264	Asnsd1	protein_coding	1968	0	13	0	12	0	20	0	20	0	9	7.69	13	0	12	6.67	15
4.08	0	4.08	ENSMUST00000125646	Cul4a	protein_coding	420	0	14	0	14	0	23	0	13	8.33	12	0	13	7.69	13	0	11
4.08	0	4.08	ENSMUST00000143107	Rpl27a	protein_coding	70	0	15	0	13	0	19	0	15	0	8	0	13	14.29	14	0	14
4.08	0	4.08	ENSMUST00000028752	Vps39	protein_coding	168	0	14	0	7	0	7	0	18	0	14	12.5	16	0	13	0	6
4.08	0	4.08	ENSMUST00000086828	Ptprs	protein_coding	4610	0	19	0	33	0	17	0	36	4.55	22	3.7	27	3.23	31	5.56	18
0.86	3.23	4.08	ENSMUST00000104941	Hist1h4m	protein_coding	143	0	25	25	8	0	21	0	8	0	7	20	5	0	14	4.35	23
0.86	3.23	4.08	ENSMUST00000102979	Hist1h4n	protein_coding	143	0	25	25	8	0	21	0	8	0	7	20	5	0	14	4.35	23
2.44	1.64	4.08	ENSMUST00000000646	Sez6	protein_coding	2472	0	10	0	11	0	19	4.76	21	10	10	0	14	6.25	16	0	9
1	3.08	4.08	ENSMUST00000091704	Hist1h2be	protein_coding	460	0	21	0	17	22.22	9	0	18	0	13	13.33	15	0	6	0	15
4.08	0	4.08	ENSMUST00000126526	Vps39	protein_coding	168	0	14	0	7	0	7	0	18	0	14	12.5	16	0	13	0	6
4.08	0	4.08	ENSMUST00000037983	Ensa	protein_coding	1161	0	12	0	12	0	8	0	13	0	8	0	11	8.33	24	0	6
4.08	0	4.08	ENSMUST00000102501	Vps39	protein_coding	180	0	14	0	7	0	7	0	18	0	14	12.5	16	0	13	0	6
4.08	0	4.08	ENSMUST00000052838	Mib1	protein_coding	556	0	14	0	13	0	8	0	6	14.29	7	0	19	0	16	14.29	7
2.91	1.18	4.08	ENSMUST00000036380	Atp6v0b	protein_coding	519	0	28	0	19	0	16	4.55	22	0	10	9.09	11	8.33	12	0	16
1	3.08	4.08	ENSMUST00000051091	Hist1h2be	protein_coding	486	0	21	0	17	22.22	9	0	18	0	13	13.33	15	0	6	0	15
4.08	0	4.08	ENSMUST00000149143	Rpl27a	protein_coding	18	0	15	0	13	0	19	0	15	0	8	0	13	14.29	14	0	14
2.91	1.18	4.08	ENSMUST00000152356	Atp6v0b	protein_coding	198	0	28	0	19	0	16	4.55	22	0	10	9.09	11	8.33	12	0	16
4.08	0	4.08	ENSMUST00000132877	Rpl27a	protein_coding	21	0	15	0	13	0	19	0	15	0	8	0	13	14.29	14	0	14
4.08	0	4.08	ENSMUST00000141159	D430041D05Rik	protein_coding	8666	0	9	0	7	0	13	0	10	10	10	7.69	13	0	17	0	9
4.08	0	4.08	ENSMUST00000125514	Cul4a	protein_coding	1954	0	14	0	14	0	23	0	13	8.33	12	0	13	7.69	13	0	11
4.08	0	4.08	ENSMUST00000031388	Vps33a	protein_coding	1884	0	8	0	10	0	17	0	25	16.67	6	0	14	7.69	13	0	16
4.08	0	4.08	ENSMUST00000129857	Vps39	protein_coding	164	0	14	0	7	0	7	0	18	0	14	12.5	16	0	13	0	6
4.08	0	4.08	ENSMUST00000016680	Cul4a	protein_coding	2534	0	14	0	14	0	23	0	13	8.33	12	0	13	7.69	13	0	11
4.08	0	4.08	ENSMUST00000142917	Ptprg	protein_coding	4850	0	12	0	10	0	12	0	17	16.67	12	0	7	0	13	0	17
4.08	0	4.08	ENSMUST00000147085	Vps39	protein_coding	152	0	14	0	7	0	7	0	18	0	14	12.5	16	0	13	0	6
4.08	0	4.08	ENSMUST00000144660	Gm28551	protein_coding	1883	0	13	0	12	0	20	0	20	0	9	7.69	13	0	12	6.67	15
2.91	1.18	4.08	ENSMUST00000150204	Atp6v0b	protein_coding	461	0	28	0	19	0	16	4.55	22	0	10	9.09	11	8.33	12	0	16
4.08	0	4.08	ENSMUST00000067538	Ptprs	protein_coding	5859	0	19	0	33	0	17	0	36	4.55	22	3.7	27	3.23	31	5.56	18
4.08	0	4.08	ENSMUST00000123519	Asnsd1	protein_coding	537	0	13	0	12	0	20	0	20	0	9	7.69	13	0	12	6.67	15
2.91	1.18	4.08	ENSMUST00000124974	Atp6v0b	protein_coding	674	0	28	0	19	0	16	4.55	22	0	10	9.09	11	8.33	12	0	16
0.62	3.45	4.07	ENSMUST00000166578	Nhp2l1	protein_coding	842	0	47	7.5	40	2.86	35	3.85	52	7.41	27	0	23	0	30	6.98	43
4.05	0	4.05	ENSMUST00000131083	Sf1	protein_coding	87	0	13	0	14	0	15	0	18	5.26	19	3.85	26	0	16	7.69	13
1.7	2.35	4.05	ENSMUST00000160027	Psma3	protein_coding	233	8	25	0	22	0	25	0	13	6.25	16	8.33	24	0	25	0	9
4.05	0	4.05	ENSMUST00000117611	Pld3	protein_coding	955	0	33	0	17	0	36	0	38	9.09	22	0	15	5.56	18	0	19
4.05	0	4.05	ENSMUST00000113485	Sf1	protein_coding	87	0	13	0	14	0	15	0	18	5.26	19	3.85	26	0	16	7.69	13
4.05	0	4.05	ENSMUST00000113489	Sf1	protein_coding	290	0	13	0	14	0	15	0	18	5.26	19	3.85	26	0	16	7.69	13
4.05	0	4.05	ENSMUST00000113487	Sf1	protein_coding	87	0	13	0	14	0	15	0	18	5.26	19	3.85	26	0	16	7.69	13
2.36	1.69	4.05	ENSMUST00000046575	Ptov1	protein_coding	388	0	17	0	16	7.14	14	0	12	6.25	16	4	25	4	25	0	8
4.05	0	4.05	ENSMUST00000160899	B3gat1	protein_coding	265	0	13	0	10	0	21	0	12	0	9	7.14	28	4	25	0	12
4.05	0	4.05	ENSMUST00000131252	Sf1	protein_coding	319	0	13	0	14	0	15	0	18	5.26	19	3.85	26	0	16	7.69	13
1.7	2.35	4.05	ENSMUST00000163035	Psma3	protein_coding	135	8	25	0	22	0	25	0	13	6.25	16	8.33	24	0	25	0	9
2.82	1.23	4.05	ENSMUST00000094993	Klhl9	protein_coding	2124	0	15	0	16	5.56	18	0	32	0	13	11.11	18	2.78	36	0	7
4.05	0	4.05	ENSMUST00000070575	Csnk1d	protein_coding	2223	0	8	0	16	0	9	0	17	0	12	8.7	23	0	30	11.11	9
0.9	3.15	4.05	ENSMUST00000115078	Rpl35a	protein_coding	94	4.55	22	2.5	40	5	20	2.22	45	6.9	29	2.5	40	4.84	62	0	17
4.05	0	4.05	ENSMUST00000159799	B3gat1	protein_coding	169	0	13	0	10	0	21	0	12	0	9	7.14	28	4	25	0	12
1.7	2.35	4.05	ENSMUST00000160683	Psma3	protein_coding	183	8	25	0	22	0	25	0	13	6.25	16	8.33	24	0	25	0	9
4.05	0	4.05	ENSMUST00000113488	Sf1	protein_coding	199	0	13	0	14	0	15	0	18	5.26	19	3.85	26	0	16	7.69	13
4.05	0	4.05	ENSMUST00000117095	Pld3	protein_coding	940	0	33	0	17	0	36	0	38	9.09	22	0	15	5.56	18	0	19
4.05	0	4.05	ENSMUST00000018274	Csnk1d	protein_coding	2398	0	8	0	16	0	9	0	17	0	12	8.7	23	0	30	11.11	9
4.05	0	4.05	ENSMUST00000115269	B3gat1	protein_coding	142	0	13	0	10	0	21	0	12	0	9	7.14	28	4	25	0	12
4.05	0	4.05	ENSMUST00000161431	B3gat1	protein_coding	190	0	13	0	10	0	21	0	12	0	9	7.14	28	4	25	0	12
1.91	2.13	4.04	ENSMUST00000118544	Armt1	protein_coding	1533	2.38	42	4.17	24	0	41	2.94	34	4.55	22	0	28	7.14	14	5.71	35
1.78	2.26	4.03	ENSMUST00000140108	Cdk5rap2	protein_coding	368	4.35	23	2.94	34	0	31	2.22	45	0	19	5.88	34	5.45	55	0	16
1.78	2.26	4.03	ENSMUST00000155480	Ywhaq	protein_coding	147	4.35	23	2.94	34	0	31	2.22	45	0	19	5.88	34	5.45	55	0	16
1.78	2.26	4.03	ENSMUST00000049531	Ywhaq	protein_coding	119	4.35	23	2.94	34	0	31	2.22	45	0	19	5.88	34	5.45	55	0	16
1.78	2.26	4.03	ENSMUST00000135088	Ywhaq	protein_coding	196	4.35	23	2.94	34	0	31	2.22	45	0	19	5.88	34	5.45	55	0	16
-1.36	5.36	4	ENSMUST00000117355	Psmd4	protein_coding	496	0	18	0	9	10.53	19	10	10	0	8	0	6	0	5	16.67	6
4	0	4	ENSMUST00000169681	Eif4b	protein_coding	1111	0	13	0	8	0	11	0	11	11.11	9	0	13	7.14	14	0	14
4	0	4	ENSMUST00000156085	Arhgef18	protein_coding	4434	0	6	0	6	0	6	0	6	0	5	0	5	11.11	9	0	6
4	0	4	ENSMUST00000133682	Gtf3a	protein_coding	71	0	23	0	20	0	20	0	17	6.25	16	6.67	15	0	11	0	8
4	0	4	ENSMUST00000026011	Sfxn2	protein_coding	1990	0	8	0	5	0	13	0	9	0	6	0	5	0	5	11.11	9
2.51	1.49	4	ENSMUST00000072111	St6galnac6	protein_coding	647	0	17	6.25	16	0	15	0	19	11.11	9	0	11	0	12	5.56	18
4	0	4	ENSMUST00000075340	Ctnna2	protein_coding	485	0	13	0	6	0	10	0	6	16.67	6	0	6	0	6	0	7
4	0	4	ENSMUST00000127797	Mettl3	protein_coding	868	0	6	0	5	0	9	0	15	20	5	0	5	0	8	0	7
-7.36	11.36	4	ENSMUST00000084434	Rplp2	protein_coding	408	0	8	11.11	9	18.75	16	9.09	11	0	5	20	5	0	9	0	6
4	0	4	ENSMUST00000013693	Commd8	protein_coding	3107	0	21	0	16	0	18	0	22	9.09	11	0	14	0	13	8.33	12
4	0	4	ENSMUST00000152805	Add1	protein_coding	278	0	12	0	8	0	10	0	11	0	5	0	6	14.29	7	0	7
4	0	4	ENSMUST00000190945	Pign	protein_coding	795	0	16	0	18	0	17	0	12	0	8	0	12	5.88	17	7.69	13
1.7	2.3	4	ENSMUST00000047864	Eef2	protein_coding	782	3.23	31	0	11	3.33	30	0	15	0	9	8.33	12	0	14	6.67	15
0.64	3.36	4	ENSMUST00000080813	Rps17	protein_coding	167	5.71	70	1.72	58	1.72	58	3.66	82	10.26	39	0	47	4.35	46	2.33	43
4	0	4	ENSMUST00000159626	Ctnna2	protein_coding	475	0	13	0	6	0	10	0	6	16.67	6	0	6	0	6	0	7
4	0	4	ENSMUST00000199767	Commd8	protein_coding	3182	0	21	0	16	0	18	0	22	9.09	11	0	14	0	13	8.33	12
4	0	4	ENSMUST00000109203	Paip1	protein_coding	731	0	22	0	9	0	11	0	16	0	7	0	5	12.5	8	0	5
2.51	1.49	4	ENSMUST00000081879	St6galnac6	protein_coding	715	0	17	6.25	16	0	15	0	19	11.11	9	0	11	0	12	5.56	18
4	0	4	ENSMUST00000146878	Hap1	protein_coding	174	0	6	0	5	0	5	0	5	14.29	7	0	6	0	7	0	5
-7.76	11.76	4	ENSMUST00000138603	Hap1	protein_coding	2791	10	10	16.67	6	20	10	0	8	0	5	0	6	12.5	8	0	6
4	0	4	ENSMUST00000000759	Chmp1a	protein_coding	890	0	6	0	5	0	5	0	6	0	9	0	6	0	5	20	5
4	0	4	ENSMUST00000152985	Usp48	protein_coding	924	0	12	0	8	0	13	0	17	0	6	0	6	12.5	8	0	5
4	0	4	ENSMUST00000178276	Fgfr1	protein_coding	3201	0	7	0	9	0	7	0	11	0	11	5.26	19	6.67	15	0	5
2.51	1.49	4	ENSMUST00000113290	St6galnac6	protein_coding	772	0	17	6.25	16	0	15	0	19	11.11	9	0	11	0	12	5.56	18
4	0	4	ENSMUST00000167764	Fgfr1	protein_coding	2512	0	7	0	9	0	7	0	11	0	11	5.26	19	6.67	15	0	5
4	0	4	ENSMUST00000146365	Kat7	protein_coding	92	0	10	0	7	0	7	0	6	16.67	6	0	6	0	8	0	5
4	0	4	ENSMUST00000165117	Cdk6	protein_coding	3247	0	11	0	6	0	8	0	9	16.67	6	0	5	0	9	0	5
4	0	4	ENSMUST00000026823	Pigq	protein_coding	1182	0	9	0	5	0	9	0	5	0	7	12.5	8	0	5	0	5
2.51	1.49	4	ENSMUST00000131229	St6galnac6	protein_coding	658	0	17	6.25	16	0	15	0	19	11.11	9	0	11	0	12	5.56	18
4	0	4	ENSMUST00000119398	Fgfr1	protein_coding	2654	0	7	0	9	0	7	0	11	0	11	5.26	19	6.67	15	0	5
4	0	4	ENSMUST00000078061	Ehmt2	protein_coding	1602	0	8	0	6	0	6	0	6	0	8	16.67	6	0	6	0	5
0	4	4	ENSMUST00000093450	Ano8	protein_coding	836	0	5	0	6	20	5	0	9	0	5	0	9	16.67	6	0	5
1.44	2.56	4	ENSMUST00000025511	Rps14	protein_coding	148	0	12	0	6	8.33	12	0	9	13.33	15	0	13	0	17	0	5
4	0	4	ENSMUST00000179592	Fgfr1	protein_coding	3501	0	7	0	9	0	7	0	11	0	11	5.26	19	6.67	15	0	5
4	0	4	ENSMUST00000132102	Gtf3a	protein_coding	64	0	23	0	20	0	20	0	17	6.25	16	6.67	15	0	11	0	8
2.59	1.41	4	ENSMUST00000100635	Fam84b	protein_coding	2095	0	16	0	16	5.56	18	0	21	0	7	7.14	14	5	20	0	9
-0.76	4.76	4	ENSMUST00000128733	Rpl11	protein_coding	242	9.09	11	0	11	0	11	11.11	9	0	5	12.5	8	0	7	0	5
4	0	4	ENSMUST00000160894	Ctnna2	protein_coding	726	0	13	0	6	0	10	0	6	16.67	6	0	6	0	6	0	7
4	0	4	ENSMUST00000107733	Kat7	protein_coding	130	0	10	0	7	0	7	0	6	16.67	6	0	6	0	8	0	5
1.67	2.33	4	ENSMUST00000097474	Rcsd1	protein_coding	4872	0	12	0	5	0	10	6.25	16	0	5	16.67	6	0	8	0	6
4	0	4	ENSMUST00000064674	Cbfa2t3	protein_coding	1811	0	5	0	8	0	16	0	14	0	11	0	14	7.69	13	8.33	12
-1.36	5.36	4	ENSMUST00000136868	Psmd4	protein_coding	498	0	18	0	9	10.53	19	10	10	0	8	0	6	0	5	16.67	6
-1.36	5.36	4	ENSMUST00000071664	Psmd4	protein_coding	505	0	18	0	9	10.53	19	10	10	0	8	0	6	0	5	16.67	6
4	0	4	ENSMUST00000156085	Arhgef18	protein_coding	4437	0	6	0	6	0	6	0	6	0	5	20	5	0	9	0	6
2.91	1.09	4	ENSMUST00000078717	Lrrc58	protein_coding	2378	0	28	0	11	0	35	5.56	18	5.26	19	0	16	0	15	8	25
4	0	4	ENSMUST00000162273	Ctnna2	protein_coding	485	0	13	0	6	0	10	0	6	16.67	6	0	6	0	6	0	7
0.43	3.57	4	ENSMUST00000051226	Pfkm	protein_coding	203	0	10	0	15	0	17	14.29	14	7.14	14	6.25	16	0	13	0	7
4	0	4	ENSMUST00000116366	Zgpat	protein_coding	295	0	18	0	16	0	12	0	21	0	8	5.56	18	5.56	18	0	6
4	0	4	ENSMUST00000117179	Fgfr1	protein_coding	3439	0	7	0	9	0	7	0	11	0	11	5.26	19	6.67	15	0	5
4	0	4	ENSMUST00000126118	Fgfr1	protein_coding	2721	0	7	0	9	0	7	0	11	0	11	5.26	19	6.67	15	0	5
4	0	4	ENSMUST00000201810	Add1	protein_coding	417	0	12	0	8	0	10	0	11	0	5	0	6	14.29	7	0	7
4	0	4	ENSMUST00000196745	Dclk1	protein_coding	369	0	7	0	10	0	13	0	18	10	10	7.14	14	0	19	0	7
4	0	4	ENSMUST00000124846	Ehmt2	protein_coding	408	0	8	0	6	0	6	0	6	0	8	16.67	6	0	6	0	5
4	0	4	ENSMUST00000114338	Add1	protein_coding	1965	0	12	0	8	0	10	0	11	0	5	0	6	14.29	7	0	7
4	0	4	ENSMUST00000110947	Arhgap11a	protein_coding	287	0	6	0	7	0	5	0	15	0	6	0	5	0	6	12.5	8
2.51	1.49	4	ENSMUST00000183538	St6galnac6	protein_coding	748	0	17	6.25	16	0	15	0	19	11.11	9	0	11	0	12	5.56	18
4	0	4	ENSMUST00000153974	Edil3	protein_coding	114	0	14	0	13	0	12	0	17	20	5	0	16	5	20	0	9
4	0	4	ENSMUST00000013931	Ehmt2	protein_coding	1878	0	8	0	6	0	6	0	6	0	8	16.67	6	0	6	0	5
4	0	4	ENSMUST00000115438	Cask	protein_coding	78	0	12	0	15	0	9	0	17	6.25	16	0	34	11.11	18	0	7
4	0	4	ENSMUST00000025924	AI846148	protein_coding	571	0	15	0	12	0	7	0	22	16.67	6	0	7	0	5	0	7
4	0	4	ENSMUST00000133650	Pigq	protein_coding	648	0	9	0	5	0	9	0	5	0	7	12.5	8	0	5	0	5
4	0	4	ENSMUST00000055131	Usp48	protein_coding	3260	0	12	0	8	0	13	0	17	0	6	0	6	12.5	8	0	5
-1.36	5.36	4	ENSMUST00000107237	Psmd4	protein_coding	567	0	18	0	9	10.53	19	10	10	0	8	0	6	0	5	16.67	6
4	0	4	ENSMUST00000114340	Add1	protein_coding	1756	0	12	0	8	0	10	0	11	0	5	0	6	14.29	7	0	7
0.64	3.36	4	ENSMUST00000156346	Rps17	protein_coding	145	5.71	70	1.72	58	1.72	58	3.66	82	10.26	39	0	47	4.35	46	2.33	43
2.51	1.49	4	ENSMUST00000095045	St6galnac6	protein_coding	906	0	17	6.25	16	0	15	0	19	11.11	9	0	11	0	12	5.56	18
4	0	4	ENSMUST00000026520	Paip1	protein_coding	930	0	22	0	9	0	11	0	16	0	7	0	5	12.5	8	0	5
4	0	4	ENSMUST00000097342	Ehmt2	protein_coding	1793	0	8	0	6	0	6	0	6	0	8	16.67	6	0	6	0	5
4	0	4	ENSMUST00000133761	Edil3	protein_coding	42	0	14	0	13	0	12	0	17	20	5	0	16	5	20	0	9
1.5	2.5	4	ENSMUST00000097897	Macf1	protein_coding	10774	0	9	0	9	14.29	7	0	15	0	7	11.11	18	0	14	0	11
4	0	4	ENSMUST00000120106	Fgfr1	protein_coding	2776	0	7	0	9	0	7	0	11	0	11	5.26	19	6.67	15	0	5
4	0	4	ENSMUST00000030103	Tmem261	protein_coding	149	0	12	0	15	0	9	0	13	0	5	11.11	9	0	6	0	5
4	0	4	ENSMUST00000084027	Fgfr1	protein_coding	3448	0	7	0	9	0	7	0	11	0	11	5.26	19	6.67	15	0	5
1.5	2.5	4	ENSMUST00000084301	Macf1	protein_coding	10774	0	9	0	9	14.29	7	0	15	0	7	11.11	18	0	14	0	11
4	0	4	ENSMUST00000114033	Ehmt2	protein_coding	1734	0	8	0	6	0	6	0	6	0	8	16.67	6	0	6	0	5
1.06	2.94	4	ENSMUST00000116380	Rpn2	protein_coding	1159	7.14	14	0	5	0	9	0	6	0	7	0	5	16.67	6	0	7
-7.36	11.36	4	ENSMUST00000106003	Rplp2	protein_coding	128	0	8	11.11	9	18.75	16	9.09	11	0	5	20	5	0	9	0	6
4	0	4	ENSMUST00000127984	Cbfa2t3	protein_coding	1792	0	5	0	8	0	16	0	14	0	11	0	14	7.69	13	8.33	12
2.51	1.49	4	ENSMUST00000140983	St6galnac6	protein_coding	732	0	17	6.25	16	0	15	0	19	11.11	9	0	11	0	12	5.56	18
4	0	4	ENSMUST00000173627	Paip1	protein_coding	719	0	22	0	9	0	11	0	16	0	7	0	5	12.5	8	0	5
4	0	4	ENSMUST00000134241	Edil3	protein_coding	45	0	14	0	13	0	12	0	17	20	5	0	16	5	20	0	9
4	0	4	ENSMUST00000025924	AI846148	protein_coding	572	0	15	0	12	0	7	0	21	0	6	0	7	0	5	14.29	7
2.51	1.49	4	ENSMUST00000095044	St6galnac6	protein_coding	762	0	17	6.25	16	0	15	0	19	11.11	9	0	11	0	12	5.56	18
4	0	4	ENSMUST00000054237	Dclk1	protein_coding	207	0	7	0	10	0	13	0	18	10	10	7.14	14	0	19	0	7
4	0	4	ENSMUST00000110948	Arhgap11a	protein_coding	651	0	6	0	7	0	5	0	15	0	6	0	5	0	6	12.5	8
4	0	4	ENSMUST00000137262	Add1	protein_coding	376	0	12	0	8	0	10	0	11	0	5	0	6	14.29	7	0	7
1.06	2.94	4	ENSMUST00000029171	Rpn2	protein_coding	976	7.14	14	0	5	0	9	0	6	0	7	0	5	16.67	6	0	7
4	0	4	ENSMUST00000152358	Cask	protein_coding	78	0	12	0	15	0	9	0	17	6.25	16	0	34	11.11	18	0	7
4	0	4	ENSMUST00000037585	Dennd6a	protein_coding	3794	0	15	0	8	0	16	0	11	0	5	0	5	0	7	12.5	8
4	0	4	ENSMUST00000146511	Gtf3a	protein_coding	112	0	23	0	20	0	20	0	17	6.25	16	6.67	15	0	11	0	8
4	0	4	ENSMUST00000105840	Usp48	protein_coding	3279	0	12	0	8	0	13	0	17	0	6	0	6	12.5	8	0	5
4	0	4	ENSMUST00000004684	Arhgef18	protein_coding	4430	0	6	0	6	0	6	0	6	0	5	20	5	0	9	0	6
4	0	4	ENSMUST00000167204	Dclk1	protein_coding	207	0	7	0	10	0	13	0	18	10	10	7.14	14	0	19	0	7
1.06	2.94	4	ENSMUST00000127252	Rpn2	protein_coding	980	7.14	14	0	5	0	9	0	6	0	7	0	5	16.67	6	0	7
4	0	4	ENSMUST00000139044	Add1	protein_coding	254	0	12	0	8	0	10	0	11	0	5	0	6	14.29	7	0	7
4	0	4	ENSMUST00000021201	Cpd	protein_coding	716	0	12	0	5	0	8	0	11	0	5	20	5	0	10	0	5
4	0	4	ENSMUST00000126957	Paip1	protein_coding	971	0	22	0	9	0	11	0	16	0	7	0	5	12.5	8	0	5
4	0	4	ENSMUST00000103159	Kat7	protein_coding	85	0	10	0	7	0	7	0	6	16.67	6	0	6	0	8	0	5
4	0	4	ENSMUST00000102545	Arhgap11a	protein_coding	646	0	6	0	7	0	5	0	15	0	6	0	5	0	6	12.5	8
0.64	3.36	4	ENSMUST00000134425	Rps17	protein_coding	340	5.71	70	1.72	58	1.72	58	3.66	82	10.26	39	0	47	4.35	46	2.33	43
4	0	4	ENSMUST00000114335	Add1	protein_coding	2522	0	12	0	8	0	10	0	11	0	5	0	6	14.29	7	0	7
4	0	4	ENSMUST00000132304	Paip1	protein_coding	873	0	22	0	9	0	11	0	16	0	7	0	5	12.5	8	0	5
4	0	4	ENSMUST00000004684	Arhgef18	protein_coding	4427	0	6	0	6	0	6	0	6	0	5	0	5	11.11	9	0	6
4	0	4	ENSMUST00000105650	Gpr153	protein_coding	1485	0	5	0	6	0	8	0	5	0	5	12.5	8	0	7	0	5
4	0	4	ENSMUST00000161846	Ctnna2	protein_coding	726	0	13	0	6	0	10	0	6	16.67	6	0	6	0	6	0	7
4	0	4	ENSMUST00000141426	Usp48	protein_coding	409	0	12	0	8	0	13	0	17	0	6	0	6	12.5	8	0	5
-0.76	4.76	4	ENSMUST00000147059	Rpl11	protein_coding	198	9.09	11	0	11	0	11	11.11	9	0	5	12.5	8	0	7	0	5
4	0	4	ENSMUST00000107734	Kat7	protein_coding	130	0	10	0	7	0	7	0	6	16.67	6	0	6	0	8	0	5
1.5	2.5	4	ENSMUST00000106213	Macf1	protein_coding	6004	0	9	0	9	14.29	7	0	15	0	7	11.11	18	0	14	0	11
4	0	4	ENSMUST00000103124	Hap1	protein_coding	499	0	6	0	5	0	5	0	5	14.29	7	0	6	0	7	0	5
-1.36	5.36	4	ENSMUST00000140280	Psmd4	protein_coding	1213	0	18	0	9	10.53	19	10	10	0	8	0	6	0	5	16.67	6
2.48	1.52	4	ENSMUST00000045737	Galnt11	protein_coding	1902	0	17	0	12	0	11	3.85	26	0	16	5	20	3.57	28	9.09	11
4	0	4	ENSMUST00000144456	Kat7	protein_coding	73	0	10	0	7	0	7	0	6	16.67	6	0	6	0	8	0	5
4	0	4	ENSMUST00000033321	Cask	protein_coding	56	0	12	0	15	0	9	0	17	6.25	16	0	34	11.11	18	0	7
4	0	4	ENSMUST00000029105	Zgpat	protein_coding	522	0	18	0	16	0	12	0	21	0	8	5.56	18	5.56	18	0	6
4	0	4	ENSMUST00000153132	Atp5e	protein_coding	20	0	29	0	26	0	28	0	19	4	25	0	18	0	13	10.53	19
4	0	4	ENSMUST00000138603	Hap1	protein_coding	540	0	6	0	5	0	5	0	5	14.29	7	0	6	0	7	0	5
4	0	4	ENSMUST00000131284	Zgpat	protein_coding	266	0	18	0	16	0	12	0	21	0	8	5.56	18	5.56	18	0	6
4	0	4	ENSMUST00000108807	Zgpat	protein_coding	313	0	18	0	16	0	12	0	21	0	8	5.56	18	5.56	18	0	6
2.48	1.52	4	ENSMUST00000114952	Galnt11	protein_coding	1800	0	17	0	12	0	11	3.85	26	0	16	5	20	3.57	28	9.09	11
4	0	4	ENSMUST00000001108	Add1	protein_coding	1859	0	12	0	8	0	10	0	11	0	5	0	6	14.29	7	0	7
4	0	4	ENSMUST00000006525	Cbfa2t3	protein_coding	1630	0	5	0	8	0	16	0	14	0	11	0	14	7.69	13	8.33	12
1.5	2.5	4	ENSMUST00000106224	Macf1	protein_coding	10774	0	9	0	9	14.29	7	0	15	0	7	11.11	18	0	14	0	11
-7.36	11.36	4	ENSMUST00000137307	Rplp2	protein_coding	109	0	8	11.11	9	18.75	16	9.09	11	0	5	20	5	0	9	0	6
-7.36	11.36	4	ENSMUST00000106004	Rplp2	protein_coding	100	0	8	11.11	9	18.75	16	9.09	11	0	5	20	5	0	9	0	6
2.51	1.49	4	ENSMUST00000149220	St6galnac6	protein_coding	633	0	17	6.25	16	0	15	0	19	11.11	9	0	11	0	12	5.56	18
4	0	4	ENSMUST00000118731	Edil3	protein_coding	130	0	14	0	13	0	12	0	17	20	5	0	16	5	20	0	9
4	0	4	ENSMUST00000148045	Pigq	protein_coding	1017	0	9	0	5	0	9	0	5	0	7	12.5	8	0	5	0	5
4	0	4	ENSMUST00000110949	Arhgap11a	protein_coding	605	0	6	0	7	0	5	0	15	0	6	0	5	0	6	12.5	8
4	0	4	ENSMUST00000081769	Edil3	protein_coding	91	0	14	0	13	0	12	0	17	20	5	0	16	5	20	0	9
4	0	4	ENSMUST00000052836	Add1	protein_coding	1790	0	12	0	8	0	10	0	11	0	5	0	6	14.29	7	0	7
1.06	2.94	4	ENSMUST00000126248	Rpn2	protein_coding	883	7.14	14	0	5	0	9	0	6	0	7	0	5	16.67	6	0	7
2.48	1.52	4	ENSMUST00000114950	Galnt11	protein_coding	1843	0	17	0	12	0	11	3.85	26	0	16	5	20	3.57	28	9.09	11
4	0	4	ENSMUST00000115436	Cask	protein_coding	41	0	12	0	15	0	9	0	17	6.25	16	0	34	11.11	18	0	7
1.19	2.79	3.98	ENSMUST00000091704	Hist1h2be	protein_coding	478	3	100	3.81	105	1.15	87	2.94	102	5.15	97	2.33	86	4.94	81	3.41	88
1.19	2.79	3.98	ENSMUST00000051091	Hist1h2be	protein_coding	504	3	100	3.81	105	1.15	87	2.94	102	5.15	97	2.33	86	4.94	81	3.41	88
2.19	1.77	3.96	ENSMUST00000155669	Ms4a6d	protein_coding	29	2.86	35	0	19	0	28	3.23	31	6.25	16	0	32	7.41	27	3.85	26
2.25	1.69	3.95	ENSMUST00000038446	Myl12b	protein_coding	254	0	39	0	21	6.67	30	0	28	5.26	19	0	15	4.17	24	5.56	18
3.95	0	3.95	ENSMUST00000016396	Atp5e	protein_coding	36	0	29	0	28	0	29	0	20	4	25	0	18	0	13	10	20
0.54	3.41	3.95	ENSMUST00000165629	Actb	protein_coding	19	4.17	24	0	11	0	26	7.41	27	0	17	9.52	21	0	9	3.45	29
2.89	1.05	3.95	ENSMUST00000001975	Nacc1	protein_coding	3066	0	15	3.45	29	0	22	0	29	0	15	3.85	26	0	14	9.52	21
3.92	0	3.92	ENSMUST00000072359	Tpm3-rs7	protein_coding	83	0	10	0	9	0	11	0	15	0	7	0	13	4.76	21	10	10
3.92	0	3.92	ENSMUST00000033744	Atp2b3	protein_coding	434	0	6	0	9	0	9	0	9	0	9	4.55	22	0	13	14.29	7
3.92	0	3.92	ENSMUST00000188307	Nfasc	protein_coding	1765	0	13	0	12	0	11	0	11	0	8	7.14	14	5.26	19	0	10
1.36	2.56	3.92	ENSMUST00000114863	D17Wsu92e	protein_coding	1834	0	8	0	12	12.5	8	0	11	0	14	0	9	0	21	28.57	7
3.92	0	3.92	ENSMUST00000151346	Macf1	protein_coding	14449	0	26	0	12	0	13	0	16	0	9	0	16	0	12	14.29	14
3.92	0	3.92	ENSMUST00000071699	Elmo2	protein_coding	3113	0	18	0	11	0	16	0	15	9.09	11	0	10	10	10	0	20
-1.85	5.77	3.92	ENSMUST00000037380	Atp8a1	protein_coding	3304	0	15	20	10	8.33	12	0	15	0	16	7.69	13	0	8	7.14	14
3.92	0	3.92	ENSMUST00000092971	Chd3	protein_coding	2418	0	18	0	10	0	14	0	9	0	6	11.11	18	0	20	0	7
2.61	1.32	3.92	ENSMUST00000152876	Mrpl48	protein_coding	43	0	27	8.33	12	0	19	0	18	10	10	0	13	5.26	19	0	9
2.55	1.37	3.92	ENSMUST00000032732	Apba2	protein_coding	3091	0	25	0	9	5.56	18	0	21	0	11	0	17	10	10	7.69	13
3.92	0	3.92	ENSMUST00000106220	Macf1	protein_coding	14854	0	26	0	12	0	13	0	16	0	9	0	16	0	12	14.29	14
3.92	0	3.92	ENSMUST00000108141	Rbm42	protein_coding	41	0	8	0	12	0	5	0	15	11.11	9	0	19	0	18	20	5
-1.85	5.77	3.92	ENSMUST00000135930	Atp8a1	protein_coding	3195	0	15	20	10	8.33	12	0	15	0	16	7.69	13	0	8	7.14	14
3.92	0	3.92	ENSMUST00000039796	Gucd1	protein_coding	148	0	18	0	13	0	9	0	17	0	13	6.25	16	6.67	15	0	7
3.92	0	3.92	ENSMUST00000094569	Nfasc	protein_coding	1852	0	13	0	12	0	11	0	11	0	8	7.14	14	5.26	19	0	10
3.92	0	3.92	ENSMUST00000084301	Macf1	protein_coding	20644	0	26	0	12	0	13	0	16	0	9	0	16	0	12	14.29	14
3.92	0	3.92	ENSMUST00000087031	Xpo5	protein_coding	1474	0	12	0	23	0	11	0	18	0	7	0	15	5.56	18	9.09	11
3.92	0	3.92	ENSMUST00000137029	Fbln2	protein_coding	945	0	17	0	7	0	13	0	25	0	12	7.69	13	5	20	0	6
3.92	0	3.92	ENSMUST00000147430	Tpm3	protein_coding	82	0	10	0	10	0	11	0	15	0	7	0	13	4.76	21	10	10
3.92	0	3.92	ENSMUST00000097897	Macf1	protein_coding	20656	0	26	0	12	0	13	0	16	0	9	0	16	0	12	14.29	14
3.92	0	3.92	ENSMUST00000026154	Zdhhc16	protein_coding	1263	0	8	0	15	0	7	0	17	0	13	9.09	11	5	20	0	7
3.92	0	3.92	ENSMUST00000106224	Macf1	protein_coding	20650	0	26	0	12	0	13	0	16	0	9	0	16	0	12	14.29	14
3.92	0	3.92	ENSMUST00000029549	Tpm3	protein_coding	207	0	10	0	10	0	11	0	15	0	7	0	13	4.76	21	10	10
2.8	1.12	3.92	ENSMUST00000077577	Tuba1b	protein_coding	247	1.85	54	3.33	30	0	52	0	42	3.03	33	4.35	23	5.56	18	3.57	28
3.92	0	3.92	ENSMUST00000128981	Chd3	protein_coding	2137	0	18	0	10	0	14	0	9	0	6	11.11	18	0	20	0	7
3.92	0	3.92	ENSMUST00000113498	Fbln2	protein_coding	3869	0	17	0	7	0	13	0	25	0	12	7.69	13	5	20	0	6
2.8	1.12	3.92	ENSMUST00000140969	Tuba1b	protein_coding	120	1.85	54	3.33	30	0	52	0	42	3.03	33	4.35	23	5.56	18	3.57	28
3.92	0	3.92	ENSMUST00000114479	Atp2b3	protein_coding	434	0	6	0	9	0	9	0	9	0	9	4.55	22	0	13	14.29	7
3.92	0	3.92	ENSMUST00000163770	Nfasc	protein_coding	1891	0	13	0	12	0	11	0	11	0	8	7.14	14	5.26	19	0	10
3.92	0	3.92	ENSMUST00000099689	Gm13889	protein_coding	331	0	7	0	14	0	5	0	8	0	13	5.56	18	7.14	14	0	6
3.92	0	3.92	ENSMUST00000088429	Atp2b3	protein_coding	434	0	6	0	9	0	9	0	9	0	9	4.55	22	0	13	14.29	7
-1.85	5.77	3.92	ENSMUST00000200955	Atp8a1	protein_coding	2936	0	15	20	10	8.33	12	0	15	0	16	7.69	13	0	8	7.14	14
3.92	0	3.92	ENSMUST00000186389	Nfasc	protein_coding	1508	0	13	0	12	0	11	0	11	0	8	7.14	14	5.26	19	0	10
3.92	0	3.92	ENSMUST00000148314	Gm13889	protein_coding	179	0	7	0	14	0	5	0	8	0	13	5.56	18	7.14	14	0	6
2.79	1.14	3.92	ENSMUST00000058914	Tuba1c	protein_coding	548	1.92	52	3.23	31	0	51	0	42	2.94	34	4.55	22	5.56	18	3.57	28
3.92	0	3.92	ENSMUST00000131354	Tpm3	protein_coding	82	0	10	0	10	0	11	0	15	0	7	0	13	4.76	21	10	10
-1.85	5.77	3.92	ENSMUST00000149501	Atp8a1	protein_coding	428	0	15	20	10	8.33	12	0	15	0	16	7.69	13	0	8	7.14	14
3.92	0	3.92	ENSMUST00000103088	Elmo2	protein_coding	2913	0	18	0	11	0	16	0	15	9.09	11	0	10	10	10	0	20
3.92	0	3.92	ENSMUST00000108661	Chd3	protein_coding	2433	0	18	0	10	0	14	0	9	0	6	11.11	18	0	20	0	7
3.92	0	3.92	ENSMUST00000155328	Jak1	protein_coding	207	0	19	0	15	0	18	0	21	5.56	18	11.11	9	0	14	0	10
3.92	0	3.92	ENSMUST00000087143	Eif1ax	protein_coding	1092	0	13	0	12	0	17	0	19	0	11	10	20	0	14	0	6
3.92	0	3.92	ENSMUST00000071134	Tubb3	protein_coding	383	0	12	0	11	0	20	0	13	10	10	0	17	6.67	15	0	9
1.36	2.56	3.92	ENSMUST00000114859	D17Wsu92e	protein_coding	1542	0	8	0	12	12.5	8	0	11	0	14	0	9	0	21	28.57	7
3.92	0	3.92	ENSMUST00000118566	Tpm3	protein_coding	93	0	10	0	10	0	11	0	15	0	7	0	13	4.76	21	10	10
3.92	0	3.92	ENSMUST00000082108	Macf1	protein_coding	14575	0	26	0	12	0	13	0	16	0	9	0	16	0	12	14.29	14
3.92	0	3.92	ENSMUST00000043189	Nfasc	protein_coding	1975	0	13	0	12	0	11	0	11	0	8	7.14	14	5.26	19	0	10
3.92	0	3.92	ENSMUST00000106213	Macf1	protein_coding	16213	0	26	0	12	0	13	0	16	0	9	0	16	0	12	14.29	14
3.92	0	3.92	ENSMUST00000031003	Ppp2r2c	protein_coding	2014	0	5	0	9	0	13	0	7	0	13	0	11	9.52	21	0	6
2.82	1.1	3.92	ENSMUST00000026221	Scd2	protein_coding	3049	3.23	31	0	20	0	27	0	13	0	18	4	25	6.67	45	0	14
3.92	0	3.92	ENSMUST00000102781	Jak1	protein_coding	208	0	19	0	15	0	18	0	21	5.56	18	11.11	9	0	14	0	10
3.92	0	3.92	ENSMUST00000187861	Nfasc	protein_coding	2073	0	13	0	12	0	11	0	11	0	8	7.14	14	5.26	19	0	10
2.92	1	3.92	ENSMUST00000156934	Hspb11	protein_coding	1308	2.86	35	0	19	0	24	0	22	9.09	11	0	9	6.25	16	0	15
3.92	0	3.92	ENSMUST00000041544	Fbln2	protein_coding	4010	0	17	0	7	0	13	0	25	0	12	7.69	13	5	20	0	6
3.92	0	3.92	ENSMUST00000134458	Macf1	protein_coding	11737	0	26	0	12	0	13	0	16	0	9	0	16	0	12	14.29	14
-1.85	5.77	3.92	ENSMUST00000072971	Atp8a1	protein_coding	3301	0	15	20	10	8.33	12	0	15	0	16	7.69	13	0	8	7.14	14
3.9	0	3.9	ENSMUST00000184333	Nedd4	protein_coding	83	0	10	0	20	0	25	0	33	6.67	15	4.17	24	0	26	8.33	12
3.9	0	3.9	ENSMUST00000184180	Nedd4	protein_coding	94	0	10	0	20	0	25	0	33	6.67	15	4.17	24	0	26	8.33	12
3.9	0	3.9	ENSMUST00000147815	Ric8	protein_coding	238	0	30	0	16	0	24	0	28	6.67	15	5.56	18	0	25	5.26	19
2.76	1.14	3.9	ENSMUST00000197044	Rpl6	protein_coding	532	3.45	29	0	18	0	23	0	18	0	15	0	20	5.56	18	8.33	24
2.2	1.69	3.9	ENSMUST00000123141	Mex3d	protein_coding	306	0	14	4.76	21	0	14	0	10	4.35	23	4.17	24	0	13	5.88	17
0.16	3.73	3.9	ENSMUST00000094280	Chchd2	protein_coding	372	6.45	31	0	31	5.26	38	2.94	34	6.25	16	4.35	23	0	16	4.55	22
0.98	2.92	3.9	ENSMUST00000115079	Rpl35a	protein_coding	93	5	20	2.27	44	4.35	23	2	50	6.45	31	1.92	52	5.88	51	0	20
2.2	1.69	3.9	ENSMUST00000062946	Mex3d	protein_coding	1931	0	14	4.76	21	0	14	0	10	4.35	23	4.17	24	0	13	5.88	17
0.16	3.73	3.9	ENSMUST00000077320	Zbed5	protein_coding	265	6.45	31	0	31	5.26	38	2.94	34	6.25	16	4.35	23	0	16	4.55	22
3	0.89	3.9	ENSMUST00000021530	Hif1a	protein_coding	276	0	20	4	25	0	29	0	38	5.88	17	7.69	26	0	20	0	14
0.16	3.73	3.9	ENSMUST00000041466	Zbed5	protein_coding	229	6.45	31	0	31	5.26	38	2.94	34	6.25	16	4.35	23	0	16	4.55	22
2.2	1.69	3.9	ENSMUST00000105350	Mex3d	protein_coding	1939	0	14	4.76	21	0	14	0	10	4.35	23	4.17	24	0	13	5.88	17
3.9	0	3.9	ENSMUST00000038539	1700123O20Rik	protein_coding	903	0	24	0	23	0	26	0	24	12	25	0	19	0	18	0	15
3.16	0.74	3.9	ENSMUST00000047864	Eef2	protein_coding	1293	0	29	3.7	27	0	48	0	32	0	18	0	20	6.67	15	8.33	24
3.9	0	3.9	ENSMUST00000139956	Ric8	protein_coding	653	0	30	0	16	0	24	0	28	6.67	15	5.56	18	0	25	5.26	19
3.9	0	3.9	ENSMUST00000123925	Ric8	protein_coding	701	0	30	0	16	0	24	0	28	6.67	15	5.56	18	0	25	5.26	19
3	0.89	3.9	ENSMUST00000110464	Hif1a	protein_coding	276	0	20	4	25	0	29	0	38	5.88	17	7.69	26	0	20	0	14
0.16	3.73	3.9	ENSMUST00000131645	Chchd2	protein_coding	175	6.45	31	0	31	5.26	38	2.94	34	6.25	16	4.35	23	0	16	4.55	22
3.9	0	3.9	ENSMUST00000026558	Ric8	protein_coding	1064	0	30	0	16	0	24	0	28	6.67	15	5.56	18	0	25	5.26	19
3.9	0	3.9	ENSMUST00000153498	Ric8	protein_coding	670	0	30	0	16	0	24	0	28	6.67	15	5.56	18	0	25	5.26	19
0.88	3.01	3.89	ENSMUST00000030127	Tmem38b	protein_coding	1557	4.05	74	1.72	290	4.11	219	4.17	48	3.7	216	3.79	1135	20	25	1.72	116
1.87	2.01	3.88	ENSMUST00000173525	Usp22	protein_coding	804	0	40	6.45	31	0	38	2.5	40	0	29	11.11	27	0	23	4.17	24
3.88	0	3.88	ENSMUST00000186961	Srrm2	protein_coding	606	0	10	0	17	0	10	0	24	0	12	3.7	27	4.08	49	6.67	15
1.87	2.01	3.88	ENSMUST00000041683	Usp22	protein_coding	2074	0	40	6.45	31	0	38	2.5	40	0	29	11.11	27	0	23	4.17	24
3.88	0	3.88	ENSMUST00000127306	Enho	protein_coding	313	0	32	0	33	0	23	0	27	7.41	27	6.25	32	0	20	0	24
1.86	2.02	3.88	ENSMUST00000010807	Fads1	protein_coding	590	0	28	0	32	7.69	13	3.85	26	4.55	22	5.41	37	3.85	26	0	18
3.88	0	3.88	ENSMUST00000190686	Srrm2	protein_coding	412	0	10	0	17	0	10	0	24	0	12	3.7	27	4.08	49	6.67	15
3.85	0	3.85	ENSMUST00000074267	Rps7	protein_coding	478	0	14	0	14	0	17	0	20	0	13	8.33	12	6.25	16	0	11
3.85	0	3.85	ENSMUST00000204983	Iqsec1	protein_coding	2509	0	5	0	9	0	5	0	6	0	5	0	7	11.11	9	0	5
2.23	1.61	3.85	ENSMUST00000191373	Gpc1	protein_coding	37	0	10	0	16	5	20	0	16	4.55	22	0	26	9.52	21	0	9
-1.71	5.56	3.85	ENSMUST00000047864	Eef2	protein_coding	2080	0	11	16.67	6	0	10	11.11	9	0	5	0	9	20	5	0	7
3.85	0	3.85	ENSMUST00000138918	Tspyl2	protein_coding	1682	0	16	0	10	0	14	0	17	0	7	9.52	21	0	16	0	8
3.85	0	3.85	ENSMUST00000140984	Hspa8	protein_coding	715	0	9	0	7	0	12	0	12	16.67	6	0	6	0	5	0	9
3.85	0	3.85	ENSMUST00000203580	Ppp4r2	protein_coding	1024	0	7	0	5	0	7	0	8	0	6	0	5	0	5	10	10
3.85	0	3.85	ENSMUST00000118043	Dpysl3	protein_coding	474	0	11	0	9	0	13	0	15	0	6	0	14	4.55	22	10	10
3.85	0	3.85	ENSMUST00000138495	Dnaja3	protein_coding	135	0	13	0	6	0	14	0	11	0	5	0	8	0	5	12.5	8
3.85	0	3.85	ENSMUST00000161741	Atp5j2	protein_coding	609	0	14	0	16	0	15	0	25	12.5	8	0	22	3.12	32	6.25	16
3.85	0	3.85	ENSMUST00000142806	Paip2b	protein_coding	77	0	9	0	11	0	7	0	19	0	13	0	16	14.29	14	0	9
3.85	0	3.85	ENSMUST00000026896	St8sia2	protein_coding	1715	0	6	0	5	0	7	0	12	0	8	0	6	20	5	0	7
3.85	0	3.85	ENSMUST00000124223	D430042O09Rik	protein_coding	773	0	14	0	7	0	14	0	23	7.14	14	0	12	0	15	9.09	11
3.85	0	3.85	ENSMUST00000031668	Col1a2	protein_coding	1137	0	20	0	23	0	16	0	22	2.38	42	0	37	9.26	54	0	23
3.85	0	3.85	ENSMUST00000141528	Flna	protein_coding	487	0	14	0	10	0	15	0	10	0	6	0	7	0	8	20	5
3.85	0	3.85	ENSMUST00000049057	Fam171a2	protein_coding	175	0	13	0	5	0	14	0	5	20	5	0	5	0	6	0	10
3.85	0	3.85	ENSMUST00000067538	Ptprs	protein_coding	5123	0	10	0	7	0	15	0	11	0	10	14.29	14	0	16	0	12
3.85	0	3.85	ENSMUST00000058437	Rpl7	protein_coding	629	0	22	0	9	0	14	0	14	0	8	0	6	0	12	7.69	26
1.28	2.56	3.85	ENSMUST00000075164	Kif21b	protein_coding	4279	0	8	0	5	7.69	13	0	13	0	7	0	6	0	7	16.67	6
3.85	0	3.85	ENSMUST00000132932	Gpt2	protein_coding	147	0	6	0	7	0	5	0	16	0	13	0	12	6.25	16	9.09	11
3.85	0	3.85	ENSMUST00000114768	Fhl1	protein_coding	385	0	10	0	7	0	11	0	6	0	5	12.5	8	0	8	0	5
3.85	0	3.85	ENSMUST00000149685	Tspyl2	protein_coding	1828	0	16	0	10	0	14	0	17	0	7	9.52	21	0	16	0	8
3.85	0	3.85	ENSMUST00000109175	Atp9a	protein_coding	825	0	21	0	7	0	21	0	10	0	15	0	7	0	17	15.38	13
3.85	0	3.85	ENSMUST00000001479	Kpnb1	protein_coding	369	0	13	0	8	0	8	0	21	0	12	5.88	17	7.14	14	0	9
3.85	0	3.85	ENSMUST00000060067	Dnaja3	protein_coding	179	0	13	0	6	0	14	0	11	0	5	0	8	0	5	12.5	8
3.85	0	3.85	ENSMUST00000029060	Atp9a	protein_coding	625	0	21	0	7	0	21	0	10	0	15	0	7	0	17	15.38	13
3.85	0	3.85	ENSMUST00000101151	Iqsec1	protein_coding	6308	0	5	0	9	0	5	0	6	0	5	0	7	11.11	9	0	5
3.85	0	3.85	ENSMUST00000122337	D430042O09Rik	protein_coding	2281	0	14	0	7	0	14	0	23	7.14	14	0	12	0	15	9.09	11
3.85	0	3.85	ENSMUST00000146108	Wdr31	protein_coding	1654	0	18	0	8	0	12	0	15	0	10	0	12	13.33	15	0	15
3.85	0	3.85	ENSMUST00000086828	Ptprs	protein_coding	3874	0	10	0	7	0	15	0	11	0	10	14.29	14	0	16	0	12
3.85	0	3.85	ENSMUST00000023854	Fhl1	protein_coding	459	0	10	0	7	0	11	0	6	0	5	12.5	8	0	8	0	5
3.85	0	3.85	ENSMUST00000114036	Son	protein_coding	1998	0	7	0	6	0	9	0	5	0	5	0	7	11.11	9	0	5
1.21	2.63	3.85	ENSMUST00000079125	Scand1	protein_coding	350	8.33	12	0	12	0	7	0	7	0	17	11.76	17	0	8	0	10
3.85	0	3.85	ENSMUST00000143659	Gpt2	protein_coding	145	0	6	0	7	0	5	0	16	0	13	0	12	6.25	16	9.09	11
3.85	0	3.85	ENSMUST00000116596	Fhl1	protein_coding	417	0	10	0	7	0	11	0	6	0	5	12.5	8	0	8	0	5
0.4	3.45	3.85	ENSMUST00000009885	Ubp1	protein_coding	478	0	8	0	5	10	10	0	6	0	6	0	5	11.11	9	0	6
2.12	1.72	3.85	ENSMUST00000170811	Rnf14	protein_coding	1441	0	15	0	8	0	11	4.17	24	8.33	12	0	14	5.26	19	0	7
0.57	3.28	3.85	ENSMUST00000131270	Trim7	protein_coding	2355	6.25	16	0	14	0	19	8.33	12	0	7	0	14	6.67	15	6.25	16
3.85	0	3.85	ENSMUST00000166170	Nell2	protein_coding	202	0	13	0	5	0	14	0	8	0	5	10	10	0	5	0	6
3.85	0	3.85	ENSMUST00000044509	Tspyl2	protein_coding	1723	0	16	0	10	0	14	0	17	0	7	9.52	21	0	16	0	8
3.85	0	3.85	ENSMUST00000069660	D430042O09Rik	protein_coding	2736	0	14	0	7	0	14	0	23	7.14	14	0	12	0	15	9.09	11
0.93	2.92	3.85	ENSMUST00000133785	Rpl35a	protein_coding	7	2.7	37	3.8	79	0	41	3.61	83	2	50	5.13	78	3.96	101	3.23	31
3.85	0	3.85	ENSMUST00000144523	Eef1a1	protein_coding	143	0	15	0	8	0	19	0	5	0	6	0	6	16.67	6	0	8
2.53	1.32	3.85	ENSMUST00000180430	Ksr2	protein_coding	6656	4.76	21	0	13	0	19	0	23	0	9	14.29	14	0	13	0	16
0.4	3.45	3.85	ENSMUST00000084885	Ubp1	protein_coding	478	0	8	0	5	10	10	0	6	0	6	0	5	11.11	9	0	6
3.85	0	3.85	ENSMUST00000114773	Fhl1	protein_coding	407	0	10	0	7	0	11	0	6	0	5	12.5	8	0	8	0	5
3.85	0	3.85	ENSMUST00000099709	Dgkz	protein_coding	1046	0	21	0	12	0	24	0	30	6.25	16	0	15	14.29	7	0	14
3.85	0	3.85	ENSMUST00000022766	Tox4	protein_coding	2318	0	10	0	9	0	10	0	9	20	5	0	9	0	7	0	5
0.57	3.28	3.85	ENSMUST00000109213	Trim7	protein_coding	1857	6.25	16	0	14	0	19	8.33	12	0	7	0	14	6.67	15	6.25	16
0.99	2.86	3.85	ENSMUST00000113533	Sac3d1	protein_coding	685	11.11	9	0	9	0	10	0	7	0	7	0	6	0	6	14.29	7
2.12	1.72	3.85	ENSMUST00000072376	Rnf14	protein_coding	1593	0	15	0	8	0	11	4.17	24	8.33	12	0	14	5.26	19	0	7
2.22	1.63	3.85	ENSMUST00000023687	Ifngr2	protein_coding	799	3.45	29	0	31	0	24	2.56	39	0	15	2.56	39	2.86	35	13.33	15
3.85	0	3.85	ENSMUST00000071664	Psmd4	protein_coding	497	0	18	0	10	0	19	0	11	0	9	16.67	6	0	5	0	6
3.85	0	3.85	ENSMUST00000149566	Rpl7	protein_coding	422	0	22	0	9	0	14	0	14	0	8	0	6	0	12	7.69	26
3.85	0	3.85	ENSMUST00000178504	Atp9a	protein_coding	789	0	21	0	7	0	21	0	10	0	15	0	7	0	17	15.38	13
3.85	0	3.85	ENSMUST00000109177	Atp9a	protein_coding	552	0	21	0	7	0	21	0	10	0	15	0	7	0	17	15.38	13
3.85	0	3.85	ENSMUST00000052686	H2afx	protein_coding	141	0	30	0	42	0	43	0	30	8.82	34	0	35	5	20	0	15
3.85	0	3.85	ENSMUST00000125005	Rpl7	protein_coding	526	0	22	0	9	0	14	0	14	0	8	0	6	0	12	7.69	26
3.85	0	3.85	ENSMUST00000105691	Clstn1	protein_coding	964	0	24	0	13	0	33	0	24	5.26	19	7.14	14	0	20	4	25
1.81	2.04	3.85	ENSMUST00000113719	Sptan1	protein_coding	4162	0	13	0	7	0	17	8.33	12	0	8	0	5	20	5	0	8
-1.71	5.56	3.85	ENSMUST00000085720	Rpl36-ps3	protein_coding	48	6.67	15	0	7	0	8	16.67	6	0	7	0	7	16.67	6	0	6
3.85	0	3.85	ENSMUST00000144600	Fhl1	protein_coding	376	0	10	0	7	0	11	0	6	0	5	12.5	8	0	8	0	5
3.85	0	3.85	ENSMUST00000141528	Flna	protein_coding	493	0	14	0	10	0	15	0	10	0	6	14.29	7	0	8	0	5
1.99	1.85	3.85	ENSMUST00000057611	Gm7367	protein_coding	528	7.69	13	0	9	0	12	0	20	0	12	5.88	17	0	10	7.69	13
3.85	0	3.85	ENSMUST00000115854	Dnaja3	protein_coding	153	0	13	0	6	0	14	0	11	0	5	0	8	0	5	12.5	8
3.85	0	3.85	ENSMUST00000085720	Rpl36-ps3	protein_coding	51	0	15	0	7	0	8	0	6	0	7	14.29	7	0	6	0	6
3.85	0	3.85	ENSMUST00000151895	Clstn1	protein_coding	131	0	13	0	7	0	15	0	17	0	5	0	6	14.29	7	0	8
3.85	0	3.85	ENSMUST00000058438	Dcaf7	protein_coding	120	0	18	0	12	0	11	0	7	14.29	7	0	18	0	21	16.67	6
3.85	0	3.85	ENSMUST00000145593	Paip2b	protein_coding	77	0	9	0	11	0	7	0	19	0	13	0	16	14.29	14	0	9
3.85	0	3.85	ENSMUST00000126614	Eef1a1	protein_coding	143	0	15	0	8	0	19	0	5	0	6	0	6	16.67	6	0	8
3.85	0	3.85	ENSMUST00000152015	Fam171a2	protein_coding	86	0	13	0	5	0	14	0	5	20	5	0	5	0	6	0	10
3.85	0	3.85	ENSMUST00000195640	Map9	protein_coding	3179	0	31	0	11	0	18	0	19	8.33	12	0	17	0	11	8.33	12
3.85	0	3.85	ENSMUST00000114772	Fhl1	protein_coding	392	0	10	0	7	0	11	0	6	0	5	12.5	8	0	8	0	5
3.85	0	3.85	ENSMUST00000063854	Ppp4r2	protein_coding	1638	0	7	0	5	0	7	0	8	0	6	0	5	0	5	10	10
3.85	0	3.85	ENSMUST00000069520	Syp	protein_coding	1618	0	17	0	10	0	23	0	14	0	8	9.09	11	0	14	5.26	19
3.85	0	3.85	ENSMUST00000034136	Gpt2	protein_coding	178	0	6	0	7	0	5	0	16	0	13	0	12	6.25	16	9.09	11
3.85	0	3.85	ENSMUST00000105525	Ahi1	protein_coding	3566	0	6	0	5	0	5	0	9	0	6	0	6	0	5	11.11	9
0.7	3.15	3.85	ENSMUST00000180180	Ecsit	protein_coding	740	4.17	24	3.57	28	7.14	28	0	47	0	17	0	33	5.26	38	12.5	16
3.85	0	3.85	ENSMUST00000156988	Eef1a1	protein_coding	296	0	15	0	8	0	19	0	5	0	6	0	6	16.67	6	0	8
[truncated: 185,354 more rows]
