# Supplementary material for: Cytosine-5 RNA Methylation Regulates Neural Stem Cell Differentiation and Motility
Source: Stem Cell Reports. 2016 Dec 29;8(1):112–24. doi: 10.1016/j.stemcr.2016.11.014 (PMC5233436; doi:10.1016/j.stemcr.2016.11.014)
Supplement: Table S3. Methylation of Transfer RNA in Wild-Type and NSun2−/− Brains at E18.5, Related to Figure 3 [file mmc4.xlsx]

## Sheet: trna.meth.table.transcriptome-6
Supplementary Table 3: Methylation of transfer RNA (tRNA) in wild-type (wt) and NSun2-/- (ko) brains at E18.5. Related to Figure 3.
pooled.meth.diff	pooled.meth.nsun2_ko	pooled.meth.wt	transcript.ID	gene name	transcript.type	transcript.pos	MM.nsun2_ko.embryonic_brain.1.meth	MM.nsun2_ko.embryonic_brain.1.coverage	MM.nsun2_ko.embryonic_brain.2.meth	MM.nsun2_ko.embryonic_brain.2.coverage	MM.nsun2_ko.embryonic_brain.3.meth	MM.nsun2_ko.embryonic_brain.3.coverage	MM.nsun2_ko.embryonic_brain.4.meth	MM.nsun2_ko.embryonic_brain.4.coverage	MM.wt.embryonic_brain.1.meth	MM.wt.embryonic_brain.1.coverage	MM.wt.embryonic_brain.2.meth	MM.wt.embryonic_brain.2.coverage	MM.wt.embryonic_brain.3.meth	MM.wt.embryonic_brain.3.coverage	MM.wt.embryonic_brain.4.meth	MM.wt.embryonic_brain.4.coverage
100	0	100	chr13.trna65-LeuCAA	chr13.trna65-LeuCAA	tRNA	35	0	6	0	12	0	30	0	6	100	12	100	6	100	18	100	24
100	0	100	chr3.trna309-GlnCTG	chr3.trna309-GlnCTG	tRNA	48	0	36	0	24	0	54	0	30	100	30	100	12	100	18	100	42
-1.96	100	98.04	chr6.trna180-CysGCA	chr6.trna180-CysGCA	tRNA	41	100	120	100	66	100	102	100	96	92.86	84	100	72	100	66	100	84
96.72	0	96.72	chr3.trna753-GlnCTG	chr3.trna753-GlnCTG	tRNA	48	0	228	0	84	0	354	0	102	93.33	90	100	42	100	24	97.14	210
96.72	0	96.72	chr13.trna87-GlnCTG	chr13.trna87-GlnCTG	tRNA	48	0	228	0	84	0	354	0	102	93.33	90	100	42	100	24	97.14	210
96.72	0	96.72	chr11.trna1817-GlnCTG	chr11.trna1817-GlnCTG	tRNA	48	0	228	0	84	0	354	0	102	93.33	90	100	42	100	24	97.14	210
96.72	0	96.72	chr13.trna114-GlnTTG	chr13.trna114-GlnTTG	tRNA	48	0	228	0	84	0	354	0	102	93.33	90	100	42	100	24	97.14	210
96.72	0	96.72	chr13.trna64-GlnCTG	chr13.trna64-GlnCTG	tRNA	48	0	228	0	84	0	354	0	102	93.33	90	100	42	100	24	97.14	210
96.72	0	96.72	chr3.trna756-GlnCTG	chr3.trna756-GlnCTG	tRNA	48	0	228	0	84	0	354	0	102	93.33	90	100	42	100	24	97.14	210
96.72	0	96.72	chr11.trna1493-GlnTTG	chr11.trna1493-GlnTTG	tRNA	48	0	228	0	84	0	354	0	102	93.33	90	100	42	100	24	97.14	210
96.72	0	96.72	chr13.trna113-GlnTTG	chr13.trna113-GlnTTG	tRNA	48	0	228	0	84	0	354	0	102	93.33	90	100	42	100	24	97.14	210
96.72	0	96.72	chr13.trna987-GlnCTG	chr13.trna987-GlnCTG	tRNA	48	0	228	0	84	0	354	0	102	93.33	90	100	42	100	24	97.14	210
96.72	0	96.72	chr9.trna342-GlnCTG	chr9.trna342-GlnCTG	tRNA	48	0	228	0	84	0	354	0	102	93.33	90	100	42	100	24	97.14	210
96.72	0	96.72	chr13.trna994-GlnCTG	chr13.trna994-GlnCTG	tRNA	48	0	228	0	84	0	354	0	102	93.33	90	100	42	100	24	97.14	210
96.72	0	96.72	chr3.trna297-GlnCTG	chr3.trna297-GlnCTG	tRNA	48	0	228	0	84	0	354	0	102	93.33	90	100	42	100	24	97.14	210
95.45	0	95.45	chr11.trna1911-LeuCAA	chr11.trna1911-LeuCAA	tRNA	85	0	96	0	6	0	138	0	48	100	30	100	18	50	12	100	72
-1.33	95.12	93.79	chr7.trna969-GluCTC	chr7.trna969-GluCTC	tRNA	24	95.45	264	100	48	95.65	138	85.71	42	93.75	192	100	102	92.59	162	92.94	510
93.1	0	93.1	chr13.trna65-LeuCAA	chr13.trna65-LeuCAA	tRNA	83	0	150	0	12	0	228	0	78	100	36	100	12	0	6	95	120
-3.67	96.26	92.59	chrX.trna460-ValTAC	chrX.trna460-ValTAC	tRNA	64	100	162	100	120	93.55	186	93.1	174	92.86	252	90.91	198	96.97	198	88.89	162
-3.67	96.26	92.59	chr19.trna109-ValTAC	chr19.trna109-ValTAC	tRNA	64	100	162	100	120	93.55	186	93.1	174	92.86	252	90.91	198	96.97	198	88.89	162
-3.67	96.26	92.59	chr19.trna110-ValTAC	chr19.trna110-ValTAC	tRNA	64	100	162	100	120	93.55	186	93.1	174	92.86	252	90.91	198	96.97	198	88.89	162
90.17	0.24	90.41	chr13.trna1053-LysCTT	chr13.trna1053-LysCTT	tRNA	48	0.28	4296	0.86	696	0	3948	0.5	1206	91.84	294	100	48	100	24	89.52	1260
87.32	2.82	90.14	chr3.trna878-GlyGCC	chr3.trna878-GlyGCC	tRNA	47	2.42	3468	1.8	1332	3.59	2838	3.11	1734	91.82	660	90.72	582	83.87	372	90.73	1488
87.32	2.82	90.14	chr13.trna110-GlyGCC	chr13.trna110-GlyGCC	tRNA	47	2.42	3468	1.8	1332	3.59	2838	3.11	1734	91.82	660	90.72	582	83.87	372	90.73	1488
87.32	2.82	90.14	chr11.trna1819-GlyGCC	chr11.trna1819-GlyGCC	tRNA	47	2.42	3468	1.8	1332	3.59	2838	3.11	1734	91.82	660	90.72	582	83.87	372	90.73	1488
87.32	2.82	90.14	chr8.trna891-GlyGCC	chr8.trna891-GlyGCC	tRNA	47	2.42	3468	1.8	1332	3.59	2838	3.11	1734	91.82	660	90.72	582	83.87	372	90.73	1488
87.32	2.82	90.14	chr1.trna1400-GlyGCC	chr1.trna1400-GlyGCC	tRNA	47	2.42	3468	1.8	1332	3.59	2838	3.11	1734	91.82	660	90.72	582	83.87	372	90.73	1488
87.32	2.82	90.14	chr2.trna1747-GlyGCC	chr2.trna1747-GlyGCC	tRNA	47	2.42	3468	1.8	1332	3.59	2838	3.11	1734	91.82	660	90.72	582	83.87	372	90.73	1488
87.32	2.82	90.14	chr13.trna77-GlyGCC	chr13.trna77-GlyGCC	tRNA	47	2.42	3468	1.8	1332	3.59	2838	3.11	1734	91.82	660	90.72	582	83.87	372	90.73	1488
87.32	2.82	90.14	chr1.trna699-GlyGCC	chr1.trna699-GlyGCC	tRNA	47	2.42	3468	1.8	1332	3.59	2838	3.11	1734	91.82	660	90.72	582	83.87	372	90.73	1488
87.32	2.82	90.14	chr8.trna892-GlyGCC	chr8.trna892-GlyGCC	tRNA	47	2.42	3468	1.8	1332	3.59	2838	3.11	1734	91.82	660	90.72	582	83.87	372	90.73	1488
87.73	1.16	88.89	chr3.trna286-GluTTC	chr3.trna286-GluTTC	tRNA	48	1.35	2220	2	600	1.01	1776	0	594	88.64	264	95.83	144	90	120	87.67	876
87.73	1.16	88.89	chr10.trna90-GluCTC	chr10.trna90-GluCTC	tRNA	48	1.35	2220	2	600	1.01	1776	0	594	88.64	264	95.83	144	90	120	87.67	876
87.73	1.16	88.89	chr1.trna1010-GluCTC	chr1.trna1010-GluCTC	tRNA	48	1.35	2220	2	600	1.01	1776	0	594	88.64	264	95.83	144	90	120	87.67	876
87.73	1.16	88.89	chr13.trna1013-GluCTC	chr13.trna1013-GluCTC	tRNA	48	1.35	2220	2	600	1.01	1776	0	594	88.64	264	95.83	144	90	120	87.67	876
87.73	1.16	88.89	chr1.trna709-GluCTC	chr1.trna709-GluCTC	tRNA	48	1.35	2220	2	600	1.01	1776	0	594	88.64	264	95.83	144	90	120	87.67	876
87.73	1.16	88.89	chr11.trna1912-GluCTC	chr11.trna1912-GluCTC	tRNA	48	1.35	2220	2	600	1.01	1776	0	594	88.64	264	95.83	144	90	120	87.67	876
87.73	1.16	88.89	chr1.trna1004-GluCTC	chr1.trna1004-GluCTC	tRNA	48	1.35	2220	2	600	1.01	1776	0	594	88.64	264	95.83	144	90	120	87.67	876
87.73	1.16	88.89	chr3.trna745-GluCTC	chr3.trna745-GluCTC	tRNA	48	1.35	2220	2	600	1.01	1776	0	594	88.64	264	95.83	144	90	120	87.67	876
87.73	1.16	88.89	chr17.trna719-GluCTC	chr17.trna719-GluCTC	tRNA	48	1.35	2220	2	600	1.01	1776	0	594	88.64	264	95.83	144	90	120	87.67	876
87.73	1.16	88.89	chr3.trna303-GluCTC	chr3.trna303-GluCTC	tRNA	48	1.35	2220	2	600	1.01	1776	0	594	88.64	264	95.83	144	90	120	87.67	876
87.73	1.16	88.89	chr1.trna1007-GluCTC	chr1.trna1007-GluCTC	tRNA	48	1.35	2220	2	600	1.01	1776	0	594	88.64	264	95.83	144	90	120	87.67	876
87.73	1.16	88.89	chr3.trna754-GluTTC	chr3.trna754-GluTTC	tRNA	48	1.35	2220	2	600	1.01	1776	0	594	88.64	264	95.83	144	90	120	87.67	876
87.5	0	87.5	chr10.trna861-AspGTC	chr10.trna861-AspGTC	tRNA	48	0	66	0	24	0	126	0	30	77.78	54	75	24	100	6	100	60
87.5	0	87.5	chr1.trna1005-AspGTC	chr1.trna1005-AspGTC	tRNA	48	0	66	0	24	0	126	0	30	77.78	54	75	24	100	6	100	60
87.5	0	87.5	chr1.trna707-AspGTC	chr1.trna707-AspGTC	tRNA	48	0	66	0	24	0	126	0	30	77.78	54	75	24	100	6	100	60
87.5	0	87.5	chr5.trna1317-AspGTC	chr5.trna1317-AspGTC	tRNA	48	0	66	0	24	0	126	0	30	77.78	54	75	24	100	6	100	60
87.5	0	87.5	chr1.trna1008-AspGTC	chr1.trna1008-AspGTC	tRNA	48	0	66	0	24	0	126	0	30	77.78	54	75	24	100	6	100	60
87.5	0	87.5	chr11.trna397-AspGTC	chr11.trna397-AspGTC	tRNA	48	0	66	0	24	0	126	0	30	77.78	54	75	24	100	6	100	60
87.5	0	87.5	chr11.trna69-AspGTC	chr11.trna69-AspGTC	tRNA	48	0	66	0	24	0	126	0	30	77.78	54	75	24	100	6	100	60
87.5	0	87.5	chr1.trna1002-AspGTC	chr1.trna1002-AspGTC	tRNA	48	0	66	0	24	0	126	0	30	77.78	54	75	24	100	6	100	60
87.5	0	87.5	chr5.trna1315-AspGTC	chr5.trna1315-AspGTC	tRNA	48	0	66	0	24	0	126	0	30	77.78	54	75	24	100	6	100	60
87.5	0	87.5	chr13.trna84-AspGTC	chr13.trna84-AspGTC	tRNA	48	0	66	0	24	0	126	0	30	77.78	54	75	24	100	6	100	60
87.5	0	87.5	chr13.trna993-AspGTC	chr13.trna993-AspGTC	tRNA	48	0	66	0	24	0	126	0	30	77.78	54	75	24	100	6	100	60
87.5	0	87.5	chr13.trna991-AspGTC	chr13.trna991-AspGTC	tRNA	48	0	66	0	24	0	126	0	30	77.78	54	75	24	100	6	100	60
87.5	0	87.5	chr1.trna1013-AspGTC	chr1.trna1013-AspGTC	tRNA	48	0	66	0	24	0	126	0	30	77.78	54	75	24	100	6	100	60
83.68	2.75	86.43	chr8.trna562-GlyGCC	chr8.trna562-GlyGCC	tRNA	47	2.58	3258	1.83	1308	3.8	2526	2.2	1638	89.61	462	87.93	348	77.78	270	86.79	954
84.62	0	84.62	chr3.trna752-GlyCCC	chr3.trna752-GlyCCC	tRNA	47	0	276	0	132	0	336	0	132	100	24	100	6	0	6	85.71	42
3.37	81.25	84.62	chr5.trna1610-AspGTC	chr5.trna1610-AspGTC	tRNA	38	83.33	36	100	12	66.67	36	100	12	100	12	66.67	18	75	24	88.24	102
83.37	1.04	84.41	chr14.trna352-GluTTC	chr14.trna352-GluTTC	tRNA	48	0	2052	0	336	2.18	1650	2.13	564	83.33	216	85.29	204	86.84	228	83.87	930
83.37	1.04	84.41	chr13.trna105-GluTTC	chr13.trna105-GluTTC	tRNA	48	0	2052	0	336	2.18	1650	2.13	564	83.33	216	85.29	204	86.84	228	83.87	930
83.37	1.04	84.41	chr7.trna339-GluTTC	chr7.trna339-GluTTC	tRNA	48	0	2052	0	336	2.18	1650	2.13	564	83.33	216	85.29	204	86.84	228	83.87	930
83.37	1.04	84.41	chr9.trna961-GluTTC	chr9.trna961-GluTTC	tRNA	48	0	2052	0	336	2.18	1650	2.13	564	83.33	216	85.29	204	86.84	228	83.87	930
83.31	1.04	84.35	chr1.trna1555-GluTTC	chr1.trna1555-GluTTC	tRNA	48	0	2052	0	336	2.18	1650	2.13	564	83.33	216	85.29	204	86.84	228	83.77	924
83.31	1.04	84.35	chr14.trna364-GluTTC	chr14.trna364-GluTTC	tRNA	48	0	2052	0	336	2.18	1650	2.13	564	83.33	216	85.29	204	86.84	228	83.77	924
82.45	1.64	84.08	chr13.trna105-GluTTC	chr13.trna105-GluTTC	tRNA	49	2.23	1074	0	246	2.04	882	0	366	85.29	204	87.1	186	86.11	216	82.64	864
82.45	1.64	84.08	chr9.trna961-GluTTC	chr9.trna961-GluTTC	tRNA	49	2.23	1074	0	246	2.04	882	0	366	85.29	204	87.1	186	86.11	216	82.64	864
82.45	1.64	84.08	chr7.trna339-GluTTC	chr7.trna339-GluTTC	tRNA	49	2.23	1074	0	246	2.04	882	0	366	85.29	204	87.1	186	86.11	216	82.64	864
82.45	1.64	84.08	chr14.trna352-GluTTC	chr14.trna352-GluTTC	tRNA	49	2.23	1074	0	246	2.04	882	0	366	85.29	204	87.1	186	86.11	216	82.64	864
82.38	1.64	84.02	chr14.trna364-GluTTC	chr14.trna364-GluTTC	tRNA	49	2.23	1074	0	246	2.04	882	0	366	85.29	204	87.1	186	86.11	216	82.52	858
82.38	1.64	84.02	chr1.trna1555-GluTTC	chr1.trna1555-GluTTC	tRNA	49	2.23	1074	0	246	2.04	882	0	366	85.29	204	87.1	186	86.11	216	82.52	858
83.07	0.8	83.87	chr19.trna109-ValTAC	chr19.trna109-ValTAC	tRNA	49	1.2	498	0	246	0	456	2	300	79.69	384	88	300	87.27	330	81.25	288
83.07	0.8	83.87	chr19.trna110-ValTAC	chr19.trna110-ValTAC	tRNA	49	1.2	498	0	246	0	456	2	300	79.69	384	88	300	87.27	330	81.25	288
83.07	0.8	83.87	chrX.trna460-ValTAC	chrX.trna460-ValTAC	tRNA	49	1.2	498	0	246	0	456	2	300	79.69	384	88	300	87.27	330	81.25	288
81.76	1.16	82.91	chr17.trna81-LysCTT	chr17.trna81-LysCTT	tRNA	48	1.15	30390	1.29	8358	1.04	30618	1.38	13044	84.59	5490	78.39	2082	78.23	1626	83.52	12924
81.76	1.16	82.91	chr17.trna999-LysCTT	chr17.trna999-LysCTT	tRNA	48	1.15	30390	1.29	8358	1.04	30618	1.38	13044	84.59	5490	78.39	2082	78.23	1626	83.52	12924
81.76	1.16	82.91	chr13.trna103-LysCTT	chr13.trna103-LysCTT	tRNA	48	1.15	30390	1.29	8358	1.04	30618	1.38	13044	84.59	5490	78.39	2082	78.23	1626	83.52	12924
81.76	1.16	82.91	chr17.trna83-LysCTT	chr17.trna83-LysCTT	tRNA	48	1.15	30390	1.29	8358	1.04	30618	1.38	13044	84.59	5490	78.39	2082	78.23	1626	83.52	12924
81.76	1.16	82.91	chr3.trna292-LysCTT	chr3.trna292-LysCTT	tRNA	48	1.15	30390	1.29	8358	1.04	30618	1.38	13044	84.59	5490	78.39	2082	78.23	1626	83.52	12924
81.76	1.16	82.91	chr11.trna2023-LysCTT	chr11.trna2023-LysCTT	tRNA	48	1.15	30390	1.29	8358	1.04	30618	1.38	13044	84.59	5490	78.39	2082	78.23	1626	83.52	12924
81.76	1.16	82.91	chr3.trna748-LysCTT	chr3.trna748-LysCTT	tRNA	48	1.15	30390	1.29	8358	1.04	30618	1.38	13044	84.59	5490	78.39	2082	78.23	1626	83.52	12924
80.72	0.41	81.13	chr3.trna2-LysCTT	chr3.trna2-LysCTT	tRNA	48	1.02	1182	0	198	0	1158	0	408	75	72	75	24	50	12	85.71	210
79.34	1.05	80.38	chr9.trna1035-LysCTT	chr9.trna1035-LysCTT	tRNA	48	1.05	9720	1.42	1686	1.03	9318	0.85	2814	81.04	1266	82.93	492	77.36	318	80.09	3888
79.34	1.05	80.38	chr12.trna796-LysCTT	chr12.trna796-LysCTT	tRNA	48	1.05	9720	1.42	1686	1.03	9318	0.85	2814	81.04	1266	82.93	492	77.36	318	80.09	3888
80	0	80	chr3.trna752-GlyCCC	chr3.trna752-GlyCCC	tRNA	46	0	288	0	132	0	336	0	132	75	24	100	6	0	6	88.89	54
78.57	0	78.57	chr13.trna1010-LeuCAA	chr13.trna1010-LeuCAA	tRNA	35	0	48	0	24	0	66	0	12	100	12	50	12	100	18	71.43	42
76.61	1.52	78.13	chr3.trna878-GlyGCC	chr3.trna878-GlyGCC	tRNA	48	1.9	2532	1.31	918	0.9	2010	1.94	1236	74.75	594	89.13	552	71.93	342	76.68	1338
76.61	1.52	78.13	chr8.trna892-GlyGCC	chr8.trna892-GlyGCC	tRNA	48	1.9	2532	1.31	918	0.9	2010	1.94	1236	74.75	594	89.13	552	71.93	342	76.68	1338
76.61	1.52	78.13	chr11.trna1819-GlyGCC	chr11.trna1819-GlyGCC	tRNA	48	1.9	2532	1.31	918	0.9	2010	1.94	1236	74.75	594	89.13	552	71.93	342	76.68	1338
76.61	1.52	78.13	chr13.trna77-GlyGCC	chr13.trna77-GlyGCC	tRNA	48	1.9	2532	1.31	918	0.9	2010	1.94	1236	74.75	594	89.13	552	71.93	342	76.68	1338
76.61	1.52	78.13	chr8.trna891-GlyGCC	chr8.trna891-GlyGCC	tRNA	48	1.9	2532	1.31	918	0.9	2010	1.94	1236	74.75	594	89.13	552	71.93	342	76.68	1338
76.61	1.52	78.13	chr2.trna1747-GlyGCC	chr2.trna1747-GlyGCC	tRNA	48	1.9	2532	1.31	918	0.9	2010	1.94	1236	74.75	594	89.13	552	71.93	342	76.68	1338
76.61	1.52	78.13	chr1.trna699-GlyGCC	chr1.trna699-GlyGCC	tRNA	48	1.9	2532	1.31	918	0.9	2010	1.94	1236	74.75	594	89.13	552	71.93	342	76.68	1338
76.61	1.52	78.13	chr1.trna1400-GlyGCC	chr1.trna1400-GlyGCC	tRNA	48	1.9	2532	1.31	918	0.9	2010	1.94	1236	74.75	594	89.13	552	71.93	342	76.68	1338
76.61	1.52	78.13	chr13.trna110-GlyGCC	chr13.trna110-GlyGCC	tRNA	48	1.9	2532	1.31	918	0.9	2010	1.94	1236	74.75	594	89.13	552	71.93	342	76.68	1338
76.56	0.4	76.96	chr19.trna110-ValTAC	chr19.trna110-ValTAC	tRNA	48	1.2	498	0	246	0	456	0	300	75	384	78	300	74.55	330	81.25	288
76.56	0.4	76.96	chr19.trna109-ValTAC	chr19.trna109-ValTAC	tRNA	48	1.2	498	0	246	0	456	0	300	75	384	78	300	74.55	330	81.25	288
76.56	0.4	76.96	chrX.trna460-ValTAC	chrX.trna460-ValTAC	tRNA	48	1.2	498	0	246	0	456	0	300	75	384	78	300	74.55	330	81.25	288
-1.91	78.03	76.12	chr5.trna1317-AspGTC	chr5.trna1317-AspGTC	tRNA	38	76.75	3690	76	900	78.45	3174	81.4	1548	76.83	2874	77.78	1404	76.99	1356	75.24	6324
-1.91	78.03	76.12	chr5.trna1315-AspGTC	chr5.trna1315-AspGTC	tRNA	38	76.75	3690	76	900	78.45	3174	81.4	1548	76.83	2874	77.78	1404	76.99	1356	75.24	6324
-1.91	78.03	76.12	chr1.trna1013-AspGTC	chr1.trna1013-AspGTC	tRNA	38	76.75	3690	76	900	78.45	3174	81.4	1548	76.83	2874	77.78	1404	76.99	1356	75.24	6324
-1.91	78.03	76.12	chr11.trna69-AspGTC	chr11.trna69-AspGTC	tRNA	38	76.75	3690	76	900	78.45	3174	81.4	1548	76.83	2874	77.78	1404	76.99	1356	75.24	6324
-1.91	78.03	76.12	chr1.trna1002-AspGTC	chr1.trna1002-AspGTC	tRNA	38	76.75	3690	76	900	78.45	3174	81.4	1548	76.83	2874	77.78	1404	76.99	1356	75.24	6324
-1.91	78.03	76.12	chr1.trna1005-AspGTC	chr1.trna1005-AspGTC	tRNA	38	76.75	3690	76	900	78.45	3174	81.4	1548	76.83	2874	77.78	1404	76.99	1356	75.24	6324
-1.91	78.03	76.12	chr13.trna991-AspGTC	chr13.trna991-AspGTC	tRNA	38	76.75	3690	76	900	78.45	3174	81.4	1548	76.83	2874	77.78	1404	76.99	1356	75.24	6324
-1.91	78.03	76.12	chr13.trna84-AspGTC	chr13.trna84-AspGTC	tRNA	38	76.75	3690	76	900	78.45	3174	81.4	1548	76.83	2874	77.78	1404	76.99	1356	75.24	6324
-1.91	78.03	76.12	chr1.trna707-AspGTC	chr1.trna707-AspGTC	tRNA	38	76.75	3690	76	900	78.45	3174	81.4	1548	76.83	2874	77.78	1404	76.99	1356	75.24	6324
-1.91	78.03	76.12	chr1.trna1008-AspGTC	chr1.trna1008-AspGTC	tRNA	38	76.75	3690	76	900	78.45	3174	81.4	1548	76.83	2874	77.78	1404	76.99	1356	75.24	6324
-1.91	78.03	76.12	chr10.trna861-AspGTC	chr10.trna861-AspGTC	tRNA	38	76.75	3690	76	900	78.45	3174	81.4	1548	76.83	2874	77.78	1404	76.99	1356	75.24	6324
-1.91	78.03	76.12	chr11.trna397-AspGTC	chr11.trna397-AspGTC	tRNA	38	76.75	3690	76	900	78.45	3174	81.4	1548	76.83	2874	77.78	1404	76.99	1356	75.24	6324
-1.91	78.03	76.12	chr13.trna993-AspGTC	chr13.trna993-AspGTC	tRNA	38	76.75	3690	76	900	78.45	3174	81.4	1548	76.83	2874	77.78	1404	76.99	1356	75.24	6324
-1.41	77.35	75.94	chr2.trna511-AspGTC	chr2.trna511-AspGTC	tRNA	38	76.29	3594	75.34	876	77.45	3006	80.88	1506	76.6	2820	77.83	1380	76.89	1350	75.02	6246
-1.88	76.98	75.1	chr4.trna1308-GlyGCC	chr4.trna1308-GlyGCC	tRNA	37	79.26	6684	75.21	6996	79.81	5826	74.2	6978	77.08	7278	73.25	6864	72.25	8022	77.69	8202
4.54	68.78	73.32	chr10.trna866-AspGTC	chr10.trna866-AspGTC	tRNA	38	67.51	3306	66.44	876	71.33	2658	68.42	1482	73.35	2634	74.85	2028	75.33	1824	71.88	4758
65.2	7.97	73.17	chr2.trna1747-GlyGCC	chr2.trna1747-GlyGCC	tRNA	46	8.35	3666	8.73	1374	6.93	3030	8.36	1794	72.73	726	74.53	636	71.64	402	73.21	1590
65.2	7.97	73.17	chr8.trna892-GlyGCC	chr8.trna892-GlyGCC	tRNA	46	8.35	3666	8.73	1374	6.93	3030	8.36	1794	72.73	726	74.53	636	71.64	402	73.21	1590
65.2	7.97	73.17	chr3.trna878-GlyGCC	chr3.trna878-GlyGCC	tRNA	46	8.35	3666	8.73	1374	6.93	3030	8.36	1794	72.73	726	74.53	636	71.64	402	73.21	1590
65.2	7.97	73.17	chr1.trna1400-GlyGCC	chr1.trna1400-GlyGCC	tRNA	46	8.35	3666	8.73	1374	6.93	3030	8.36	1794	72.73	726	74.53	636	71.64	402	73.21	1590
65.2	7.97	73.17	chr13.trna77-GlyGCC	chr13.trna77-GlyGCC	tRNA	46	8.35	3666	8.73	1374	6.93	3030	8.36	1794	72.73	726	74.53	636	71.64	402	73.21	1590
65.2	7.97	73.17	chr11.trna1819-GlyGCC	chr11.trna1819-GlyGCC	tRNA	46	8.35	3666	8.73	1374	6.93	3030	8.36	1794	72.73	726	74.53	636	71.64	402	73.21	1590
65.2	7.97	73.17	chr13.trna110-GlyGCC	chr13.trna110-GlyGCC	tRNA	46	8.35	3666	8.73	1374	6.93	3030	8.36	1794	72.73	726	74.53	636	71.64	402	73.21	1590
65.2	7.97	73.17	chr1.trna699-GlyGCC	chr1.trna699-GlyGCC	tRNA	46	8.35	3666	8.73	1374	6.93	3030	8.36	1794	72.73	726	74.53	636	71.64	402	73.21	1590
65.2	7.97	73.17	chr8.trna891-GlyGCC	chr8.trna891-GlyGCC	tRNA	46	8.35	3666	8.73	1374	6.93	3030	8.36	1794	72.73	726	74.53	636	71.64	402	73.21	1590
72.13	0	72.13	chr13.trna93-ValAAC	chr13.trna93-ValAAC	tRNA	49	0	1068	0	114	0	1164	0	204	66.67	90	100	12	66.67	18	73.17	246
72.13	0	72.13	chr13.trna977-ValAAC	chr13.trna977-ValAAC	tRNA	49	0	1068	0	114	0	1164	0	204	66.67	90	100	12	66.67	18	73.17	246
72.13	0	72.13	chr13.trna974-ValAAC	chr13.trna974-ValAAC	tRNA	49	0	1068	0	114	0	1164	0	204	66.67	90	100	12	66.67	18	73.17	246
72.13	0	72.13	chr13.trna95-ValAAC	chr13.trna95-ValAAC	tRNA	49	0	1068	0	114	0	1164	0	204	66.67	90	100	12	66.67	18	73.17	246
70.46	0.56	71.02	chr3.trna284-ValCAC	chr3.trna284-ValCAC	tRNA	49	0.46	6474	0	468	0.66	7278	0.75	798	68.06	432	82.35	102	50	72	72.11	1506
70.46	0.56	71.02	chr13.trna966-ValCAC	chr13.trna966-ValCAC	tRNA	49	0.46	6474	0	468	0.66	7278	0.75	798	68.06	432	82.35	102	50	72	72.11	1506
70.46	0.56	71.02	chr11.trna204-ValCAC	chr11.trna204-ValCAC	tRNA	49	0.46	6474	0	468	0.66	7278	0.75	798	68.06	432	82.35	102	50	72	72.11	1506
70.46	0.56	71.02	chr13.trna91-ValCAC	chr13.trna91-ValCAC	tRNA	49	0.46	6474	0	468	0.66	7278	0.75	798	68.06	432	82.35	102	50	72	72.11	1506
70.46	0.56	71.02	chr6.trna10-ValCAC	chr6.trna10-ValCAC	tRNA	49	0.46	6474	0	468	0.66	7278	0.75	798	68.06	432	82.35	102	50	72	72.11	1506
70.46	0.56	71.02	chr1.trna710-ValCAC	chr1.trna710-ValCAC	tRNA	49	0.46	6474	0	468	0.66	7278	0.75	798	68.06	432	82.35	102	50	72	72.11	1506
62.85	7.91	70.76	chr8.trna562-GlyGCC	chr8.trna562-GlyGCC	tRNA	46	8.48	3468	8.89	1350	7.02	2736	7.42	1698	70.45	528	77.94	408	68	300	68.93	1062
68.92	1.38	70.31	chr8.trna562-GlyGCC	chr8.trna562-GlyGCC	tRNA	48	2.06	2328	1.32	906	0.71	1698	1.05	1140	69.7	396	81.13	318	62.5	240	68.66	804
-1.2	71.1	69.9	chr11.trna1819-GlyGCC	chr11.trna1819-GlyGCC	tRNA	37	72.39	84588	70.26	78330	72.37	74592	69.42	82656	71.15	82494	68.51	73410	66.52	70674	72.49	91632
-1.2	71.1	69.9	chr1.trna699-GlyGCC	chr1.trna699-GlyGCC	tRNA	37	72.39	84588	70.26	78330	72.37	74592	69.42	82656	71.15	82494	68.51	73410	66.52	70674	72.49	91632
-1.2	71.1	69.9	chr8.trna892-GlyGCC	chr8.trna892-GlyGCC	tRNA	37	72.39	84588	70.26	78330	72.37	74592	69.42	82656	71.15	82494	68.51	73410	66.52	70674	72.49	91632
-1.2	71.1	69.9	chr2.trna1747-GlyGCC	chr2.trna1747-GlyGCC	tRNA	37	72.39	84588	70.26	78330	72.37	74592	69.42	82656	71.15	82494	68.51	73410	66.52	70674	72.49	91632
-1.2	71.1	69.9	chr13.trna110-GlyGCC	chr13.trna110-GlyGCC	tRNA	37	72.39	84588	70.26	78330	72.37	74592	69.42	82656	71.15	82494	68.51	73410	66.52	70674	72.49	91632
-1.2	71.1	69.9	chr3.trna878-GlyGCC	chr3.trna878-GlyGCC	tRNA	37	72.39	84588	70.26	78330	72.37	74592	69.42	82656	71.15	82494	68.51	73410	66.52	70674	72.49	91632
-1.2	71.1	69.9	chr13.trna77-GlyGCC	chr13.trna77-GlyGCC	tRNA	37	72.39	84588	70.26	78330	72.37	74592	69.42	82656	71.15	82494	68.51	73410	66.52	70674	72.49	91632
-1.2	71.1	69.9	chr8.trna891-GlyGCC	chr8.trna891-GlyGCC	tRNA	37	72.39	84588	70.26	78330	72.37	74592	69.42	82656	71.15	82494	68.51	73410	66.52	70674	72.49	91632
-1.2	71.1	69.9	chr1.trna1400-GlyGCC	chr1.trna1400-GlyGCC	tRNA	37	72.39	84588	70.26	78330	72.37	74592	69.42	82656	71.15	82494	68.51	73410	66.52	70674	72.49	91632
-1.19	71.05	69.86	chr8.trna562-GlyGCC	chr8.trna562-GlyGCC	tRNA	37	72.3	84378	70.26	78306	72.31	74292	69.4	82560	71.15	82296	68.45	73182	66.49	70572	72.44	91098
0.37	69.01	69.38	chr3.trna282-GlyCCC	chr3.trna282-GlyCCC	tRNA	37	69.46	5010	70.77	5070	69.91	4446	66.14	5298	68.92	5232	71.72	5028	66.51	5106	70.28	5874
-3.68	72.79	69.11	chr1.trna704-GlyGCC	chr1.trna704-GlyGCC	tRNA	37	74.03	18000	72.3	10788	74.74	15702	68.98	12552	66.18	16092	66.43	12762	64.02	10656	75.88	20046
-3.68	72.79	69.11	chr1.trna706-GlyGCC	chr1.trna706-GlyGCC	tRNA	37	74.03	18000	72.3	10788	74.74	15702	68.98	12552	66.18	16092	66.43	12762	64.02	10656	75.88	20046
-3.68	72.79	69.11	chr1.trna702-GlyGCC	chr1.trna702-GlyGCC	tRNA	37	74.03	18000	72.3	10788	74.74	15702	68.98	12552	66.18	16092	66.43	12762	64.02	10656	75.88	20046
64.09	1.68	65.78	chr17.trna112-GlyCCC	chr17.trna112-GlyCCC	tRNA	47	1.81	27534	1.53	17232	1.46	29202	1.98	20046	67.68	5700	66.34	3708	64.51	4632	64.92	8226
64.09	1.68	65.78	chr6.trna317-GlyCCC	chr6.trna317-GlyCCC	tRNA	47	1.81	27534	1.53	17232	1.46	29202	1.98	20046	67.68	5700	66.34	3708	64.51	4632	64.92	8226
65.71	0	65.71	chr11.trna393-IleAAT	chr11.trna393-IleAAT	tRNA	49	0	708	0	84	0	432	0	126	85.71	42	0	6	0	6	65.38	156
65.71	0	65.71	chr13.trna92-IleAAT	chr13.trna92-IleAAT	tRNA	49	0	708	0	84	0	432	0	126	85.71	42	0	6	0	6	65.38	156
65.71	0	65.71	chr11.trna1823-IleAAT	chr11.trna1823-IleAAT	tRNA	49	0	708	0	84	0	432	0	126	85.71	42	0	6	0	6	65.38	156
65.71	0	65.71	chr13.trna1002-IleAAT	chr13.trna1002-IleAAT	tRNA	49	0	708	0	84	0	432	0	126	85.71	42	0	6	0	6	65.38	156
65.71	0	65.71	chr13.trna968-IleAAT	chr13.trna968-IleAAT	tRNA	49	0	708	0	84	0	432	0	126	85.71	42	0	6	0	6	65.38	156
65.71	0	65.71	chr13.trna100-IleAAT	chr13.trna100-IleAAT	tRNA	49	0	708	0	84	0	432	0	126	85.71	42	0	6	0	6	65.38	156
65.71	0	65.71	chr12.trna476-IleAAT	chr12.trna476-IleAAT	tRNA	49	0	708	0	84	0	432	0	126	85.71	42	0	6	0	6	65.38	156
65.71	0	65.71	chr13.trna980-IleAAT	chr13.trna980-IleAAT	tRNA	49	0	708	0	84	0	432	0	126	85.71	42	0	6	0	6	65.38	156
65.71	0	65.71	chr13.trna1001-IleAAT	chr13.trna1001-IleAAT	tRNA	49	0	708	0	84	0	432	0	126	85.71	42	0	6	0	6	65.38	156
64.27	0.98	65.25	chr11.trna208-ValAAC	chr11.trna208-ValAAC	tRNA	49	0.7	1710	0	180	1.15	2082	1.92	312	66.67	144	57.14	42	50	24	66.27	498
64.27	0.98	65.25	chr3.trna48-ValAAC	chr3.trna48-ValAAC	tRNA	49	0.7	1710	0	180	1.15	2082	1.92	312	66.67	144	57.14	42	50	24	66.27	498
63.64	0	63.64	chr3.trna752-GlyCCC	chr3.trna752-GlyCCC	tRNA	48	0	24	0	36	0	90	0	90	66.67	18	100	6	0	6	66.67	36
62.49	0.08	62.57	chr13.trna98-ValCAC	chr13.trna98-ValCAC	tRNA	49	0.17	3438	0	330	0	3510	0	540	47.83	276	60	60	75	24	68.07	714
62.49	0.08	62.57	chr13.trna97-ValCAC	chr13.trna97-ValCAC	tRNA	49	0.17	3438	0	330	0	3510	0	540	47.83	276	60	60	75	24	68.07	714
61.33	0.08	61.4	chr13.trna976-ValCAC	chr13.trna976-ValCAC	tRNA	49	0.18	3384	0	312	0	3474	0	534	45.45	264	60	60	75	24	67.26	678
56.41	1.92	58.33	chr1.trna1002-AspGTC	chr1.trna1002-AspGTC	tRNA	47	0	90	0	24	0	156	14.29	42	66.67	54	50	24	100	6	50	60
56.41	1.92	58.33	chr13.trna991-AspGTC	chr13.trna991-AspGTC	tRNA	47	0	90	0	24	0	156	14.29	42	66.67	54	50	24	100	6	50	60
56.41	1.92	58.33	chr13.trna993-AspGTC	chr13.trna993-AspGTC	tRNA	47	0	90	0	24	0	156	14.29	42	66.67	54	50	24	100	6	50	60
56.41	1.92	58.33	chr11.trna69-AspGTC	chr11.trna69-AspGTC	tRNA	47	0	90	0	24	0	156	14.29	42	66.67	54	50	24	100	6	50	60
56.41	1.92	58.33	chr5.trna1315-AspGTC	chr5.trna1315-AspGTC	tRNA	47	0	90	0	24	0	156	14.29	42	66.67	54	50	24	100	6	50	60
56.41	1.92	58.33	chr1.trna1008-AspGTC	chr1.trna1008-AspGTC	tRNA	47	0	90	0	24	0	156	14.29	42	66.67	54	50	24	100	6	50	60
56.41	1.92	58.33	chr13.trna84-AspGTC	chr13.trna84-AspGTC	tRNA	47	0	90	0	24	0	156	14.29	42	66.67	54	50	24	100	6	50	60
56.41	1.92	58.33	chr10.trna861-AspGTC	chr10.trna861-AspGTC	tRNA	47	0	90	0	24	0	156	14.29	42	66.67	54	50	24	100	6	50	60
56.41	1.92	58.33	chr1.trna1005-AspGTC	chr1.trna1005-AspGTC	tRNA	47	0	90	0	24	0	156	14.29	42	66.67	54	50	24	100	6	50	60
56.41	1.92	58.33	chr1.trna707-AspGTC	chr1.trna707-AspGTC	tRNA	47	0	90	0	24	0	156	14.29	42	66.67	54	50	24	100	6	50	60
56.41	1.92	58.33	chr1.trna1013-AspGTC	chr1.trna1013-AspGTC	tRNA	47	0	90	0	24	0	156	14.29	42	66.67	54	50	24	100	6	50	60
56.41	1.92	58.33	chr5.trna1317-AspGTC	chr5.trna1317-AspGTC	tRNA	47	0	90	0	24	0	156	14.29	42	66.67	54	50	24	100	6	50	60
56.41	1.92	58.33	chr11.trna397-AspGTC	chr11.trna397-AspGTC	tRNA	47	0	90	0	24	0	156	14.29	42	66.67	54	50	24	100	6	50	60
5.13	52.1	57.23	chr3.trna282-GlyCCC	chr3.trna282-GlyCCC	tRNA	33	48.47	3714	56.56	3840	47.28	3414	55.19	4164	55.36	4032	61.58	3732	59.32	3732	53.65	4608
57.14	0	57.14	chr10.trna90-GluCTC	chr10.trna90-GluCTC	tRNA	49	0	1026	0	234	0	756	0	258	53.57	168	64.71	102	42.86	84	58.82	612
57.14	0	57.14	chr1.trna1004-GluCTC	chr1.trna1004-GluCTC	tRNA	49	0	1026	0	234	0	756	0	258	53.57	168	64.71	102	42.86	84	58.82	612
57.14	0	57.14	chr3.trna303-GluCTC	chr3.trna303-GluCTC	tRNA	49	0	1026	0	234	0	756	0	258	53.57	168	64.71	102	42.86	84	58.82	612
57.14	0	57.14	chr1.trna1010-GluCTC	chr1.trna1010-GluCTC	tRNA	49	0	1026	0	234	0	756	0	258	53.57	168	64.71	102	42.86	84	58.82	612
57.14	0	57.14	chr11.trna1912-GluCTC	chr11.trna1912-GluCTC	tRNA	49	0	1026	0	234	0	756	0	258	53.57	168	64.71	102	42.86	84	58.82	612
57.14	0	57.14	chr3.trna745-GluCTC	chr3.trna745-GluCTC	tRNA	49	0	1026	0	234	0	756	0	258	53.57	168	64.71	102	42.86	84	58.82	612
57.14	0	57.14	chr1.trna1007-GluCTC	chr1.trna1007-GluCTC	tRNA	49	0	1026	0	234	0	756	0	258	53.57	168	64.71	102	42.86	84	58.82	612
57.14	0	57.14	chr3.trna754-GluTTC	chr3.trna754-GluTTC	tRNA	49	0	1026	0	234	0	756	0	258	53.57	168	64.71	102	42.86	84	58.82	612
57.14	0	57.14	chr13.trna1013-GluCTC	chr13.trna1013-GluCTC	tRNA	49	0	1026	0	234	0	756	0	258	53.57	168	64.71	102	42.86	84	58.82	612
57.14	0	57.14	chr1.trna709-GluCTC	chr1.trna709-GluCTC	tRNA	49	0	1026	0	234	0	756	0	258	53.57	168	64.71	102	42.86	84	58.82	612
57.14	0	57.14	chr3.trna286-GluTTC	chr3.trna286-GluTTC	tRNA	49	0	1026	0	234	0	756	0	258	53.57	168	64.71	102	42.86	84	58.82	612
12.55	39.82	52.37	chr4.trna67-GlyCCC	chr4.trna67-GlyCCC	tRNA	37	38.84	726	53.93	534	30.17	696	39.66	696	52.29	654	49.28	414	55.34	618	51.67	720
0.9	50.71	51.61	chr4.trna1308-GlyGCC	chr4.trna1308-GlyGCC	tRNA	38	48.69	5028	51.13	5304	49.93	4242	52.84	5280	52.04	5580	54.99	5106	51.72	6288	48.39	6336
50.42	0.42	50.85	chr11.trna208-ValAAC	chr11.trna208-ValAAC	tRNA	48	0	1698	0	180	0.87	2064	0	312	45.83	144	28.57	42	75	24	53.01	498
50.42	0.42	50.85	chr3.trna48-ValAAC	chr3.trna48-ValAAC	tRNA	48	0	1698	0	180	0.87	2064	0	312	45.83	144	28.57	42	75	24	53.01	498
48.3	0.56	48.86	chr3.trna284-ValCAC	chr3.trna284-ValCAC	tRNA	48	0.56	6408	0	468	0.58	7248	0.76	792	40.28	432	35.29	102	41.67	72	52.59	1506
48.3	0.56	48.86	chr13.trna91-ValCAC	chr13.trna91-ValCAC	tRNA	48	0.56	6408	0	468	0.58	7248	0.76	792	40.28	432	35.29	102	41.67	72	52.59	1506
48.3	0.56	48.86	chr1.trna710-ValCAC	chr1.trna710-ValCAC	tRNA	48	0.56	6408	0	468	0.58	7248	0.76	792	40.28	432	35.29	102	41.67	72	52.59	1506
48.3	0.56	48.86	chr6.trna10-ValCAC	chr6.trna10-ValCAC	tRNA	48	0.56	6408	0	468	0.58	7248	0.76	792	40.28	432	35.29	102	41.67	72	52.59	1506
48.3	0.56	48.86	chr13.trna966-ValCAC	chr13.trna966-ValCAC	tRNA	48	0.56	6408	0	468	0.58	7248	0.76	792	40.28	432	35.29	102	41.67	72	52.59	1506
48.3	0.56	48.86	chr11.trna204-ValCAC	chr11.trna204-ValCAC	tRNA	48	0.56	6408	0	468	0.58	7248	0.76	792	40.28	432	35.29	102	41.67	72	52.59	1506
11.31	35.39	46.7	chr3.trna752-GlyCCC	chr3.trna752-GlyCCC	tRNA	37	33.24	8628	44.72	6306	32.02	8226	33.95	8730	44.52	6348	51.78	5400	45.92	5436	45.39	7152
14.2	31.25	45.45	chr6.trna177-CysGCA	chr6.trna177-CysGCA	tRNA	10	33.33	36	0	12	50	12	33.33	36	50	12	50	24	100	12	0	18
-2.97	46.19	43.22	chr11.trna208-ValAAC	chr11.trna208-ValAAC	tRNA	38	46.53	1728	50	180	44.7	2094	51.85	324	66.67	144	28.57	42	25	24	38.55	498
-2.97	46.19	43.22	chr3.trna48-ValAAC	chr3.trna48-ValAAC	tRNA	38	46.53	1728	50	180	44.7	2094	51.85	324	66.67	144	28.57	42	25	24	38.55	498
12.98	24.73	37.71	chr3.trna752-GlyCCC	chr3.trna752-GlyCCC	tRNA	33	21.09	8022	34.51	5772	19.36	7656	26.46	8004	35.49	5646	43.73	4788	39.83	4836	33.61	6498
-11.95	49.65	37.7	chr13.trna95-ValAAC	chr13.trna95-ValAAC	tRNA	38	45.86	1086	52.63	114	51.27	1182	58.33	216	40	90	0	12	66.67	18	36.59	246
-11.95	49.65	37.7	chr13.trna974-ValAAC	chr13.trna974-ValAAC	tRNA	38	45.86	1086	52.63	114	51.27	1182	58.33	216	40	90	0	12	66.67	18	36.59	246
-11.95	49.65	37.7	chr13.trna977-ValAAC	chr13.trna977-ValAAC	tRNA	38	45.86	1086	52.63	114	51.27	1182	58.33	216	40	90	0	12	66.67	18	36.59	246
-11.95	49.65	37.7	chr13.trna93-ValAAC	chr13.trna93-ValAAC	tRNA	38	45.86	1086	52.63	114	51.27	1182	58.33	216	40	90	0	12	66.67	18	36.59	246
35.83	0.24	36.07	chr13.trna974-ValAAC	chr13.trna974-ValAAC	tRNA	48	0.56	1068	0	114	0	1158	0	204	60	90	0	12	66.67	18	26.83	246
35.83	0.24	36.07	chr13.trna977-ValAAC	chr13.trna977-ValAAC	tRNA	48	0.56	1068	0	114	0	1158	0	204	60	90	0	12	66.67	18	26.83	246
35.83	0.24	36.07	chr13.trna95-ValAAC	chr13.trna95-ValAAC	tRNA	48	0.56	1068	0	114	0	1158	0	204	60	90	0	12	66.67	18	26.83	246
35.83	0.24	36.07	chr13.trna93-ValAAC	chr13.trna93-ValAAC	tRNA	48	0.56	1068	0	114	0	1158	0	204	60	90	0	12	66.67	18	26.83	246
35.51	0.42	35.92	chr17.trna112-GlyCCC	chr17.trna112-GlyCCC	tRNA	48	0.53	5700	0.28	4332	0.56	5352	0.25	4788	35.74	1578	28.28	870	31.18	1116	41.06	2382
35.51	0.42	35.92	chr6.trna317-GlyCCC	chr6.trna317-GlyCCC	tRNA	48	0.53	5700	0.28	4332	0.56	5352	0.25	4788	35.74	1578	28.28	870	31.18	1116	41.06	2382
35.04	0.15	35.2	chr13.trna97-ValCAC	chr13.trna97-ValCAC	tRNA	48	0.18	3426	0	330	0.17	3504	0	540	50	276	20	60	50	24	30.25	714
35.04	0.15	35.2	chr13.trna98-ValCAC	chr13.trna98-ValCAC	tRNA	48	0.18	3426	0	330	0.17	3504	0	540	50	276	20	60	50	24	30.25	714
34.93	0.16	35.09	chr13.trna976-ValCAC	chr13.trna976-ValCAC	tRNA	48	0.18	3372	0	312	0.17	3468	0	534	50	264	20	60	50	24	30.09	678
8.64	21.7	30.34	chr3.trna755-GlyCCC	chr3.trna755-GlyCCC	tRNA	37	17.19	768	50	192	15.97	714	27.42	372	32.26	186	36.36	132	42.86	126	23.94	426
8.64	21.7	30.34	chr3.trna287-GlyCCC	chr3.trna287-GlyCCC	tRNA	37	17.19	768	50	192	15.97	714	27.42	372	32.26	186	36.36	132	42.86	126	23.94	426
-1.14	23.08	21.94	chr14.trna711-ProAGG	chr14.trna711-ProAGG	tRNA	3	23.08	78	25	24	20	30	25	24	26.83	246	27.27	132	10	120	20.83	432
-1.14	23.08	21.94	chr1.trna672-ProAGG	chr1.trna672-ProAGG	tRNA	3	23.08	78	25	24	20	30	25	24	26.83	246	27.27	132	10	120	20.83	432
-1.14	23.08	21.94	chr7.trna979-ProAGG	chr7.trna979-ProAGG	tRNA	3	23.08	78	25	24	20	30	25	24	26.83	246	27.27	132	10	120	20.83	432
-1.14	23.08	21.94	chr6.trna46-ProAGG	chr6.trna46-ProAGG	tRNA	3	23.08	78	25	24	20	30	25	24	26.83	246	27.27	132	10	120	20.83	432
-1.14	23.08	21.94	chr3.trna93-ProAGG	chr3.trna93-ProAGG	tRNA	3	23.08	78	25	24	20	30	25	24	26.83	246	27.27	132	10	120	20.83	432
-1.14	23.08	21.94	chr13.trna969-ProAGG	chr13.trna969-ProAGG	tRNA	3	23.08	78	25	24	20	30	25	24	26.83	246	27.27	132	10	120	20.83	432
21.14	0.11	21.25	chr1.trna1007-GluCTC	chr1.trna1007-GluCTC	tRNA	47	0.26	2328	0	636	0	1824	0	606	20.45	264	33.33	144	26.09	138	18.79	894
21.14	0.11	21.25	chr1.trna709-GluCTC	chr1.trna709-GluCTC	tRNA	47	0.26	2328	0	636	0	1824	0	606	20.45	264	33.33	144	26.09	138	18.79	894
21.14	0.11	21.25	chr3.trna754-GluTTC	chr3.trna754-GluTTC	tRNA	47	0.26	2328	0	636	0	1824	0	606	20.45	264	33.33	144	26.09	138	18.79	894
21.14	0.11	21.25	chr1.trna1004-GluCTC	chr1.trna1004-GluCTC	tRNA	47	0.26	2328	0	636	0	1824	0	606	20.45	264	33.33	144	26.09	138	18.79	894
21.14	0.11	21.25	chr13.trna1013-GluCTC	chr13.trna1013-GluCTC	tRNA	47	0.26	2328	0	636	0	1824	0	606	20.45	264	33.33	144	26.09	138	18.79	894
21.14	0.11	21.25	chr3.trna745-GluCTC	chr3.trna745-GluCTC	tRNA	47	0.26	2328	0	636	0	1824	0	606	20.45	264	33.33	144	26.09	138	18.79	894
21.14	0.11	21.25	chr1.trna1010-GluCTC	chr1.trna1010-GluCTC	tRNA	47	0.26	2328	0	636	0	1824	0	606	20.45	264	33.33	144	26.09	138	18.79	894
21.14	0.11	21.25	chr11.trna1912-GluCTC	chr11.trna1912-GluCTC	tRNA	47	0.26	2328	0	636	0	1824	0	606	20.45	264	33.33	144	26.09	138	18.79	894
21.14	0.11	21.25	chr17.trna719-GluCTC	chr17.trna719-GluCTC	tRNA	47	0.26	2328	0	636	0	1824	0	606	20.45	264	33.33	144	26.09	138	18.79	894
21.14	0.11	21.25	chr3.trna303-GluCTC	chr3.trna303-GluCTC	tRNA	47	0.26	2328	0	636	0	1824	0	606	20.45	264	33.33	144	26.09	138	18.79	894
21.14	0.11	21.25	chr10.trna90-GluCTC	chr10.trna90-GluCTC	tRNA	47	0.26	2328	0	636	0	1824	0	606	20.45	264	33.33	144	26.09	138	18.79	894
21.14	0.11	21.25	chr3.trna286-GluTTC	chr3.trna286-GluTTC	tRNA	47	0.26	2328	0	636	0	1824	0	606	20.45	264	33.33	144	26.09	138	18.79	894
1.67	18.92	20.59	chr11.trna207-ProTGG	chr11.trna207-ProTGG	tRNA	3	17.65	102	25	24	16.67	72	25	24	26.19	252	27.27	132	10.53	114	18.39	522
1.67	18.92	20.59	chr17.trna995-ProTGG	chr17.trna995-ProTGG	tRNA	3	17.65	102	25	24	16.67	72	25	24	26.19	252	27.27	132	10.53	114	18.39	522
1.67	18.92	20.59	chr14.trna193-ProTGG	chr14.trna193-ProTGG	tRNA	3	17.65	102	25	24	16.67	72	25	24	26.19	252	27.27	132	10.53	114	18.39	522
1.67	18.92	20.59	chr3.trna92-ProTGG	chr3.trna92-ProTGG	tRNA	3	17.65	102	25	24	16.67	72	25	24	26.19	252	27.27	132	10.53	114	18.39	522
1.67	18.92	20.59	chr1.trna1030-ProCGG	chr1.trna1030-ProCGG	tRNA	3	17.65	102	25	24	16.67	72	25	24	26.19	252	27.27	132	10.53	114	18.39	522
1.67	18.92	20.59	chr17.trna82-ProCGG	chr17.trna82-ProCGG	tRNA	3	17.65	102	25	24	16.67	72	25	24	26.19	252	27.27	132	10.53	114	18.39	522
1.67	18.92	20.59	chr11.trna396-ProCGG	chr11.trna396-ProCGG	tRNA	3	17.65	102	25	24	16.67	72	25	24	26.19	252	27.27	132	10.53	114	18.39	522
3.28	16.78	20.06	chr2.trna511-AspGTC	chr2.trna511-AspGTC	tRNA	3	18.18	2310	19.23	624	15.36	1914	14.92	1086	20.68	1944	25	936	15.24	984	19.79	4092
3.21	16.83	20.04	chr13.trna991-AspGTC	chr13.trna991-AspGTC	tRNA	3	18.21	2340	19.23	624	15.66	1992	14.67	1104	20.36	1974	24.84	942	15.24	984	19.94	4152
3.21	16.83	20.04	chr13.trna993-AspGTC	chr13.trna993-AspGTC	tRNA	3	18.21	2340	19.23	624	15.66	1992	14.67	1104	20.36	1974	24.84	942	15.24	984	19.94	4152
3.21	16.83	20.04	chr5.trna1315-AspGTC	chr5.trna1315-AspGTC	tRNA	3	18.21	2340	19.23	624	15.66	1992	14.67	1104	20.36	1974	24.84	942	15.24	984	19.94	4152
3.21	16.83	20.04	chr1.trna707-AspGTC	chr1.trna707-AspGTC	tRNA	3	18.21	2340	19.23	624	15.66	1992	14.67	1104	20.36	1974	24.84	942	15.24	984	19.94	4152
3.21	16.83	20.04	chr11.trna397-AspGTC	chr11.trna397-AspGTC	tRNA	3	18.21	2340	19.23	624	15.66	1992	14.67	1104	20.36	1974	24.84	942	15.24	984	19.94	4152
3.21	16.83	20.04	chr10.trna861-AspGTC	chr10.trna861-AspGTC	tRNA	3	18.21	2340	19.23	624	15.66	1992	14.67	1104	20.36	1974	24.84	942	15.24	984	19.94	4152
3.21	16.83	20.04	chr1.trna1005-AspGTC	chr1.trna1005-AspGTC	tRNA	3	18.21	2340	19.23	624	15.66	1992	14.67	1104	20.36	1974	24.84	942	15.24	984	19.94	4152
3.21	16.83	20.04	chr1.trna1002-AspGTC	chr1.trna1002-AspGTC	tRNA	3	18.21	2340	19.23	624	15.66	1992	14.67	1104	20.36	1974	24.84	942	15.24	984	19.94	4152
3.21	16.83	20.04	chr11.trna69-AspGTC	chr11.trna69-AspGTC	tRNA	3	18.21	2340	19.23	624	15.66	1992	14.67	1104	20.36	1974	24.84	942	15.24	984	19.94	4152
3.21	16.83	20.04	chr1.trna1008-AspGTC	chr1.trna1008-AspGTC	tRNA	3	18.21	2340	19.23	624	15.66	1992	14.67	1104	20.36	1974	24.84	942	15.24	984	19.94	4152
3.21	16.83	20.04	chr1.trna1013-AspGTC	chr1.trna1013-AspGTC	tRNA	3	18.21	2340	19.23	624	15.66	1992	14.67	1104	20.36	1974	24.84	942	15.24	984	19.94	4152
3.21	16.83	20.04	chr5.trna1317-AspGTC	chr5.trna1317-AspGTC	tRNA	3	18.21	2340	19.23	624	15.66	1992	14.67	1104	20.36	1974	24.84	942	15.24	984	19.94	4152
3.21	16.83	20.04	chr13.trna84-AspGTC	chr13.trna84-AspGTC	tRNA	3	18.21	2340	19.23	624	15.66	1992	14.67	1104	20.36	1974	24.84	942	15.24	984	19.94	4152
-0.2	19.68	19.48	chr10.trna866-AspGTC	chr10.trna866-AspGTC	tRNA	3	21.36	2022	20.21	564	17.83	1716	19.11	942	19.61	1836	19.2	1344	20	1200	19.32	2982
18.18	0	18.18	chr13.trna65-LeuCAA	chr13.trna65-LeuCAA	tRNA	28	0	18	0	12	0	48	0	6	50	12	0	6	33.33	18	0	30
-0.23	18.06	17.83	chr13.trna1013-GluCTC	chr13.trna1013-GluCTC	tRNA	3	19.03	8796	16.81	2070	17.97	7110	16.13	2790	14.81	2106	16.32	1140	20.31	1536	18.54	6018
-0.23	18.06	17.83	chr3.trna286-GluTTC	chr3.trna286-GluTTC	tRNA	3	19.03	8796	16.81	2070	17.97	7110	16.13	2790	14.81	2106	16.32	1140	20.31	1536	18.54	6018
-0.23	18.06	17.83	chr1.trna1004-GluCTC	chr1.trna1004-GluCTC	tRNA	3	19.03	8796	16.81	2070	17.97	7110	16.13	2790	14.81	2106	16.32	1140	20.31	1536	18.54	6018
-0.23	18.06	17.83	chr3.trna303-GluCTC	chr3.trna303-GluCTC	tRNA	3	19.03	8796	16.81	2070	17.97	7110	16.13	2790	14.81	2106	16.32	1140	20.31	1536	18.54	6018
-0.23	18.06	17.83	chr3.trna745-GluCTC	chr3.trna745-GluCTC	tRNA	3	19.03	8796	16.81	2070	17.97	7110	16.13	2790	14.81	2106	16.32	1140	20.31	1536	18.54	6018
-0.23	18.06	17.83	chr17.trna719-GluCTC	chr17.trna719-GluCTC	tRNA	3	19.03	8796	16.81	2070	17.97	7110	16.13	2790	14.81	2106	16.32	1140	20.31	1536	18.54	6018
-0.23	18.06	17.83	chr1.trna1007-GluCTC	chr1.trna1007-GluCTC	tRNA	3	19.03	8796	16.81	2070	17.97	7110	16.13	2790	14.81	2106	16.32	1140	20.31	1536	18.54	6018
-0.23	18.06	17.83	chr3.trna754-GluTTC	chr3.trna754-GluTTC	tRNA	3	19.03	8796	16.81	2070	17.97	7110	16.13	2790	14.81	2106	16.32	1140	20.31	1536	18.54	6018
-0.23	18.06	17.83	chr11.trna1912-GluCTC	chr11.trna1912-GluCTC	tRNA	3	19.03	8796	16.81	2070	17.97	7110	16.13	2790	14.81	2106	16.32	1140	20.31	1536	18.54	6018
-0.23	18.06	17.83	chr10.trna90-GluCTC	chr10.trna90-GluCTC	tRNA	3	19.03	8796	16.81	2070	17.97	7110	16.13	2790	14.81	2106	16.32	1140	20.31	1536	18.54	6018
-0.23	18.06	17.83	chr1.trna1010-GluCTC	chr1.trna1010-GluCTC	tRNA	3	19.03	8796	16.81	2070	17.97	7110	16.13	2790	14.81	2106	16.32	1140	20.31	1536	18.54	6018
-0.23	18.06	17.83	chr1.trna709-GluCTC	chr1.trna709-GluCTC	tRNA	3	19.03	8796	16.81	2070	17.97	7110	16.13	2790	14.81	2106	16.32	1140	20.31	1536	18.54	6018
17.65	0	17.65	chr3.trna309-GlnCTG	chr3.trna309-GlnCTG	tRNA	49	0	36	0	24	0	54	0	30	20	30	50	12	0	18	14.29	42
-1.62	19.09	17.47	chr17.trna81-LysCTT	chr17.trna81-LysCTT	tRNA	3	19.67	25194	18.51	7260	19.1	26394	18.15	11142	17.61	4770	17.67	1902	10.84	1494	18.25	11208
-1.62	19.09	17.47	chr13.trna103-LysCTT	chr13.trna103-LysCTT	tRNA	3	19.67	25194	18.51	7260	19.1	26394	18.15	11142	17.61	4770	17.67	1902	10.84	1494	18.25	11208
-1.62	19.09	17.47	chr11.trna2023-LysCTT	chr11.trna2023-LysCTT	tRNA	3	19.67	25194	18.51	7260	19.1	26394	18.15	11142	17.61	4770	17.67	1902	10.84	1494	18.25	11208
-1.62	19.09	17.47	chr3.trna292-LysCTT	chr3.trna292-LysCTT	tRNA	3	19.67	25194	18.51	7260	19.1	26394	18.15	11142	17.61	4770	17.67	1902	10.84	1494	18.25	11208
-1.62	19.09	17.47	chr17.trna999-LysCTT	chr17.trna999-LysCTT	tRNA	3	19.67	25194	18.51	7260	19.1	26394	18.15	11142	17.61	4770	17.67	1902	10.84	1494	18.25	11208
-1.62	19.09	17.47	chr17.trna83-LysCTT	chr17.trna83-LysCTT	tRNA	3	19.67	25194	18.51	7260	19.1	26394	18.15	11142	17.61	4770	17.67	1902	10.84	1494	18.25	11208
-1.62	19.09	17.47	chr3.trna748-LysCTT	chr3.trna748-LysCTT	tRNA	3	19.67	25194	18.51	7260	19.1	26394	18.15	11142	17.61	4770	17.67	1902	10.84	1494	18.25	11208
5.84	11.11	16.95	chr19.trna109-ValTAC	chr19.trna109-ValTAC	tRNA	65	13.64	132	9.09	66	6.67	90	13.33	90	11.76	102	9.09	66	21.05	114	25	72
5.84	11.11	16.95	chr19.trna110-ValTAC	chr19.trna110-ValTAC	tRNA	65	13.64	132	9.09	66	6.67	90	13.33	90	11.76	102	9.09	66	21.05	114	25	72
5.84	11.11	16.95	chrX.trna460-ValTAC	chrX.trna460-ValTAC	tRNA	65	13.64	132	9.09	66	6.67	90	13.33	90	11.76	102	9.09	66	21.05	114	25	72
5.13	11.41	16.55	chr4.trna67-GlyCCC	chr4.trna67-GlyCCC	tRNA	33	9.22	846	13.54	576	8.67	900	15.38	780	16.96	672	16.67	432	22.64	636	11.02	762
14.96	0.83	15.79	chr9.trna342-GlnCTG	chr9.trna342-GlnCTG	tRNA	49	0	216	0	84	1.89	318	0	102	21.43	84	14.29	42	0	24	15.62	192
14.96	0.83	15.79	chr3.trna753-GlnCTG	chr3.trna753-GlnCTG	tRNA	49	0	216	0	84	1.89	318	0	102	21.43	84	14.29	42	0	24	15.62	192
14.96	0.83	15.79	chr11.trna1493-GlnTTG	chr11.trna1493-GlnTTG	tRNA	49	0	216	0	84	1.89	318	0	102	21.43	84	14.29	42	0	24	15.62	192
14.96	0.83	15.79	chr13.trna114-GlnTTG	chr13.trna114-GlnTTG	tRNA	49	0	216	0	84	1.89	318	0	102	21.43	84	14.29	42	0	24	15.62	192
14.96	0.83	15.79	chr3.trna756-GlnCTG	chr3.trna756-GlnCTG	tRNA	49	0	216	0	84	1.89	318	0	102	21.43	84	14.29	42	0	24	15.62	192
14.96	0.83	15.79	chr13.trna994-GlnCTG	chr13.trna994-GlnCTG	tRNA	49	0	216	0	84	1.89	318	0	102	21.43	84	14.29	42	0	24	15.62	192
14.96	0.83	15.79	chr11.trna1817-GlnCTG	chr11.trna1817-GlnCTG	tRNA	49	0	216	0	84	1.89	318	0	102	21.43	84	14.29	42	0	24	15.62	192
14.96	0.83	15.79	chr13.trna87-GlnCTG	chr13.trna87-GlnCTG	tRNA	49	0	216	0	84	1.89	318	0	102	21.43	84	14.29	42	0	24	15.62	192
14.96	0.83	15.79	chr3.trna297-GlnCTG	chr3.trna297-GlnCTG	tRNA	49	0	216	0	84	1.89	318	0	102	21.43	84	14.29	42	0	24	15.62	192
14.96	0.83	15.79	chr13.trna987-GlnCTG	chr13.trna987-GlnCTG	tRNA	49	0	216	0	84	1.89	318	0	102	21.43	84	14.29	42	0	24	15.62	192
14.96	0.83	15.79	chr13.trna113-GlnTTG	chr13.trna113-GlnTTG	tRNA	49	0	216	0	84	1.89	318	0	102	21.43	84	14.29	42	0	24	15.62	192
14.96	0.83	15.79	chr13.trna64-GlnCTG	chr13.trna64-GlnCTG	tRNA	49	0	216	0	84	1.89	318	0	102	21.43	84	14.29	42	0	24	15.62	192
15.38	0	15.38	chr3.trna309-GlnCTG	chr3.trna309-GlnCTG	tRNA	32	0	36	0	24	0	54	0	30	0	18	0	6	0	18	33.33	36
2.16	12.99	15.15	chr3.trna2-LysCTT	chr3.trna2-LysCTT	tRNA	3	12.5	528	11.11	108	11.36	528	18.92	222	11.11	54	0	18	50	12	15.79	114
-3.37	17.61	14.24	chr9.trna1035-LysCTT	chr9.trna1035-LysCTT	tRNA	3	17.28	8610	15.3	1608	19.68	8538	13.32	2568	11.22	1176	18.29	492	6	300	15.33	3678
-3.37	17.61	14.24	chr12.trna796-LysCTT	chr12.trna796-LysCTT	tRNA	3	17.28	8610	15.3	1608	19.68	8538	13.32	2568	11.22	1176	18.29	492	6	300	15.33	3678
-0.54	14.3	13.76	chr13.trna91-ValCAC	chr13.trna91-ValCAC	tRNA	38	13.49	6582	18.6	516	13.88	7392	21.38	870	20	480	9.09	132	5.26	114	12.84	1542
-0.54	14.3	13.76	chr3.trna284-ValCAC	chr3.trna284-ValCAC	tRNA	38	13.49	6582	18.6	516	13.88	7392	21.38	870	20	480	9.09	132	5.26	114	12.84	1542
-0.54	14.3	13.76	chr1.trna710-ValCAC	chr1.trna710-ValCAC	tRNA	38	13.49	6582	18.6	516	13.88	7392	21.38	870	20	480	9.09	132	5.26	114	12.84	1542
-0.54	14.3	13.76	chr6.trna10-ValCAC	chr6.trna10-ValCAC	tRNA	38	13.49	6582	18.6	516	13.88	7392	21.38	870	20	480	9.09	132	5.26	114	12.84	1542
-0.54	14.3	13.76	chr13.trna966-ValCAC	chr13.trna966-ValCAC	tRNA	38	13.49	6582	18.6	516	13.88	7392	21.38	870	20	480	9.09	132	5.26	114	12.84	1542
-0.54	14.3	13.76	chr11.trna204-ValCAC	chr11.trna204-ValCAC	tRNA	38	13.49	6582	18.6	516	13.88	7392	21.38	870	20	480	9.09	132	5.26	114	12.84	1542
-10.96	24.12	13.16	chr8.trna320-LysTTT	chr8.trna320-LysTTT	tRNA	3	26.14	528	28.57	84	20.29	414	25	168	18.18	66	0	6	0	30	14.29	126
-6.12	19.23	13.11	chr14.trna364-GluTTC	chr14.trna364-GluTTC	tRNA	3	18.91	3966	14.52	744	20.74	3240	19.11	942	10.17	354	17.07	246	14	300	12.98	1572
-6.12	19.23	13.11	chr1.trna1555-GluTTC	chr1.trna1555-GluTTC	tRNA	3	18.91	3966	14.52	744	20.74	3240	19.11	942	10.17	354	17.07	246	14	300	12.98	1572
-6.16	19.23	13.08	chr9.trna961-GluTTC	chr9.trna961-GluTTC	tRNA	3	18.91	3966	14.52	744	20.74	3240	19.11	942	10.17	354	17.07	246	14	300	12.93	1578
-6.16	19.23	13.08	chr14.trna352-GluTTC	chr14.trna352-GluTTC	tRNA	3	18.91	3966	14.52	744	20.74	3240	19.11	942	10.17	354	17.07	246	14	300	12.93	1578
-6.16	19.23	13.08	chr7.trna339-GluTTC	chr7.trna339-GluTTC	tRNA	3	18.91	3966	14.52	744	20.74	3240	19.11	942	10.17	354	17.07	246	14	300	12.93	1578
-6.16	19.23	13.08	chr13.trna105-GluTTC	chr13.trna105-GluTTC	tRNA	3	18.91	3966	14.52	744	20.74	3240	19.11	942	10.17	354	17.07	246	14	300	12.93	1578
2.25	10.71	12.96	chr8.trna416-LeuCAG	chr8.trna416-LeuCAG	tRNA	3	12.5	192	20	60	6.25	192	10	60	18.18	66	0	42	13.64	132	14.29	84
2.25	10.71	12.96	chr1.trna705-LeuCAG	chr1.trna705-LeuCAG	tRNA	3	12.5	192	20	60	6.25	192	10	60	18.18	66	0	42	13.64	132	14.29	84
2.25	10.71	12.96	chr1.trna1001-LeuCAG	chr1.trna1001-LeuCAG	tRNA	3	12.5	192	20	60	6.25	192	10	60	18.18	66	0	42	13.64	132	14.29	84
2.25	10.71	12.96	chr8.trna1013-LeuCAG	chr8.trna1013-LeuCAG	tRNA	3	12.5	192	20	60	6.25	192	10	60	18.18	66	0	42	13.64	132	14.29	84
2.25	10.71	12.96	chr1.trna703-LeuCAG	chr1.trna703-LeuCAG	tRNA	3	12.5	192	20	60	6.25	192	10	60	18.18	66	0	42	13.64	132	14.29	84
2.25	10.71	12.96	chr13.trna964-LeuCAG	chr13.trna964-LeuCAG	tRNA	3	12.5	192	20	60	6.25	192	10	60	18.18	66	0	42	13.64	132	14.29	84
2.25	10.71	12.96	chr1.trna701-LeuCAG	chr1.trna701-LeuCAG	tRNA	3	12.5	192	20	60	6.25	192	10	60	18.18	66	0	42	13.64	132	14.29	84
2.25	10.71	12.96	chr1.trna698-LeuCAG	chr1.trna698-LeuCAG	tRNA	3	12.5	192	20	60	6.25	192	10	60	18.18	66	0	42	13.64	132	14.29	84
11.46	0.76	12.21	chr1.trna1555-GluTTC	chr1.trna1555-GluTTC	tRNA	47	0.85	2124	1.61	372	0.71	1698	0	570	11.11	216	5.88	204	5.26	228	15.58	924
11.46	0.76	12.21	chr14.trna364-GluTTC	chr14.trna364-GluTTC	tRNA	47	0.85	2124	1.61	372	0.71	1698	0	570	11.11	216	5.88	204	5.26	228	15.58	924
11.41	0.76	12.17	chr13.trna105-GluTTC	chr13.trna105-GluTTC	tRNA	47	0.85	2124	1.61	372	0.71	1698	0	570	11.11	216	5.88	204	5.26	228	15.48	930
11.41	0.76	12.17	chr9.trna961-GluTTC	chr9.trna961-GluTTC	tRNA	47	0.85	2124	1.61	372	0.71	1698	0	570	11.11	216	5.88	204	5.26	228	15.48	930
11.41	0.76	12.17	chr7.trna339-GluTTC	chr7.trna339-GluTTC	tRNA	47	0.85	2124	1.61	372	0.71	1698	0	570	11.11	216	5.88	204	5.26	228	15.48	930
11.41	0.76	12.17	chr14.trna352-GluTTC	chr14.trna352-GluTTC	tRNA	47	0.85	2124	1.61	372	0.71	1698	0	570	11.11	216	5.88	204	5.26	228	15.48	930
2.75	9.38	12.12	chr19.trna641-LysTTT	chr19.trna641-LysTTT	tRNA	3	6.67	180	0	6	11.54	156	14.29	42	0	42	0	24	100	6	14.29	126
2.75	9.38	12.12	chr7.trna1280-LysTTT	chr7.trna1280-LysTTT	tRNA	3	6.67	180	0	6	11.54	156	14.29	42	0	42	0	24	100	6	14.29	126
2.75	9.38	12.12	chr13.trna83-LysTTT	chr13.trna83-LysTTT	tRNA	3	6.67	180	0	6	11.54	156	14.29	42	0	42	0	24	100	6	14.29	126
2.75	9.38	12.12	chr1.trna485-LysTTT	chr1.trna485-LysTTT	tRNA	3	6.67	180	0	6	11.54	156	14.29	42	0	42	0	24	100	6	14.29	126
2.75	9.38	12.12	chr13.trna1012-LysTTT	chr13.trna1012-LysTTT	tRNA	3	6.67	180	0	6	11.54	156	14.29	42	0	42	0	24	100	6	14.29	126
2.75	9.38	12.12	chr19.trna107-LysTTT	chr19.trna107-LysTTT	tRNA	3	6.67	180	0	6	11.54	156	14.29	42	0	42	0	24	100	6	14.29	126
2.75	9.38	12.12	chr1.trna1192-LysTTT	chr1.trna1192-LysTTT	tRNA	3	6.67	180	0	6	11.54	156	14.29	42	0	42	0	24	100	6	14.29	126
2.75	9.38	12.12	chr11.trna1816-LysTTT	chr11.trna1816-LysTTT	tRNA	3	6.67	180	0	6	11.54	156	14.29	42	0	42	0	24	100	6	14.29	126
-5.31	16.96	11.65	chr13.trna97-ValCAC	chr13.trna97-ValCAC	tRNA	38	14.81	3564	15.87	378	18.39	3654	21.57	612	11.11	324	0	90	18.18	66	12.7	756
-5.31	16.96	11.65	chr13.trna98-ValCAC	chr13.trna98-ValCAC	tRNA	38	14.81	3564	15.87	378	18.39	3654	21.57	612	11.11	324	0	90	18.18	66	12.7	756
-5.51	17.12	11.62	chr13.trna976-ValCAC	chr13.trna976-ValCAC	tRNA	38	15.04	3510	16.67	360	18.41	3618	21.78	606	9.62	312	0	90	18.18	66	13.33	720
1.2	9.91	11.11	chr13.trna1001-IleAAT	chr13.trna1001-IleAAT	tRNA	3	12.07	348	0	54	8.57	210	11.11	54	20	30	0	6	0	6	10	120
1.2	9.91	11.11	chr13.trna100-IleAAT	chr13.trna100-IleAAT	tRNA	3	12.07	348	0	54	8.57	210	11.11	54	20	30	0	6	0	6	10	120
1.2	9.91	11.11	chr13.trna968-IleAAT	chr13.trna968-IleAAT	tRNA	3	12.07	348	0	54	8.57	210	11.11	54	20	30	0	6	0	6	10	120
1.2	9.91	11.11	chr11.trna1823-IleAAT	chr11.trna1823-IleAAT	tRNA	3	12.07	348	0	54	8.57	210	11.11	54	20	30	0	6	0	6	10	120
1.2	9.91	11.11	chr13.trna92-IleAAT	chr13.trna92-IleAAT	tRNA	3	12.07	348	0	54	8.57	210	11.11	54	20	30	0	6	0	6	10	120
1.2	9.91	11.11	chr13.trna980-IleAAT	chr13.trna980-IleAAT	tRNA	3	12.07	348	0	54	8.57	210	11.11	54	20	30	0	6	0	6	10	120
1.2	9.91	11.11	chr11.trna393-IleAAT	chr11.trna393-IleAAT	tRNA	3	12.07	348	0	54	8.57	210	11.11	54	20	30	0	6	0	6	10	120
1.2	9.91	11.11	chr13.trna1002-IleAAT	chr13.trna1002-IleAAT	tRNA	3	12.07	348	0	54	8.57	210	11.11	54	20	30	0	6	0	6	10	120
1.2	9.91	11.11	chr12.trna476-IleAAT	chr12.trna476-IleAAT	tRNA	3	12.07	348	0	54	8.57	210	11.11	54	20	30	0	6	0	6	10	120
10	0	10	chr6.trna1018-CysGCA	chr6.trna1018-CysGCA	tRNA	31	0	12	0	12	0	12	0	36	0	6	0	12	33.33	18	0	24
-6.67	16.67	10	chr17.trna112-GlyCCC	chr17.trna112-GlyCCC	tRNA	64	0	30	20	30	33.33	36	0	12	0	24	0	24	0	30	17.65	102
-6.67	16.67	10	chr6.trna317-GlyCCC	chr6.trna317-GlyCCC	tRNA	64	0	30	20	30	33.33	36	0	12	0	24	0	24	0	30	17.65	102
7.41	1.16	8.57	chr13.trna103-LysCTT	chr13.trna103-LysCTT	tRNA	56	3.7	162	0	30	0	234	0	90	11.11	54	40	30	0	6	0	120
7.41	1.16	8.57	chr3.trna292-LysCTT	chr3.trna292-LysCTT	tRNA	56	3.7	162	0	30	0	234	0	90	11.11	54	40	30	0	6	0	120
7.41	1.16	8.57	chr3.trna748-LysCTT	chr3.trna748-LysCTT	tRNA	56	3.7	162	0	30	0	234	0	90	11.11	54	40	30	0	6	0	120
7.41	1.16	8.57	chr11.trna2023-LysCTT	chr11.trna2023-LysCTT	tRNA	56	3.7	162	0	30	0	234	0	90	11.11	54	40	30	0	6	0	120
7.41	1.16	8.57	chr17.trna83-LysCTT	chr17.trna83-LysCTT	tRNA	56	3.7	162	0	30	0	234	0	90	11.11	54	40	30	0	6	0	120
7.41	1.16	8.57	chr17.trna81-LysCTT	chr17.trna81-LysCTT	tRNA	56	3.7	162	0	30	0	234	0	90	11.11	54	40	30	0	6	0	120
7.41	1.16	8.57	chr17.trna999-LysCTT	chr17.trna999-LysCTT	tRNA	56	3.7	162	0	30	0	234	0	90	11.11	54	40	30	0	6	0	120
1.19	7.21	8.4	chr3.trna287-GlyCCC	chr3.trna287-GlyCCC	tRNA	33	9.24	714	4.55	132	5.36	672	7.69	312	8.33	144	17.65	102	11.76	102	4.92	366
1.19	7.21	8.4	chr3.trna755-GlyCCC	chr3.trna755-GlyCCC	tRNA	33	9.24	714	4.55	132	5.36	672	7.69	312	8.33	144	17.65	102	11.76	102	4.92	366
8.33	0	8.33	chr3.trna309-GlnCTG	chr3.trna309-GlnCTG	tRNA	25	0	24	0	18	0	24	0	24	0	12	0	6	0	18	16.67	36
0.32	7.78	8.1	chr3.trna282-GlyCCC	chr3.trna282-GlyCCC	tRNA	31	7.41	5184	8.58	5244	6.62	4716	8.37	5520	8.58	5664	9.35	5388	7.28	5436	7.31	6480
-0.33	8.33	8	chr5.trna1610-AspGTC	chr5.trna1610-AspGTC	tRNA	3	0	24	100	6	0	30	0	12	0	24	0	18	0	18	13.33	90
7.69	0	7.69	chr3.trna309-GlnCTG	chr3.trna309-GlnCTG	tRNA	27	0	36	0	24	0	54	0	24	0	18	0	6	0	18	16.67	36
0.07	6.59	6.67	chr14.trna364-GluTTC	chr14.trna364-GluTTC	tRNA	64	2.63	228	0	60	9.68	186	16.67	72	0	72	7.69	78	0	84	11.11	216
6.67	0	6.67	chr13.trna1010-LeuCAA	chr13.trna1010-LeuCAA	tRNA	12	0	60	0	24	0	84	0	12	0	12	0	12	0	18	12.5	48
6.67	0	6.67	chr13.trna1010-LeuCAA	chr13.trna1010-LeuCAA	tRNA	29	0	60	0	24	0	84	0	12	0	12	0	12	0	18	12.5	48
-0.23	6.9	6.67	chr13.trna1010-LeuCAA	chr13.trna1010-LeuCAA	tRNA	3	20	60	0	24	0	78	0	12	0	12	0	12	0	18	12.5	48
0.07	6.59	6.67	chr1.trna1555-GluTTC	chr1.trna1555-GluTTC	tRNA	64	2.63	228	0	60	9.68	186	16.67	72	0	72	7.69	78	0	84	11.11	216
2.5	4.17	6.67	chr3.trna309-GlnCTG	chr3.trna309-GlnCTG	tRNA	34	0	36	25	24	0	54	0	30	0	24	0	6	0	18	14.29	42
-0.01	6.59	6.58	chr13.trna105-GluTTC	chr13.trna105-GluTTC	tRNA	64	2.63	228	0	60	9.68	186	16.67	72	0	72	7.69	78	0	84	10.81	222
-0.01	6.59	6.58	chr9.trna961-GluTTC	chr9.trna961-GluTTC	tRNA	64	2.63	228	0	60	9.68	186	16.67	72	0	72	7.69	78	0	84	10.81	222
-0.01	6.59	6.58	chr7.trna339-GluTTC	chr7.trna339-GluTTC	tRNA	64	2.63	228	0	60	9.68	186	16.67	72	0	72	7.69	78	0	84	10.81	222
-0.01	6.59	6.58	chr14.trna352-GluTTC	chr14.trna352-GluTTC	tRNA	64	2.63	228	0	60	9.68	186	16.67	72	0	72	7.69	78	0	84	10.81	222
1.6	4.83	6.42	chr3.trna752-GlyCCC	chr3.trna752-GlyCCC	tRNA	31	4.47	8718	5.86	6348	3.69	8466	5.53	8784	6.54	6330	7.66	5406	5.81	5472	5.87	7260
5.43	0.85	6.29	chr6.trna317-GlyCCC	chr6.trna317-GlyCCC	tRNA	46	0.98	28890	1.11	18378	0.71	30360	0.67	21342	5.76	5838	7.38	3822	5.82	4746	6.43	8400
5.43	0.85	6.29	chr17.trna112-GlyCCC	chr17.trna112-GlyCCC	tRNA	46	0.98	28890	1.11	18378	0.71	30360	0.67	21342	5.76	5838	7.38	3822	5.82	4746	6.43	8400
0.02	6.21	6.24	chr3.trna282-GlyCCC	chr3.trna282-GlyCCC	tRNA	34	5.71	5040	6.5	5166	5.67	4554	6.87	5418	5.89	5298	6.89	5136	6.68	5118	5.61	5988
4.63	1.43	6.06	chr17.trna994-ArgCCT	chr17.trna994-ArgCCT	tRNA	32	3.33	180	0	60	0	120	0	60	0	72	6.25	96	4.35	138	13.33	90
0.12	5.87	5.98	chr8.trna562-GlyGCC	chr8.trna562-GlyGCC	tRNA	2	5.73	57726	5.88	60360	5.86	52230	5.98	62886	6.22	62226	5.91	57282	5.79	56412	6	62904
0.12	5.85	5.97	chr1.trna1400-GlyGCC	chr1.trna1400-GlyGCC	tRNA	2	5.71	57888	5.88	60390	5.83	52506	5.97	62976	6.2	62406	5.88	57504	5.78	56508	5.99	63354
0.12	5.85	5.97	chr3.trna878-GlyGCC	chr3.trna878-GlyGCC	tRNA	2	5.71	57888	5.88	60390	5.83	52506	5.97	62976	6.2	62406	5.88	57504	5.78	56508	5.99	63354
0.12	5.85	5.97	chr1.trna699-GlyGCC	chr1.trna699-GlyGCC	tRNA	2	5.71	57888	5.88	60390	5.83	52506	5.97	62976	6.2	62406	5.88	57504	5.78	56508	5.99	63354
0.12	5.85	5.97	chr8.trna891-GlyGCC	chr8.trna891-GlyGCC	tRNA	2	5.71	57888	5.88	60390	5.83	52506	5.97	62976	6.2	62406	5.88	57504	5.78	56508	5.99	63354
0.12	5.85	5.97	chr13.trna77-GlyGCC	chr13.trna77-GlyGCC	tRNA	2	5.71	57888	5.88	60390	5.83	52506	5.97	62976	6.2	62406	5.88	57504	5.78	56508	5.99	63354
0.12	5.85	5.97	chr2.trna1747-GlyGCC	chr2.trna1747-GlyGCC	tRNA	2	5.71	57888	5.88	60390	5.83	52506	5.97	62976	6.2	62406	5.88	57504	5.78	56508	5.99	63354
0.12	5.85	5.97	chr11.trna1819-GlyGCC	chr11.trna1819-GlyGCC	tRNA	2	5.71	57888	5.88	60390	5.83	52506	5.97	62976	6.2	62406	5.88	57504	5.78	56508	5.99	63354
0.12	5.85	5.97	chr8.trna892-GlyGCC	chr8.trna892-GlyGCC	tRNA	2	5.71	57888	5.88	60390	5.83	52506	5.97	62976	6.2	62406	5.88	57504	5.78	56508	5.99	63354
0.12	5.85	5.97	chr13.trna110-GlyGCC	chr13.trna110-GlyGCC	tRNA	2	5.71	57888	5.88	60390	5.83	52506	5.97	62976	6.2	62406	5.88	57504	5.78	56508	5.99	63354
5.88	0	5.88	chr3.trna309-GlnCTG	chr3.trna309-GlnCTG	tRNA	44	0	36	0	24	0	54	0	30	0	30	0	12	0	18	14.29	42
5.88	0	5.88	chr1.trna705-LeuCAG	chr1.trna705-LeuCAG	tRNA	28	0	414	0	72	0	324	0	150	5	120	20	60	6.67	180	0	150
5.88	0	5.88	chr1.trna701-LeuCAG	chr1.trna701-LeuCAG	tRNA	28	0	414	0	72	0	324	0	150	5	120	20	60	6.67	180	0	150
5.88	0	5.88	chr1.trna1001-LeuCAG	chr1.trna1001-LeuCAG	tRNA	28	0	414	0	72	0	324	0	150	5	120	20	60	6.67	180	0	150
5.88	0	5.88	chr3.trna309-GlnCTG	chr3.trna309-GlnCTG	tRNA	55	0	36	0	24	0	54	0	30	0	30	0	12	0	18	14.29	42
1.72	4.17	5.88	chr3.trna309-GlnCTG	chr3.trna309-GlnCTG	tRNA	40	0	36	0	24	11.11	54	0	30	0	30	0	12	0	18	14.29	42
5.88	0	5.88	chr8.trna1013-LeuCAG	chr8.trna1013-LeuCAG	tRNA	28	0	414	0	72	0	324	0	150	5	120	20	60	6.67	180	0	150
1.72	4.17	5.88	chr3.trna309-GlnCTG	chr3.trna309-GlnCTG	tRNA	41	0	36	0	24	11.11	54	0	30	0	30	0	12	0	18	14.29	42
5.88	0	5.88	chr13.trna964-LeuCAG	chr13.trna964-LeuCAG	tRNA	28	0	414	0	72	0	324	0	150	5	120	20	60	6.67	180	0	150
5.88	0	5.88	chr8.trna416-LeuCAG	chr8.trna416-LeuCAG	tRNA	28	0	414	0	72	0	324	0	150	5	120	20	60	6.67	180	0	150
5.88	0	5.88	chr1.trna703-LeuCAG	chr1.trna703-LeuCAG	tRNA	28	0	414	0	72	0	324	0	150	5	120	20	60	6.67	180	0	150
5.88	0	5.88	chr1.trna698-LeuCAG	chr1.trna698-LeuCAG	tRNA	28	0	414	0	72	0	324	0	150	5	120	20	60	6.67	180	0	150
3.4	2.4	5.8	chr13.trna113-GlnTTG	chr13.trna113-GlnTTG	tRNA	32	4.35	276	0	84	1.2	498	4.17	144	5.88	102	0	36	0	24	7.14	252
3.4	2.4	5.8	chr3.trna297-GlnCTG	chr3.trna297-GlnCTG	tRNA	32	4.35	276	0	84	1.2	498	4.17	144	5.88	102	0	36	0	24	7.14	252
3.4	2.4	5.8	chr13.trna87-GlnCTG	chr13.trna87-GlnCTG	tRNA	32	4.35	276	0	84	1.2	498	4.17	144	5.88	102	0	36	0	24	7.14	252
3.4	2.4	5.8	chr11.trna1817-GlnCTG	chr11.trna1817-GlnCTG	tRNA	32	4.35	276	0	84	1.2	498	4.17	144	5.88	102	0	36	0	24	7.14	252
3.4	2.4	5.8	chr13.trna64-GlnCTG	chr13.trna64-GlnCTG	tRNA	32	4.35	276	0	84	1.2	498	4.17	144	5.88	102	0	36	0	24	7.14	252
3.4	2.4	5.8	chr13.trna987-GlnCTG	chr13.trna987-GlnCTG	tRNA	32	4.35	276	0	84	1.2	498	4.17	144	5.88	102	0	36	0	24	7.14	252
3.4	2.4	5.8	chr3.trna753-GlnCTG	chr3.trna753-GlnCTG	tRNA	32	4.35	276	0	84	1.2	498	4.17	144	5.88	102	0	36	0	24	7.14	252
3.4	2.4	5.8	chr9.trna342-GlnCTG	chr9.trna342-GlnCTG	tRNA	32	4.35	276	0	84	1.2	498	4.17	144	5.88	102	0	36	0	24	7.14	252
3.4	2.4	5.8	chr11.trna1493-GlnTTG	chr11.trna1493-GlnTTG	tRNA	32	4.35	276	0	84	1.2	498	4.17	144	5.88	102	0	36	0	24	7.14	252
3.4	2.4	5.8	chr13.trna114-GlnTTG	chr13.trna114-GlnTTG	tRNA	32	4.35	276	0	84	1.2	498	4.17	144	5.88	102	0	36	0	24	7.14	252
3.4	2.4	5.8	chr13.trna994-GlnCTG	chr13.trna994-GlnCTG	tRNA	32	4.35	276	0	84	1.2	498	4.17	144	5.88	102	0	36	0	24	7.14	252
3.4	2.4	5.8	chr3.trna756-GlnCTG	chr3.trna756-GlnCTG	tRNA	32	4.35	276	0	84	1.2	498	4.17	144	5.88	102	0	36	0	24	7.14	252
0.43	5.28	5.71	chr8.trna562-GlyGCC	chr8.trna562-GlyGCC	tRNA	31	4.95	84450	5.65	77730	4.95	74484	5.57	82110	5.84	82116	5.84	72996	5.94	70116	5.3	91386
0.42	5.27	5.69	chr8.trna891-GlyGCC	chr8.trna891-GlyGCC	tRNA	31	4.94	84654	5.65	77754	4.93	74796	5.56	82206	5.82	82314	5.83	73230	5.94	70218	5.28	91920
0.42	5.27	5.69	chr11.trna1819-GlyGCC	chr11.trna1819-GlyGCC	tRNA	31	4.94	84654	5.65	77754	4.93	74796	5.56	82206	5.82	82314	5.83	73230	5.94	70218	5.28	91920
0.42	5.27	5.69	chr1.trna1400-GlyGCC	chr1.trna1400-GlyGCC	tRNA	31	4.94	84654	5.65	77754	4.93	74796	5.56	82206	5.82	82314	5.83	73230	5.94	70218	5.28	91920
0.42	5.27	5.69	chr2.trna1747-GlyGCC	chr2.trna1747-GlyGCC	tRNA	31	4.94	84654	5.65	77754	4.93	74796	5.56	82206	5.82	82314	5.83	73230	5.94	70218	5.28	91920
0.42	5.27	5.69	chr13.trna77-GlyGCC	chr13.trna77-GlyGCC	tRNA	31	4.94	84654	5.65	77754	4.93	74796	5.56	82206	5.82	82314	5.83	73230	5.94	70218	5.28	91920
0.42	5.27	5.69	chr8.trna892-GlyGCC	chr8.trna892-GlyGCC	tRNA	31	4.94	84654	5.65	77754	4.93	74796	5.56	82206	5.82	82314	5.83	73230	5.94	70218	5.28	91920
0.42	5.27	5.69	chr1.trna699-GlyGCC	chr1.trna699-GlyGCC	tRNA	31	4.94	84654	5.65	77754	4.93	74796	5.56	82206	5.82	82314	5.83	73230	5.94	70218	5.28	91920
0.42	5.27	5.69	chr3.trna878-GlyGCC	chr3.trna878-GlyGCC	tRNA	31	4.94	84654	5.65	77754	4.93	74796	5.56	82206	5.82	82314	5.83	73230	5.94	70218	5.28	91920
0.42	5.27	5.69	chr13.trna110-GlyGCC	chr13.trna110-GlyGCC	tRNA	31	4.94	84654	5.65	77754	4.93	74796	5.56	82206	5.82	82314	5.83	73230	5.94	70218	5.28	91920
4.41	1.22	5.63	chr6.trna107-ArgCCT	chr6.trna107-ArgCCT	tRNA	32	2.13	282	0	48	0	138	0	24	0	30	8.33	72	5.56	108	5.56	216
4.41	1.22	5.63	chrX.trna321-ArgCCT	chrX.trna321-ArgCCT	tRNA	32	2.13	282	0	48	0	138	0	24	0	30	8.33	72	5.56	108	5.56	216
4.41	1.22	5.63	chr11.trna1022-ArgCCT	chr11.trna1022-ArgCCT	tRNA	32	2.13	282	0	48	0	138	0	24	0	30	8.33	72	5.56	108	5.56	216
4.41	1.22	5.63	chr11.trna1234-ArgCCT	chr11.trna1234-ArgCCT	tRNA	32	2.13	282	0	48	0	138	0	24	0	30	8.33	72	5.56	108	5.56	216
1.33	4.26	5.59	chr7.trna969-GluCTC	chr7.trna969-GluCTC	tRNA	3	6	300	0	48	3.57	168	0	48	8.82	204	6.25	96	3.7	162	4.76	504
0.88	4.55	5.44	chr3.trna282-GlyCCC	chr3.trna282-GlyCCC	tRNA	26	3.88	5256	5.32	5298	4.35	4830	4.64	5562	5.14	5724	6.46	5484	4.58	5508	5.57	6570
-2.59	8	5.41	chr13.trna114-GlnTTG	chr13.trna114-GlnTTG	tRNA	3	3.57	168	20	30	8.93	336	9.09	66	0	48	0	12	0	6	7.69	156
-2.59	8	5.41	chr13.trna113-GlnTTG	chr13.trna113-GlnTTG	tRNA	3	3.57	168	20	30	8.93	336	9.09	66	0	48	0	12	0	6	7.69	156
0.41	4.96	5.36	chr8.trna562-GlyGCC	chr8.trna562-GlyGCC	tRNA	34	4.52	84624	5.54	78198	4.53	74496	5.24	82596	5.33	82422	5.69	73242	5.21	70482	5.25	91416
0.4	4.95	5.35	chr13.trna110-GlyGCC	chr13.trna110-GlyGCC	tRNA	34	4.51	84834	5.54	78222	4.52	74808	5.24	82692	5.32	82620	5.68	73476	5.2	70584	5.22	91950
0.4	4.95	5.35	chr13.trna77-GlyGCC	chr13.trna77-GlyGCC	tRNA	34	4.51	84834	5.54	78222	4.52	74808	5.24	82692	5.32	82620	5.68	73476	5.2	70584	5.22	91950
0.4	4.95	5.35	chr3.trna878-GlyGCC	chr3.trna878-GlyGCC	tRNA	34	4.51	84834	5.54	78222	4.52	74808	5.24	82692	5.32	82620	5.68	73476	5.2	70584	5.22	91950
0.4	4.95	5.35	chr8.trna892-GlyGCC	chr8.trna892-GlyGCC	tRNA	34	4.51	84834	5.54	78222	4.52	74808	5.24	82692	5.32	82620	5.68	73476	5.2	70584	5.22	91950
0.4	4.95	5.35	chr8.trna891-GlyGCC	chr8.trna891-GlyGCC	tRNA	34	4.51	84834	5.54	78222	4.52	74808	5.24	82692	5.32	82620	5.68	73476	5.2	70584	5.22	91950
0.4	4.95	5.35	chr1.trna1400-GlyGCC	chr1.trna1400-GlyGCC	tRNA	34	4.51	84834	5.54	78222	4.52	74808	5.24	82692	5.32	82620	5.68	73476	5.2	70584	5.22	91950
0.4	4.95	5.35	chr2.trna1747-GlyGCC	chr2.trna1747-GlyGCC	tRNA	34	4.51	84834	5.54	78222	4.52	74808	5.24	82692	5.32	82620	5.68	73476	5.2	70584	5.22	91950
0.4	4.95	5.35	chr11.trna1819-GlyGCC	chr11.trna1819-GlyGCC	tRNA	34	4.51	84834	5.54	78222	4.52	74808	5.24	82692	5.32	82620	5.68	73476	5.2	70584	5.22	91950
0.4	4.95	5.35	chr1.trna699-GlyGCC	chr1.trna699-GlyGCC	tRNA	34	4.51	84834	5.54	78222	4.52	74808	5.24	82692	5.32	82620	5.68	73476	5.2	70584	5.22	91950
0.45	4.55	5	chr17.trna994-ArgCCT	chr17.trna994-ArgCCT	tRNA	4	0	36	0	12	11.11	54	0	30	14.29	42	0	18	0	30	0	30
0.67	4.27	4.94	chr4.trna1308-GlyGCC	chr4.trna1308-GlyGCC	tRNA	39	5.88	204	5.41	222	2.5	240	3.77	318	7.32	246	6.06	198	2.5	240	4.17	288
3.55	1.37	4.92	chr7.trna969-GluCTC	chr7.trna969-GluCTC	tRNA	39	2.44	246	0	36	0	126	0	30	0	84	0	18	0	48	8.33	216
1.67	3.13	4.79	chr3.trna752-GlyCCC	chr3.trna752-GlyCCC	tRNA	26	2.66	8784	4.33	6372	2.76	8478	3.07	8784	4.9	6372	5.29	5442	4.06	5472	4.89	7242
3.81	0.95	4.76	chr3.trna878-GlyGCC	chr3.trna878-GlyGCC	tRNA	39	1.25	8178	1.08	4992	0.77	7032	0.66	6402	5.11	4464	6.65	3882	3.34	3948	4.24	6372
3.81	0.95	4.76	chr2.trna1747-GlyGCC	chr2.trna1747-GlyGCC	tRNA	39	1.25	8178	1.08	4992	0.77	7032	0.66	6402	5.11	4464	6.65	3882	3.34	3948	4.24	6372
3.81	0.95	4.76	chr8.trna892-GlyGCC	chr8.trna892-GlyGCC	tRNA	39	1.25	8178	1.08	4992	0.77	7032	0.66	6402	5.11	4464	6.65	3882	3.34	3948	4.24	6372
3.81	0.95	4.76	chr8.trna891-GlyGCC	chr8.trna891-GlyGCC	tRNA	39	1.25	8178	1.08	4992	0.77	7032	0.66	6402	5.11	4464	6.65	3882	3.34	3948	4.24	6372
3.81	0.95	4.76	chr13.trna110-GlyGCC	chr13.trna110-GlyGCC	tRNA	39	1.25	8178	1.08	4992	0.77	7032	0.66	6402	5.11	4464	6.65	3882	3.34	3948	4.24	6372
3.81	0.95	4.76	chr13.trna77-GlyGCC	chr13.trna77-GlyGCC	tRNA	39	1.25	8178	1.08	4992	0.77	7032	0.66	6402	5.11	4464	6.65	3882	3.34	3948	4.24	6372
3.81	0.95	4.76	chr1.trna1400-GlyGCC	chr1.trna1400-GlyGCC	tRNA	39	1.25	8178	1.08	4992	0.77	7032	0.66	6402	5.11	4464	6.65	3882	3.34	3948	4.24	6372
3.81	0.95	4.76	chr1.trna699-GlyGCC	chr1.trna699-GlyGCC	tRNA	39	1.25	8178	1.08	4992	0.77	7032	0.66	6402	5.11	4464	6.65	3882	3.34	3948	4.24	6372
3.81	0.95	4.76	chr11.trna1819-GlyGCC	chr11.trna1819-GlyGCC	tRNA	39	1.25	8178	1.08	4992	0.77	7032	0.66	6402	5.11	4464	6.65	3882	3.34	3948	4.24	6372
0.6	4.02	4.61	chr3.trna752-GlyCCC	chr3.trna752-GlyCCC	tRNA	34	3.56	8766	5.48	6348	3.47	8484	3.95	8808	3.97	6354	5.2	5424	5.19	5436	4.31	7236
-2.12	6.67	4.55	chr13.trna102-AlaAGC	chr13.trna102-AlaAGC	tRNA	11	10	60	0	6	0	6	0	18	0	6	16.67	36	0	12	0	78
-2.12	6.67	4.55	chr19.trna8-AlaAGC	chr19.trna8-AlaAGC	tRNA	11	10	60	0	6	0	6	0	18	0	6	16.67	36	0	12	0	78
0.35	3.91	4.26	chr8.trna562-GlyGCC	chr8.trna562-GlyGCC	tRNA	30	3.59	84384	4.39	77676	3.62	74352	4.04	82278	4.54	81996	4.36	72762	4.32	70164	3.89	91296
0.35	3.9	4.25	chr1.trna1400-GlyGCC	chr1.trna1400-GlyGCC	tRNA	30	3.58	84594	4.39	77700	3.62	74664	4.04	82374	4.53	82194	4.35	72996	4.31	70266	3.88	91830
0.35	3.9	4.25	chr8.trna891-GlyGCC	chr8.trna891-GlyGCC	tRNA	30	3.58	84594	4.39	77700	3.62	74664	4.04	82374	4.53	82194	4.35	72996	4.31	70266	3.88	91830
0.35	3.9	4.25	chr13.trna77-GlyGCC	chr13.trna77-GlyGCC	tRNA	30	3.58	84594	4.39	77700	3.62	74664	4.04	82374	4.53	82194	4.35	72996	4.31	70266	3.88	91830
0.35	3.9	4.25	chr3.trna878-GlyGCC	chr3.trna878-GlyGCC	tRNA	30	3.58	84594	4.39	77700	3.62	74664	4.04	82374	4.53	82194	4.35	72996	4.31	70266	3.88	91830
0.35	3.9	4.25	chr2.trna1747-GlyGCC	chr2.trna1747-GlyGCC	tRNA	30	3.58	84594	4.39	77700	3.62	74664	4.04	82374	4.53	82194	4.35	72996	4.31	70266	3.88	91830
0.35	3.9	4.25	chr1.trna699-GlyGCC	chr1.trna699-GlyGCC	tRNA	30	3.58	84594	4.39	77700	3.62	74664	4.04	82374	4.53	82194	4.35	72996	4.31	70266	3.88	91830
0.35	3.9	4.25	chr13.trna110-GlyGCC	chr13.trna110-GlyGCC	tRNA	30	3.58	84594	4.39	77700	3.62	74664	4.04	82374	4.53	82194	4.35	72996	4.31	70266	3.88	91830
0.35	3.9	4.25	chr8.trna892-GlyGCC	chr8.trna892-GlyGCC	tRNA	30	3.58	84594	4.39	77700	3.62	74664	4.04	82374	4.53	82194	4.35	72996	4.31	70266	3.88	91830
0.35	3.9	4.25	chr11.trna1819-GlyGCC	chr11.trna1819-GlyGCC	tRNA	30	3.58	84594	4.39	77700	3.62	74664	4.04	82374	4.53	82194	4.35	72996	4.31	70266	3.88	91830
0.23	3.98	4.21	chr8.trna562-GlyGCC	chr8.trna562-GlyGCC	tRNA	26	3.65	84744	4.22	78246	3.83	74814	4.23	82692	4.29	82632	4.02	73368	4.31	70626	4.21	91878
0.22	3.97	4.2	chr8.trna892-GlyGCC	chr8.trna892-GlyGCC	tRNA	26	3.64	84942	4.22	78270	3.82	75132	4.23	82782	4.28	82830	4	73602	4.3	70728	4.19	92412
0.22	3.97	4.2	chr8.trna891-GlyGCC	chr8.trna891-GlyGCC	tRNA	26	3.64	84942	4.22	78270	3.82	75132	4.23	82782	4.28	82830	4	73602	4.3	70728	4.19	92412
0.22	3.97	4.2	chr1.trna699-GlyGCC	chr1.trna699-GlyGCC	tRNA	26	3.64	84942	4.22	78270	3.82	75132	4.23	82782	4.28	82830	4	73602	4.3	70728	4.19	92412
0.22	3.97	4.2	chr2.trna1747-GlyGCC	chr2.trna1747-GlyGCC	tRNA	26	3.64	84942	4.22	78270	3.82	75132	4.23	82782	4.28	82830	4	73602	4.3	70728	4.19	92412
0.22	3.97	4.2	chr1.trna1400-GlyGCC	chr1.trna1400-GlyGCC	tRNA	26	3.64	84942	4.22	78270	3.82	75132	4.23	82782	4.28	82830	4	73602	4.3	70728	4.19	92412
0.22	3.97	4.2	chr13.trna77-GlyGCC	chr13.trna77-GlyGCC	tRNA	26	3.64	84942	4.22	78270	3.82	75132	4.23	82782	4.28	82830	4	73602	4.3	70728	4.19	92412
0.22	3.97	4.2	chr3.trna878-GlyGCC	chr3.trna878-GlyGCC	tRNA	26	3.64	84942	4.22	78270	3.82	75132	4.23	82782	4.28	82830	4	73602	4.3	70728	4.19	92412
0.22	3.97	4.2	chr11.trna1819-GlyGCC	chr11.trna1819-GlyGCC	tRNA	26	3.64	84942	4.22	78270	3.82	75132	4.23	82782	4.28	82830	4	73602	4.3	70728	4.19	92412
0.22	3.97	4.2	chr13.trna110-GlyGCC	chr13.trna110-GlyGCC	tRNA	26	3.64	84942	4.22	78270	3.82	75132	4.23	82782	4.28	82830	4	73602	4.3	70728	4.19	92412
3.22	0.97	4.19	chr8.trna562-GlyGCC	chr8.trna562-GlyGCC	tRNA	39	1.28	7974	1.09	4968	0.8	6720	0.67	6306	4.5	4266	5.59	3648	2.81	3846	4.01	5838
2.36	1.8	4.17	chr3.trna755-GlyCCC	chr3.trna755-GlyCCC	tRNA	26	0.79	756	3.23	186	0.84	714	5.26	342	6.45	186	4.55	132	5	120	2.82	426
0.88	3.29	4.17	chr8.trna562-GlyGCC	chr8.trna562-GlyGCC	tRNA	35	3.15	84744	3.48	78480	3.25	74592	3.29	82890	4.34	82704	4	73566	4.04	70758	4.27	91578
2.36	1.8	4.17	chr3.trna287-GlyCCC	chr3.trna287-GlyCCC	tRNA	26	0.79	756	3.23	186	0.84	714	5.26	342	6.45	186	4.55	132	5	120	2.82	426
0.88	3.28	4.16	chr1.trna699-GlyGCC	chr1.trna699-GlyGCC	tRNA	35	3.14	84954	3.48	78504	3.24	74904	3.28	82986	4.33	82902	3.98	73800	4.04	70860	4.25	92112
0.88	3.28	4.16	chr13.trna77-GlyGCC	chr13.trna77-GlyGCC	tRNA	35	3.14	84954	3.48	78504	3.24	74904	3.28	82986	4.33	82902	3.98	73800	4.04	70860	4.25	92112
0.88	3.28	4.16	chr8.trna892-GlyGCC	chr8.trna892-GlyGCC	tRNA	35	3.14	84954	3.48	78504	3.24	74904	3.28	82986	4.33	82902	3.98	73800	4.04	70860	4.25	92112
0.88	3.28	4.16	chr11.trna1819-GlyGCC	chr11.trna1819-GlyGCC	tRNA	35	3.14	84954	3.48	78504	3.24	74904	3.28	82986	4.33	82902	3.98	73800	4.04	70860	4.25	92112
0.88	3.28	4.16	chr8.trna891-GlyGCC	chr8.trna891-GlyGCC	tRNA	35	3.14	84954	3.48	78504	3.24	74904	3.28	82986	4.33	82902	3.98	73800	4.04	70860	4.25	92112
0.88	3.28	4.16	chr2.trna1747-GlyGCC	chr2.trna1747-GlyGCC	tRNA	35	3.14	84954	3.48	78504	3.24	74904	3.28	82986	4.33	82902	3.98	73800	4.04	70860	4.25	92112
0.88	3.28	4.16	chr13.trna110-GlyGCC	chr13.trna110-GlyGCC	tRNA	35	3.14	84954	3.48	78504	3.24	74904	3.28	82986	4.33	82902	3.98	73800	4.04	70860	4.25	92112
0.88	3.28	4.16	chr1.trna1400-GlyGCC	chr1.trna1400-GlyGCC	tRNA	35	3.14	84954	3.48	78504	3.24	74904	3.28	82986	4.33	82902	3.98	73800	4.04	70860	4.25	92112
0.88	3.28	4.16	chr3.trna878-GlyGCC	chr3.trna878-GlyGCC	tRNA	35	3.14	84954	3.48	78504	3.24	74904	3.28	82986	4.33	82902	3.98	73800	4.04	70860	4.25	92112
3.28	0.85	4.13	chr3.trna754-GluTTC	chr3.trna754-GluTTC	tRNA	42	0.85	9858	0.74	2448	0.91	7908	0.8	3006	3.65	822	0	372	0.95	630	5.34	3258
3.28	0.85	4.13	chr1.trna709-GluCTC	chr1.trna709-GluCTC	tRNA	42	0.85	9858	0.74	2448	0.91	7908	0.8	3006	3.65	822	0	372	0.95	630	5.34	3258
3.28	0.85	4.13	chr1.trna1004-GluCTC	chr1.trna1004-GluCTC	tRNA	42	0.85	9858	0.74	2448	0.91	7908	0.8	3006	3.65	822	0	372	0.95	630	5.34	3258
3.28	0.85	4.13	chr1.trna1007-GluCTC	chr1.trna1007-GluCTC	tRNA	42	0.85	9858	0.74	2448	0.91	7908	0.8	3006	3.65	822	0	372	0.95	630	5.34	3258
3.28	0.85	4.13	chr13.trna1013-GluCTC	chr13.trna1013-GluCTC	tRNA	42	0.85	9858	0.74	2448	0.91	7908	0.8	3006	3.65	822	0	372	0.95	630	5.34	3258
3.28	0.85	4.13	chr17.trna719-GluCTC	chr17.trna719-GluCTC	tRNA	42	0.85	9858	0.74	2448	0.91	7908	0.8	3006	3.65	822	0	372	0.95	630	5.34	3258
3.28	0.85	4.13	chr1.trna1010-GluCTC	chr1.trna1010-GluCTC	tRNA	42	0.85	9858	0.74	2448	0.91	7908	0.8	3006	3.65	822	0	372	0.95	630	5.34	3258
3.28	0.85	4.13	chr3.trna745-GluCTC	chr3.trna745-GluCTC	tRNA	42	0.85	9858	0.74	2448	0.91	7908	0.8	3006	3.65	822	0	372	0.95	630	5.34	3258
3.28	0.85	4.13	chr3.trna303-GluCTC	chr3.trna303-GluCTC	tRNA	42	0.85	9858	0.74	2448	0.91	7908	0.8	3006	3.65	822	0	372	0.95	630	5.34	3258
3.28	0.85	4.13	chr11.trna1912-GluCTC	chr11.trna1912-GluCTC	tRNA	42	0.85	9858	0.74	2448	0.91	7908	0.8	3006	3.65	822	0	372	0.95	630	5.34	3258
3.28	0.85	4.13	chr3.trna286-GluTTC	chr3.trna286-GluTTC	tRNA	42	0.85	9858	0.74	2448	0.91	7908	0.8	3006	3.65	822	0	372	0.95	630	5.34	3258
3.28	0.85	4.13	chr10.trna90-GluCTC	chr10.trna90-GluCTC	tRNA	42	0.85	9858	0.74	2448	0.91	7908	0.8	3006	3.65	822	0	372	0.95	630	5.34	3258
4	0	4	chr7.trna158-IleTAT	chr7.trna158-IleTAT	tRNA	67	0	90	0	36	0	108	0	48	0	36	0	24	0	18	8.33	72
3.53	0	3.53	chr13.trna964-LeuCAG	chr13.trna964-LeuCAG	tRNA	42	0	426	0	72	0	312	0	150	5	120	10	60	3.23	186	0	144
3.53	0	3.53	chr8.trna1013-LeuCAG	chr8.trna1013-LeuCAG	tRNA	42	0	426	0	72	0	312	0	150	5	120	10	60	3.23	186	0	144
3.53	0	3.53	chr1.trna698-LeuCAG	chr1.trna698-LeuCAG	tRNA	42	0	426	0	72	0	312	0	150	5	120	10	60	3.23	186	0	144
3.53	0	3.53	chr1.trna701-LeuCAG	chr1.trna701-LeuCAG	tRNA	42	0	426	0	72	0	312	0	150	5	120	10	60	3.23	186	0	144
3.53	0	3.53	chr1.trna705-LeuCAG	chr1.trna705-LeuCAG	tRNA	42	0	426	0	72	0	312	0	150	5	120	10	60	3.23	186	0	144
3.53	0	3.53	chr1.trna703-LeuCAG	chr1.trna703-LeuCAG	tRNA	42	0	426	0	72	0	312	0	150	5	120	10	60	3.23	186	0	144
3.53	0	3.53	chr8.trna416-LeuCAG	chr8.trna416-LeuCAG	tRNA	42	0	426	0	72	0	312	0	150	5	120	10	60	3.23	186	0	144
3.53	0	3.53	chr1.trna1001-LeuCAG	chr1.trna1001-LeuCAG	tRNA	42	0	426	0	72	0	312	0	150	5	120	10	60	3.23	186	0	144
-0.22	3.68	3.46	chr3.trna752-GlyCCC	chr3.trna752-GlyCCC	tRNA	2	3.63	6108	2.36	5094	4.07	5904	4.41	6672	3.39	4962	3.89	4470	3.58	4530	3.09	5436
0.63	2.82	3.45	chr3.trna282-GlyCCC	chr3.trna282-GlyCCC	tRNA	2	2.56	4212	1.91	4710	3.51	3936	3.39	4782	3.51	4956	3.33	4866	4.18	4878	2.82	5310
3.07	0.29	3.36	chr3.trna752-GlyCCC	chr3.trna752-GlyCCC	tRNA	39	0	612	1.85	324	0	642	0	504	0	216	9.52	126	5.56	108	2.27	264
2.44	0.89	3.33	chr3.trna2-LysCTT	chr3.trna2-LysCTT	tRNA	2	1.18	510	0	108	1.18	510	0	216	11.11	54	0	18	0	12	0	96
-0.49	3.81	3.32	chr3.trna754-GluTTC	chr3.trna754-GluTTC	tRNA	4	3.86	10248	2.88	2502	3.95	8352	4.01	3288	3.29	2370	2.35	1278	4.35	1794	3.25	7014
-0.49	3.81	3.32	chr3.trna745-GluCTC	chr3.trna745-GluCTC	tRNA	4	3.86	10248	2.88	2502	3.95	8352	4.01	3288	3.29	2370	2.35	1278	4.35	1794	3.25	7014
-0.49	3.81	3.32	chr1.trna1004-GluCTC	chr1.trna1004-GluCTC	tRNA	4	3.86	10248	2.88	2502	3.95	8352	4.01	3288	3.29	2370	2.35	1278	4.35	1794	3.25	7014
-0.49	3.81	3.32	chr1.trna1010-GluCTC	chr1.trna1010-GluCTC	tRNA	4	3.86	10248	2.88	2502	3.95	8352	4.01	3288	3.29	2370	2.35	1278	4.35	1794	3.25	7014
-0.49	3.81	3.32	chr17.trna719-GluCTC	chr17.trna719-GluCTC	tRNA	4	3.86	10248	2.88	2502	3.95	8352	4.01	3288	3.29	2370	2.35	1278	4.35	1794	3.25	7014
-0.49	3.81	3.32	chr3.trna286-GluTTC	chr3.trna286-GluTTC	tRNA	4	3.86	10248	2.88	2502	3.95	8352	4.01	3288	3.29	2370	2.35	1278	4.35	1794	3.25	7014
-0.49	3.81	3.32	chr1.trna1007-GluCTC	chr1.trna1007-GluCTC	tRNA	4	3.86	10248	2.88	2502	3.95	8352	4.01	3288	3.29	2370	2.35	1278	4.35	1794	3.25	7014
-0.49	3.81	3.32	chr3.trna303-GluCTC	chr3.trna303-GluCTC	tRNA	4	3.86	10248	2.88	2502	3.95	8352	4.01	3288	3.29	2370	2.35	1278	4.35	1794	3.25	7014
-0.49	3.81	3.32	chr11.trna1912-GluCTC	chr11.trna1912-GluCTC	tRNA	4	3.86	10248	2.88	2502	3.95	8352	4.01	3288	3.29	2370	2.35	1278	4.35	1794	3.25	7014
-0.49	3.81	3.32	chr10.trna90-GluCTC	chr10.trna90-GluCTC	tRNA	4	3.86	10248	2.88	2502	3.95	8352	4.01	3288	3.29	2370	2.35	1278	4.35	1794	3.25	7014
-0.49	3.81	3.32	chr1.trna709-GluCTC	chr1.trna709-GluCTC	tRNA	4	3.86	10248	2.88	2502	3.95	8352	4.01	3288	3.29	2370	2.35	1278	4.35	1794	3.25	7014
-0.49	3.81	3.32	chr13.trna1013-GluCTC	chr13.trna1013-GluCTC	tRNA	4	3.86	10248	2.88	2502	3.95	8352	4.01	3288	3.29	2370	2.35	1278	4.35	1794	3.25	7014
-0.45	3.75	3.3	chr1.trna706-GlyGCC	chr1.trna706-GlyGCC	tRNA	2	3.83	5796	3.27	4410	3.78	5394	4.05	5334	3.65	7572	2.89	6018	3.13	5556	3.41	7752
-0.45	3.75	3.3	chr1.trna702-GlyGCC	chr1.trna702-GlyGCC	tRNA	2	3.83	5796	3.27	4410	3.78	5394	4.05	5334	3.65	7572	2.89	6018	3.13	5556	3.41	7752
-0.45	3.75	3.3	chr1.trna704-GlyGCC	chr1.trna704-GlyGCC	tRNA	2	3.83	5796	3.27	4410	3.78	5394	4.05	5334	3.65	7572	2.89	6018	3.13	5556	3.41	7752
1.12	2.03	3.15	chr4.trna67-GlyCCC	chr4.trna67-GlyCCC	tRNA	31	2.01	894	1	600	1.27	948	3.68	816	4.27	702	2.63	456	3.54	678	2.16	834
-0.2	3.34	3.14	chr8.trna562-GlyGCC	chr8.trna562-GlyGCC	tRNA	13	3.33	84522	3.3	78204	3.33	74718	3.38	82704	3.16	82800	3.18	73560	3.11	70980	3.1	91818
-0.2	3.33	3.13	chr1.trna1400-GlyGCC	chr1.trna1400-GlyGCC	tRNA	13	3.33	84714	3.3	78228	3.32	75048	3.38	82794	3.15	82998	3.17	73794	3.11	71082	3.09	92322
-0.2	3.33	3.13	chr8.trna891-GlyGCC	chr8.trna891-GlyGCC	tRNA	13	3.33	84714	3.3	78228	3.32	75048	3.38	82794	3.15	82998	3.17	73794	3.11	71082	3.09	92322
-0.2	3.33	3.13	chr13.trna110-GlyGCC	chr13.trna110-GlyGCC	tRNA	13	3.33	84714	3.3	78228	3.32	75048	3.38	82794	3.15	82998	3.17	73794	3.11	71082	3.09	92322
-0.2	3.33	3.13	chr3.trna878-GlyGCC	chr3.trna878-GlyGCC	tRNA	13	3.33	84714	3.3	78228	3.32	75048	3.38	82794	3.15	82998	3.17	73794	3.11	71082	3.09	92322
-0.2	3.33	3.13	chr11.trna1819-GlyGCC	chr11.trna1819-GlyGCC	tRNA	13	3.33	84714	3.3	78228	3.32	75048	3.38	82794	3.15	82998	3.17	73794	3.11	71082	3.09	92322
-0.2	3.33	3.13	chr13.trna77-GlyGCC	chr13.trna77-GlyGCC	tRNA	13	3.33	84714	3.3	78228	3.32	75048	3.38	82794	3.15	82998	3.17	73794	3.11	71082	3.09	92322
-0.2	3.33	3.13	chr2.trna1747-GlyGCC	chr2.trna1747-GlyGCC	tRNA	13	3.33	84714	3.3	78228	3.32	75048	3.38	82794	3.15	82998	3.17	73794	3.11	71082	3.09	92322
-0.2	3.33	3.13	chr1.trna699-GlyGCC	chr1.trna699-GlyGCC	tRNA	13	3.33	84714	3.3	78228	3.32	75048	3.38	82794	3.15	82998	3.17	73794	3.11	71082	3.09	92322
-0.2	3.33	3.13	chr8.trna892-GlyGCC	chr8.trna892-GlyGCC	tRNA	13	3.33	84714	3.3	78228	3.32	75048	3.38	82794	3.15	82998	3.17	73794	3.11	71082	3.09	92322
2.22	0.91	3.12	chr13.trna1001-IleAAT	chr13.trna1001-IleAAT	tRNA	26	0.86	696	0	84	0	414	4.76	126	14.29	42	0	6	0	6	0	138
2.22	0.91	3.12	chr11.trna1823-IleAAT	chr11.trna1823-IleAAT	tRNA	26	0.86	696	0	84	0	414	4.76	126	14.29	42	0	6	0	6	0	138
2.22	0.91	3.12	chr11.trna393-IleAAT	chr11.trna393-IleAAT	tRNA	26	0.86	696	0	84	0	414	4.76	126	14.29	42	0	6	0	6	0	138
3.12	0	3.12	chr13.trna102-AlaAGC	chr13.trna102-AlaAGC	tRNA	13	0	72	0	6	0	12	0	18	0	18	0	48	0	24	5.88	102
2.22	0.91	3.12	chr12.trna476-IleAAT	chr12.trna476-IleAAT	tRNA	26	0.86	696	0	84	0	414	4.76	126	14.29	42	0	6	0	6	0	138
2.22	0.91	3.12	chr13.trna92-IleAAT	chr13.trna92-IleAAT	tRNA	26	0.86	696	0	84	0	414	4.76	126	14.29	42	0	6	0	6	0	138
3.12	0	3.12	chr19.trna8-AlaAGC	chr19.trna8-AlaAGC	tRNA	13	0	72	0	6	0	12	0	18	0	18	0	48	0	24	5.88	102
2.22	0.91	3.12	chr13.trna1002-IleAAT	chr13.trna1002-IleAAT	tRNA	26	0.86	696	0	84	0	414	4.76	126	14.29	42	0	6	0	6	0	138
2.22	0.91	3.12	chr13.trna968-IleAAT	chr13.trna968-IleAAT	tRNA	26	0.86	696	0	84	0	414	4.76	126	14.29	42	0	6	0	6	0	138
2.22	0.91	3.12	chr13.trna980-IleAAT	chr13.trna980-IleAAT	tRNA	26	0.86	696	0	84	0	414	4.76	126	14.29	42	0	6	0	6	0	138
0.78	2.33	3.11	chr3.trna282-GlyCCC	chr3.trna282-GlyCCC	tRNA	35	2.26	5046	2.8	5148	2.01	4488	2.21	5424	2.14	5328	3.51	5130	2.81	5118	3.88	6030
0.65	2.4	3.05	chr4.trna1308-GlyGCC	chr4.trna1308-GlyGCC	tRNA	35	2.64	7278	2.54	7566	1.9	6312	2.45	7602	3.19	7902	2.62	7554	3.38	8532	2.98	8850
-3.22	6.25	3.03	chr5.trna1610-AspGTC	chr5.trna1610-AspGTC	tRNA	31	16.67	36	0	12	0	36	0	12	0	24	0	24	20	30	0	120
0.12	2.84	2.97	chr1.trna702-GlyGCC	chr1.trna702-GlyGCC	tRNA	34	2.96	18018	3.28	10794	2.29	15738	2.99	12624	2.91	16074	2.78	12726	2.64	10674	3.3	20172
0.12	2.84	2.97	chr1.trna704-GlyGCC	chr1.trna704-GlyGCC	tRNA	34	2.96	18018	3.28	10794	2.29	15738	2.99	12624	2.91	16074	2.78	12726	2.64	10674	3.3	20172
0.12	2.84	2.97	chr1.trna706-GlyGCC	chr1.trna706-GlyGCC	tRNA	34	2.96	18018	3.28	10794	2.29	15738	2.99	12624	2.91	16074	2.78	12726	2.64	10674	3.3	20172
0.1	2.85	2.96	chr8.trna562-GlyGCC	chr8.trna562-GlyGCC	tRNA	28	2.69	84552	2.9	78078	2.68	74646	3.14	82536	3.11	82368	2.59	73320	2.9	70608	3.16	91512
0.1	2.85	2.95	chr13.trna110-GlyGCC	chr13.trna110-GlyGCC	tRNA	28	2.68	84762	2.9	78102	2.67	74958	3.14	82626	3.11	82566	2.59	73554	2.89	70710	3.15	92040
0.1	2.85	2.95	chr8.trna892-GlyGCC	chr8.trna892-GlyGCC	tRNA	28	2.68	84762	2.9	78102	2.67	74958	3.14	82626	3.11	82566	2.59	73554	2.89	70710	3.15	92040
0.1	2.85	2.95	chr8.trna891-GlyGCC	chr8.trna891-GlyGCC	tRNA	28	2.68	84762	2.9	78102	2.67	74958	3.14	82626	3.11	82566	2.59	73554	2.89	70710	3.15	92040
0.1	2.85	2.95	chr11.trna1819-GlyGCC	chr11.trna1819-GlyGCC	tRNA	28	2.68	84762	2.9	78102	2.67	74958	3.14	82626	3.11	82566	2.59	73554	2.89	70710	3.15	92040
0.2	2.75	2.95	chr1.trna702-GlyGCC	chr1.trna702-GlyGCC	tRNA	31	2.63	18048	3.14	10716	2.44	15708	2.96	12576	3.1	16068	3.08	12678	2.87	10656	2.78	20262
0.2	2.75	2.95	chr1.trna704-GlyGCC	chr1.trna704-GlyGCC	tRNA	31	2.63	18048	3.14	10716	2.44	15708	2.96	12576	3.1	16068	3.08	12678	2.87	10656	2.78	20262
0.1	2.85	2.95	chr1.trna699-GlyGCC	chr1.trna699-GlyGCC	tRNA	28	2.68	84762	2.9	78102	2.67	74958	3.14	82626	3.11	82566	2.59	73554	2.89	70710	3.15	92040
0.1	2.85	2.95	chr1.trna1400-GlyGCC	chr1.trna1400-GlyGCC	tRNA	28	2.68	84762	2.9	78102	2.67	74958	3.14	82626	3.11	82566	2.59	73554	2.89	70710	3.15	92040
0.1	2.85	2.95	chr3.trna878-GlyGCC	chr3.trna878-GlyGCC	tRNA	28	2.68	84762	2.9	78102	2.67	74958	3.14	82626	3.11	82566	2.59	73554	2.89	70710	3.15	92040
0.1	2.85	2.95	chr2.trna1747-GlyGCC	chr2.trna1747-GlyGCC	tRNA	28	2.68	84762	2.9	78102	2.67	74958	3.14	82626	3.11	82566	2.59	73554	2.89	70710	3.15	92040
0.1	2.85	2.95	chr13.trna77-GlyGCC	chr13.trna77-GlyGCC	tRNA	28	2.68	84762	2.9	78102	2.67	74958	3.14	82626	3.11	82566	2.59	73554	2.89	70710	3.15	92040
0.2	2.75	2.95	chr1.trna706-GlyGCC	chr1.trna706-GlyGCC	tRNA	31	2.63	18048	3.14	10716	2.44	15708	2.96	12576	3.1	16068	3.08	12678	2.87	10656	2.78	20262
0.91	2.03	2.94	chr3.trna2-LysCTT	chr3.trna2-LysCTT	tRNA	4	2.2	546	0	120	2.08	576	2.56	234	0	54	0	18	0	12	5	120
2.28	0.66	2.94	chr13.trna64-GlnCTG	chr13.trna64-GlnCTG	tRNA	40	0	252	0	84	1.35	444	0	126	0	108	0	42	0	24	5.13	234
2.94	0	2.94	chr6.trna107-ArgCCT	chr6.trna107-ArgCCT	tRNA	31	0	276	0	48	0	162	0	24	0	24	0	66	0	102	5.56	216
0.44	2.5	2.94	chr9.trna342-GlnCTG	chr9.trna342-GlnCTG	tRNA	34	0	264	14.29	84	1.27	474	4.35	138	0	102	0	36	0	24	4.88	246
2.28	0.66	2.94	chr13.trna87-GlnCTG	chr13.trna87-GlnCTG	tRNA	40	0	252	0	84	1.35	444	0	126	0	108	0	42	0	24	5.13	234
2.94	0	2.94	chr11.trna1234-ArgCCT	chr11.trna1234-ArgCCT	tRNA	31	0	276	0	48	0	162	0	24	0	24	0	66	0	102	5.56	216
0.44	2.5	2.94	chr13.trna87-GlnCTG	chr13.trna87-GlnCTG	tRNA	34	0	264	14.29	84	1.27	474	4.35	138	0	102	0	36	0	24	4.88	246
0.44	2.5	2.94	chr11.trna1817-GlnCTG	chr11.trna1817-GlnCTG	tRNA	34	0	264	14.29	84	1.27	474	4.35	138	0	102	0	36	0	24	4.88	246
2.28	0.66	2.94	chr11.trna1493-GlnTTG	chr11.trna1493-GlnTTG	tRNA	40	0	252	0	84	1.35	444	0	126	0	108	0	42	0	24	5.13	234
2.28	0.66	2.94	chr13.trna987-GlnCTG	chr13.trna987-GlnCTG	tRNA	40	0	252	0	84	1.35	444	0	126	0	108	0	42	0	24	5.13	234
0.44	2.5	2.94	chr13.trna987-GlnCTG	chr13.trna987-GlnCTG	tRNA	34	0	264	14.29	84	1.27	474	4.35	138	0	102	0	36	0	24	4.88	246
2.28	0.66	2.94	chr13.trna114-GlnTTG	chr13.trna114-GlnTTG	tRNA	40	0	252	0	84	1.35	444	0	126	0	108	0	42	0	24	5.13	234
2.94	0	2.94	chr11.trna1022-ArgCCT	chr11.trna1022-ArgCCT	tRNA	31	0	276	0	48	0	162	0	24	0	24	0	66	0	102	5.56	216
0.44	2.5	2.94	chr3.trna753-GlnCTG	chr3.trna753-GlnCTG	tRNA	34	0	264	14.29	84	1.27	474	4.35	138	0	102	0	36	0	24	4.88	246
2.28	0.66	2.94	chr13.trna113-GlnTTG	chr13.trna113-GlnTTG	tRNA	40	0	252	0	84	1.35	444	0	126	0	108	0	42	0	24	5.13	234
2.94	0	2.94	chrX.trna321-ArgCCT	chrX.trna321-ArgCCT	tRNA	31	0	276	0	48	0	162	0	24	0	24	0	66	0	102	5.56	216
0.44	2.5	2.94	chr13.trna64-GlnCTG	chr13.trna64-GlnCTG	tRNA	34	0	264	14.29	84	1.27	474	4.35	138	0	102	0	36	0	24	4.88	246
0.44	2.5	2.94	chr13.trna994-GlnCTG	chr13.trna994-GlnCTG	tRNA	34	0	264	14.29	84	1.27	474	4.35	138	0	102	0	36	0	24	4.88	246
2.28	0.66	2.94	chr3.trna756-GlnCTG	chr3.trna756-GlnCTG	tRNA	40	0	252	0	84	1.35	444	0	126	0	108	0	42	0	24	5.13	234
2.28	0.66	2.94	chr11.trna1817-GlnCTG	chr11.trna1817-GlnCTG	tRNA	40	0	252	0	84	1.35	444	0	126	0	108	0	42	0	24	5.13	234
2.28	0.66	2.94	chr13.trna994-GlnCTG	chr13.trna994-GlnCTG	tRNA	40	0	252	0	84	1.35	444	0	126	0	108	0	42	0	24	5.13	234
0.44	2.5	2.94	chr3.trna297-GlnCTG	chr3.trna297-GlnCTG	tRNA	34	0	264	14.29	84	1.27	474	4.35	138	0	102	0	36	0	24	4.88	246
2.28	0.66	2.94	chr3.trna753-GlnCTG	chr3.trna753-GlnCTG	tRNA	40	0	252	0	84	1.35	444	0	126	0	108	0	42	0	24	5.13	234
0.44	2.5	2.94	chr3.trna756-GlnCTG	chr3.trna756-GlnCTG	tRNA	34	0	264	14.29	84	1.27	474	4.35	138	0	102	0	36	0	24	4.88	246
2.28	0.66	2.94	chr3.trna297-GlnCTG	chr3.trna297-GlnCTG	tRNA	40	0	252	0	84	1.35	444	0	126	0	108	0	42	0	24	5.13	234
2.28	0.66	2.94	chr9.trna342-GlnCTG	chr9.trna342-GlnCTG	tRNA	40	0	252	0	84	1.35	444	0	126	0	108	0	42	0	24	5.13	234
1.69	1.2	2.9	chr9.trna342-GlnCTG	chr9.trna342-GlnCTG	tRNA	27	2.17	276	0	84	1.2	498	0	138	5.88	102	0	36	0	24	2.38	252
1.69	1.2	2.9	chr13.trna987-GlnCTG	chr13.trna987-GlnCTG	tRNA	27	2.17	276	0	84	1.2	498	0	138	5.88	102	0	36	0	24	2.38	252
1.69	1.2	2.9	chr3.trna753-GlnCTG	chr3.trna753-GlnCTG	tRNA	27	2.17	276	0	84	1.2	498	0	138	5.88	102	0	36	0	24	2.38	252
1.69	1.2	2.9	chr13.trna113-GlnTTG	chr13.trna113-GlnTTG	tRNA	27	2.17	276	0	84	1.2	498	0	138	5.88	102	0	36	0	24	2.38	252
1.69	1.2	2.9	chr11.trna1493-GlnTTG	chr11.trna1493-GlnTTG	tRNA	27	2.17	276	0	84	1.2	498	0	138	5.88	102	0	36	0	24	2.38	252
1.69	1.2	2.9	chr3.trna756-GlnCTG	chr3.trna756-GlnCTG	tRNA	27	2.17	276	0	84	1.2	498	0	138	5.88	102	0	36	0	24	2.38	252
1.69	1.2	2.9	chr3.trna297-GlnCTG	chr3.trna297-GlnCTG	tRNA	27	2.17	276	0	84	1.2	498	0	138	5.88	102	0	36	0	24	2.38	252
1.69	1.2	2.9	chr13.trna64-GlnCTG	chr13.trna64-GlnCTG	tRNA	27	2.17	276	0	84	1.2	498	0	138	5.88	102	0	36	0	24	2.38	252
1.69	1.2	2.9	chr11.trna1817-GlnCTG	chr11.trna1817-GlnCTG	tRNA	27	2.17	276	0	84	1.2	498	0	138	5.88	102	0	36	0	24	2.38	252
1.69	1.2	2.9	chr13.trna87-GlnCTG	chr13.trna87-GlnCTG	tRNA	27	2.17	276	0	84	1.2	498	0	138	5.88	102	0	36	0	24	2.38	252
1.69	1.2	2.9	chr13.trna994-GlnCTG	chr13.trna994-GlnCTG	tRNA	27	2.17	276	0	84	1.2	498	0	138	5.88	102	0	36	0	24	2.38	252
1.69	1.2	2.9	chr13.trna114-GlnTTG	chr13.trna114-GlnTTG	tRNA	27	2.17	276	0	84	1.2	498	0	138	5.88	102	0	36	0	24	2.38	252
2.86	0	2.86	chr17.trna994-ArgCCT	chr17.trna994-ArgCCT	tRNA	35	0	204	0	60	0	138	0	66	0	78	0	102	0	138	11.76	102
0.42	2.36	2.78	chr11.trna791-CysGCA	chr11.trna791-CysGCA	tRNA	11	2.27	1056	2.47	486	1.9	948	2.96	810	2.7	666	4.21	570	3.68	816	0.8	750
-0.25	3.03	2.78	chr3.trna284-ValCAC	chr3.trna284-ValCAC	tRNA	5	3.62	5628	0	450	3.09	6414	0	774	2.86	420	0	114	0	108	3.23	1302
-0.25	3.03	2.78	chr13.trna91-ValCAC	chr13.trna91-ValCAC	tRNA	5	3.62	5628	0	450	3.09	6414	0	774	2.86	420	0	114	0	108	3.23	1302
0.42	2.36	2.78	chr9.trna593-CysGCA	chr9.trna593-CysGCA	tRNA	11	2.27	1056	2.47	486	1.9	948	2.96	810	2.7	666	4.21	570	3.68	816	0.8	750
0.42	2.36	2.78	chr17.trna457-CysGCA	chr17.trna457-CysGCA	tRNA	11	2.27	1056	2.47	486	1.9	948	2.96	810	2.7	666	4.21	570	3.68	816	0.8	750
-0.25	3.03	2.78	chr6.trna10-ValCAC	chr6.trna10-ValCAC	tRNA	5	3.62	5628	0	450	3.09	6414	0	774	2.86	420	0	114	0	108	3.23	1302
0.42	2.36	2.78	chr6.trna157-CysGCA	chr6.trna157-CysGCA	tRNA	11	2.27	1056	2.47	486	1.9	948	2.96	810	2.7	666	4.21	570	3.68	816	0.8	750
0.42	2.36	2.78	chr11.trna1433-CysGCA	chr11.trna1433-CysGCA	tRNA	11	2.27	1056	2.47	486	1.9	948	2.96	810	2.7	666	4.21	570	3.68	816	0.8	750
0.42	2.36	2.78	chr11.trna1432-CysGCA	chr11.trna1432-CysGCA	tRNA	11	2.27	1056	2.47	486	1.9	948	2.96	810	2.7	666	4.21	570	3.68	816	0.8	750
0.42	2.36	2.78	chr11.trna1442-CysGCA	chr11.trna1442-CysGCA	tRNA	11	2.27	1056	2.47	486	1.9	948	2.96	810	2.7	666	4.21	570	3.68	816	0.8	750
-0.25	3.03	2.78	chr13.trna966-ValCAC	chr13.trna966-ValCAC	tRNA	5	3.62	5628	0	450	3.09	6414	0	774	2.86	420	0	114	0	108	3.23	1302
-0.25	3.03	2.78	chr11.trna204-ValCAC	chr11.trna204-ValCAC	tRNA	5	3.62	5628	0	450	3.09	6414	0	774	2.86	420	0	114	0	108	3.23	1302
-0.25	3.03	2.78	chr1.trna710-ValCAC	chr1.trna710-ValCAC	tRNA	5	3.62	5628	0	450	3.09	6414	0	774	2.86	420	0	114	0	108	3.23	1302
-0.22	2.98	2.76	chr13.trna1053-LysCTT	chr13.trna1053-LysCTT	tRNA	11	3.92	2448	3.03	396	2.05	2346	2.78	648	0	192	0	18	0	18	3.5	858
-0.52	3.22	2.7	chr1.trna704-GlyGCC	chr1.trna704-GlyGCC	tRNA	13	3.55	17904	2.89	10800	3.22	15630	3.01	12564	3.28	16122	2.44	12786	2.52	10704	2.5	20172
-0.52	3.22	2.7	chr1.trna702-GlyGCC	chr1.trna702-GlyGCC	tRNA	13	3.55	17904	2.89	10800	3.22	15630	3.01	12564	3.28	16122	2.44	12786	2.52	10704	2.5	20172
-0.52	3.22	2.7	chr1.trna706-GlyGCC	chr1.trna706-GlyGCC	tRNA	13	3.55	17904	2.89	10800	3.22	15630	3.01	12564	3.28	16122	2.44	12786	2.52	10704	2.5	20172
2.67	0	2.67	chr11.trna1234-ArgCCT	chr11.trna1234-ArgCCT	tRNA	35	0	306	0	48	0	168	0	30	0	36	0	78	0	108	5.26	228
2.67	0	2.67	chr11.trna1022-ArgCCT	chr11.trna1022-ArgCCT	tRNA	35	0	306	0	48	0	168	0	30	0	36	0	78	0	108	5.26	228
2.67	0	2.67	chr6.trna107-ArgCCT	chr6.trna107-ArgCCT	tRNA	35	0	306	0	48	0	168	0	30	0	36	0	78	0	108	5.26	228
2.67	0	2.67	chrX.trna321-ArgCCT	chrX.trna321-ArgCCT	tRNA	35	0	306	0	48	0	168	0	30	0	36	0	78	0	108	5.26	228
0.13	2.53	2.66	chr3.trna282-GlyCCC	chr3.trna282-GlyCCC	tRNA	30	2.52	5244	2.84	5286	2.38	4788	2.38	5538	2.94	5718	3.19	5454	1.97	5484	2.56	6558
0.62	2.03	2.65	chr3.trna752-GlyCCC	chr3.trna752-GlyCCC	tRNA	30	2.48	8724	2.18	6342	1.86	8406	1.64	8754	3.2	6372	2.9	5382	1.98	5442	2.49	7230
0.04	2.61	2.65	chr4.trna1308-GlyGCC	chr4.trna1308-GlyGCC	tRNA	2	2.19	5748	2.27	6612	3.71	5340	2.42	6456	2.74	7002	2.63	6840	2.41	7716	2.81	7248
0.18	2.39	2.57	chr4.trna1308-GlyGCC	chr4.trna1308-GlyGCC	tRNA	31	2.08	7506	2.17	7734	2.88	6672	2.47	7758	2.68	8280	2.67	7878	2.9	8886	2.09	9492
2.56	0	2.56	chr11.trna1816-LysTTT	chr11.trna1816-LysTTT	tRNA	13	0	198	0	6	0	162	0	48	0	48	0	24	0	6	3.85	156
-0.94	3.5	2.56	chr8.trna320-LysTTT	chr8.trna320-LysTTT	tRNA	2	3.37	534	7.14	84	2.99	402	3.33	180	0	66	0	6	0	30	4.55	132
2.56	0	2.56	chr7.trna1280-LysTTT	chr7.trna1280-LysTTT	tRNA	13	0	198	0	6	0	162	0	48	0	48	0	24	0	6	3.85	156
2.56	0	2.56	chr13.trna1012-LysTTT	chr13.trna1012-LysTTT	tRNA	13	0	198	0	6	0	162	0	48	0	48	0	24	0	6	3.85	156
2.56	0	2.56	chr1.trna1192-LysTTT	chr1.trna1192-LysTTT	tRNA	13	0	198	0	6	0	162	0	48	0	48	0	24	0	6	3.85	156
2.56	0	2.56	chr1.trna485-LysTTT	chr1.trna485-LysTTT	tRNA	13	0	198	0	6	0	162	0	48	0	48	0	24	0	6	3.85	156
2.56	0	2.56	chr19.trna641-LysTTT	chr19.trna641-LysTTT	tRNA	13	0	198	0	6	0	162	0	48	0	48	0	24	0	6	3.85	156
2.56	0	2.56	chr19.trna107-LysTTT	chr19.trna107-LysTTT	tRNA	13	0	198	0	6	0	162	0	48	0	48	0	24	0	6	3.85	156
2.56	0	2.56	chr13.trna83-LysTTT	chr13.trna83-LysTTT	tRNA	13	0	198	0	6	0	162	0	48	0	48	0	24	0	6	3.85	156
-0.95	3.51	2.56	chr3.trna2-LysCTT	chr3.trna2-LysCTT	tRNA	17	3.33	720	4.55	132	4.1	732	2.04	294	0	60	0	18	0	12	4.17	144
0.22	2.29	2.51	chr2.trna511-AspGTC	chr2.trna511-AspGTC	tRNA	5	2.9	3102	2.27	792	2.3	2604	0.88	1362	2.14	2520	1.97	1218	2.01	1194	2.89	5598
1.11	1.39	2.5	chr14.trna709-LeuTAG	chr14.trna709-LeuTAG	tRNA	11	2	300	0	132	2.17	276	0	156	0	162	3.45	174	0	198	6.45	186
0.77	1.73	2.5	chr10.trna866-AspGTC	chr10.trna866-AspGTC	tRNA	29	1.81	3324	0.69	864	2.26	2658	1.21	1482	3.41	2640	1.48	2022	2.62	1830	2.38	4782
1.11	1.39	2.5	chr11.trna401-LeuTAG	chr11.trna401-LeuTAG	tRNA	11	2	300	0	132	2.17	276	0	156	0	162	3.45	174	0	198	6.45	186
0.25	2.23	2.48	chr5.trna1317-AspGTC	chr5.trna1317-AspGTC	tRNA	5	2.85	3156	2.26	798	2.2	2730	0.87	1380	2.11	2556	1.96	1224	2.01	1194	2.85	5676
0.25	2.23	2.48	chr11.trna69-AspGTC	chr11.trna69-AspGTC	tRNA	5	2.85	3156	2.26	798	2.2	2730	0.87	1380	2.11	2556	1.96	1224	2.01	1194	2.85	5676
0.25	2.23	2.48	chr1.trna707-AspGTC	chr1.trna707-AspGTC	tRNA	5	2.85	3156	2.26	798	2.2	2730	0.87	1380	2.11	2556	1.96	1224	2.01	1194	2.85	5676
0.25	2.23	2.48	chr1.trna1008-AspGTC	chr1.trna1008-AspGTC	tRNA	5	2.85	3156	2.26	798	2.2	2730	0.87	1380	2.11	2556	1.96	1224	2.01	1194	2.85	5676
0.25	2.23	2.48	chr1.trna1005-AspGTC	chr1.trna1005-AspGTC	tRNA	5	2.85	3156	2.26	798	2.2	2730	0.87	1380	2.11	2556	1.96	1224	2.01	1194	2.85	5676
0.25	2.23	2.48	chr1.trna1013-AspGTC	chr1.trna1013-AspGTC	tRNA	5	2.85	3156	2.26	798	2.2	2730	0.87	1380	2.11	2556	1.96	1224	2.01	1194	2.85	5676
0.25	2.23	2.48	chr5.trna1315-AspGTC	chr5.trna1315-AspGTC	tRNA	5	2.85	3156	2.26	798	2.2	2730	0.87	1380	2.11	2556	1.96	1224	2.01	1194	2.85	5676
0.25	2.23	2.48	chr11.trna397-AspGTC	chr11.trna397-AspGTC	tRNA	5	2.85	3156	2.26	798	2.2	2730	0.87	1380	2.11	2556	1.96	1224	2.01	1194	2.85	5676
0.25	2.23	2.48	chr13.trna991-AspGTC	chr13.trna991-AspGTC	tRNA	5	2.85	3156	2.26	798	2.2	2730	0.87	1380	2.11	2556	1.96	1224	2.01	1194	2.85	5676
0.25	2.23	2.48	chr10.trna861-AspGTC	chr10.trna861-AspGTC	tRNA	5	2.85	3156	2.26	798	2.2	2730	0.87	1380	2.11	2556	1.96	1224	2.01	1194	2.85	5676
0.25	2.23	2.48	chr13.trna84-AspGTC	chr13.trna84-AspGTC	tRNA	5	2.85	3156	2.26	798	2.2	2730	0.87	1380	2.11	2556	1.96	1224	2.01	1194	2.85	5676
0.25	2.23	2.48	chr13.trna993-AspGTC	chr13.trna993-AspGTC	tRNA	5	2.85	3156	2.26	798	2.2	2730	0.87	1380	2.11	2556	1.96	1224	2.01	1194	2.85	5676
0.25	2.23	2.48	chr1.trna1002-AspGTC	chr1.trna1002-AspGTC	tRNA	5	2.85	3156	2.26	798	2.2	2730	0.87	1380	2.11	2556	1.96	1224	2.01	1194	2.85	5676
-0.9	3.36	2.46	chr3.trna748-LysCTT	chr3.trna748-LysCTT	tRNA	2	3.39	25680	3.31	7614	3.44	26652	3.14	11652	2.1	5148	2.13	1968	1.15	1572	2.85	11580
-0.9	3.36	2.46	chr17.trna999-LysCTT	chr17.trna999-LysCTT	tRNA	2	3.39	25680	3.31	7614	3.44	26652	3.14	11652	2.1	5148	2.13	1968	1.15	1572	2.85	11580
-0.9	3.36	2.46	chr17.trna81-LysCTT	chr17.trna81-LysCTT	tRNA	2	3.39	25680	3.31	7614	3.44	26652	3.14	11652	2.1	5148	2.13	1968	1.15	1572	2.85	11580
-0.9	3.36	2.46	chr11.trna2023-LysCTT	chr11.trna2023-LysCTT	tRNA	2	3.39	25680	3.31	7614	3.44	26652	3.14	11652	2.1	5148	2.13	1968	1.15	1572	2.85	11580
-1.76	4.22	2.46	chr17.trna112-GlyCCC	chr17.trna112-GlyCCC	tRNA	4	4	27120	3.68	17436	4.57	28464	4.47	20286	1.85	6150	2.16	3888	1.96	4902	3.24	9252
-0.9	3.36	2.46	chr3.trna292-LysCTT	chr3.trna292-LysCTT	tRNA	2	3.39	25680	3.31	7614	3.44	26652	3.14	11652	2.1	5148	2.13	1968	1.15	1572	2.85	11580
-0.9	3.36	2.46	chr13.trna103-LysCTT	chr13.trna103-LysCTT	tRNA	2	3.39	25680	3.31	7614	3.44	26652	3.14	11652	2.1	5148	2.13	1968	1.15	1572	2.85	11580
-0.9	3.36	2.46	chr17.trna83-LysCTT	chr17.trna83-LysCTT	tRNA	2	3.39	25680	3.31	7614	3.44	26652	3.14	11652	2.1	5148	2.13	1968	1.15	1572	2.85	11580
-1.76	4.22	2.46	chr6.trna317-GlyCCC	chr6.trna317-GlyCCC	tRNA	4	4	27120	3.68	17436	4.57	28464	4.47	20286	1.85	6150	2.16	3888	1.96	4902	3.24	9252
1.84	0.6	2.44	chr1.trna1001-LeuCAG	chr1.trna1001-LeuCAG	tRNA	31	1.37	438	0	72	0	336	0	150	0	102	0	60	6.45	186	0	144
1.84	0.6	2.44	chr1.trna705-LeuCAG	chr1.trna705-LeuCAG	tRNA	31	1.37	438	0	72	0	336	0	150	0	102	0	60	6.45	186	0	144
1.84	0.6	2.44	chr8.trna1013-LeuCAG	chr8.trna1013-LeuCAG	tRNA	31	1.37	438	0	72	0	336	0	150	0	102	0	60	6.45	186	0	144
1.84	0.6	2.44	chr8.trna416-LeuCAG	chr8.trna416-LeuCAG	tRNA	31	1.37	438	0	72	0	336	0	150	0	102	0	60	6.45	186	0	144
1.84	0.6	2.44	chr1.trna701-LeuCAG	chr1.trna701-LeuCAG	tRNA	31	1.37	438	0	72	0	336	0	150	0	102	0	60	6.45	186	0	144
1.84	0.6	2.44	chr1.trna703-LeuCAG	chr1.trna703-LeuCAG	tRNA	31	1.37	438	0	72	0	336	0	150	0	102	0	60	6.45	186	0	144
1.84	0.6	2.44	chr1.trna698-LeuCAG	chr1.trna698-LeuCAG	tRNA	31	1.37	438	0	72	0	336	0	150	0	102	0	60	6.45	186	0	144
1.84	0.6	2.44	chr13.trna964-LeuCAG	chr13.trna964-LeuCAG	tRNA	31	1.37	438	0	72	0	336	0	150	0	102	0	60	6.45	186	0	144
0.7	1.73	2.43	chr1.trna702-GlyGCC	chr1.trna702-GlyGCC	tRNA	35	1.67	18012	1.83	10806	1.8	15702	1.67	12600	2.68	16128	2.03	12732	1.86	10668	2.8	20148
0.7	1.73	2.43	chr1.trna706-GlyGCC	chr1.trna706-GlyGCC	tRNA	35	1.67	18012	1.83	10806	1.8	15702	1.67	12600	2.68	16128	2.03	12732	1.86	10668	2.8	20148
0.7	1.73	2.43	chr1.trna704-GlyGCC	chr1.trna704-GlyGCC	tRNA	35	1.67	18012	1.83	10806	1.8	15702	1.67	12600	2.68	16128	2.03	12732	1.86	10668	2.8	20148
1.63	0.78	2.42	chr11.trna401-LeuTAG	chr11.trna401-LeuTAG	tRNA	28	1.2	498	0	252	1.33	450	0	330	2.13	282	2.13	282	3.17	378	2	300
1.63	0.78	2.42	chr14.trna709-LeuTAG	chr14.trna709-LeuTAG	tRNA	28	1.2	498	0	252	1.33	450	0	330	2.13	282	2.13	282	3.17	378	2	300
0.6	1.8	2.4	chr3.trna752-GlyCCC	chr3.trna752-GlyCCC	tRNA	35	2.19	8760	1.79	6378	1.71	8442	1.5	8790	1.89	6366	2.77	5412	1.98	5454	2.9	7242
0.63	1.75	2.38	chr8.trna320-LysTTT	chr8.trna320-LysTTT	tRNA	32	0.99	606	6.67	90	2.47	486	0	192	0	72	0	6	0	30	4.17	144
0.11	2.25	2.36	chr4.trna1308-GlyGCC	chr4.trna1308-GlyGCC	tRNA	34	2.45	7356	2.36	7614	2.06	6414	2.12	7638	2.41	7962	2.46	7572	2.32	8532	2.28	8934
0.35	1.97	2.33	chr14.trna709-LeuTAG	chr14.trna709-LeuTAG	tRNA	12	3.92	306	4.17	144	0	288	0	174	0	186	6.45	186	0	222	3.33	180
0.35	1.97	2.33	chr11.trna401-LeuTAG	chr11.trna401-LeuTAG	tRNA	12	3.92	306	4.17	144	0	288	0	174	0	186	6.45	186	0	222	3.33	180
1.29	1.01	2.3	chr7.trna969-GluCTC	chr7.trna969-GluCTC	tRNA	2	1.89	318	0	60	0	168	0	48	2.78	216	5.26	114	0	180	2.25	534
-0.69	2.97	2.28	chr4.trna67-GlyCCC	chr4.trna67-GlyCCC	tRNA	34	5.37	894	0.99	606	1.28	936	3.79	792	1.72	696	0	450	4.5	666	2.21	816
-1.78	4	2.22	chr3.trna48-ValAAC	chr3.trna48-ValAAC	tRNA	5	3.42	1404	0	150	5.41	1776	0	270	10.53	114	0	36	0	18	0	372
-1.78	4	2.22	chr11.trna208-ValAAC	chr11.trna208-ValAAC	tRNA	5	3.42	1404	0	150	5.41	1776	0	270	10.53	114	0	36	0	18	0	372
2.19	0	2.19	chr7.trna969-GluCTC	chr7.trna969-GluCTC	tRNA	34	0	342	0	54	0	162	0	54	2.7	222	0	120	3.33	180	2.08	576
-1.76	3.94	2.18	chr6.trna317-GlyCCC	chr6.trna317-GlyCCC	tRNA	2	3.98	22752	3.55	16044	4.64	23802	3.33	18576	2.57	5832	2.07	3762	1.65	4716	2.24	8310
-1.76	3.94	2.18	chr17.trna112-GlyCCC	chr17.trna112-GlyCCC	tRNA	2	3.98	22752	3.55	16044	4.64	23802	3.33	18576	2.57	5832	2.07	3762	1.65	4716	2.24	8310
0.43	1.74	2.17	chr2.trna511-AspGTC	chr2.trna511-AspGTC	tRNA	2	1.74	2412	1.82	660	2.15	1950	1.01	1188	1.65	2178	1.14	1056	0.57	1044	3.07	4302
0.44	1.71	2.14	chr13.trna991-AspGTC	chr13.trna991-AspGTC	tRNA	2	1.72	2442	1.82	660	2.08	2022	1	1206	1.63	2208	1.13	1062	0.57	1044	3.02	4368
0.44	1.71	2.14	chr5.trna1317-AspGTC	chr5.trna1317-AspGTC	tRNA	2	1.72	2442	1.82	660	2.08	2022	1	1206	1.63	2208	1.13	1062	0.57	1044	3.02	4368
0.44	1.71	2.14	chr5.trna1315-AspGTC	chr5.trna1315-AspGTC	tRNA	2	1.72	2442	1.82	660	2.08	2022	1	1206	1.63	2208	1.13	1062	0.57	1044	3.02	4368
0.44	1.71	2.14	chr1.trna1013-AspGTC	chr1.trna1013-AspGTC	tRNA	2	1.72	2442	1.82	660	2.08	2022	1	1206	1.63	2208	1.13	1062	0.57	1044	3.02	4368
0.44	1.71	2.14	chr1.trna1005-AspGTC	chr1.trna1005-AspGTC	tRNA	2	1.72	2442	1.82	660	2.08	2022	1	1206	1.63	2208	1.13	1062	0.57	1044	3.02	4368
0.44	1.71	2.14	chr1.trna1008-AspGTC	chr1.trna1008-AspGTC	tRNA	2	1.72	2442	1.82	660	2.08	2022	1	1206	1.63	2208	1.13	1062	0.57	1044	3.02	4368
0.44	1.71	2.14	chr13.trna84-AspGTC	chr13.trna84-AspGTC	tRNA	2	1.72	2442	1.82	660	2.08	2022	1	1206	1.63	2208	1.13	1062	0.57	1044	3.02	4368
0.44	1.71	2.14	chr13.trna993-AspGTC	chr13.trna993-AspGTC	tRNA	2	1.72	2442	1.82	660	2.08	2022	1	1206	1.63	2208	1.13	1062	0.57	1044	3.02	4368
0.44	1.71	2.14	chr1.trna707-AspGTC	chr1.trna707-AspGTC	tRNA	2	1.72	2442	1.82	660	2.08	2022	1	1206	1.63	2208	1.13	1062	0.57	1044	3.02	4368
0.44	1.71	2.14	chr11.trna69-AspGTC	chr11.trna69-AspGTC	tRNA	2	1.72	2442	1.82	660	2.08	2022	1	1206	1.63	2208	1.13	1062	0.57	1044	3.02	4368
0.44	1.71	2.14	chr1.trna1002-AspGTC	chr1.trna1002-AspGTC	tRNA	2	1.72	2442	1.82	660	2.08	2022	1	1206	1.63	2208	1.13	1062	0.57	1044	3.02	4368
0.44	1.71	2.14	chr10.trna861-AspGTC	chr10.trna861-AspGTC	tRNA	2	1.72	2442	1.82	660	2.08	2022	1	1206	1.63	2208	1.13	1062	0.57	1044	3.02	4368
0.44	1.71	2.14	chr11.trna397-AspGTC	chr11.trna397-AspGTC	tRNA	2	1.72	2442	1.82	660	2.08	2022	1	1206	1.63	2208	1.13	1062	0.57	1044	3.02	4368
2.08	0	2.08	chr13.trna102-AlaAGC	chr13.trna102-AlaAGC	tRNA	27	0	114	0	12	0	42	0	24	0	42	0	60	14.29	42	0	144
2.08	0	2.08	chr19.trna8-AlaAGC	chr19.trna8-AlaAGC	tRNA	27	0	114	0	12	0	42	0	24	0	42	0	60	14.29	42	0	144
0.26	1.79	2.05	chr4.trna67-GlyCCC	chr4.trna67-GlyCCC	tRNA	2	0.91	660	1.08	558	3.31	726	1.64	732	1.89	636	4.35	414	0	612	2.65	678
0.18	1.86	2.04	chr1.trna706-GlyGCC	chr1.trna706-GlyGCC	tRNA	26	1.85	18126	1.78	10788	1.71	15810	2.14	12642	1.97	16134	2.06	12804	1.91	10692	2.15	20346
0.62	1.42	2.04	chr2.trna511-AspGTC	chr2.trna511-AspGTC	tRNA	26	1.35	3552	2.74	876	1.01	2976	1.61	1494	2.77	2820	0.44	1374	1.78	1350	2.12	6216
0.18	1.86	2.04	chr1.trna702-GlyGCC	chr1.trna702-GlyGCC	tRNA	26	1.85	18126	1.78	10788	1.71	15810	2.14	12642	1.97	16134	2.06	12804	1.91	10692	2.15	20346
0.18	1.86	2.04	chr1.trna704-GlyGCC	chr1.trna704-GlyGCC	tRNA	26	1.85	18126	1.78	10788	1.71	15810	2.14	12642	1.97	16134	2.06	12804	1.91	10692	2.15	20346
-1.37	3.39	2.03	chr13.trna103-LysCTT	chr13.trna103-LysCTT	tRNA	4	3.39	27072	2.74	7884	3.52	28284	3.53	12240	1.58	5316	0.29	2070	0.73	1650	2.69	12276
-1.37	3.39	2.03	chr17.trna83-LysCTT	chr17.trna83-LysCTT	tRNA	4	3.39	27072	2.74	7884	3.52	28284	3.53	12240	1.58	5316	0.29	2070	0.73	1650	2.69	12276
2.03	0	2.03	chr14.trna711-ProAGG	chr14.trna711-ProAGG	tRNA	5	0	108	0	24	0	30	0	30	2	300	0	168	0	168	3.3	546
2.03	0	2.03	chr1.trna672-ProAGG	chr1.trna672-ProAGG	tRNA	5	0	108	0	24	0	30	0	30	2	300	0	168	0	168	3.3	546
-1.37	3.39	2.03	chr17.trna81-LysCTT	chr17.trna81-LysCTT	tRNA	4	3.39	27072	2.74	7884	3.52	28284	3.53	12240	1.58	5316	0.29	2070	0.73	1650	2.69	12276
-1.37	3.39	2.03	chr3.trna292-LysCTT	chr3.trna292-LysCTT	tRNA	4	3.39	27072	2.74	7884	3.52	28284	3.53	12240	1.58	5316	0.29	2070	0.73	1650	2.69	12276
2.03	0	2.03	chr6.trna46-ProAGG	chr6.trna46-ProAGG	tRNA	5	0	108	0	24	0	30	0	30	2	300	0	168	0	168	3.3	546
-1.37	3.39	2.03	chr3.trna748-LysCTT	chr3.trna748-LysCTT	tRNA	4	3.39	27072	2.74	7884	3.52	28284	3.53	12240	1.58	5316	0.29	2070	0.73	1650	2.69	12276
2.03	0	2.03	chr13.trna969-ProAGG	chr13.trna969-ProAGG	tRNA	5	0	108	0	24	0	30	0	30	2	300	0	168	0	168	3.3	546
-1.37	3.39	2.03	chr11.trna2023-LysCTT	chr11.trna2023-LysCTT	tRNA	4	3.39	27072	2.74	7884	3.52	28284	3.53	12240	1.58	5316	0.29	2070	0.73	1650	2.69	12276
-1.37	3.39	2.03	chr17.trna999-LysCTT	chr17.trna999-LysCTT	tRNA	4	3.39	27072	2.74	7884	3.52	28284	3.53	12240	1.58	5316	0.29	2070	0.73	1650	2.69	12276
2.03	0	2.03	chr3.trna93-ProAGG	chr3.trna93-ProAGG	tRNA	5	0	108	0	24	0	30	0	30	2	300	0	168	0	168	3.3	546
2.03	0	2.03	chr7.trna979-ProAGG	chr7.trna979-ProAGG	tRNA	5	0	108	0	24	0	30	0	30	2	300	0	168	0	168	3.3	546
0.64	1.37	2.02	chr13.trna991-AspGTC	chr13.trna991-AspGTC	tRNA	26	1.32	3636	2.7	888	0.96	3126	1.57	1524	2.73	2856	0.43	1392	1.77	1356	2.1	6294
0.12	1.89	2.02	chr1.trna702-GlyGCC	chr1.trna702-GlyGCC	tRNA	30	2.16	18048	1.74	10710	1.91	15684	1.62	12588	2.21	16032	1.89	12672	1.87	10608	2.03	20142
0.64	1.37	2.02	chr1.trna1013-AspGTC	chr1.trna1013-AspGTC	tRNA	26	1.32	3636	2.7	888	0.96	3126	1.57	1524	2.73	2856	0.43	1392	1.77	1356	2.1	6294
0.64	1.37	2.02	chr1.trna707-AspGTC	chr1.trna707-AspGTC	tRNA	26	1.32	3636	2.7	888	0.96	3126	1.57	1524	2.73	2856	0.43	1392	1.77	1356	2.1	6294
0.64	1.37	2.02	chr11.trna69-AspGTC	chr11.trna69-AspGTC	tRNA	26	1.32	3636	2.7	888	0.96	3126	1.57	1524	2.73	2856	0.43	1392	1.77	1356	2.1	6294
0.64	1.37	2.02	chr13.trna993-AspGTC	chr13.trna993-AspGTC	tRNA	26	1.32	3636	2.7	888	0.96	3126	1.57	1524	2.73	2856	0.43	1392	1.77	1356	2.1	6294
0.64	1.37	2.02	chr11.trna397-AspGTC	chr11.trna397-AspGTC	tRNA	26	1.32	3636	2.7	888	0.96	3126	1.57	1524	2.73	2856	0.43	1392	1.77	1356	2.1	6294
0.64	1.37	2.02	chr1.trna1005-AspGTC	chr1.trna1005-AspGTC	tRNA	26	1.32	3636	2.7	888	0.96	3126	1.57	1524	2.73	2856	0.43	1392	1.77	1356	2.1	6294
0.64	1.37	2.02	chr1.trna1002-AspGTC	chr1.trna1002-AspGTC	tRNA	26	1.32	3636	2.7	888	0.96	3126	1.57	1524	2.73	2856	0.43	1392	1.77	1356	2.1	6294
0.12	1.89	2.02	chr1.trna706-GlyGCC	chr1.trna706-GlyGCC	tRNA	30	2.16	18048	1.74	10710	1.91	15684	1.62	12588	2.21	16032	1.89	12672	1.87	10608	2.03	20142
0.64	1.37	2.02	chr13.trna84-AspGTC	chr13.trna84-AspGTC	tRNA	26	1.32	3636	2.7	888	0.96	3126	1.57	1524	2.73	2856	0.43	1392	1.77	1356	2.1	6294
0.12	1.89	2.02	chr1.trna704-GlyGCC	chr1.trna704-GlyGCC	tRNA	30	2.16	18048	1.74	10710	1.91	15684	1.62	12588	2.21	16032	1.89	12672	1.87	10608	2.03	20142
0.64	1.37	2.02	chr5.trna1317-AspGTC	chr5.trna1317-AspGTC	tRNA	26	1.32	3636	2.7	888	0.96	3126	1.57	1524	2.73	2856	0.43	1392	1.77	1356	2.1	6294
0.64	1.37	2.02	chr5.trna1315-AspGTC	chr5.trna1315-AspGTC	tRNA	26	1.32	3636	2.7	888	0.96	3126	1.57	1524	2.73	2856	0.43	1392	1.77	1356	2.1	6294
0.64	1.37	2.02	chr1.trna1008-AspGTC	chr1.trna1008-AspGTC	tRNA	26	1.32	3636	2.7	888	0.96	3126	1.57	1524	2.73	2856	0.43	1392	1.77	1356	2.1	6294
0.64	1.37	2.02	chr10.trna861-AspGTC	chr10.trna861-AspGTC	tRNA	26	1.32	3636	2.7	888	0.96	3126	1.57	1524	2.73	2856	0.43	1392	1.77	1356	2.1	6294
0.97	1.03	2	chr3.trna753-GlnCTG	chr3.trna753-GlnCTG	tRNA	60	0	180	0	84	2.56	234	0	84	0	84	0	36	0	24	3.85	156
0.97	1.03	2	chr13.trna987-GlnCTG	chr13.trna987-GlnCTG	tRNA	60	0	180	0	84	2.56	234	0	84	0	84	0	36	0	24	3.85	156
0.97	1.03	2	chr9.trna342-GlnCTG	chr9.trna342-GlnCTG	tRNA	60	0	180	0	84	2.56	234	0	84	0	84	0	36	0	24	3.85	156
0.97	1.03	2	chr11.trna1493-GlnTTG	chr11.trna1493-GlnTTG	tRNA	60	0	180	0	84	2.56	234	0	84	0	84	0	36	0	24	3.85	156
0.97	1.03	2	chr13.trna87-GlnCTG	chr13.trna87-GlnCTG	tRNA	60	0	180	0	84	2.56	234	0	84	0	84	0	36	0	24	3.85	156
2	0	2	chr11.trna1234-ArgCCT	chr11.trna1234-ArgCCT	tRNA	61	0	156	0	48	0	78	0	42	0	42	0	72	0	120	9.09	66
0.97	1.03	2	chr11.trna1817-GlnCTG	chr11.trna1817-GlnCTG	tRNA	60	0	180	0	84	2.56	234	0	84	0	84	0	36	0	24	3.85	156
0.97	1.03	2	chr13.trna64-GlnCTG	chr13.trna64-GlnCTG	tRNA	60	0	180	0	84	2.56	234	0	84	0	84	0	36	0	24	3.85	156
2	0	2	chr6.trna107-ArgCCT	chr6.trna107-ArgCCT	tRNA	61	0	156	0	48	0	78	0	42	0	42	0	72	0	120	9.09	66
0.97	1.03	2	chr13.trna113-GlnTTG	chr13.trna113-GlnTTG	tRNA	60	0	180	0	84	2.56	234	0	84	0	84	0	36	0	24	3.85	156
0.97	1.03	2	chr3.trna756-GlnCTG	chr3.trna756-GlnCTG	tRNA	60	0	180	0	84	2.56	234	0	84	0	84	0	36	0	24	3.85	156
0.97	1.03	2	chr3.trna297-GlnCTG	chr3.trna297-GlnCTG	tRNA	60	0	180	0	84	2.56	234	0	84	0	84	0	36	0	24	3.85	156
0.97	1.03	2	chr13.trna114-GlnTTG	chr13.trna114-GlnTTG	tRNA	60	0	180	0	84	2.56	234	0	84	0	84	0	36	0	24	3.85	156
2	0	2	chr11.trna1022-ArgCCT	chr11.trna1022-ArgCCT	tRNA	61	0	156	0	48	0	78	0	42	0	42	0	72	0	120	9.09	66
2	0	2	chrX.trna321-ArgCCT	chrX.trna321-ArgCCT	tRNA	61	0	156	0	48	0	78	0	42	0	42	0	72	0	120	9.09	66
0.97	1.03	2	chr13.trna994-GlnCTG	chr13.trna994-GlnCTG	tRNA	60	0	180	0	84	2.56	234	0	84	0	84	0	36	0	24	3.85	156
-2.04	4.03	1.99	chr6.trna317-GlyCCC	chr6.trna317-GlyCCC	tRNA	5	4.62	28026	3.23	18036	4.41	29496	3.37	21006	1.9	6300	2.1	4008	1.68	4992	2.15	9480
-2.04	4.03	1.99	chr17.trna112-GlyCCC	chr17.trna112-GlyCCC	tRNA	5	4.62	28026	3.23	18036	4.41	29496	3.37	21006	1.9	6300	2.1	4008	1.68	4992	2.15	9480
0.51	1.47	1.98	chr2.trna511-AspGTC	chr2.trna511-AspGTC	tRNA	32	1	3594	0	882	2.01	2988	2.39	1506	0.85	2826	1.3	1386	1.77	1356	2.69	6252
0.53	1.43	1.95	chr1.trna1002-AspGTC	chr1.trna1002-AspGTC	tRNA	32	0.98	3684	0	900	1.91	3138	2.34	1536	0.84	2868	1.28	1410	1.76	1362	2.65	6330
0.53	1.43	1.95	chr13.trna991-AspGTC	chr13.trna991-AspGTC	tRNA	32	0.98	3684	0	900	1.91	3138	2.34	1536	0.84	2868	1.28	1410	1.76	1362	2.65	6330
0.53	1.43	1.95	chr1.trna1013-AspGTC	chr1.trna1013-AspGTC	tRNA	32	0.98	3684	0	900	1.91	3138	2.34	1536	0.84	2868	1.28	1410	1.76	1362	2.65	6330
0.53	1.43	1.95	chr13.trna993-AspGTC	chr13.trna993-AspGTC	tRNA	32	0.98	3684	0	900	1.91	3138	2.34	1536	0.84	2868	1.28	1410	1.76	1362	2.65	6330
0.53	1.43	1.95	chr5.trna1315-AspGTC	chr5.trna1315-AspGTC	tRNA	32	0.98	3684	0	900	1.91	3138	2.34	1536	0.84	2868	1.28	1410	1.76	1362	2.65	6330
0.53	1.43	1.95	chr11.trna69-AspGTC	chr11.trna69-AspGTC	tRNA	32	0.98	3684	0	900	1.91	3138	2.34	1536	0.84	2868	1.28	1410	1.76	1362	2.65	6330
0.53	1.43	1.95	chr13.trna84-AspGTC	chr13.trna84-AspGTC	tRNA	32	0.98	3684	0	900	1.91	3138	2.34	1536	0.84	2868	1.28	1410	1.76	1362	2.65	6330
0.53	1.43	1.95	chr1.trna1008-AspGTC	chr1.trna1008-AspGTC	tRNA	32	0.98	3684	0	900	1.91	3138	2.34	1536	0.84	2868	1.28	1410	1.76	1362	2.65	6330
0.53	1.43	1.95	chr1.trna707-AspGTC	chr1.trna707-AspGTC	tRNA	32	0.98	3684	0	900	1.91	3138	2.34	1536	0.84	2868	1.28	1410	1.76	1362	2.65	6330
0.53	1.43	1.95	chr11.trna397-AspGTC	chr11.trna397-AspGTC	tRNA	32	0.98	3684	0	900	1.91	3138	2.34	1536	0.84	2868	1.28	1410	1.76	1362	2.65	6330
0.53	1.43	1.95	chr5.trna1317-AspGTC	chr5.trna1317-AspGTC	tRNA	32	0.98	3684	0	900	1.91	3138	2.34	1536	0.84	2868	1.28	1410	1.76	1362	2.65	6330
0.53	1.43	1.95	chr10.trna861-AspGTC	chr10.trna861-AspGTC	tRNA	32	0.98	3684	0	900	1.91	3138	2.34	1536	0.84	2868	1.28	1410	1.76	1362	2.65	6330
0.53	1.43	1.95	chr1.trna1005-AspGTC	chr1.trna1005-AspGTC	tRNA	32	0.98	3684	0	900	1.91	3138	2.34	1536	0.84	2868	1.28	1410	1.76	1362	2.65	6330
1.92	0	1.92	chr6.trna180-CysGCA	chr6.trna180-CysGCA	tRNA	48	0	120	0	78	0	102	0	102	0	84	0	72	8.33	72	0	84
-0.44	2.32	1.88	chr10.trna866-AspGTC	chr10.trna866-AspGTC	tRNA	5	2.16	2772	1.68	714	2.93	2256	1.94	1236	2.14	2238	1.38	1740	1.59	1512	2.07	4062
-1.97	3.82	1.86	chr17.trna112-GlyCCC	chr17.trna112-GlyCCC	tRNA	26	3.77	29094	3.29	18222	4.04	30630	4.04	21396	1.97	6408	1.62	4068	2.14	5046	1.73	9696
-1.97	3.82	1.86	chr6.trna317-GlyCCC	chr6.trna317-GlyCCC	tRNA	26	3.77	29094	3.29	18222	4.04	30630	4.04	21396	1.97	6408	1.62	4068	2.14	5046	1.73	9696
1.85	0	1.85	chr11.trna207-ProTGG	chr11.trna207-ProTGG	tRNA	5	0	138	0	24	0	84	0	30	1.96	306	0	168	0	162	2.73	660
1.85	0	1.85	chr5.trna110-AlaAGC	chr5.trna110-AlaAGC	tRNA	27	0	138	0	6	0	54	0	30	0	48	0	66	11.11	54	0	156
1.85	0	1.85	chr14.trna193-ProTGG	chr14.trna193-ProTGG	tRNA	5	0	138	0	24	0	84	0	30	1.96	306	0	168	0	162	2.73	660
1.85	0	1.85	chr13.trna978-AlaAGC	chr13.trna978-AlaAGC	tRNA	27	0	138	0	6	0	54	0	30	0	48	0	66	11.11	54	0	156
1.85	0	1.85	chr3.trna92-ProTGG	chr3.trna92-ProTGG	tRNA	5	0	138	0	24	0	84	0	30	1.96	306	0	168	0	162	2.73	660
1.85	0	1.85	chr13.trna96-AlaAGC	chr13.trna96-AlaAGC	tRNA	27	0	138	0	6	0	54	0	30	0	48	0	66	11.11	54	0	156
1.85	0	1.85	chr11.trna396-ProCGG	chr11.trna396-ProCGG	tRNA	5	0	138	0	24	0	84	0	30	1.96	306	0	168	0	162	2.73	660
1.85	0	1.85	chr1.trna1030-ProCGG	chr1.trna1030-ProCGG	tRNA	5	0	138	0	24	0	84	0	30	1.96	306	0	168	0	162	2.73	660
1.85	0	1.85	chr17.trna82-ProCGG	chr17.trna82-ProCGG	tRNA	5	0	138	0	24	0	84	0	30	1.96	306	0	168	0	162	2.73	660
1.85	0	1.85	chr3.trna29-AlaAGC	chr3.trna29-AlaAGC	tRNA	27	0	138	0	6	0	54	0	30	0	48	0	66	11.11	54	0	156
1.85	0	1.85	chr17.trna995-ProTGG	chr17.trna995-ProTGG	tRNA	5	0	138	0	24	0	84	0	30	1.96	306	0	168	0	162	2.73	660
1.04	0.81	1.85	chr3.trna2-LysCTT	chr3.trna2-LysCTT	tRNA	34	0.5	1194	0	198	1.03	1170	1.47	408	8.33	72	0	24	0	12	0	216
1.85	0	1.85	chr13.trna94-AlaAGC	chr13.trna94-AlaAGC	tRNA	27	0	138	0	6	0	54	0	30	0	48	0	66	11.11	54	0	156
0.17	1.66	1.83	chr4.trna1308-GlyGCC	chr4.trna1308-GlyGCC	tRNA	30	1.36	7500	2.03	7668	1.43	6708	1.79	7698	1.89	8256	2.21	7890	1.56	8826	1.71	9456
1.82	0	1.82	chr11.trna1817-GlnCTG	chr11.trna1817-GlnCTG	tRNA	55	0	204	0	84	0	264	0	96	0	84	0	42	0	24	3.33	180
1.82	0	1.82	chr13.trna113-GlnTTG	chr13.trna113-GlnTTG	tRNA	55	0	204	0	84	0	264	0	96	0	84	0	42	0	24	3.33	180
1.82	0	1.82	chr13.trna114-GlnTTG	chr13.trna114-GlnTTG	tRNA	55	0	204	0	84	0	264	0	96	0	84	0	42	0	24	3.33	180
1.82	0	1.82	chr13.trna87-GlnCTG	chr13.trna87-GlnCTG	tRNA	55	0	204	0	84	0	264	0	96	0	84	0	42	0	24	3.33	180
1.82	0	1.82	chr3.trna753-GlnCTG	chr3.trna753-GlnCTG	tRNA	55	0	204	0	84	0	264	0	96	0	84	0	42	0	24	3.33	180
1.82	0	1.82	chr3.trna297-GlnCTG	chr3.trna297-GlnCTG	tRNA	55	0	204	0	84	0	264	0	96	0	84	0	42	0	24	3.33	180
1.82	0	1.82	chr9.trna342-GlnCTG	chr9.trna342-GlnCTG	tRNA	55	0	204	0	84	0	264	0	96	0	84	0	42	0	24	3.33	180
1.82	0	1.82	chr11.trna1493-GlnTTG	chr11.trna1493-GlnTTG	tRNA	55	0	204	0	84	0	264	0	96	0	84	0	42	0	24	3.33	180
1.82	0	1.82	chr13.trna987-GlnCTG	chr13.trna987-GlnCTG	tRNA	55	0	204	0	84	0	264	0	96	0	84	0	42	0	24	3.33	180
1.82	0	1.82	chr13.trna64-GlnCTG	chr13.trna64-GlnCTG	tRNA	55	0	204	0	84	0	264	0	96	0	84	0	42	0	24	3.33	180
1.82	0	1.82	chr3.trna756-GlnCTG	chr3.trna756-GlnCTG	tRNA	55	0	204	0	84	0	264	0	96	0	84	0	42	0	24	3.33	180
1.82	0	1.82	chr13.trna994-GlnCTG	chr13.trna994-GlnCTG	tRNA	55	0	204	0	84	0	264	0	96	0	84	0	42	0	24	3.33	180
0.15	1.67	1.81	chr10.trna866-AspGTC	chr10.trna866-AspGTC	tRNA	27	1.45	3306	1.39	864	1.82	2640	2.04	1470	1.59	2640	1.79	2016	1.32	1824	2.14	4776
0.53	1.24	1.77	chr1.trna1002-AspGTC	chr1.trna1002-AspGTC	tRNA	31	1.14	3672	0.68	888	1.34	3126	1.56	1536	1.27	2844	2.6	1386	2.21	1356	1.72	6288
0.53	1.24	1.77	chr1.trna1008-AspGTC	chr1.trna1008-AspGTC	tRNA	31	1.14	3672	0.68	888	1.34	3126	1.56	1536	1.27	2844	2.6	1386	2.21	1356	1.72	6288
0.53	1.24	1.77	chr1.trna1013-AspGTC	chr1.trna1013-AspGTC	tRNA	31	1.14	3672	0.68	888	1.34	3126	1.56	1536	1.27	2844	2.6	1386	2.21	1356	1.72	6288
0.53	1.24	1.77	chr5.trna1317-AspGTC	chr5.trna1317-AspGTC	tRNA	31	1.14	3672	0.68	888	1.34	3126	1.56	1536	1.27	2844	2.6	1386	2.21	1356	1.72	6288
0.53	1.24	1.77	chr11.trna397-AspGTC	chr11.trna397-AspGTC	tRNA	31	1.14	3672	0.68	888	1.34	3126	1.56	1536	1.27	2844	2.6	1386	2.21	1356	1.72	6288
0.53	1.24	1.77	chr11.trna69-AspGTC	chr11.trna69-AspGTC	tRNA	31	1.14	3672	0.68	888	1.34	3126	1.56	1536	1.27	2844	2.6	1386	2.21	1356	1.72	6288
0.53	1.24	1.77	chr1.trna707-AspGTC	chr1.trna707-AspGTC	tRNA	31	1.14	3672	0.68	888	1.34	3126	1.56	1536	1.27	2844	2.6	1386	2.21	1356	1.72	6288
0.53	1.24	1.77	chr13.trna84-AspGTC	chr13.trna84-AspGTC	tRNA	31	1.14	3672	0.68	888	1.34	3126	1.56	1536	1.27	2844	2.6	1386	2.21	1356	1.72	6288
-1.59	3.36	1.77	chr9.trna1035-LysCTT	chr9.trna1035-LysCTT	tRNA	4	3.35	9318	1.78	1686	3.43	9102	4.12	2766	0.47	1266	0	510	0	330	2.55	4002
0.53	1.24	1.77	chr13.trna991-AspGTC	chr13.trna991-AspGTC	tRNA	31	1.14	3672	0.68	888	1.34	3126	1.56	1536	1.27	2844	2.6	1386	2.21	1356	1.72	6288
0.53	1.24	1.77	chr5.trna1315-AspGTC	chr5.trna1315-AspGTC	tRNA	31	1.14	3672	0.68	888	1.34	3126	1.56	1536	1.27	2844	2.6	1386	2.21	1356	1.72	6288
0.53	1.24	1.77	chr1.trna1005-AspGTC	chr1.trna1005-AspGTC	tRNA	31	1.14	3672	0.68	888	1.34	3126	1.56	1536	1.27	2844	2.6	1386	2.21	1356	1.72	6288
0.53	1.24	1.77	chr10.trna861-AspGTC	chr10.trna861-AspGTC	tRNA	31	1.14	3672	0.68	888	1.34	3126	1.56	1536	1.27	2844	2.6	1386	2.21	1356	1.72	6288
0.53	1.24	1.77	chr13.trna993-AspGTC	chr13.trna993-AspGTC	tRNA	31	1.14	3672	0.68	888	1.34	3126	1.56	1536	1.27	2844	2.6	1386	2.21	1356	1.72	6288
-1.59	3.36	1.77	chr12.trna796-LysCTT	chr12.trna796-LysCTT	tRNA	4	3.35	9318	1.78	1686	3.43	9102	4.12	2766	0.47	1266	0	510	0	330	2.55	4002
0.23	1.53	1.75	chr13.trna974-ValAAC	chr13.trna974-ValAAC	tRNA	6	1.25	960	0	102	1.65	1092	2.94	204	0	90	0	12	0	18	2.7	222
0.23	1.53	1.75	chr13.trna93-ValAAC	chr13.trna93-ValAAC	tRNA	6	1.25	960	0	102	1.65	1092	2.94	204	0	90	0	12	0	18	2.7	222
0.23	1.53	1.75	chr13.trna977-ValAAC	chr13.trna977-ValAAC	tRNA	6	1.25	960	0	102	1.65	1092	2.94	204	0	90	0	12	0	18	2.7	222
-0.08	1.82	1.74	chr10.trna866-AspGTC	chr10.trna866-AspGTC	tRNA	2	1.67	2154	2.04	588	2.33	1806	1.13	1062	1.24	1938	2.7	1554	0.45	1326	2.11	3132
0.46	1.28	1.74	chr2.trna511-AspGTC	chr2.trna511-AspGTC	tRNA	31	1.17	3582	0.68	876	1.41	2976	1.59	1506	1.07	2808	2.64	1362	2.22	1350	1.74	6210
1.43	0.28	1.71	chr13.trna966-ValCAC	chr13.trna966-ValCAC	tRNA	50	0.28	6420	0	468	0.33	7200	0	798	2.78	432	0	102	9.09	66	1.2	1500
1.43	0.28	1.71	chr6.trna10-ValCAC	chr6.trna10-ValCAC	tRNA	50	0.28	6420	0	468	0.33	7200	0	798	2.78	432	0	102	9.09	66	1.2	1500
1.43	0.28	1.71	chr3.trna284-ValCAC	chr3.trna284-ValCAC	tRNA	50	0.28	6420	0	468	0.33	7200	0	798	2.78	432	0	102	9.09	66	1.2	1500
1.43	0.28	1.71	chr13.trna91-ValCAC	chr13.trna91-ValCAC	tRNA	50	0.28	6420	0	468	0.33	7200	0	798	2.78	432	0	102	9.09	66	1.2	1500
1.43	0.28	1.71	chr1.trna710-ValCAC	chr1.trna710-ValCAC	tRNA	50	0.28	6420	0	468	0.33	7200	0	798	2.78	432	0	102	9.09	66	1.2	1500
1.43	0.28	1.71	chr11.trna204-ValCAC	chr11.trna204-ValCAC	tRNA	50	0.28	6420	0	468	0.33	7200	0	798	2.78	432	0	102	9.09	66	1.2	1500
1.41	0.28	1.69	chr11.trna208-ValAAC	chr11.trna208-ValAAC	tRNA	50	0	1704	0	180	0.58	2070	0	312	0	144	0	42	25	24	1.2	498
1.41	0.28	1.69	chr3.trna48-ValAAC	chr3.trna48-ValAAC	tRNA	50	0	1704	0	180	0.58	2070	0	312	0	144	0	42	25	24	1.2	498
1.67	0	1.67	chrX.trna321-ArgCCT	chrX.trna321-ArgCCT	tRNA	27	0	264	0	42	0	168	0	24	0	24	0	48	7.14	84	0	204
1.67	0	1.67	chr11.trna1022-ArgCCT	chr11.trna1022-ArgCCT	tRNA	27	0	264	0	42	0	168	0	24	0	24	0	48	7.14	84	0	204
1.67	0	1.67	chr11.trna1234-ArgCCT	chr11.trna1234-ArgCCT	tRNA	27	0	264	0	42	0	168	0	24	0	24	0	48	7.14	84	0	204
-1.44	3.07	1.64	chr3.trna292-LysCTT	chr3.trna292-LysCTT	tRNA	34	3.01	31944	2.69	8712	3.37	32580	2.77	13638	1.48	5658	0.28	2148	1.07	1686	1.98	13614
-1.44	3.07	1.64	chr17.trna999-LysCTT	chr17.trna999-LysCTT	tRNA	34	3.01	31944	2.69	8712	3.37	32580	2.77	13638	1.48	5658	0.28	2148	1.07	1686	1.98	13614
-1.44	3.07	1.64	chr17.trna83-LysCTT	chr17.trna83-LysCTT	tRNA	34	3.01	31944	2.69	8712	3.37	32580	2.77	13638	1.48	5658	0.28	2148	1.07	1686	1.98	13614
1.17	0.47	1.64	chr13.trna95-ValAAC	chr13.trna95-ValAAC	tRNA	50	0.56	1062	0	114	0.52	1158	0	198	0	90	0	12	0	18	2.44	246
1.17	0.47	1.64	chr13.trna974-ValAAC	chr13.trna974-ValAAC	tRNA	50	0.56	1062	0	114	0.52	1158	0	198	0	90	0	12	0	18	2.44	246
-1.09	2.73	1.64	chr13.trna95-ValAAC	chr13.trna95-ValAAC	tRNA	23	2.16	1110	0	102	3.96	1212	0	210	0	90	0	12	0	18	2.44	246
-1.09	2.73	1.64	chr13.trna974-ValAAC	chr13.trna974-ValAAC	tRNA	23	2.16	1110	0	102	3.96	1212	0	210	0	90	0	12	0	18	2.44	246
-1.44	3.07	1.64	chr11.trna2023-LysCTT	chr11.trna2023-LysCTT	tRNA	34	3.01	31944	2.69	8712	3.37	32580	2.77	13638	1.48	5658	0.28	2148	1.07	1686	1.98	13614
1.17	0.47	1.64	chr13.trna977-ValAAC	chr13.trna977-ValAAC	tRNA	50	0.56	1062	0	114	0.52	1158	0	198	0	90	0	12	0	18	2.44	246
1.17	0.47	1.64	chr13.trna93-ValAAC	chr13.trna93-ValAAC	tRNA	50	0.56	1062	0	114	0.52	1158	0	198	0	90	0	12	0	18	2.44	246
-1.09	2.73	1.64	chr13.trna93-ValAAC	chr13.trna93-ValAAC	tRNA	23	2.16	1110	0	102	3.96	1212	0	210	0	90	0	12	0	18	2.44	246
-1.09	2.73	1.64	chr13.trna977-ValAAC	chr13.trna977-ValAAC	tRNA	23	2.16	1110	0	102	3.96	1212	0	210	0	90	0	12	0	18	2.44	246
-1.44	3.07	1.64	chr17.trna81-LysCTT	chr17.trna81-LysCTT	tRNA	34	3.01	31944	2.69	8712	3.37	32580	2.77	13638	1.48	5658	0.28	2148	1.07	1686	1.98	13614
-1.44	3.07	1.64	chr3.trna748-LysCTT	chr3.trna748-LysCTT	tRNA	34	3.01	31944	2.69	8712	3.37	32580	2.77	13638	1.48	5658	0.28	2148	1.07	1686	1.98	13614
-1.44	3.07	1.64	chr13.trna103-LysCTT	chr13.trna103-LysCTT	tRNA	34	3.01	31944	2.69	8712	3.37	32580	2.77	13638	1.48	5658	0.28	2148	1.07	1686	1.98	13614
-0.8	2.43	1.63	chr13.trna97-ValCAC	chr13.trna97-ValCAC	tRNA	5	2.16	3054	3.7	324	2.76	3258	1.12	534	0	276	0	90	0	60	2.65	678
-0.8	2.43	1.63	chr13.trna98-ValCAC	chr13.trna98-ValCAC	tRNA	5	2.16	3054	3.7	324	2.76	3258	1.12	534	0	276	0	90	0	60	2.65	678
-0.15	1.76	1.62	chr3.trna752-GlyCCC	chr3.trna752-GlyCCC	tRNA	13	1.71	8760	1.7	6342	1.91	8466	1.71	8748	1.98	6366	1.33	5430	1.43	5460	1.66	7248
1.61	0	1.61	chr9.trna342-GlnCTG	chr9.trna342-GlnCTG	tRNA	44	0	234	0	84	0	384	0	108	0	90	0	42	0	24	2.78	216
1.61	0	1.61	chr3.trna297-GlnCTG	chr3.trna297-GlnCTG	tRNA	44	0	234	0	84	0	384	0	108	0	90	0	42	0	24	2.78	216
1.61	0	1.61	chr3.trna753-GlnCTG	chr3.trna753-GlnCTG	tRNA	44	0	234	0	84	0	384	0	108	0	90	0	42	0	24	2.78	216
1.61	0	1.61	chr13.trna987-GlnCTG	chr13.trna987-GlnCTG	tRNA	44	0	234	0	84	0	384	0	108	0	90	0	42	0	24	2.78	216
1.61	0	1.61	chr3.trna756-GlnCTG	chr3.trna756-GlnCTG	tRNA	44	0	234	0	84	0	384	0	108	0	90	0	42	0	24	2.78	216
0.79	0.81	1.61	chr1.trna1555-GluTTC	chr1.trna1555-GluTTC	tRNA	39	0.81	5928	0.51	1170	0.91	4602	0.77	1554	0	492	0	360	1.37	438	2.32	2070
1.61	0	1.61	chr11.trna1493-GlnTTG	chr11.trna1493-GlnTTG	tRNA	44	0	234	0	84	0	384	0	108	0	90	0	42	0	24	2.78	216
1.61	0	1.61	chr13.trna87-GlnCTG	chr13.trna87-GlnCTG	tRNA	44	0	234	0	84	0	384	0	108	0	90	0	42	0	24	2.78	216
0.79	0.81	1.61	chr14.trna364-GluTTC	chr14.trna364-GluTTC	tRNA	39	0.81	5928	0.51	1170	0.91	4602	0.77	1554	0	492	0	360	1.37	438	2.32	2070
1.61	0	1.61	chr13.trna114-GlnTTG	chr13.trna114-GlnTTG	tRNA	44	0	234	0	84	0	384	0	108	0	90	0	42	0	24	2.78	216
1.61	0	1.61	chr13.trna113-GlnTTG	chr13.trna113-GlnTTG	tRNA	44	0	234	0	84	0	384	0	108	0	90	0	42	0	24	2.78	216
1.61	0	1.61	chr13.trna994-GlnCTG	chr13.trna994-GlnCTG	tRNA	44	0	234	0	84	0	384	0	108	0	90	0	42	0	24	2.78	216
-0.54	2.15	1.61	chr12.trna796-LysCTT	chr12.trna796-LysCTT	tRNA	2	2.22	8910	1.42	1686	2.39	8772	1.57	2676	1.44	1248	2.41	498	0	330	1.7	3882
1.61	0	1.61	chr11.trna1817-GlnCTG	chr11.trna1817-GlnCTG	tRNA	44	0	234	0	84	0	384	0	108	0	90	0	42	0	24	2.78	216
-0.54	2.15	1.61	chr9.trna1035-LysCTT	chr9.trna1035-LysCTT	tRNA	2	2.22	8910	1.42	1686	2.39	8772	1.57	2676	1.44	1248	2.41	498	0	330	1.7	3882
1.61	0	1.61	chr13.trna64-GlnCTG	chr13.trna64-GlnCTG	tRNA	44	0	234	0	84	0	384	0	108	0	90	0	42	0	24	2.78	216
-0.43	2.04	1.6	chr1.trna1007-GluCTC	chr1.trna1007-GluCTC	tRNA	12	1.78	11484	2.85	2736	2.26	9288	1.68	3582	1.42	2532	1.81	1326	2.56	1878	1.4	7740
0.79	0.81	1.6	chr9.trna961-GluTTC	chr9.trna961-GluTTC	tRNA	39	0.81	5928	0.51	1170	0.91	4602	0.77	1554	0	492	0	360	1.37	438	2.31	2076
-0.43	2.04	1.6	chr1.trna1004-GluCTC	chr1.trna1004-GluCTC	tRNA	12	1.78	11484	2.85	2736	2.26	9288	1.68	3582	1.42	2532	1.81	1326	2.56	1878	1.4	7740
-0.43	2.04	1.6	chr3.trna754-GluTTC	chr3.trna754-GluTTC	tRNA	12	1.78	11484	2.85	2736	2.26	9288	1.68	3582	1.42	2532	1.81	1326	2.56	1878	1.4	7740
-0.43	2.04	1.6	chr10.trna90-GluCTC	chr10.trna90-GluCTC	tRNA	12	1.78	11484	2.85	2736	2.26	9288	1.68	3582	1.42	2532	1.81	1326	2.56	1878	1.4	7740
-0.43	2.04	1.6	chr17.trna719-GluCTC	chr17.trna719-GluCTC	tRNA	12	1.78	11484	2.85	2736	2.26	9288	1.68	3582	1.42	2532	1.81	1326	2.56	1878	1.4	7740
-0.43	2.04	1.6	chr3.trna303-GluCTC	chr3.trna303-GluCTC	tRNA	12	1.78	11484	2.85	2736	2.26	9288	1.68	3582	1.42	2532	1.81	1326	2.56	1878	1.4	7740
0.79	0.81	1.6	chr7.trna339-GluTTC	chr7.trna339-GluTTC	tRNA	39	0.81	5928	0.51	1170	0.91	4602	0.77	1554	0	492	0	360	1.37	438	2.31	2076
-0.43	2.04	1.6	chr1.trna1010-GluCTC	chr1.trna1010-GluCTC	tRNA	12	1.78	11484	2.85	2736	2.26	9288	1.68	3582	1.42	2532	1.81	1326	2.56	1878	1.4	7740
-0.43	2.04	1.6	chr11.trna1912-GluCTC	chr11.trna1912-GluCTC	tRNA	12	1.78	11484	2.85	2736	2.26	9288	1.68	3582	1.42	2532	1.81	1326	2.56	1878	1.4	7740
-0.43	2.04	1.6	chr13.trna1013-GluCTC	chr13.trna1013-GluCTC	tRNA	12	1.78	11484	2.85	2736	2.26	9288	1.68	3582	1.42	2532	1.81	1326	2.56	1878	1.4	7740
0.79	0.81	1.6	chr14.trna352-GluTTC	chr14.trna352-GluTTC	tRNA	39	0.81	5928	0.51	1170	0.91	4602	0.77	1554	0	492	0	360	1.37	438	2.31	2076
-0.43	2.04	1.6	chr3.trna745-GluCTC	chr3.trna745-GluCTC	tRNA	12	1.78	11484	2.85	2736	2.26	9288	1.68	3582	1.42	2532	1.81	1326	2.56	1878	1.4	7740
0.79	0.81	1.6	chr13.trna105-GluTTC	chr13.trna105-GluTTC	tRNA	39	0.81	5928	0.51	1170	0.91	4602	0.77	1554	0	492	0	360	1.37	438	2.31	2076
-0.43	2.04	1.6	chr1.trna709-GluCTC	chr1.trna709-GluCTC	tRNA	12	1.78	11484	2.85	2736	2.26	9288	1.68	3582	1.42	2532	1.81	1326	2.56	1878	1.4	7740
-0.43	2.04	1.6	chr3.trna286-GluTTC	chr3.trna286-GluTTC	tRNA	12	1.78	11484	2.85	2736	2.26	9288	1.68	3582	1.42	2532	1.81	1326	2.56	1878	1.4	7740
0.14	1.45	1.59	chr11.trna1817-GlnCTG	chr11.trna1817-GlnCTG	tRNA	41	0	240	7.14	84	1.54	390	0	114	0	90	0	42	0	24	2.7	222
0.14	1.45	1.59	chr13.trna87-GlnCTG	chr13.trna87-GlnCTG	tRNA	41	0	240	7.14	84	1.54	390	0	114	0	90	0	42	0	24	2.7	222
0.14	1.45	1.59	chr3.trna297-GlnCTG	chr3.trna297-GlnCTG	tRNA	41	0	240	7.14	84	1.54	390	0	114	0	90	0	42	0	24	2.7	222
0.14	1.45	1.59	chr3.trna753-GlnCTG	chr3.trna753-GlnCTG	tRNA	41	0	240	7.14	84	1.54	390	0	114	0	90	0	42	0	24	2.7	222
0.14	1.45	1.59	chr13.trna113-GlnTTG	chr13.trna113-GlnTTG	tRNA	41	0	240	7.14	84	1.54	390	0	114	0	90	0	42	0	24	2.7	222
0.14	1.45	1.59	chr13.trna64-GlnCTG	chr13.trna64-GlnCTG	tRNA	41	0	240	7.14	84	1.54	390	0	114	0	90	0	42	0	24	2.7	222
0.14	1.45	1.59	chr13.trna114-GlnTTG	chr13.trna114-GlnTTG	tRNA	41	0	240	7.14	84	1.54	390	0	114	0	90	0	42	0	24	2.7	222
0.14	1.45	1.59	chr13.trna994-GlnCTG	chr13.trna994-GlnCTG	tRNA	41	0	240	7.14	84	1.54	390	0	114	0	90	0	42	0	24	2.7	222
0.14	1.45	1.59	chr13.trna987-GlnCTG	chr13.trna987-GlnCTG	tRNA	41	0	240	7.14	84	1.54	390	0	114	0	90	0	42	0	24	2.7	222
1.59	0	1.59	chr17.trna994-ArgCCT	chr17.trna994-ArgCCT	tRNA	31	0	174	0	60	0	126	0	60	0	66	0	90	0	132	6.67	90
0.14	1.45	1.59	chr3.trna756-GlnCTG	chr3.trna756-GlnCTG	tRNA	41	0	240	7.14	84	1.54	390	0	114	0	90	0	42	0	24	2.7	222
0.14	1.45	1.59	chr9.trna342-GlnCTG	chr9.trna342-GlnCTG	tRNA	41	0	240	7.14	84	1.54	390	0	114	0	90	0	42	0	24	2.7	222
0.14	1.45	1.59	chr11.trna1493-GlnTTG	chr11.trna1493-GlnTTG	tRNA	41	0	240	7.14	84	1.54	390	0	114	0	90	0	42	0	24	2.7	222
0.06	1.47	1.53	chr2.trna511-AspGTC	chr2.trna511-AspGTC	tRNA	27	1.84	3594	1.37	876	1.21	2982	1.2	1506	1.71	2814	0.87	1380	0.9	1332	1.73	6234
0.61	0.91	1.52	chr10.trna90-GluCTC	chr10.trna90-GluCTC	tRNA	39	1.22	11346	0.88	2712	0.79	9096	0.18	3348	0.42	1428	0	618	0	1032	2.3	5214
0.61	0.91	1.52	chr11.trna1912-GluCTC	chr11.trna1912-GluCTC	tRNA	39	1.22	11346	0.88	2712	0.79	9096	0.18	3348	0.42	1428	0	618	0	1032	2.3	5214
0.05	1.48	1.52	chr2.trna511-AspGTC	chr2.trna511-AspGTC	tRNA	28	2.01	3576	0	876	1.41	2988	1.2	1506	2.33	2838	0.44	1368	0.88	1356	1.54	6252
0.61	0.91	1.52	chr1.trna1004-GluCTC	chr1.trna1004-GluCTC	tRNA	39	1.22	11346	0.88	2712	0.79	9096	0.18	3348	0.42	1428	0	618	0	1032	2.3	5214
0.61	0.91	1.52	chr13.trna1013-GluCTC	chr13.trna1013-GluCTC	tRNA	39	1.22	11346	0.88	2712	0.79	9096	0.18	3348	0.42	1428	0	618	0	1032	2.3	5214
0.61	0.91	1.52	chr3.trna303-GluCTC	chr3.trna303-GluCTC	tRNA	39	1.22	11346	0.88	2712	0.79	9096	0.18	3348	0.42	1428	0	618	0	1032	2.3	5214
0.61	0.91	1.52	chr17.trna719-GluCTC	chr17.trna719-GluCTC	tRNA	39	1.22	11346	0.88	2712	0.79	9096	0.18	3348	0.42	1428	0	618	0	1032	2.3	5214
0.61	0.91	1.52	chr1.trna1010-GluCTC	chr1.trna1010-GluCTC	tRNA	39	1.22	11346	0.88	2712	0.79	9096	0.18	3348	0.42	1428	0	618	0	1032	2.3	5214
0.61	0.91	1.52	chr3.trna286-GluTTC	chr3.trna286-GluTTC	tRNA	39	1.22	11346	0.88	2712	0.79	9096	0.18	3348	0.42	1428	0	618	0	1032	2.3	5214
0.61	0.91	1.52	chr1.trna1007-GluCTC	chr1.trna1007-GluCTC	tRNA	39	1.22	11346	0.88	2712	0.79	9096	0.18	3348	0.42	1428	0	618	0	1032	2.3	5214
0.61	0.91	1.52	chr1.trna709-GluCTC	chr1.trna709-GluCTC	tRNA	39	1.22	11346	0.88	2712	0.79	9096	0.18	3348	0.42	1428	0	618	0	1032	2.3	5214
1.52	0	1.52	chr17.trna994-ArgCCT	chr17.trna994-ArgCCT	tRNA	61	0	180	0	60	0	114	0	72	0	66	0	96	0	150	7.14	84
0.61	0.91	1.52	chr3.trna754-GluTTC	chr3.trna754-GluTTC	tRNA	39	1.22	11346	0.88	2712	0.79	9096	0.18	3348	0.42	1428	0	618	0	1032	2.3	5214
0.61	0.91	1.52	chr3.trna745-GluCTC	chr3.trna745-GluCTC	tRNA	39	1.22	11346	0.88	2712	0.79	9096	0.18	3348	0.42	1428	0	618	0	1032	2.3	5214
0.07	1.43	1.51	chr11.trna397-AspGTC	chr11.trna397-AspGTC	tRNA	28	1.96	3666	0	888	1.34	3138	1.17	1536	2.3	2874	0.43	1392	0.88	1362	1.52	6330
-0.25	1.76	1.51	chr13.trna991-AspGTC	chr13.trna991-AspGTC	tRNA	29	2.45	3678	0.68	888	1.15	3120	1.95	1536	0.84	2862	1.7	1410	0.88	1356	1.9	6324
0.08	1.43	1.51	chr13.trna993-AspGTC	chr13.trna993-AspGTC	tRNA	27	1.79	3684	1.35	888	1.15	3132	1.17	1536	1.68	2850	0.86	1398	0.9	1338	1.71	6312
0.07	1.43	1.51	chr1.trna1008-AspGTC	chr1.trna1008-AspGTC	tRNA	28	1.96	3666	0	888	1.34	3138	1.17	1536	2.3	2874	0.43	1392	0.88	1362	1.52	6330
0.07	1.43	1.51	chr1.trna1002-AspGTC	chr1.trna1002-AspGTC	tRNA	28	1.96	3666	0	888	1.34	3138	1.17	1536	2.3	2874	0.43	1392	0.88	1362	1.52	6330
-0.25	1.76	1.51	chr13.trna993-AspGTC	chr13.trna993-AspGTC	tRNA	29	2.45	3678	0.68	888	1.15	3120	1.95	1536	0.84	2862	1.7	1410	0.88	1356	1.9	6324
0.08	1.43	1.51	chr1.trna1013-AspGTC	chr1.trna1013-AspGTC	tRNA	27	1.79	3684	1.35	888	1.15	3132	1.17	1536	1.68	2850	0.86	1398	0.9	1338	1.71	6312
0.08	1.43	1.51	chr10.trna861-AspGTC	chr10.trna861-AspGTC	tRNA	27	1.79	3684	1.35	888	1.15	3132	1.17	1536	1.68	2850	0.86	1398	0.9	1338	1.71	6312
-0.25	1.76	1.51	chr11.trna397-AspGTC	chr11.trna397-AspGTC	tRNA	29	2.45	3678	0.68	888	1.15	3120	1.95	1536	0.84	2862	1.7	1410	0.88	1356	1.9	6324
0.07	1.43	1.51	chr13.trna993-AspGTC	chr13.trna993-AspGTC	tRNA	28	1.96	3666	0	888	1.34	3138	1.17	1536	2.3	2874	0.43	1392	0.88	1362	1.52	6330
0.08	1.43	1.51	chr13.trna991-AspGTC	chr13.trna991-AspGTC	tRNA	27	1.79	3684	1.35	888	1.15	3132	1.17	1536	1.68	2850	0.86	1398	0.9	1338	1.71	6312
0.08	1.43	1.51	chr5.trna1317-AspGTC	chr5.trna1317-AspGTC	tRNA	27	1.79	3684	1.35	888	1.15	3132	1.17	1536	1.68	2850	0.86	1398	0.9	1338	1.71	6312
0.08	1.43	1.51	chr1.trna1008-AspGTC	chr1.trna1008-AspGTC	tRNA	27	1.79	3684	1.35	888	1.15	3132	1.17	1536	1.68	2850	0.86	1398	0.9	1338	1.71	6312
0.07	1.43	1.51	chr11.trna69-AspGTC	chr11.trna69-AspGTC	tRNA	28	1.96	3666	0	888	1.34	3138	1.17	1536	2.3	2874	0.43	1392	0.88	1362	1.52	6330
-0.25	1.76	1.51	chr1.trna1002-AspGTC	chr1.trna1002-AspGTC	tRNA	29	2.45	3678	0.68	888	1.15	3120	1.95	1536	0.84	2862	1.7	1410	0.88	1356	1.9	6324
-0.25	1.76	1.51	chr13.trna84-AspGTC	chr13.trna84-AspGTC	tRNA	29	2.45	3678	0.68	888	1.15	3120	1.95	1536	0.84	2862	1.7	1410	0.88	1356	1.9	6324
-0.25	1.76	1.51	chr10.trna861-AspGTC	chr10.trna861-AspGTC	tRNA	29	2.45	3678	0.68	888	1.15	3120	1.95	1536	0.84	2862	1.7	1410	0.88	1356	1.9	6324
0.07	1.43	1.51	chr1.trna707-AspGTC	chr1.trna707-AspGTC	tRNA	28	1.96	3666	0	888	1.34	3138	1.17	1536	2.3	2874	0.43	1392	0.88	1362	1.52	6330
0.08	1.43	1.51	chr13.trna84-AspGTC	chr13.trna84-AspGTC	tRNA	27	1.79	3684	1.35	888	1.15	3132	1.17	1536	1.68	2850	0.86	1398	0.9	1338	1.71	6312
0.07	1.43	1.51	chr5.trna1315-AspGTC	chr5.trna1315-AspGTC	tRNA	28	1.96	3666	0	888	1.34	3138	1.17	1536	2.3	2874	0.43	1392	0.88	1362	1.52	6330
-0.25	1.76	1.51	chr1.trna1005-AspGTC	chr1.trna1005-AspGTC	tRNA	29	2.45	3678	0.68	888	1.15	3120	1.95	1536	0.84	2862	1.7	1410	0.88	1356	1.9	6324
0.07	1.43	1.51	chr13.trna991-AspGTC	chr13.trna991-AspGTC	tRNA	28	1.96	3666	0	888	1.34	3138	1.17	1536	2.3	2874	0.43	1392	0.88	1362	1.52	6330
-0.25	1.76	1.51	chr11.trna69-AspGTC	chr11.trna69-AspGTC	tRNA	29	2.45	3678	0.68	888	1.15	3120	1.95	1536	0.84	2862	1.7	1410	0.88	1356	1.9	6324
0.08	1.43	1.51	chr11.trna397-AspGTC	chr11.trna397-AspGTC	tRNA	27	1.79	3684	1.35	888	1.15	3132	1.17	1536	1.68	2850	0.86	1398	0.9	1338	1.71	6312
-0.25	1.76	1.51	chr1.trna1013-AspGTC	chr1.trna1013-AspGTC	tRNA	29	2.45	3678	0.68	888	1.15	3120	1.95	1536	0.84	2862	1.7	1410	0.88	1356	1.9	6324
0.08	1.43	1.51	chr11.trna69-AspGTC	chr11.trna69-AspGTC	tRNA	27	1.79	3684	1.35	888	1.15	3132	1.17	1536	1.68	2850	0.86	1398	0.9	1338	1.71	6312
0.08	1.43	1.51	chr1.trna707-AspGTC	chr1.trna707-AspGTC	tRNA	27	1.79	3684	1.35	888	1.15	3132	1.17	1536	1.68	2850	0.86	1398	0.9	1338	1.71	6312
-0.25	1.76	1.51	chr5.trna1317-AspGTC	chr5.trna1317-AspGTC	tRNA	29	2.45	3678	0.68	888	1.15	3120	1.95	1536	0.84	2862	1.7	1410	0.88	1356	1.9	6324
0.07	1.43	1.51	chr1.trna1013-AspGTC	chr1.trna1013-AspGTC	tRNA	28	1.96	3666	0	888	1.34	3138	1.17	1536	2.3	2874	0.43	1392	0.88	1362	1.52	6330
0.07	1.43	1.51	chr1.trna1005-AspGTC	chr1.trna1005-AspGTC	tRNA	28	1.96	3666	0	888	1.34	3138	1.17	1536	2.3	2874	0.43	1392	0.88	1362	1.52	6330
0.07	1.43	1.51	chr10.trna861-AspGTC	chr10.trna861-AspGTC	tRNA	28	1.96	3666	0	888	1.34	3138	1.17	1536	2.3	2874	0.43	1392	0.88	1362	1.52	6330
-0.57	2.07	1.51	chr13.trna976-ValCAC	chr13.trna976-ValCAC	tRNA	23	2.05	3504	1.75	342	2.46	3654	0	600	1.89	318	0	90	0	66	1.67	720
0.08	1.43	1.51	chr5.trna1315-AspGTC	chr5.trna1315-AspGTC	tRNA	27	1.79	3684	1.35	888	1.15	3132	1.17	1536	1.68	2850	0.86	1398	0.9	1338	1.71	6312
0.07	1.43	1.51	chr13.trna84-AspGTC	chr13.trna84-AspGTC	tRNA	28	1.96	3666	0	888	1.34	3138	1.17	1536	2.3	2874	0.43	1392	0.88	1362	1.52	6330
0.08	1.43	1.51	chr1.trna1005-AspGTC	chr1.trna1005-AspGTC	tRNA	27	1.79	3684	1.35	888	1.15	3132	1.17	1536	1.68	2850	0.86	1398	0.9	1338	1.71	6312
-0.25	1.76	1.51	chr1.trna1008-AspGTC	chr1.trna1008-AspGTC	tRNA	29	2.45	3678	0.68	888	1.15	3120	1.95	1536	0.84	2862	1.7	1410	0.88	1356	1.9	6324
-0.25	1.76	1.51	chr5.trna1315-AspGTC	chr5.trna1315-AspGTC	tRNA	29	2.45	3678	0.68	888	1.15	3120	1.95	1536	0.84	2862	1.7	1410	0.88	1356	1.9	6324
0.07	1.43	1.51	chr5.trna1317-AspGTC	chr5.trna1317-AspGTC	tRNA	28	1.96	3666	0	888	1.34	3138	1.17	1536	2.3	2874	0.43	1392	0.88	1362	1.52	6330
0.08	1.43	1.51	chr1.trna1002-AspGTC	chr1.trna1002-AspGTC	tRNA	27	1.79	3684	1.35	888	1.15	3132	1.17	1536	1.68	2850	0.86	1398	0.9	1338	1.71	6312
-0.25	1.76	1.51	chr1.trna707-AspGTC	chr1.trna707-AspGTC	tRNA	29	2.45	3678	0.68	888	1.15	3120	1.95	1536	0.84	2862	1.7	1410	0.88	1356	1.9	6324
0	1.49	1.49	chr3.trna282-GlyCCC	chr3.trna282-GlyCCC	tRNA	13	1.03	5238	1.36	5286	1.48	4854	2.05	5550	2.1	5724	1.21	5472	1.31	5502	1.37	6588
-0.17	1.66	1.49	chr10.trna866-AspGTC	chr10.trna866-AspGTC	tRNA	28	1.99	3318	1.39	864	1.13	2664	2.02	1482	1.36	2640	1.49	2010	0.66	1824	1.88	4794
0.26	1.23	1.49	chr10.trna866-AspGTC	chr10.trna866-AspGTC	tRNA	32	1.63	3306	0	876	1.58	2652	0.41	1476	1.37	2634	1.18	2034	1.31	1830	1.76	4782
1.47	0	1.47	chr11.trna1493-GlnTTG	chr11.trna1493-GlnTTG	tRNA	25	0	264	0	78	0	468	0	138	0	96	0	36	0	24	2.38	252
1.47	0	1.47	chr13.trna113-GlnTTG	chr13.trna113-GlnTTG	tRNA	25	0	264	0	78	0	468	0	138	0	96	0	36	0	24	2.38	252
1.47	0	1.47	chr13.trna87-GlnCTG	chr13.trna87-GlnCTG	tRNA	25	0	264	0	78	0	468	0	138	0	96	0	36	0	24	2.38	252
1.47	0	1.47	chr3.trna756-GlnCTG	chr3.trna756-GlnCTG	tRNA	25	0	264	0	78	0	468	0	138	0	96	0	36	0	24	2.38	252
1.47	0	1.47	chr3.trna297-GlnCTG	chr3.trna297-GlnCTG	tRNA	25	0	264	0	78	0	468	0	138	0	96	0	36	0	24	2.38	252
1.47	0	1.47	chr3.trna753-GlnCTG	chr3.trna753-GlnCTG	tRNA	25	0	264	0	78	0	468	0	138	0	96	0	36	0	24	2.38	252
1.47	0	1.47	chr13.trna114-GlnTTG	chr13.trna114-GlnTTG	tRNA	25	0	264	0	78	0	468	0	138	0	96	0	36	0	24	2.38	252
1.47	0	1.47	chr13.trna994-GlnCTG	chr13.trna994-GlnCTG	tRNA	25	0	264	0	78	0	468	0	138	0	96	0	36	0	24	2.38	252
1.47	0	1.47	chr13.trna64-GlnCTG	chr13.trna64-GlnCTG	tRNA	25	0	264	0	78	0	468	0	138	0	96	0	36	0	24	2.38	252
1.47	0	1.47	chr13.trna987-GlnCTG	chr13.trna987-GlnCTG	tRNA	25	0	264	0	78	0	468	0	138	0	96	0	36	0	24	2.38	252
1.47	0	1.47	chr11.trna1817-GlnCTG	chr11.trna1817-GlnCTG	tRNA	25	0	264	0	78	0	468	0	138	0	96	0	36	0	24	2.38	252
1.47	0	1.47	chr9.trna342-GlnCTG	chr9.trna342-GlnCTG	tRNA	25	0	264	0	78	0	468	0	138	0	96	0	36	0	24	2.38	252
-0.59	2.05	1.46	chr13.trna97-ValCAC	chr13.trna97-ValCAC	tRNA	23	2.02	3558	1.67	360	2.44	3690	0	606	1.82	330	0	90	0	66	1.6	750
-0.59	2.05	1.46	chr13.trna98-ValCAC	chr13.trna98-ValCAC	tRNA	23	2.02	3558	1.67	360	2.44	3690	0	606	1.82	330	0	90	0	66	1.6	750
1.46	0	1.46	chr6.trna46-ProAGG	chr6.trna46-ProAGG	tRNA	26	0	120	0	24	0	84	0	36	1.92	312	0	168	0	168	2.04	588
1.46	0	1.46	chr13.trna969-ProAGG	chr13.trna969-ProAGG	tRNA	26	0	120	0	24	0	84	0	36	1.92	312	0	168	0	168	2.04	588
1.46	0	1.46	chr1.trna672-ProAGG	chr1.trna672-ProAGG	tRNA	26	0	120	0	24	0	84	0	36	1.92	312	0	168	0	168	2.04	588
1.46	0	1.46	chr14.trna711-ProAGG	chr14.trna711-ProAGG	tRNA	26	0	120	0	24	0	84	0	36	1.92	312	0	168	0	168	2.04	588
1.46	0	1.46	chr7.trna979-ProAGG	chr7.trna979-ProAGG	tRNA	26	0	120	0	24	0	84	0	36	1.92	312	0	168	0	168	2.04	588
1.46	0	1.46	chr3.trna93-ProAGG	chr3.trna93-ProAGG	tRNA	26	0	120	0	24	0	84	0	36	1.92	312	0	168	0	168	2.04	588
1.45	0	1.45	chr17.trna994-ArgCCT	chr17.trna994-ArgCCT	tRNA	34	0	198	0	60	0	126	0	66	0	78	0	102	4.35	138	0	96
-0.1	1.53	1.44	chr4.trna1308-GlyGCC	chr4.trna1308-GlyGCC	tRNA	26	1.65	7620	1.22	7848	2.38	6816	0.99	7872	1.35	8436	1.42	8040	1.2	9000	1.75	9600
1.01	0.4	1.42	chr14.trna364-GluTTC	chr14.trna364-GluTTC	tRNA	60	1.01	594	0	180	0	510	0	204	0	174	0	186	5.88	204	0.85	708
1.01	0.4	1.42	chr1.trna1555-GluTTC	chr1.trna1555-GluTTC	tRNA	60	1.01	594	0	180	0	510	0	204	0	174	0	186	5.88	204	0.85	708
-0.61	2.02	1.41	chr3.trna303-GluCTC	chr3.trna303-GluCTC	tRNA	2	1.9	9480	2.26	2394	2.03	7668	2.16	3060	1.06	2268	2.94	1224	2.01	1788	1.08	6636
1.01	0.4	1.41	chr13.trna105-GluTTC	chr13.trna105-GluTTC	tRNA	60	1.01	594	0	180	0	510	0	204	0	174	0	186	5.88	204	0.84	714
-0.61	2.02	1.41	chr1.trna709-GluCTC	chr1.trna709-GluCTC	tRNA	2	1.9	9480	2.26	2394	2.03	7668	2.16	3060	1.06	2268	2.94	1224	2.01	1788	1.08	6636
-0.61	2.02	1.41	chr1.trna1004-GluCTC	chr1.trna1004-GluCTC	tRNA	2	1.9	9480	2.26	2394	2.03	7668	2.16	3060	1.06	2268	2.94	1224	2.01	1788	1.08	6636
-0.61	2.02	1.41	chr3.trna286-GluTTC	chr3.trna286-GluTTC	tRNA	2	1.9	9480	2.26	2394	2.03	7668	2.16	3060	1.06	2268	2.94	1224	2.01	1788	1.08	6636
-0.61	2.02	1.41	chr13.trna1013-GluCTC	chr13.trna1013-GluCTC	tRNA	2	1.9	9480	2.26	2394	2.03	7668	2.16	3060	1.06	2268	2.94	1224	2.01	1788	1.08	6636
-0.61	2.02	1.41	chr11.trna1912-GluCTC	chr11.trna1912-GluCTC	tRNA	2	1.9	9480	2.26	2394	2.03	7668	2.16	3060	1.06	2268	2.94	1224	2.01	1788	1.08	6636
-0.61	2.02	1.41	chr10.trna90-GluCTC	chr10.trna90-GluCTC	tRNA	2	1.9	9480	2.26	2394	2.03	7668	2.16	3060	1.06	2268	2.94	1224	2.01	1788	1.08	6636
-0.61	2.02	1.41	chr3.trna745-GluCTC	chr3.trna745-GluCTC	tRNA	2	1.9	9480	2.26	2394	2.03	7668	2.16	3060	1.06	2268	2.94	1224	2.01	1788	1.08	6636
-0.61	2.02	1.41	chr1.trna1010-GluCTC	chr1.trna1010-GluCTC	tRNA	2	1.9	9480	2.26	2394	2.03	7668	2.16	3060	1.06	2268	2.94	1224	2.01	1788	1.08	6636
1.01	0.4	1.41	chr14.trna352-GluTTC	chr14.trna352-GluTTC	tRNA	60	1.01	594	0	180	0	510	0	204	0	174	0	186	5.88	204	0.84	714
-0.61	2.02	1.41	chr3.trna754-GluTTC	chr3.trna754-GluTTC	tRNA	2	1.9	9480	2.26	2394	2.03	7668	2.16	3060	1.06	2268	2.94	1224	2.01	1788	1.08	6636
1.01	0.4	1.41	chr9.trna961-GluTTC	chr9.trna961-GluTTC	tRNA	60	1.01	594	0	180	0	510	0	204	0	174	0	186	5.88	204	0.84	714
-0.61	2.02	1.41	chr17.trna719-GluCTC	chr17.trna719-GluCTC	tRNA	2	1.9	9480	2.26	2394	2.03	7668	2.16	3060	1.06	2268	2.94	1224	2.01	1788	1.08	6636
1.01	0.4	1.41	chr7.trna339-GluTTC	chr7.trna339-GluTTC	tRNA	60	1.01	594	0	180	0	510	0	204	0	174	0	186	5.88	204	0.84	714
-0.61	2.02	1.41	chr1.trna1007-GluCTC	chr1.trna1007-GluCTC	tRNA	2	1.9	9480	2.26	2394	2.03	7668	2.16	3060	1.06	2268	2.94	1224	2.01	1788	1.08	6636
-0.09	1.49	1.4	chr1.trna706-GlyGCC	chr1.trna706-GlyGCC	tRNA	28	1.82	18102	1.34	10758	1.48	15804	1.14	12606	1.67	16134	0.94	12798	1.01	10668	1.67	20178
-0.09	1.49	1.4	chr1.trna704-GlyGCC	chr1.trna704-GlyGCC	tRNA	28	1.82	18102	1.34	10758	1.48	15804	1.14	12606	1.67	16134	0.94	12798	1.01	10668	1.67	20178
-0.09	1.49	1.4	chr1.trna702-GlyGCC	chr1.trna702-GlyGCC	tRNA	28	1.82	18102	1.34	10758	1.48	15804	1.14	12606	1.67	16134	0.94	12798	1.01	10668	1.67	20178
0.09	1.3	1.39	chr10.trna866-AspGTC	chr10.trna866-AspGTC	tRNA	31	1.45	3306	1.38	870	1.13	2652	1.23	1464	1.14	2628	2.09	2010	0.66	1824	1.51	4758
0.02	1.37	1.39	chr10.trna866-AspGTC	chr10.trna866-AspGTC	tRNA	26	1.81	3306	0	876	0.91	2646	2.02	1482	0.69	2622	1.49	2016	0.99	1824	1.9	4746
0.15	1.23	1.38	chr13.trna77-GlyGCC	chr13.trna77-GlyGCC	tRNA	54	1.18	510	0	156	1.01	594	2.94	204	0	234	0	300	0	114	2.73	660
0.15	1.23	1.38	chr13.trna110-GlyGCC	chr13.trna110-GlyGCC	tRNA	54	1.18	510	0	156	1.01	594	2.94	204	0	234	0	300	0	114	2.73	660
0.15	1.23	1.38	chr3.trna878-GlyGCC	chr3.trna878-GlyGCC	tRNA	54	1.18	510	0	156	1.01	594	2.94	204	0	234	0	300	0	114	2.73	660
0.15	1.23	1.38	chr8.trna891-GlyGCC	chr8.trna891-GlyGCC	tRNA	54	1.18	510	0	156	1.01	594	2.94	204	0	234	0	300	0	114	2.73	660
0.15	1.23	1.38	chr1.trna699-GlyGCC	chr1.trna699-GlyGCC	tRNA	54	1.18	510	0	156	1.01	594	2.94	204	0	234	0	300	0	114	2.73	660
0.15	1.23	1.38	chr2.trna1747-GlyGCC	chr2.trna1747-GlyGCC	tRNA	54	1.18	510	0	156	1.01	594	2.94	204	0	234	0	300	0	114	2.73	660
0.15	1.23	1.38	chr8.trna892-GlyGCC	chr8.trna892-GlyGCC	tRNA	54	1.18	510	0	156	1.01	594	2.94	204	0	234	0	300	0	114	2.73	660
0.15	1.23	1.38	chr11.trna1819-GlyGCC	chr11.trna1819-GlyGCC	tRNA	54	1.18	510	0	156	1.01	594	2.94	204	0	234	0	300	0	114	2.73	660
0.24	1.13	1.37	chr3.trna286-GluTTC	chr3.trna286-GluTTC	tRNA	27	1.27	11778	1.28	2808	0.95	9486	0.99	3630	1.42	2532	0.89	1350	1.89	1902	1.31	7806
0.24	1.13	1.37	chr1.trna1010-GluCTC	chr1.trna1010-GluCTC	tRNA	27	1.27	11778	1.28	2808	0.95	9486	0.99	3630	1.42	2532	0.89	1350	1.89	1902	1.31	7806
0.24	1.13	1.37	chr10.trna90-GluCTC	chr10.trna90-GluCTC	tRNA	27	1.27	11778	1.28	2808	0.95	9486	0.99	3630	1.42	2532	0.89	1350	1.89	1902	1.31	7806
0.24	1.13	1.37	chr1.trna1004-GluCTC	chr1.trna1004-GluCTC	tRNA	27	1.27	11778	1.28	2808	0.95	9486	0.99	3630	1.42	2532	0.89	1350	1.89	1902	1.31	7806
0.24	1.13	1.37	chr13.trna1013-GluCTC	chr13.trna1013-GluCTC	tRNA	27	1.27	11778	1.28	2808	0.95	9486	0.99	3630	1.42	2532	0.89	1350	1.89	1902	1.31	7806
-0.38	1.75	1.37	chr3.trna755-GlyCCC	chr3.trna755-GlyCCC	tRNA	35	2.36	762	3.12	192	1.65	726	0	372	0	186	4.55	132	0	126	1.39	432
0.32	1.05	1.37	chr4.trna1308-GlyGCC	chr4.trna1308-GlyGCC	tRNA	13	0.71	7644	1.23	7806	0.97	6828	1.29	7908	1.5	8412	1.12	8004	1.4	9012	1.43	9624
1.37	0	1.37	chr17.trna994-ArgCCT	chr17.trna994-ArgCCT	tRNA	41	0	222	0	60	0	144	0	78	0	84	0	102	4	150	0	102
0.24	1.13	1.37	chr1.trna1007-GluCTC	chr1.trna1007-GluCTC	tRNA	27	1.27	11778	1.28	2808	0.95	9486	0.99	3630	1.42	2532	0.89	1350	1.89	1902	1.31	7806
-0.38	1.75	1.37	chr3.trna287-GlyCCC	chr3.trna287-GlyCCC	tRNA	35	2.36	762	3.12	192	1.65	726	0	372	0	186	4.55	132	0	126	1.39	432
0.24	1.13	1.37	chr1.trna709-GluCTC	chr1.trna709-GluCTC	tRNA	27	1.27	11778	1.28	2808	0.95	9486	0.99	3630	1.42	2532	0.89	1350	1.89	1902	1.31	7806
0.24	1.13	1.37	chr3.trna303-GluCTC	chr3.trna303-GluCTC	tRNA	27	1.27	11778	1.28	2808	0.95	9486	0.99	3630	1.42	2532	0.89	1350	1.89	1902	1.31	7806
0.24	1.13	1.37	chr11.trna1912-GluCTC	chr11.trna1912-GluCTC	tRNA	27	1.27	11778	1.28	2808	0.95	9486	0.99	3630	1.42	2532	0.89	1350	1.89	1902	1.31	7806
0.24	1.13	1.37	chr3.trna754-GluTTC	chr3.trna754-GluTTC	tRNA	27	1.27	11778	1.28	2808	0.95	9486	0.99	3630	1.42	2532	0.89	1350	1.89	1902	1.31	7806
0.24	1.13	1.37	chr3.trna745-GluCTC	chr3.trna745-GluCTC	tRNA	27	1.27	11778	1.28	2808	0.95	9486	0.99	3630	1.42	2532	0.89	1350	1.89	1902	1.31	7806
-0.12	1.47	1.36	chr1.trna1010-GluCTC	chr1.trna1010-GluCTC	tRNA	44	1.09	2760	0.81	738	2.09	2292	1.67	720	0	282	0	174	0	174	2.11	1140
-0.12	1.47	1.36	chr3.trna754-GluTTC	chr3.trna754-GluTTC	tRNA	44	1.09	2760	0.81	738	2.09	2292	1.67	720	0	282	0	174	0	174	2.11	1140
-0.12	1.47	1.36	chr1.trna1004-GluCTC	chr1.trna1004-GluCTC	tRNA	44	1.09	2760	0.81	738	2.09	2292	1.67	720	0	282	0	174	0	174	2.11	1140
-0.12	1.47	1.36	chr3.trna303-GluCTC	chr3.trna303-GluCTC	tRNA	44	1.09	2760	0.81	738	2.09	2292	1.67	720	0	282	0	174	0	174	2.11	1140
-0.12	1.47	1.36	chr1.trna709-GluCTC	chr1.trna709-GluCTC	tRNA	44	1.09	2760	0.81	738	2.09	2292	1.67	720	0	282	0	174	0	174	2.11	1140
-0.12	1.47	1.36	chr3.trna286-GluTTC	chr3.trna286-GluTTC	tRNA	44	1.09	2760	0.81	738	2.09	2292	1.67	720	0	282	0	174	0	174	2.11	1140
0.25	1.11	1.36	chr4.trna67-GlyCCC	chr4.trna67-GlyCCC	tRNA	30	1.34	894	0	612	1.27	942	1.5	798	2.63	684	0	456	0	672	2.17	828
-0.12	1.47	1.36	chr3.trna745-GluCTC	chr3.trna745-GluCTC	tRNA	44	1.09	2760	0.81	738	2.09	2292	1.67	720	0	282	0	174	0	174	2.11	1140
-0.12	1.47	1.36	chr11.trna1912-GluCTC	chr11.trna1912-GluCTC	tRNA	44	1.09	2760	0.81	738	2.09	2292	1.67	720	0	282	0	174	0	174	2.11	1140
-0.12	1.47	1.36	chr13.trna1013-GluCTC	chr13.trna1013-GluCTC	tRNA	44	1.09	2760	0.81	738	2.09	2292	1.67	720	0	282	0	174	0	174	2.11	1140
-0.12	1.47	1.36	chr10.trna90-GluCTC	chr10.trna90-GluCTC	tRNA	44	1.09	2760	0.81	738	2.09	2292	1.67	720	0	282	0	174	0	174	2.11	1140
-0.12	1.47	1.36	chr1.trna1007-GluCTC	chr1.trna1007-GluCTC	tRNA	44	1.09	2760	0.81	738	2.09	2292	1.67	720	0	282	0	174	0	174	2.11	1140
-0.12	1.47	1.36	chr17.trna719-GluCTC	chr17.trna719-GluCTC	tRNA	44	1.09	2760	0.81	738	2.09	2292	1.67	720	0	282	0	174	0	174	2.11	1140
1.35	0	1.35	chrX.trna321-ArgCCT	chrX.trna321-ArgCCT	tRNA	34	0	300	0	48	0	156	0	30	0	36	0	78	5.56	108	0	222
-1.41	2.77	1.35	chr6.trna317-GlyCCC	chr6.trna317-GlyCCC	tRNA	43	2.53	28710	3.16	18060	2.99	30276	2.44	21180	0.93	5820	2.08	3744	1.03	4674	1.51	8346
1.35	0	1.35	chr6.trna107-ArgCCT	chr6.trna107-ArgCCT	tRNA	34	0	300	0	48	0	156	0	30	0	36	0	78	5.56	108	0	222
-0.96	2.31	1.35	chr9.trna1035-LysCTT	chr9.trna1035-LysCTT	tRNA	34	1.83	10158	1.72	1746	2.92	9858	2.26	2916	2.31	1296	0	510	3.64	330	1.03	4092
-1.41	2.77	1.35	chr17.trna112-GlyCCC	chr17.trna112-GlyCCC	tRNA	43	2.53	28710	3.16	18060	2.99	30276	2.44	21180	0.93	5820	2.08	3744	1.03	4674	1.51	8346
1.35	0	1.35	chr11.trna1234-ArgCCT	chr11.trna1234-ArgCCT	tRNA	34	0	300	0	48	0	156	0	30	0	36	0	78	5.56	108	0	222
-0.96	2.31	1.35	chr12.trna796-LysCTT	chr12.trna796-LysCTT	tRNA	34	1.83	10158	1.72	1746	2.92	9858	2.26	2916	2.31	1296	0	510	3.64	330	1.03	4092
0.43	0.92	1.35	chr4.trna67-GlyCCC	chr4.trna67-GlyCCC	tRNA	13	0.68	888	0.97	618	0.63	954	1.47	816	1.69	708	2.63	456	0.88	678	0.72	828
1.35	0	1.35	chr11.trna1022-ArgCCT	chr11.trna1022-ArgCCT	tRNA	34	0	300	0	48	0	156	0	30	0	36	0	78	5.56	108	0	222
-1.07	2.4	1.34	chr17.trna81-LysCTT	chr17.trna81-LysCTT	tRNA	25	2.47	31344	2.45	8562	2.55	32052	1.88	13428	1.29	5592	0.28	2142	0.36	1680	1.65	13464
-1.07	2.4	1.34	chr11.trna2023-LysCTT	chr11.trna2023-LysCTT	tRNA	25	2.47	31344	2.45	8562	2.55	32052	1.88	13428	1.29	5592	0.28	2142	0.36	1680	1.65	13464
-1.07	2.4	1.34	chr17.trna999-LysCTT	chr17.trna999-LysCTT	tRNA	25	2.47	31344	2.45	8562	2.55	32052	1.88	13428	1.29	5592	0.28	2142	0.36	1680	1.65	13464
-1.07	2.4	1.34	chr3.trna292-LysCTT	chr3.trna292-LysCTT	tRNA	25	2.47	31344	2.45	8562	2.55	32052	1.88	13428	1.29	5592	0.28	2142	0.36	1680	1.65	13464
-1.07	2.4	1.34	chr13.trna103-LysCTT	chr13.trna103-LysCTT	tRNA	25	2.47	31344	2.45	8562	2.55	32052	1.88	13428	1.29	5592	0.28	2142	0.36	1680	1.65	13464
-1.07	2.4	1.34	chr3.trna748-LysCTT	chr3.trna748-LysCTT	tRNA	25	2.47	31344	2.45	8562	2.55	32052	1.88	13428	1.29	5592	0.28	2142	0.36	1680	1.65	13464
-1.07	2.4	1.34	chr17.trna83-LysCTT	chr17.trna83-LysCTT	tRNA	25	2.47	31344	2.45	8562	2.55	32052	1.88	13428	1.29	5592	0.28	2142	0.36	1680	1.65	13464
1.3	0	1.3	chr14.trna193-ProTGG	chr14.trna193-ProTGG	tRNA	26	0	204	0	24	0	162	0	54	1.89	318	0	168	0	162	1.64	732
1.3	0	1.3	chr11.trna207-ProTGG	chr11.trna207-ProTGG	tRNA	26	0	204	0	24	0	162	0	54	1.89	318	0	168	0	162	1.64	732
1.3	0	1.3	chr17.trna82-ProCGG	chr17.trna82-ProCGG	tRNA	26	0	204	0	24	0	162	0	54	1.89	318	0	168	0	162	1.64	732
1.3	0	1.3	chr17.trna995-ProTGG	chr17.trna995-ProTGG	tRNA	26	0	204	0	24	0	162	0	54	1.89	318	0	168	0	162	1.64	732
1.3	0	1.3	chr1.trna1030-ProCGG	chr1.trna1030-ProCGG	tRNA	26	0	204	0	24	0	162	0	54	1.89	318	0	168	0	162	1.64	732
1.3	0	1.3	chr3.trna92-ProTGG	chr3.trna92-ProTGG	tRNA	26	0	204	0	24	0	162	0	54	1.89	318	0	168	0	162	1.64	732
1.3	0	1.3	chr11.trna396-ProCGG	chr11.trna396-ProCGG	tRNA	26	0	204	0	24	0	162	0	54	1.89	318	0	168	0	162	1.64	732
1.28	0	1.28	chr1.trna698-LeuCAG	chr1.trna698-LeuCAG	tRNA	11	0	282	0	66	0	240	0	138	5.56	108	0	54	0	180	0	126
1.28	0	1.28	chr1.trna701-LeuCAG	chr1.trna701-LeuCAG	tRNA	11	0	282	0	66	0	240	0	138	5.56	108	0	54	0	180	0	126
1.28	0	1.28	chr1.trna705-LeuCAG	chr1.trna705-LeuCAG	tRNA	11	0	282	0	66	0	240	0	138	5.56	108	0	54	0	180	0	126
1.28	0	1.28	chr8.trna1013-LeuCAG	chr8.trna1013-LeuCAG	tRNA	11	0	282	0	66	0	240	0	138	5.56	108	0	54	0	180	0	126
1.28	0	1.28	chr8.trna416-LeuCAG	chr8.trna416-LeuCAG	tRNA	11	0	282	0	66	0	240	0	138	5.56	108	0	54	0	180	0	126
1.28	0	1.28	chr13.trna964-LeuCAG	chr13.trna964-LeuCAG	tRNA	11	0	282	0	66	0	240	0	138	5.56	108	0	54	0	180	0	126
1.28	0	1.28	chr1.trna1001-LeuCAG	chr1.trna1001-LeuCAG	tRNA	11	0	282	0	66	0	240	0	138	5.56	108	0	54	0	180	0	126
1.28	0	1.28	chr1.trna703-LeuCAG	chr1.trna703-LeuCAG	tRNA	11	0	282	0	66	0	240	0	138	5.56	108	0	54	0	180	0	126
0.04	1.21	1.25	chr6.trna157-CysGCA	chr6.trna157-CysGCA	tRNA	13	1.35	1332	0	588	1.11	1080	1.88	960	2.17	828	0	666	1.78	1014	0.7	858
0.04	1.21	1.25	chr9.trna593-CysGCA	chr9.trna593-CysGCA	tRNA	13	1.35	1332	0	588	1.11	1080	1.88	960	2.17	828	0	666	1.78	1014	0.7	858
-0.51	1.77	1.25	chr12.trna796-LysCTT	chr12.trna796-LysCTT	tRNA	25	1.8	10026	2.04	1764	1.78	9750	1.43	2928	1.9	1266	1.16	516	0	330	1.17	4104
0.04	1.21	1.25	chr11.trna1432-CysGCA	chr11.trna1432-CysGCA	tRNA	13	1.35	1332	0	588	1.11	1080	1.88	960	2.17	828	0	666	1.78	1014	0.7	858
0.04	1.21	1.25	chr11.trna1433-CysGCA	chr11.trna1433-CysGCA	tRNA	13	1.35	1332	0	588	1.11	1080	1.88	960	2.17	828	0	666	1.78	1014	0.7	858
0.04	1.21	1.25	chr17.trna457-CysGCA	chr17.trna457-CysGCA	tRNA	13	1.35	1332	0	588	1.11	1080	1.88	960	2.17	828	0	666	1.78	1014	0.7	858
0.04	1.21	1.25	chr11.trna1442-CysGCA	chr11.trna1442-CysGCA	tRNA	13	1.35	1332	0	588	1.11	1080	1.88	960	2.17	828	0	666	1.78	1014	0.7	858
0.04	1.21	1.25	chr11.trna791-CysGCA	chr11.trna791-CysGCA	tRNA	13	1.35	1332	0	588	1.11	1080	1.88	960	2.17	828	0	666	1.78	1014	0.7	858
-0.51	1.77	1.25	chr9.trna1035-LysCTT	chr9.trna1035-LysCTT	tRNA	25	1.8	10026	2.04	1764	1.78	9750	1.43	2928	1.9	1266	1.16	516	0	330	1.17	4104
0.04	1.2	1.24	chr3.trna282-GlyCCC	chr3.trna282-GlyCCC	tRNA	28	1.37	5238	0.91	5286	1.49	4836	1.08	5568	1.47	5712	1.1	5436	0.88	5460	1.46	6576
-0.54	1.77	1.24	chr9.trna1035-LysCTT	chr9.trna1035-LysCTT	tRNA	17	1.78	10134	1.01	1776	2.01	9870	1.43	2928	1.38	1302	0	516	0	330	1.44	4158
-0.54	1.77	1.24	chr12.trna796-LysCTT	chr12.trna796-LysCTT	tRNA	17	1.78	10134	1.01	1776	2.01	9870	1.43	2928	1.38	1302	0	516	0	330	1.44	4158
0.21	1.02	1.23	chr3.trna752-GlyCCC	chr3.trna752-GlyCCC	tRNA	28	1.24	8712	0.76	6348	1	8436	1.02	8784	1.13	6354	1.67	5388	0.78	5406	1.33	7212
1.18	0	1.18	chr1.trna703-LeuCAG	chr1.trna703-LeuCAG	tRNA	51	0	426	0	66	0	294	0	144	0	120	0	60	3.23	186	0	144
1.18	0	1.18	chr1.trna698-LeuCAG	chr1.trna698-LeuCAG	tRNA	51	0	426	0	66	0	294	0	144	0	120	0	60	3.23	186	0	144
1.18	0	1.18	chr1.trna705-LeuCAG	chr1.trna705-LeuCAG	tRNA	51	0	426	0	66	0	294	0	144	0	120	0	60	3.23	186	0	144
0.14	1.04	1.18	chr14.trna352-GluTTC	chr14.trna352-GluTTC	tRNA	12	1.43	5466	0.58	1026	0.71	4248	0.9	1326	1.33	450	0	294	0	378	1.56	1926
1.18	0	1.18	chr1.trna1001-LeuCAG	chr1.trna1001-LeuCAG	tRNA	51	0	426	0	66	0	294	0	144	0	120	0	60	3.23	186	0	144
1.18	0	1.18	chr13.trna964-LeuCAG	chr13.trna964-LeuCAG	tRNA	51	0	426	0	66	0	294	0	144	0	120	0	60	3.23	186	0	144
0.14	1.04	1.18	chr7.trna339-GluTTC	chr7.trna339-GluTTC	tRNA	12	1.43	5466	0.58	1026	0.71	4248	0.9	1326	1.33	450	0	294	0	378	1.56	1926
0.14	1.04	1.18	chr1.trna1555-GluTTC	chr1.trna1555-GluTTC	tRNA	12	1.43	5466	0.58	1026	0.71	4248	0.9	1326	1.33	450	0	294	0	378	1.56	1920
1.18	0	1.18	chr8.trna416-LeuCAG	chr8.trna416-LeuCAG	tRNA	51	0	426	0	66	0	294	0	144	0	120	0	60	3.23	186	0	144
0.14	1.04	1.18	chr13.trna105-GluTTC	chr13.trna105-GluTTC	tRNA	12	1.43	5466	0.58	1026	0.71	4248	0.9	1326	1.33	450	0	294	0	378	1.56	1926
0.14	1.04	1.18	chr9.trna961-GluTTC	chr9.trna961-GluTTC	tRNA	12	1.43	5466	0.58	1026	0.71	4248	0.9	1326	1.33	450	0	294	0	378	1.56	1926
0.14	1.04	1.18	chr14.trna364-GluTTC	chr14.trna364-GluTTC	tRNA	12	1.43	5466	0.58	1026	0.71	4248	0.9	1326	1.33	450	0	294	0	378	1.56	1920
1.18	0	1.18	chr8.trna1013-LeuCAG	chr8.trna1013-LeuCAG	tRNA	51	0	426	0	66	0	294	0	144	0	120	0	60	3.23	186	0	144
1.18	0	1.18	chr1.trna701-LeuCAG	chr1.trna701-LeuCAG	tRNA	51	0	426	0	66	0	294	0	144	0	120	0	60	3.23	186	0	144
-0.78	1.89	1.11	chr1.trna709-GluCTC	chr1.trna709-GluCTC	tRNA	30	1.93	11184	0.45	2658	2.12	9060	2.24	3480	1.23	2430	1.4	1290	1.35	1776	0.96	7524
-0.78	1.89	1.11	chr3.trna754-GluTTC	chr3.trna754-GluTTC	tRNA	30	1.93	11184	0.45	2658	2.12	9060	2.24	3480	1.23	2430	1.4	1290	1.35	1776	0.96	7524
-0.78	1.89	1.11	chr3.trna745-GluCTC	chr3.trna745-GluCTC	tRNA	30	1.93	11184	0.45	2658	2.12	9060	2.24	3480	1.23	2430	1.4	1290	1.35	1776	0.96	7524
-0.78	1.89	1.11	chr1.trna1010-GluCTC	chr1.trna1010-GluCTC	tRNA	30	1.93	11184	0.45	2658	2.12	9060	2.24	3480	1.23	2430	1.4	1290	1.35	1776	0.96	7524
-0.78	1.89	1.11	chr1.trna1004-GluCTC	chr1.trna1004-GluCTC	tRNA	30	1.93	11184	0.45	2658	2.12	9060	2.24	3480	1.23	2430	1.4	1290	1.35	1776	0.96	7524
-0.78	1.89	1.11	chr3.trna303-GluCTC	chr3.trna303-GluCTC	tRNA	30	1.93	11184	0.45	2658	2.12	9060	2.24	3480	1.23	2430	1.4	1290	1.35	1776	0.96	7524
-0.78	1.89	1.11	chr3.trna286-GluTTC	chr3.trna286-GluTTC	tRNA	30	1.93	11184	0.45	2658	2.12	9060	2.24	3480	1.23	2430	1.4	1290	1.35	1776	0.96	7524
-0.78	1.89	1.11	chr1.trna1007-GluCTC	chr1.trna1007-GluCTC	tRNA	30	1.93	11184	0.45	2658	2.12	9060	2.24	3480	1.23	2430	1.4	1290	1.35	1776	0.96	7524
-0.78	1.89	1.11	chr17.trna719-GluCTC	chr17.trna719-GluCTC	tRNA	30	1.93	11184	0.45	2658	2.12	9060	2.24	3480	1.23	2430	1.4	1290	1.35	1776	0.96	7524
-0.78	1.89	1.11	chr13.trna1013-GluCTC	chr13.trna1013-GluCTC	tRNA	30	1.93	11184	0.45	2658	2.12	9060	2.24	3480	1.23	2430	1.4	1290	1.35	1776	0.96	7524
-0.78	1.89	1.11	chr11.trna1912-GluCTC	chr11.trna1912-GluCTC	tRNA	30	1.93	11184	0.45	2658	2.12	9060	2.24	3480	1.23	2430	1.4	1290	1.35	1776	0.96	7524
-0.78	1.89	1.11	chr10.trna90-GluCTC	chr10.trna90-GluCTC	tRNA	30	1.93	11184	0.45	2658	2.12	9060	2.24	3480	1.23	2430	1.4	1290	1.35	1776	0.96	7524
-0.51	1.61	1.1	chr14.trna352-GluTTC	chr14.trna352-GluTTC	tRNA	4	2.27	4494	0	840	0.99	3624	2.2	1092	1.52	396	0	276	0	330	1.39	1722
-0.51	1.61	1.1	chr13.trna105-GluTTC	chr13.trna105-GluTTC	tRNA	4	2.27	4494	0	840	0.99	3624	2.2	1092	1.52	396	0	276	0	330	1.39	1722
-0.51	1.61	1.1	chr7.trna339-GluTTC	chr7.trna339-GluTTC	tRNA	4	2.27	4494	0	840	0.99	3624	2.2	1092	1.52	396	0	276	0	330	1.39	1722
-0.51	1.61	1.1	chr14.trna364-GluTTC	chr14.trna364-GluTTC	tRNA	4	2.27	4494	0	840	0.99	3624	2.2	1092	1.52	396	0	276	0	330	1.4	1716
-0.51	1.61	1.1	chr9.trna961-GluTTC	chr9.trna961-GluTTC	tRNA	4	2.27	4494	0	840	0.99	3624	2.2	1092	1.52	396	0	276	0	330	1.39	1722
-0.51	1.61	1.1	chr1.trna1555-GluTTC	chr1.trna1555-GluTTC	tRNA	4	2.27	4494	0	840	0.99	3624	2.2	1092	1.52	396	0	276	0	330	1.4	1716
-0.05	1.14	1.09	chr19.trna110-ValTAC	chr19.trna110-ValTAC	tRNA	23	2.06	582	2.44	246	0	480	0	270	0	366	0	264	5.26	228	0	246
-0.79	1.89	1.09	chr11.trna2023-LysCTT	chr11.trna2023-LysCTT	tRNA	17	1.76	31290	1.46	8652	2.24	32106	1.59	13554	1.17	5658	0.56	2142	0.71	1692	1.2	13536
0.04	1.05	1.09	chr13.trna105-GluTTC	chr13.trna105-GluTTC	tRNA	27	0.91	5916	3.17	1134	0.79	4572	0.78	1536	2.41	498	1.82	330	1.49	402	0.58	2076
-0.05	1.14	1.09	chrX.trna460-ValTAC	chrX.trna460-ValTAC	tRNA	23	2.06	582	2.44	246	0	480	0	270	0	366	0	264	5.26	228	0	246
0.04	1.05	1.09	chr9.trna961-GluTTC	chr9.trna961-GluTTC	tRNA	27	0.91	5916	3.17	1134	0.79	4572	0.78	1536	2.41	498	1.82	330	1.49	402	0.58	2076
-0.79	1.89	1.09	chr17.trna999-LysCTT	chr17.trna999-LysCTT	tRNA	17	1.76	31290	1.46	8652	2.24	32106	1.59	13554	1.17	5658	0.56	2142	0.71	1692	1.2	13536
-0.79	1.89	1.09	chr17.trna81-LysCTT	chr17.trna81-LysCTT	tRNA	17	1.76	31290	1.46	8652	2.24	32106	1.59	13554	1.17	5658	0.56	2142	0.71	1692	1.2	13536
0.04	1.05	1.09	chr14.trna352-GluTTC	chr14.trna352-GluTTC	tRNA	27	0.91	5916	3.17	1134	0.79	4572	0.78	1536	2.41	498	1.82	330	1.49	402	0.58	2076
-0.05	1.14	1.09	chr19.trna109-ValTAC	chr19.trna109-ValTAC	tRNA	23	2.06	582	2.44	246	0	480	0	270	0	366	0	264	5.26	228	0	246
-0.79	1.89	1.09	chr3.trna748-LysCTT	chr3.trna748-LysCTT	tRNA	17	1.76	31290	1.46	8652	2.24	32106	1.59	13554	1.17	5658	0.56	2142	0.71	1692	1.2	13536
0.04	1.05	1.09	chr14.trna364-GluTTC	chr14.trna364-GluTTC	tRNA	27	0.91	5916	3.17	1134	0.79	4572	0.78	1536	2.41	498	1.82	330	1.49	402	0.58	2070
0.04	1.05	1.09	chr7.trna339-GluTTC	chr7.trna339-GluTTC	tRNA	27	0.91	5916	3.17	1134	0.79	4572	0.78	1536	2.41	498	1.82	330	1.49	402	0.58	2076
-0.79	1.89	1.09	chr17.trna83-LysCTT	chr17.trna83-LysCTT	tRNA	17	1.76	31290	1.46	8652	2.24	32106	1.59	13554	1.17	5658	0.56	2142	0.71	1692	1.2	13536
0.04	1.05	1.09	chr1.trna1555-GluTTC	chr1.trna1555-GluTTC	tRNA	27	0.91	5916	3.17	1134	0.79	4572	0.78	1536	2.41	498	1.82	330	1.49	402	0.58	2070
-0.79	1.89	1.09	chr3.trna292-LysCTT	chr3.trna292-LysCTT	tRNA	17	1.76	31290	1.46	8652	2.24	32106	1.59	13554	1.17	5658	0.56	2142	0.71	1692	1.2	13536
-0.79	1.89	1.09	chr13.trna103-LysCTT	chr13.trna103-LysCTT	tRNA	17	1.76	31290	1.46	8652	2.24	32106	1.59	13554	1.17	5658	0.56	2142	0.71	1692	1.2	13536
0.33	0.73	1.07	chr2.trna511-AspGTC	chr2.trna511-AspGTC	tRNA	36	1	3588	0.68	882	0.8	2994	0	1518	1.06	2820	0.44	1374	1.79	1344	1.06	6246
-0.08	1.14	1.06	chr3.trna284-ValCAC	chr3.trna284-ValCAC	tRNA	29	0.83	6528	0	516	1.38	7404	2.07	870	1.23	486	0	132	0	114	1.17	1542
-0.08	1.14	1.06	chr13.trna966-ValCAC	chr13.trna966-ValCAC	tRNA	29	0.83	6528	0	516	1.38	7404	2.07	870	1.23	486	0	132	0	114	1.17	1542
-1.14	2.2	1.06	chr3.trna292-LysCTT	chr3.trna292-LysCTT	tRNA	13	2.12	30552	1.69	8526	2.55	31470	1.85	13320	0.75	5580	0.84	2142	0.36	1662	1.31	13278
-1.14	2.2	1.06	chr17.trna81-LysCTT	chr17.trna81-LysCTT	tRNA	13	2.12	30552	1.69	8526	2.55	31470	1.85	13320	0.75	5580	0.84	2142	0.36	1662	1.31	13278
-0.08	1.14	1.06	chr1.trna710-ValCAC	chr1.trna710-ValCAC	tRNA	29	0.83	6528	0	516	1.38	7404	2.07	870	1.23	486	0	132	0	114	1.17	1542
-1.14	2.2	1.06	chr17.trna83-LysCTT	chr17.trna83-LysCTT	tRNA	13	2.12	30552	1.69	8526	2.55	31470	1.85	13320	0.75	5580	0.84	2142	0.36	1662	1.31	13278
-1.14	2.2	1.06	chr13.trna103-LysCTT	chr13.trna103-LysCTT	tRNA	13	2.12	30552	1.69	8526	2.55	31470	1.85	13320	0.75	5580	0.84	2142	0.36	1662	1.31	13278
-1.14	2.2	1.06	chr17.trna999-LysCTT	chr17.trna999-LysCTT	tRNA	13	2.12	30552	1.69	8526	2.55	31470	1.85	13320	0.75	5580	0.84	2142	0.36	1662	1.31	13278
-0.08	1.14	1.06	chr11.trna204-ValCAC	chr11.trna204-ValCAC	tRNA	29	0.83	6528	0	516	1.38	7404	2.07	870	1.23	486	0	132	0	114	1.17	1542
-1.14	2.2	1.06	chr3.trna748-LysCTT	chr3.trna748-LysCTT	tRNA	13	2.12	30552	1.69	8526	2.55	31470	1.85	13320	0.75	5580	0.84	2142	0.36	1662	1.31	13278
-1.14	2.2	1.06	chr11.trna2023-LysCTT	chr11.trna2023-LysCTT	tRNA	13	2.12	30552	1.69	8526	2.55	31470	1.85	13320	0.75	5580	0.84	2142	0.36	1662	1.31	13278
-0.08	1.14	1.06	chr6.trna10-ValCAC	chr6.trna10-ValCAC	tRNA	29	0.83	6528	0	516	1.38	7404	2.07	870	1.23	486	0	132	0	114	1.17	1542
-0.08	1.14	1.06	chr13.trna91-ValCAC	chr13.trna91-ValCAC	tRNA	29	0.83	6528	0	516	1.38	7404	2.07	870	1.23	486	0	132	0	114	1.17	1542
0.28	0.77	1.05	chr5.trna1315-AspGTC	chr5.trna1315-AspGTC	tRNA	36	0.98	3684	0.66	906	0.76	3162	0.38	1560	1.04	2874	0.43	1398	1.78	1350	1.04	6324
0.28	0.77	1.05	chr1.trna1002-AspGTC	chr1.trna1002-AspGTC	tRNA	36	0.98	3684	0.66	906	0.76	3162	0.38	1560	1.04	2874	0.43	1398	1.78	1350	1.04	6324
-1.33	2.38	1.05	chr3.trna287-GlyCCC	chr3.trna287-GlyCCC	tRNA	2	5	480	0	114	1.37	438	0	228	0	126	0	84	0	78	2.13	282
0.28	0.77	1.05	chr13.trna991-AspGTC	chr13.trna991-AspGTC	tRNA	36	0.98	3684	0.66	906	0.76	3162	0.38	1560	1.04	2874	0.43	1398	1.78	1350	1.04	6324
0.28	0.77	1.05	chr1.trna707-AspGTC	chr1.trna707-AspGTC	tRNA	36	0.98	3684	0.66	906	0.76	3162	0.38	1560	1.04	2874	0.43	1398	1.78	1350	1.04	6324
0.28	0.77	1.05	chr13.trna993-AspGTC	chr13.trna993-AspGTC	tRNA	36	0.98	3684	0.66	906	0.76	3162	0.38	1560	1.04	2874	0.43	1398	1.78	1350	1.04	6324
0.28	0.77	1.05	chr1.trna1013-AspGTC	chr1.trna1013-AspGTC	tRNA	36	0.98	3684	0.66	906	0.76	3162	0.38	1560	1.04	2874	0.43	1398	1.78	1350	1.04	6324
0.28	0.77	1.05	chr1.trna1005-AspGTC	chr1.trna1005-AspGTC	tRNA	36	0.98	3684	0.66	906	0.76	3162	0.38	1560	1.04	2874	0.43	1398	1.78	1350	1.04	6324
-1.33	2.38	1.05	chr3.trna755-GlyCCC	chr3.trna755-GlyCCC	tRNA	2	5	480	0	114	1.37	438	0	228	0	126	0	84	0	78	2.13	282
0.28	0.77	1.05	chr1.trna1008-AspGTC	chr1.trna1008-AspGTC	tRNA	36	0.98	3684	0.66	906	0.76	3162	0.38	1560	1.04	2874	0.43	1398	1.78	1350	1.04	6324
0.28	0.77	1.05	chr11.trna69-AspGTC	chr11.trna69-AspGTC	tRNA	36	0.98	3684	0.66	906	0.76	3162	0.38	1560	1.04	2874	0.43	1398	1.78	1350	1.04	6324
0.28	0.77	1.05	chr5.trna1317-AspGTC	chr5.trna1317-AspGTC	tRNA	36	0.98	3684	0.66	906	0.76	3162	0.38	1560	1.04	2874	0.43	1398	1.78	1350	1.04	6324
0.28	0.77	1.05	chr10.trna861-AspGTC	chr10.trna861-AspGTC	tRNA	36	0.98	3684	0.66	906	0.76	3162	0.38	1560	1.04	2874	0.43	1398	1.78	1350	1.04	6324
0.28	0.77	1.05	chr13.trna84-AspGTC	chr13.trna84-AspGTC	tRNA	36	0.98	3684	0.66	906	0.76	3162	0.38	1560	1.04	2874	0.43	1398	1.78	1350	1.04	6324
0.28	0.77	1.05	chr11.trna397-AspGTC	chr11.trna397-AspGTC	tRNA	36	0.98	3684	0.66	906	0.76	3162	0.38	1560	1.04	2874	0.43	1398	1.78	1350	1.04	6324
-1.13	2.15	1.03	chr17.trna112-GlyCCC	chr17.trna112-GlyCCC	tRNA	35	2.31	29586	1.58	18564	2.74	31044	1.57	21720	1.12	6402	1.04	4038	0.6	5040	1.18	9678
-1.13	2.15	1.03	chr6.trna317-GlyCCC	chr6.trna317-GlyCCC	tRNA	35	2.31	29586	1.58	18564	2.74	31044	1.57	21720	1.12	6402	1.04	4038	0.6	5040	1.18	9678
-0.37	1.38	1.01	chr1.trna1007-GluCTC	chr1.trna1007-GluCTC	tRNA	34	1.11	11886	1.7	2826	1.82	9576	0.83	3636	1.17	2574	0.45	1338	0.31	1908	1.22	7848
-0.37	1.38	1.01	chr3.trna745-GluCTC	chr3.trna745-GluCTC	tRNA	34	1.11	11886	1.7	2826	1.82	9576	0.83	3636	1.17	2574	0.45	1338	0.31	1908	1.22	7848
-0.37	1.38	1.01	chr3.trna303-GluCTC	chr3.trna303-GluCTC	tRNA	34	1.11	11886	1.7	2826	1.82	9576	0.83	3636	1.17	2574	0.45	1338	0.31	1908	1.22	7848
-0.37	1.38	1.01	chr1.trna1004-GluCTC	chr1.trna1004-GluCTC	tRNA	34	1.11	11886	1.7	2826	1.82	9576	0.83	3636	1.17	2574	0.45	1338	0.31	1908	1.22	7848
-0.37	1.38	1.01	chr17.trna719-GluCTC	chr17.trna719-GluCTC	tRNA	34	1.11	11886	1.7	2826	1.82	9576	0.83	3636	1.17	2574	0.45	1338	0.31	1908	1.22	7848
-0.37	1.38	1.01	chr10.trna90-GluCTC	chr10.trna90-GluCTC	tRNA	34	1.11	11886	1.7	2826	1.82	9576	0.83	3636	1.17	2574	0.45	1338	0.31	1908	1.22	7848
-0.37	1.38	1.01	chr1.trna709-GluCTC	chr1.trna709-GluCTC	tRNA	34	1.11	11886	1.7	2826	1.82	9576	0.83	3636	1.17	2574	0.45	1338	0.31	1908	1.22	7848
-0.37	1.38	1.01	chr13.trna1013-GluCTC	chr13.trna1013-GluCTC	tRNA	34	1.11	11886	1.7	2826	1.82	9576	0.83	3636	1.17	2574	0.45	1338	0.31	1908	1.22	7848
-0.37	1.38	1.01	chr1.trna1010-GluCTC	chr1.trna1010-GluCTC	tRNA	34	1.11	11886	1.7	2826	1.82	9576	0.83	3636	1.17	2574	0.45	1338	0.31	1908	1.22	7848
-0.37	1.38	1.01	chr11.trna1912-GluCTC	chr11.trna1912-GluCTC	tRNA	34	1.11	11886	1.7	2826	1.82	9576	0.83	3636	1.17	2574	0.45	1338	0.31	1908	1.22	7848
0.11	0.88	1	chr13.trna105-GluTTC	chr13.trna105-GluTTC	tRNA	62	2.22	540	0	174	0	450	0	198	0	168	0	180	0	204	1.83	654
0.12	0.88	1	chr1.trna1555-GluTTC	chr1.trna1555-GluTTC	tRNA	62	2.22	540	0	174	0	450	0	198	0	168	0	180	0	204	1.85	648
0.11	0.88	1	chr14.trna352-GluTTC	chr14.trna352-GluTTC	tRNA	62	2.22	540	0	174	0	450	0	198	0	168	0	180	0	204	1.83	654
0.11	0.88	1	chr7.trna339-GluTTC	chr7.trna339-GluTTC	tRNA	62	2.22	540	0	174	0	450	0	198	0	168	0	180	0	204	1.83	654
0.11	0.88	1	chr9.trna961-GluTTC	chr9.trna961-GluTTC	tRNA	62	2.22	540	0	174	0	450	0	198	0	168	0	180	0	204	1.83	654
0.12	0.88	1	chr14.trna364-GluTTC	chr14.trna364-GluTTC	tRNA	62	2.22	540	0	174	0	450	0	198	0	168	0	180	0	204	1.85	648
-1.1	2.09	0.99	chr6.trna317-GlyCCC	chr6.trna317-GlyCCC	tRNA	22	2.01	29622	1.83	18654	2.25	31212	2.2	21822	1.03	6438	1.03	4086	1.18	5070	0.86	9810
0.67	0.32	0.99	chr17.trna457-CysGCA	chr17.trna457-CysGCA	tRNA	48	0	1800	0.63	954	0.83	1446	0	1500	0.51	1170	0	1002	0.42	1416	2.83	1272
0.67	0.32	0.99	chr11.trna1433-CysGCA	chr11.trna1433-CysGCA	tRNA	48	0	1800	0.63	954	0.83	1446	0	1500	0.51	1170	0	1002	0.42	1416	2.83	1272
0.67	0.32	0.99	chr11.trna791-CysGCA	chr11.trna791-CysGCA	tRNA	48	0	1800	0.63	954	0.83	1446	0	1500	0.51	1170	0	1002	0.42	1416	2.83	1272
0.67	0.32	0.99	chr9.trna593-CysGCA	chr9.trna593-CysGCA	tRNA	48	0	1800	0.63	954	0.83	1446	0	1500	0.51	1170	0	1002	0.42	1416	2.83	1272
-1.1	2.09	0.99	chr17.trna112-GlyCCC	chr17.trna112-GlyCCC	tRNA	22	2.01	29622	1.83	18654	2.25	31212	2.2	21822	1.03	6438	1.03	4086	1.18	5070	0.86	9810
0.67	0.32	0.99	chr11.trna1432-CysGCA	chr11.trna1432-CysGCA	tRNA	48	0	1800	0.63	954	0.83	1446	0	1500	0.51	1170	0	1002	0.42	1416	2.83	1272
0.67	0.32	0.99	chr6.trna157-CysGCA	chr6.trna157-CysGCA	tRNA	48	0	1800	0.63	954	0.83	1446	0	1500	0.51	1170	0	1002	0.42	1416	2.83	1272
0.67	0.32	0.99	chr11.trna1442-CysGCA	chr11.trna1442-CysGCA	tRNA	48	0	1800	0.63	954	0.83	1446	0	1500	0.51	1170	0	1002	0.42	1416	2.83	1272
0.98	0	0.98	chr7.trna979-ProAGG	chr7.trna979-ProAGG	tRNA	28	0	120	0	24	0	84	0	36	1.92	312	0	162	0	162	1.01	594
0.98	0	0.98	chr6.trna46-ProAGG	chr6.trna46-ProAGG	tRNA	28	0	120	0	24	0	84	0	36	1.92	312	0	162	0	162	1.01	594
0.98	0	0.98	chr14.trna711-ProAGG	chr14.trna711-ProAGG	tRNA	28	0	120	0	24	0	84	0	36	1.92	312	0	162	0	162	1.01	594
0.98	0	0.98	chr13.trna969-ProAGG	chr13.trna969-ProAGG	tRNA	28	0	120	0	24	0	84	0	36	1.92	312	0	162	0	162	1.01	594
-0.05	1.03	0.98	chr9.trna1035-LysCTT	chr9.trna1035-LysCTT	tRNA	41	1.25	10068	0.34	1752	1.06	9636	0.62	2904	0	1284	0	504	0	324	1.5	4008
0.98	0	0.98	chr3.trna93-ProAGG	chr3.trna93-ProAGG	tRNA	28	0	120	0	24	0	84	0	36	1.92	312	0	162	0	162	1.01	594
0.98	0	0.98	chr1.trna672-ProAGG	chr1.trna672-ProAGG	tRNA	28	0	120	0	24	0	84	0	36	1.92	312	0	162	0	162	1.01	594
-0.05	1.03	0.98	chr12.trna796-LysCTT	chr12.trna796-LysCTT	tRNA	41	1.25	10068	0.34	1752	1.06	9636	0.62	2904	0	1284	0	504	0	324	1.5	4008
-0.62	1.58	0.96	chr12.trna796-LysCTT	chr12.trna796-LysCTT	tRNA	13	1.51	9924	1.37	1758	1.84	9780	1.04	2886	1.39	1296	1.16	516	1.85	324	0.73	4110
-0.62	1.58	0.96	chr9.trna1035-LysCTT	chr9.trna1035-LysCTT	tRNA	13	1.51	9924	1.37	1758	1.84	9780	1.04	2886	1.39	1296	1.16	516	1.85	324	0.73	4110
-0.9	1.85	0.95	chr7.trna339-GluTTC	chr7.trna339-GluTTC	tRNA	16	1.88	5736	0.55	1086	2.18	4410	1.66	1446	0	474	0	312	0	378	1.51	1992
-0.89	1.85	0.95	chr1.trna1555-GluTTC	chr1.trna1555-GluTTC	tRNA	16	1.88	5736	0.55	1086	2.18	4410	1.66	1446	0	474	0	312	0	378	1.51	1986
-0.89	1.85	0.95	chr14.trna364-GluTTC	chr14.trna364-GluTTC	tRNA	16	1.88	5736	0.55	1086	2.18	4410	1.66	1446	0	474	0	312	0	378	1.51	1986
-0.9	1.85	0.95	chr9.trna961-GluTTC	chr9.trna961-GluTTC	tRNA	16	1.88	5736	0.55	1086	2.18	4410	1.66	1446	0	474	0	312	0	378	1.51	1992
-0.9	1.85	0.95	chr13.trna105-GluTTC	chr13.trna105-GluTTC	tRNA	16	1.88	5736	0.55	1086	2.18	4410	1.66	1446	0	474	0	312	0	378	1.51	1992
-0.45	1.41	0.95	chr12.trna796-LysCTT	chr12.trna796-LysCTT	tRNA	32	1.47	10206	0	1758	1.58	9852	1.43	2928	1.38	1302	0	516	0	330	1.01	4146
-0.9	1.85	0.95	chr14.trna352-GluTTC	chr14.trna352-GluTTC	tRNA	16	1.88	5736	0.55	1086	2.18	4410	1.66	1446	0	474	0	312	0	378	1.51	1992
-0.45	1.41	0.95	chr9.trna1035-LysCTT	chr9.trna1035-LysCTT	tRNA	32	1.47	10206	0	1758	1.58	9852	1.43	2928	1.38	1302	0	516	0	330	1.01	4146
-0.65	1.58	0.93	chr17.trna83-LysCTT	chr17.trna83-LysCTT	tRNA	7	1.97	28656	0.8	8238	1.57	29790	1.22	12798	0.66	5460	0.86	2094	0.37	1638	1.12	12822
-0.65	1.58	0.93	chr17.trna999-LysCTT	chr17.trna999-LysCTT	tRNA	7	1.97	28656	0.8	8238	1.57	29790	1.22	12798	0.66	5460	0.86	2094	0.37	1638	1.12	12822
-0.65	1.58	0.93	chr11.trna2023-LysCTT	chr11.trna2023-LysCTT	tRNA	7	1.97	28656	0.8	8238	1.57	29790	1.22	12798	0.66	5460	0.86	2094	0.37	1638	1.12	12822
-0.65	1.58	0.93	chr17.trna81-LysCTT	chr17.trna81-LysCTT	tRNA	7	1.97	28656	0.8	8238	1.57	29790	1.22	12798	0.66	5460	0.86	2094	0.37	1638	1.12	12822
-0.35	1.28	0.93	chr6.trna317-GlyCCC	chr6.trna317-GlyCCC	tRNA	39	1.38	29652	1.29	18618	1.33	31164	1.08	21738	0.84	6408	0.89	4044	0.59	5052	1.18	9654
-0.65	1.58	0.93	chr3.trna292-LysCTT	chr3.trna292-LysCTT	tRNA	7	1.97	28656	0.8	8238	1.57	29790	1.22	12798	0.66	5460	0.86	2094	0.37	1638	1.12	12822
-0.65	1.58	0.93	chr3.trna748-LysCTT	chr3.trna748-LysCTT	tRNA	7	1.97	28656	0.8	8238	1.57	29790	1.22	12798	0.66	5460	0.86	2094	0.37	1638	1.12	12822
-0.35	1.28	0.93	chr17.trna112-GlyCCC	chr17.trna112-GlyCCC	tRNA	39	1.38	29652	1.29	18618	1.33	31164	1.08	21738	0.84	6408	0.89	4044	0.59	5052	1.18	9654
-0.65	1.58	0.93	chr13.trna103-LysCTT	chr13.trna103-LysCTT	tRNA	7	1.97	28656	0.8	8238	1.57	29790	1.22	12798	0.66	5460	0.86	2094	0.37	1638	1.12	12822
-1.22	2.14	0.92	chr13.trna91-ValCAC	chr13.trna91-ValCAC	tRNA	6	2.1	5712	3.95	456	2.13	6492	1.53	786	0	420	0	114	0	108	1.37	1314
-1.22	2.14	0.92	chr13.trna966-ValCAC	chr13.trna966-ValCAC	tRNA	6	2.1	5712	3.95	456	2.13	6492	1.53	786	0	420	0	114	0	108	1.37	1314
-1.22	2.14	0.92	chr1.trna710-ValCAC	chr1.trna710-ValCAC	tRNA	6	2.1	5712	3.95	456	2.13	6492	1.53	786	0	420	0	114	0	108	1.37	1314
-1.22	2.14	0.92	chr3.trna284-ValCAC	chr3.trna284-ValCAC	tRNA	6	2.1	5712	3.95	456	2.13	6492	1.53	786	0	420	0	114	0	108	1.37	1314
-1.22	2.14	0.92	chr11.trna204-ValCAC	chr11.trna204-ValCAC	tRNA	6	2.1	5712	3.95	456	2.13	6492	1.53	786	0	420	0	114	0	108	1.37	1314
0.26	0.65	0.91	chr10.trna866-AspGTC	chr10.trna866-AspGTC	tRNA	36	0.54	3318	0	876	0.9	2652	0.81	1476	0.45	2646	0.89	2016	0.99	1818	1.13	4764
0.53	0.37	0.9	chr4.trna67-GlyCCC	chr4.trna67-GlyCCC	tRNA	28	0.67	894	0	618	0	948	0.74	816	1.71	702	0	456	0.89	672	0.72	834
-0.48	1.35	0.87	chr3.trna92-ProTGG	chr3.trna92-ProTGG	tRNA	28	0	204	0	24	0	162	11.11	54	1.89	318	0	162	0	156	0.81	738
-0.48	1.35	0.87	chr1.trna1030-ProCGG	chr1.trna1030-ProCGG	tRNA	28	0	204	0	24	0	162	11.11	54	1.89	318	0	162	0	156	0.81	738
-0.48	1.35	0.87	chr11.trna396-ProCGG	chr11.trna396-ProCGG	tRNA	28	0	204	0	24	0	162	11.11	54	1.89	318	0	162	0	156	0.81	738
-0.48	1.35	0.87	chr14.trna193-ProTGG	chr14.trna193-ProTGG	tRNA	28	0	204	0	24	0	162	11.11	54	1.89	318	0	162	0	156	0.81	738
-0.48	1.35	0.87	chr11.trna207-ProTGG	chr11.trna207-ProTGG	tRNA	28	0	204	0	24	0	162	11.11	54	1.89	318	0	162	0	156	0.81	738
-0.48	1.35	0.87	chr17.trna82-ProCGG	chr17.trna82-ProCGG	tRNA	28	0	204	0	24	0	162	11.11	54	1.89	318	0	162	0	156	0.81	738
-0.48	1.35	0.87	chr17.trna995-ProTGG	chr17.trna995-ProTGG	tRNA	28	0	204	0	24	0	162	11.11	54	1.89	318	0	162	0	156	0.81	738
-0.53	1.38	0.85	chr1.trna709-GluCTC	chr1.trna709-GluCTC	tRNA	41	1.62	11112	0.22	2712	1.35	8880	1.64	3300	0.45	1332	0	582	0.6	1008	1.12	4818
-0.53	1.38	0.85	chr3.trna286-GluTTC	chr3.trna286-GluTTC	tRNA	41	1.62	11112	0.22	2712	1.35	8880	1.64	3300	0.45	1332	0	582	0.6	1008	1.12	4818
-0.38	1.24	0.85	chr11.trna208-ValAAC	chr11.trna208-ValAAC	tRNA	25	2.41	1740	0	180	0.57	2118	0	324	4.17	144	0	42	0	24	0	492
-0.53	1.38	0.85	chr1.trna1007-GluCTC	chr1.trna1007-GluCTC	tRNA	41	1.62	11112	0.22	2712	1.35	8880	1.64	3300	0.45	1332	0	582	0.6	1008	1.12	4818
-0.38	1.24	0.85	chr3.trna48-ValAAC	chr3.trna48-ValAAC	tRNA	25	2.41	1740	0	180	0.57	2118	0	324	4.17	144	0	42	0	24	0	492
-0.13	0.98	0.85	chr3.trna48-ValAAC	chr3.trna48-ValAAC	tRNA	40	0.35	1710	3.33	180	0.58	2070	5.66	318	4.17	144	0	42	0	24	0	498
-0.53	1.38	0.85	chr10.trna90-GluCTC	chr10.trna90-GluCTC	tRNA	41	1.62	11112	0.22	2712	1.35	8880	1.64	3300	0.45	1332	0	582	0.6	1008	1.12	4818
-0.53	1.38	0.85	chr13.trna1013-GluCTC	chr13.trna1013-GluCTC	tRNA	41	1.62	11112	0.22	2712	1.35	8880	1.64	3300	0.45	1332	0	582	0.6	1008	1.12	4818
-0.67	1.52	0.85	chr11.trna208-ValAAC	chr11.trna208-ValAAC	tRNA	29	1.39	1728	0	180	1.42	2112	3.77	318	0	144	0	42	0	24	1.22	492
-0.53	1.38	0.85	chr3.trna745-GluCTC	chr3.trna745-GluCTC	tRNA	41	1.62	11112	0.22	2712	1.35	8880	1.64	3300	0.45	1332	0	582	0.6	1008	1.12	4818
-0.53	1.38	0.85	chr3.trna303-GluCTC	chr3.trna303-GluCTC	tRNA	41	1.62	11112	0.22	2712	1.35	8880	1.64	3300	0.45	1332	0	582	0.6	1008	1.12	4818
-0.53	1.38	0.85	chr1.trna1010-GluCTC	chr1.trna1010-GluCTC	tRNA	41	1.62	11112	0.22	2712	1.35	8880	1.64	3300	0.45	1332	0	582	0.6	1008	1.12	4818
-0.13	0.98	0.85	chr11.trna208-ValAAC	chr11.trna208-ValAAC	tRNA	40	0.35	1710	3.33	180	0.58	2070	5.66	318	4.17	144	0	42	0	24	0	498
-0.53	1.38	0.85	chr1.trna1004-GluCTC	chr1.trna1004-GluCTC	tRNA	41	1.62	11112	0.22	2712	1.35	8880	1.64	3300	0.45	1332	0	582	0.6	1008	1.12	4818
-0.53	1.38	0.85	chr11.trna1912-GluCTC	chr11.trna1912-GluCTC	tRNA	41	1.62	11112	0.22	2712	1.35	8880	1.64	3300	0.45	1332	0	582	0.6	1008	1.12	4818
-0.53	1.38	0.85	chr3.trna754-GluTTC	chr3.trna754-GluTTC	tRNA	41	1.62	11112	0.22	2712	1.35	8880	1.64	3300	0.45	1332	0	582	0.6	1008	1.12	4818
-0.67	1.52	0.85	chr3.trna48-ValAAC	chr3.trna48-ValAAC	tRNA	29	1.39	1728	0	180	1.42	2112	3.77	318	0	144	0	42	0	24	1.22	492
-0.53	1.38	0.85	chr17.trna719-GluCTC	chr17.trna719-GluCTC	tRNA	41	1.62	11112	0.22	2712	1.35	8880	1.64	3300	0.45	1332	0	582	0.6	1008	1.12	4818
-0.31	1.14	0.83	chr17.trna81-LysCTT	chr17.trna81-LysCTT	tRNA	32	1.22	31938	0.69	8742	1.24	32550	1.01	13680	0.32	5664	0.28	2154	0	1674	1.24	13596
-0.31	1.14	0.83	chr17.trna999-LysCTT	chr17.trna999-LysCTT	tRNA	32	1.22	31938	0.69	8742	1.24	32550	1.01	13680	0.32	5664	0.28	2154	0	1674	1.24	13596
-0.31	1.14	0.83	chr3.trna292-LysCTT	chr3.trna292-LysCTT	tRNA	32	1.22	31938	0.69	8742	1.24	32550	1.01	13680	0.32	5664	0.28	2154	0	1674	1.24	13596
-0.31	1.14	0.83	chr3.trna748-LysCTT	chr3.trna748-LysCTT	tRNA	32	1.22	31938	0.69	8742	1.24	32550	1.01	13680	0.32	5664	0.28	2154	0	1674	1.24	13596
-0.31	1.14	0.83	chr11.trna2023-LysCTT	chr11.trna2023-LysCTT	tRNA	32	1.22	31938	0.69	8742	1.24	32550	1.01	13680	0.32	5664	0.28	2154	0	1674	1.24	13596
-0.31	1.14	0.83	chr13.trna103-LysCTT	chr13.trna103-LysCTT	tRNA	32	1.22	31938	0.69	8742	1.24	32550	1.01	13680	0.32	5664	0.28	2154	0	1674	1.24	13596
-0.31	1.14	0.83	chr17.trna83-LysCTT	chr17.trna83-LysCTT	tRNA	32	1.22	31938	0.69	8742	1.24	32550	1.01	13680	0.32	5664	0.28	2154	0	1674	1.24	13596
-1.23	2.03	0.8	chr11.trna204-ValCAC	chr11.trna204-ValCAC	tRNA	23	2.29	6564	0	510	2.11	7410	0.69	870	0	486	0	132	0	114	1.18	1524
-1.23	2.03	0.8	chr6.trna10-ValCAC	chr6.trna10-ValCAC	tRNA	23	2.29	6564	0	510	2.11	7410	0.69	870	0	486	0	132	0	114	1.18	1524
-1.23	2.03	0.8	chr3.trna284-ValCAC	chr3.trna284-ValCAC	tRNA	23	2.29	6564	0	510	2.11	7410	0.69	870	0	486	0	132	0	114	1.18	1524
-1.23	2.03	0.8	chr1.trna710-ValCAC	chr1.trna710-ValCAC	tRNA	23	2.29	6564	0	510	2.11	7410	0.69	870	0	486	0	132	0	114	1.18	1524
-1.23	2.03	0.8	chr13.trna966-ValCAC	chr13.trna966-ValCAC	tRNA	23	2.29	6564	0	510	2.11	7410	0.69	870	0	486	0	132	0	114	1.18	1524
-1.23	2.03	0.8	chr13.trna91-ValCAC	chr13.trna91-ValCAC	tRNA	23	2.29	6564	0	510	2.11	7410	0.69	870	0	486	0	132	0	114	1.18	1524
-0.24	1.02	0.79	chr3.trna748-LysCTT	chr3.trna748-LysCTT	tRNA	40	0.87	31734	1.18	8670	1.21	32214	0.84	13620	0.64	5646	0.85	2124	1.08	1662	0.8	13458
-0.24	1.02	0.79	chr17.trna83-LysCTT	chr17.trna83-LysCTT	tRNA	40	0.87	31734	1.18	8670	1.21	32214	0.84	13620	0.64	5646	0.85	2124	1.08	1662	0.8	13458
-0.3	1.09	0.79	chr9.trna1035-LysCTT	chr9.trna1035-LysCTT	tRNA	42	1.2	10002	0	1746	1.31	9594	0.62	2886	0.47	1278	1.2	498	0	324	0.9	4002
-0.24	1.02	0.79	chr17.trna999-LysCTT	chr17.trna999-LysCTT	tRNA	40	0.87	31734	1.18	8670	1.21	32214	0.84	13620	0.64	5646	0.85	2124	1.08	1662	0.8	13458
-0.24	1.02	0.79	chr17.trna81-LysCTT	chr17.trna81-LysCTT	tRNA	40	0.87	31734	1.18	8670	1.21	32214	0.84	13620	0.64	5646	0.85	2124	1.08	1662	0.8	13458
-0.24	1.02	0.79	chr11.trna2023-LysCTT	chr11.trna2023-LysCTT	tRNA	40	0.87	31734	1.18	8670	1.21	32214	0.84	13620	0.64	5646	0.85	2124	1.08	1662	0.8	13458
-0.3	1.09	0.79	chr12.trna796-LysCTT	chr12.trna796-LysCTT	tRNA	42	1.2	10002	0	1746	1.31	9594	0.62	2886	0.47	1278	1.2	498	0	324	0.9	4002
-0.24	1.02	0.79	chr13.trna103-LysCTT	chr13.trna103-LysCTT	tRNA	40	0.87	31734	1.18	8670	1.21	32214	0.84	13620	0.64	5646	0.85	2124	1.08	1662	0.8	13458
-0.24	1.02	0.79	chr3.trna292-LysCTT	chr3.trna292-LysCTT	tRNA	40	0.87	31734	1.18	8670	1.21	32214	0.84	13620	0.64	5646	0.85	2124	1.08	1662	0.8	13458
0.78	0	0.78	chr17.trna112-GlyCCC	chr17.trna112-GlyCCC	tRNA	54	0	450	0	204	0	426	0	252	0	180	0	90	0	96	1.49	402
0.78	0	0.78	chr6.trna317-GlyCCC	chr6.trna317-GlyCCC	tRNA	54	0	450	0	204	0	426	0	252	0	180	0	90	0	96	1.49	402
-0.53	1.28	0.76	chr17.trna719-GluCTC	chr17.trna719-GluCTC	tRNA	38	1.27	11790	1.5	2802	1.46	9438	0.67	3570	1.17	2568	0	1320	1.27	1896	0.62	7698
-0.53	1.28	0.76	chr1.trna1004-GluCTC	chr1.trna1004-GluCTC	tRNA	38	1.27	11790	1.5	2802	1.46	9438	0.67	3570	1.17	2568	0	1320	1.27	1896	0.62	7698
-0.53	1.28	0.76	chr11.trna1912-GluCTC	chr11.trna1912-GluCTC	tRNA	38	1.27	11790	1.5	2802	1.46	9438	0.67	3570	1.17	2568	0	1320	1.27	1896	0.62	7698
-0.53	1.28	0.76	chr10.trna90-GluCTC	chr10.trna90-GluCTC	tRNA	38	1.27	11790	1.5	2802	1.46	9438	0.67	3570	1.17	2568	0	1320	1.27	1896	0.62	7698
-0.53	1.28	0.76	chr3.trna745-GluCTC	chr3.trna745-GluCTC	tRNA	38	1.27	11790	1.5	2802	1.46	9438	0.67	3570	1.17	2568	0	1320	1.27	1896	0.62	7698
-0.53	1.28	0.76	chr1.trna709-GluCTC	chr1.trna709-GluCTC	tRNA	38	1.27	11790	1.5	2802	1.46	9438	0.67	3570	1.17	2568	0	1320	1.27	1896	0.62	7698
-0.53	1.28	0.76	chr1.trna1010-GluCTC	chr1.trna1010-GluCTC	tRNA	38	1.27	11790	1.5	2802	1.46	9438	0.67	3570	1.17	2568	0	1320	1.27	1896	0.62	7698
-0.53	1.28	0.76	chr3.trna286-GluTTC	chr3.trna286-GluTTC	tRNA	38	1.27	11790	1.5	2802	1.46	9438	0.67	3570	1.17	2568	0	1320	1.27	1896	0.62	7698
-0.53	1.28	0.76	chr3.trna303-GluCTC	chr3.trna303-GluCTC	tRNA	38	1.27	11790	1.5	2802	1.46	9438	0.67	3570	1.17	2568	0	1320	1.27	1896	0.62	7698
-0.53	1.28	0.76	chr3.trna754-GluTTC	chr3.trna754-GluTTC	tRNA	38	1.27	11790	1.5	2802	1.46	9438	0.67	3570	1.17	2568	0	1320	1.27	1896	0.62	7698
-0.53	1.28	0.76	chr1.trna1007-GluCTC	chr1.trna1007-GluCTC	tRNA	38	1.27	11790	1.5	2802	1.46	9438	0.67	3570	1.17	2568	0	1320	1.27	1896	0.62	7698
-0.53	1.28	0.76	chr13.trna1013-GluCTC	chr13.trna1013-GluCTC	tRNA	38	1.27	11790	1.5	2802	1.46	9438	0.67	3570	1.17	2568	0	1320	1.27	1896	0.62	7698
-1.38	2.13	0.75	chr11.trna204-ValCAC	chr11.trna204-ValCAC	tRNA	34	1.83	4926	1.79	336	2.43	5430	2.15	558	0	342	0	90	0	90	1.12	1074
-1.38	2.13	0.75	chr13.trna91-ValCAC	chr13.trna91-ValCAC	tRNA	34	1.83	4926	1.79	336	2.43	5430	2.15	558	0	342	0	90	0	90	1.12	1074
-1.38	2.13	0.75	chr1.trna710-ValCAC	chr1.trna710-ValCAC	tRNA	34	1.83	4926	1.79	336	2.43	5430	2.15	558	0	342	0	90	0	90	1.12	1074
-1.38	2.13	0.75	chr13.trna966-ValCAC	chr13.trna966-ValCAC	tRNA	34	1.83	4926	1.79	336	2.43	5430	2.15	558	0	342	0	90	0	90	1.12	1074
-1.38	2.13	0.75	chr6.trna10-ValCAC	chr6.trna10-ValCAC	tRNA	34	1.83	4926	1.79	336	2.43	5430	2.15	558	0	342	0	90	0	90	1.12	1074
-1.38	2.13	0.75	chr3.trna284-ValCAC	chr3.trna284-ValCAC	tRNA	34	1.83	4926	1.79	336	2.43	5430	2.15	558	0	342	0	90	0	90	1.12	1074
-0.88	1.62	0.74	chr17.trna999-LysCTT	chr17.trna999-LysCTT	tRNA	11	1.92	29952	0.64	8412	1.73	30936	1.33	13104	0.32	5568	0.28	2124	0	1674	1.09	13188
-0.49	1.23	0.74	chr17.trna81-LysCTT	chr17.trna81-LysCTT	tRNA	42	1.39	31500	0.63	8616	1.41	31902	0.8	13524	0.43	5586	0.28	2124	0.72	1668	0.94	13374
-0.88	1.62	0.74	chr11.trna2023-LysCTT	chr11.trna2023-LysCTT	tRNA	11	1.92	29952	0.64	8412	1.73	30936	1.33	13104	0.32	5568	0.28	2124	0	1674	1.09	13188
-0.49	1.23	0.74	chr3.trna292-LysCTT	chr3.trna292-LysCTT	tRNA	42	1.39	31500	0.63	8616	1.41	31902	0.8	13524	0.43	5586	0.28	2124	0.72	1668	0.94	13374
-0.88	1.62	0.74	chr13.trna103-LysCTT	chr13.trna103-LysCTT	tRNA	11	1.92	29952	0.64	8412	1.73	30936	1.33	13104	0.32	5568	0.28	2124	0	1674	1.09	13188
-0.88	1.62	0.74	chr17.trna81-LysCTT	chr17.trna81-LysCTT	tRNA	11	1.92	29952	0.64	8412	1.73	30936	1.33	13104	0.32	5568	0.28	2124	0	1674	1.09	13188
-0.88	1.62	0.74	chr3.trna748-LysCTT	chr3.trna748-LysCTT	tRNA	11	1.92	29952	0.64	8412	1.73	30936	1.33	13104	0.32	5568	0.28	2124	0	1674	1.09	13188
-0.88	1.62	0.74	chr17.trna83-LysCTT	chr17.trna83-LysCTT	tRNA	11	1.92	29952	0.64	8412	1.73	30936	1.33	13104	0.32	5568	0.28	2124	0	1674	1.09	13188
-0.49	1.23	0.74	chr17.trna999-LysCTT	chr17.trna999-LysCTT	tRNA	42	1.39	31500	0.63	8616	1.41	31902	0.8	13524	0.43	5586	0.28	2124	0.72	1668	0.94	13374
-0.88	1.62	0.74	chr3.trna292-LysCTT	chr3.trna292-LysCTT	tRNA	11	1.92	29952	0.64	8412	1.73	30936	1.33	13104	0.32	5568	0.28	2124	0	1674	1.09	13188
-0.49	1.23	0.74	chr17.trna83-LysCTT	chr17.trna83-LysCTT	tRNA	42	1.39	31500	0.63	8616	1.41	31902	0.8	13524	0.43	5586	0.28	2124	0.72	1668	0.94	13374
-0.49	1.23	0.74	chr11.trna2023-LysCTT	chr11.trna2023-LysCTT	tRNA	42	1.39	31500	0.63	8616	1.41	31902	0.8	13524	0.43	5586	0.28	2124	0.72	1668	0.94	13374
-0.49	1.23	0.74	chr13.trna103-LysCTT	chr13.trna103-LysCTT	tRNA	42	1.39	31500	0.63	8616	1.41	31902	0.8	13524	0.43	5586	0.28	2124	0.72	1668	0.94	13374
-0.49	1.23	0.74	chr3.trna748-LysCTT	chr3.trna748-LysCTT	tRNA	42	1.39	31500	0.63	8616	1.41	31902	0.8	13524	0.43	5586	0.28	2124	0.72	1668	0.94	13374
-0.03	0.76	0.73	chr13.trna1053-LysCTT	chr13.trna1053-LysCTT	tRNA	25	0.96	4362	1.75	684	0.3	4002	1.02	1182	0	294	0	48	0	24	0.94	1272
-0.18	0.9	0.72	chr6.trna317-GlyCCC	chr6.trna317-GlyCCC	tRNA	33	0.73	29514	1.01	18504	0.97	31074	0.94	21786	0.94	6384	0.9	4014	0.36	5028	0.68	9732
-1.3	2.02	0.72	chr13.trna976-ValCAC	chr13.trna976-ValCAC	tRNA	34	1.93	2484	2.44	246	1.68	2496	4.41	408	0	234	0	78	0	48	1.27	474
-0.18	0.9	0.72	chr17.trna112-GlyCCC	chr17.trna112-GlyCCC	tRNA	33	0.73	29514	1.01	18504	0.97	31074	0.94	21786	0.94	6384	0.9	4014	0.36	5028	0.68	9732
0.53	0.18	0.7	chr1.trna706-GlyGCC	chr1.trna706-GlyGCC	tRNA	39	0	1332	0	354	0.56	1080	0	606	0	648	2.74	438	1.45	414	0	1056
0.53	0.18	0.7	chr1.trna702-GlyGCC	chr1.trna702-GlyGCC	tRNA	39	0	1332	0	354	0.56	1080	0	606	0	648	2.74	438	1.45	414	0	1056
0.53	0.18	0.7	chr1.trna704-GlyGCC	chr1.trna704-GlyGCC	tRNA	39	0	1332	0	354	0.56	1080	0	606	0	648	2.74	438	1.45	414	0	1056
-0.78	1.46	0.68	chr3.trna287-GlyCCC	chr3.trna287-GlyCCC	tRNA	31	1.56	768	0	192	1.65	726	1.61	372	3.12	192	0	138	0	126	0	426
-0.78	1.46	0.68	chr3.trna755-GlyCCC	chr3.trna755-GlyCCC	tRNA	31	1.56	768	0	192	1.65	726	1.61	372	3.12	192	0	138	0	126	0	426
-1.4	2.09	0.68	chr13.trna98-ValCAC	chr13.trna98-ValCAC	tRNA	34	1.89	2538	4.55	264	1.66	2526	4.35	414	0	240	0	78	0	48	1.18	510
-0.2	0.88	0.68	chr3.trna287-GlyCCC	chr3.trna287-GlyCCC	tRNA	28	0.78	774	0	192	1.67	720	0	366	0	192	0	138	0	120	1.39	432
-1.4	2.09	0.68	chr13.trna97-ValCAC	chr13.trna97-ValCAC	tRNA	34	1.89	2538	4.55	264	1.66	2526	4.35	414	0	240	0	78	0	48	1.18	510
-0.8	1.48	0.68	chr3.trna287-GlyCCC	chr3.trna287-GlyCCC	tRNA	13	2.34	768	0	180	1.68	714	0	366	3.12	192	0	138	0	126	0	426
-0.8	1.48	0.68	chr3.trna755-GlyCCC	chr3.trna755-GlyCCC	tRNA	13	2.34	768	0	180	1.68	714	0	366	3.12	192	0	138	0	126	0	426
-0.2	0.88	0.68	chr3.trna755-GlyCCC	chr3.trna755-GlyCCC	tRNA	28	0.78	774	0	192	1.67	720	0	366	0	192	0	138	0	120	1.39	432
-0.44	1.12	0.68	chr4.trna67-GlyCCC	chr4.trna67-GlyCCC	tRNA	35	0.68	882	2	600	0.65	930	1.48	810	0	708	0	456	1.79	672	0.75	804
0.31	0.37	0.67	chr4.trna67-GlyCCC	chr4.trna67-GlyCCC	tRNA	26	0.67	900	0.97	618	0	948	0	810	0.85	708	1.32	456	0	678	0.72	834
-0.61	1.28	0.66	chr10.trna90-GluCTC	chr10.trna90-GluCTC	tRNA	32	1.32	11820	1.49	2820	1.2	9492	1.16	3624	0.47	2532	0.9	1332	0.94	1908	0.61	7824
0.13	0.53	0.66	chr11.trna401-LeuTAG	chr11.trna401-LeuTAG	tRNA	16	0	372	0	174	0	342	2.5	240	3.23	186	0	210	0	288	0	228
-0.61	1.28	0.66	chr13.trna1013-GluCTC	chr13.trna1013-GluCTC	tRNA	32	1.32	11820	1.49	2820	1.2	9492	1.16	3624	0.47	2532	0.9	1332	0.94	1908	0.61	7824
0.13	0.53	0.66	chr14.trna709-LeuTAG	chr14.trna709-LeuTAG	tRNA	16	0	372	0	174	0	342	2.5	240	3.23	186	0	210	0	288	0	228
-0.61	1.28	0.66	chr1.trna709-GluCTC	chr1.trna709-GluCTC	tRNA	32	1.32	11820	1.49	2820	1.2	9492	1.16	3624	0.47	2532	0.9	1332	0.94	1908	0.61	7824
-0.61	1.28	0.66	chr3.trna754-GluTTC	chr3.trna754-GluTTC	tRNA	32	1.32	11820	1.49	2820	1.2	9492	1.16	3624	0.47	2532	0.9	1332	0.94	1908	0.61	7824
-0.61	1.28	0.66	chr3.trna286-GluTTC	chr3.trna286-GluTTC	tRNA	32	1.32	11820	1.49	2820	1.2	9492	1.16	3624	0.47	2532	0.9	1332	0.94	1908	0.61	7824
-0.61	1.28	0.66	chr17.trna719-GluCTC	chr17.trna719-GluCTC	tRNA	32	1.32	11820	1.49	2820	1.2	9492	1.16	3624	0.47	2532	0.9	1332	0.94	1908	0.61	7824
-0.61	1.28	0.66	chr1.trna1004-GluCTC	chr1.trna1004-GluCTC	tRNA	32	1.32	11820	1.49	2820	1.2	9492	1.16	3624	0.47	2532	0.9	1332	0.94	1908	0.61	7824
-0.61	1.28	0.66	chr1.trna1007-GluCTC	chr1.trna1007-GluCTC	tRNA	32	1.32	11820	1.49	2820	1.2	9492	1.16	3624	0.47	2532	0.9	1332	0.94	1908	0.61	7824
-0.61	1.28	0.66	chr1.trna1010-GluCTC	chr1.trna1010-GluCTC	tRNA	32	1.32	11820	1.49	2820	1.2	9492	1.16	3624	0.47	2532	0.9	1332	0.94	1908	0.61	7824
-0.61	1.28	0.66	chr11.trna1912-GluCTC	chr11.trna1912-GluCTC	tRNA	32	1.32	11820	1.49	2820	1.2	9492	1.16	3624	0.47	2532	0.9	1332	0.94	1908	0.61	7824
-0.61	1.28	0.66	chr3.trna745-GluCTC	chr3.trna745-GluCTC	tRNA	32	1.32	11820	1.49	2820	1.2	9492	1.16	3624	0.47	2532	0.9	1332	0.94	1908	0.61	7824
-0.61	1.28	0.66	chr3.trna303-GluCTC	chr3.trna303-GluCTC	tRNA	32	1.32	11820	1.49	2820	1.2	9492	1.16	3624	0.47	2532	0.9	1332	0.94	1908	0.61	7824
0.15	0.5	0.65	chr6.trna167-CysGCA	chr6.trna167-CysGCA	tRNA	24	0	318	2.17	276	0	300	0	318	0	174	0	222	2.17	276	0	258
0.15	0.49	0.64	chr6.trna162-CysGCA	chr6.trna162-CysGCA	tRNA	24	0	306	2.17	276	0	306	0	330	0	174	0	222	2.13	282	0	258
0.15	0.49	0.64	chr6.trna1030-CysGCA	chr6.trna1030-CysGCA	tRNA	24	0	312	2.17	276	0	306	0	330	0	174	0	222	2.13	282	0	258
0.15	0.49	0.64	chr6.trna1008-CysGCA	chr6.trna1008-CysGCA	tRNA	24	0	312	2.17	276	0	306	0	330	0	174	0	222	2.13	282	0	258
0.15	0.49	0.64	chr6.trna1027-CysGCA	chr6.trna1027-CysGCA	tRNA	24	0	312	2.17	276	0	306	0	330	0	174	0	222	2.13	282	0	258
0.15	0.49	0.64	chr6.trna1017-CysGCA	chr6.trna1017-CysGCA	tRNA	24	0	312	2.17	276	0	306	0	330	0	174	0	222	2.13	282	0	258
0.15	0.49	0.64	chr6.trna172-CysGCA	chr6.trna172-CysGCA	tRNA	24	0	312	2.17	276	0	306	0	330	0	174	0	222	2.13	282	0	258
0.15	0.49	0.64	chr6.trna1019-CysGCA	chr6.trna1019-CysGCA	tRNA	24	0	312	2.17	276	0	306	0	330	0	174	0	222	2.13	282	0	258
0.15	0.49	0.64	chr6.trna1022-CysGCA	chr6.trna1022-CysGCA	tRNA	24	0	312	2.17	276	0	306	0	330	0	174	0	222	2.13	282	0	258
0.15	0.49	0.64	chr6.trna1029-CysGCA	chr6.trna1029-CysGCA	tRNA	24	0	312	2.17	276	0	306	0	330	0	174	0	222	2.13	282	0	258
0.15	0.49	0.64	chr6.trna163-CysGCA	chr6.trna163-CysGCA	tRNA	24	0	312	2.17	276	0	306	0	330	0	174	0	222	2.13	282	0	258
0.15	0.49	0.64	chr6.trna1025-CysGCA	chr6.trna1025-CysGCA	tRNA	24	0	312	2.17	276	0	306	0	330	0	174	0	222	2.13	282	0	258
0.15	0.49	0.64	chr6.trna181-CysGCA	chr6.trna181-CysGCA	tRNA	24	0	312	2.17	276	0	306	0	330	0	174	0	222	2.13	282	0	258
0.15	0.49	0.64	chr6.trna164-CysGCA	chr6.trna164-CysGCA	tRNA	24	0	312	2.17	276	0	306	0	330	0	174	0	222	2.13	282	0	258
0.15	0.49	0.64	chr6.trna178-CysGCA	chr6.trna178-CysGCA	tRNA	24	0	312	2.17	276	0	306	0	330	0	174	0	222	2.13	282	0	258
0.15	0.49	0.64	chr11.trna1444-CysGCA	chr11.trna1444-CysGCA	tRNA	24	0	312	2.17	276	0	306	0	330	0	174	0	222	2.13	282	0	258
0.15	0.49	0.64	chr6.trna166-CysGCA	chr6.trna166-CysGCA	tRNA	24	0	312	2.17	276	0	306	0	330	0	174	0	222	2.13	282	0	258
0.15	0.49	0.64	chr6.trna1006-CysGCA	chr6.trna1006-CysGCA	tRNA	24	0	312	2.17	276	0	306	0	330	0	174	0	222	2.13	282	0	258
0.15	0.49	0.64	chr6.trna1021-CysGCA	chr6.trna1021-CysGCA	tRNA	24	0	312	2.17	276	0	306	0	330	0	174	0	222	2.13	282	0	258
0.15	0.49	0.64	chr9.trna592-CysGCA	chr9.trna592-CysGCA	tRNA	24	0	312	2.17	276	0	306	0	330	0	174	0	222	2.13	282	0	258
0.15	0.49	0.64	chr6.trna1011-CysGCA	chr6.trna1011-CysGCA	tRNA	24	0	312	2.17	276	0	306	0	330	0	174	0	222	2.13	282	0	258
0.15	0.49	0.64	chr6.trna1009-CysGCA	chr6.trna1009-CysGCA	tRNA	24	0	312	2.17	276	0	306	0	330	0	174	0	222	2.13	282	0	258
0.15	0.49	0.64	chr6.trna1023-CysGCA	chr6.trna1023-CysGCA	tRNA	24	0	312	2.17	276	0	306	0	330	0	174	0	222	2.13	282	0	258
0.15	0.49	0.64	chr6.trna1032-CysGCA	chr6.trna1032-CysGCA	tRNA	24	0	312	2.17	276	0	306	0	330	0	174	0	222	2.13	282	0	258
0.15	0.49	0.64	chr6.trna161-CysGCA	chr6.trna161-CysGCA	tRNA	24	0	312	2.17	276	0	306	0	330	0	174	0	222	2.13	282	0	258
0.15	0.49	0.64	chr6.trna1026-CysGCA	chr6.trna1026-CysGCA	tRNA	24	0	312	2.17	276	0	306	0	330	0	174	0	222	2.13	282	0	258
0.15	0.49	0.64	chr6.trna168-CysGCA	chr6.trna168-CysGCA	tRNA	24	0	312	2.17	276	0	306	0	330	0	174	0	222	2.13	282	0	258
0.15	0.49	0.64	chr6.trna175-CysGCA	chr6.trna175-CysGCA	tRNA	24	0	312	2.17	276	0	306	0	330	0	174	0	222	2.13	282	0	258
0.15	0.49	0.64	chr6.trna1012-CysGCA	chr6.trna1012-CysGCA	tRNA	24	0	312	2.17	276	0	306	0	330	0	174	0	222	2.13	282	0	258
0.15	0.49	0.64	chr6.trna1005-CysGCA	chr6.trna1005-CysGCA	tRNA	24	0	312	2.17	276	0	306	0	330	0	174	0	222	2.13	282	0	258
0.15	0.49	0.64	chr6.trna173-CysGCA	chr6.trna173-CysGCA	tRNA	24	0	312	2.17	276	0	306	0	330	0	174	0	222	2.13	282	0	258
0.15	0.49	0.64	chr6.trna1024-CysGCA	chr6.trna1024-CysGCA	tRNA	24	0	312	2.17	276	0	306	0	330	0	174	0	222	2.13	282	0	258
0.15	0.49	0.64	chr6.trna171-CysGCA	chr6.trna171-CysGCA	tRNA	24	0	312	2.17	276	0	306	0	330	0	174	0	222	2.13	282	0	258
0.15	0.49	0.64	chr6.trna1010-CysGCA	chr6.trna1010-CysGCA	tRNA	24	0	312	2.17	276	0	306	0	330	0	174	0	222	2.13	282	0	258
0.15	0.49	0.64	chr6.trna176-CysGCA	chr6.trna176-CysGCA	tRNA	24	0	312	2.17	276	0	306	0	330	0	174	0	222	2.08	288	0	258
0.15	0.49	0.64	chr6.trna1016-CysGCA	chr6.trna1016-CysGCA	tRNA	24	0	312	2.17	276	0	306	0	330	0	174	0	222	2.13	282	0	258
0.15	0.49	0.64	chr6.trna179-CysGCA	chr6.trna179-CysGCA	tRNA	24	0	312	2.17	276	0	306	0	330	0	174	0	222	2.13	282	0	258
0.15	0.49	0.64	chr6.trna1031-CysGCA	chr6.trna1031-CysGCA	tRNA	24	0	312	2.17	276	0	306	0	330	0	174	0	222	2.13	282	0	258
0.15	0.49	0.64	chr6.trna1013-CysGCA	chr6.trna1013-CysGCA	tRNA	24	0	312	2.17	276	0	306	0	330	0	174	0	222	2.13	282	0	258
0.14	0.49	0.63	chr6.trna1034-CysGCA	chr6.trna1034-CysGCA	tRNA	24	0	312	2.13	282	0	300	0	336	0	180	0	234	2.17	276	0	264
0.15	0.46	0.61	chr6.trna177-CysGCA	chr6.trna177-CysGCA	tRNA	23	0	342	2.04	294	0	306	0	354	0	186	0	246	2.17	276	0	276
-0.1	0.69	0.59	chr9.trna1035-LysCTT	chr9.trna1035-LysCTT	tRNA	40	0.59	10092	0.69	1746	0.93	9678	0.21	2910	0.47	1284	0	504	0	324	0.75	4020
-0.1	0.69	0.59	chr12.trna796-LysCTT	chr12.trna796-LysCTT	tRNA	40	0.59	10092	0.69	1746	0.93	9678	0.21	2910	0.47	1284	0	504	0	324	0.75	4020
0.13	0.45	0.58	chr6.trna1033-CysGCA	chr6.trna1033-CysGCA	tRNA	24	0	342	2.08	288	0	348	0	354	0	186	0	228	1.89	318	0	294
-0.42	1	0.58	chr7.trna969-GluCTC	chr7.trna969-GluCTC	tRNA	4	0	324	0	60	3.57	168	0	48	0	222	0	108	0	180	1.14	528
-0.57	1.14	0.58	chr12.trna796-LysCTT	chr12.trna796-LysCTT	tRNA	11	1.16	9840	0.68	1752	1.25	9630	1.04	2886	0.46	1302	0	510	0	330	0.73	4104
-0.57	1.14	0.58	chr9.trna1035-LysCTT	chr9.trna1035-LysCTT	tRNA	11	1.16	9840	0.68	1752	1.25	9630	1.04	2886	0.46	1302	0	510	0	330	0.73	4104
-0.67	1.25	0.57	chr1.trna1007-GluCTC	chr1.trna1007-GluCTC	tRNA	36	1.36	11904	0.64	2826	1.38	9546	1	3618	0	2574	0.45	1332	0.32	1896	0.84	7818
-0.43	1	0.57	chr11.trna204-ValCAC	chr11.trna204-ValCAC	tRNA	40	0.65	6450	1.3	462	1.16	7254	2.22	810	1.39	432	0	102	0	72	0.4	1506
-0.43	1	0.57	chr6.trna10-ValCAC	chr6.trna10-ValCAC	tRNA	40	0.65	6450	1.3	462	1.16	7254	2.22	810	1.39	432	0	102	0	72	0.4	1506
-0.43	1	0.57	chr13.trna91-ValCAC	chr13.trna91-ValCAC	tRNA	40	0.65	6450	1.3	462	1.16	7254	2.22	810	1.39	432	0	102	0	72	0.4	1506
-0.43	1	0.57	chr13.trna966-ValCAC	chr13.trna966-ValCAC	tRNA	40	0.65	6450	1.3	462	1.16	7254	2.22	810	1.39	432	0	102	0	72	0.4	1506
-0.67	1.25	0.57	chr11.trna1912-GluCTC	chr11.trna1912-GluCTC	tRNA	36	1.36	11904	0.64	2826	1.38	9546	1	3618	0	2574	0.45	1332	0.32	1896	0.84	7818
-0.67	1.25	0.57	chr3.trna754-GluTTC	chr3.trna754-GluTTC	tRNA	36	1.36	11904	0.64	2826	1.38	9546	1	3618	0	2574	0.45	1332	0.32	1896	0.84	7818
-0.67	1.25	0.57	chr1.trna1004-GluCTC	chr1.trna1004-GluCTC	tRNA	36	1.36	11904	0.64	2826	1.38	9546	1	3618	0	2574	0.45	1332	0.32	1896	0.84	7818
-0.67	1.25	0.57	chr3.trna745-GluCTC	chr3.trna745-GluCTC	tRNA	36	1.36	11904	0.64	2826	1.38	9546	1	3618	0	2574	0.45	1332	0.32	1896	0.84	7818
-0.67	1.25	0.57	chr10.trna90-GluCTC	chr10.trna90-GluCTC	tRNA	36	1.36	11904	0.64	2826	1.38	9546	1	3618	0	2574	0.45	1332	0.32	1896	0.84	7818
-0.43	1	0.57	chr3.trna284-ValCAC	chr3.trna284-ValCAC	tRNA	40	0.65	6450	1.3	462	1.16	7254	2.22	810	1.39	432	0	102	0	72	0.4	1506
-0.67	1.25	0.57	chr1.trna1010-GluCTC	chr1.trna1010-GluCTC	tRNA	36	1.36	11904	0.64	2826	1.38	9546	1	3618	0	2574	0.45	1332	0.32	1896	0.84	7818
-0.43	1	0.57	chr1.trna710-ValCAC	chr1.trna710-ValCAC	tRNA	40	0.65	6450	1.3	462	1.16	7254	2.22	810	1.39	432	0	102	0	72	0.4	1506
-0.67	1.25	0.57	chr3.trna303-GluCTC	chr3.trna303-GluCTC	tRNA	36	1.36	11904	0.64	2826	1.38	9546	1	3618	0	2574	0.45	1332	0.32	1896	0.84	7818
-0.67	1.25	0.57	chr1.trna709-GluCTC	chr1.trna709-GluCTC	tRNA	36	1.36	11904	0.64	2826	1.38	9546	1	3618	0	2574	0.45	1332	0.32	1896	0.84	7818
-0.67	1.25	0.57	chr13.trna1013-GluCTC	chr13.trna1013-GluCTC	tRNA	36	1.36	11904	0.64	2826	1.38	9546	1	3618	0	2574	0.45	1332	0.32	1896	0.84	7818
-0.67	1.25	0.57	chr17.trna719-GluCTC	chr17.trna719-GluCTC	tRNA	36	1.36	11904	0.64	2826	1.38	9546	1	3618	0	2574	0.45	1332	0.32	1896	0.84	7818
-0.67	1.25	0.57	chr3.trna286-GluTTC	chr3.trna286-GluTTC	tRNA	36	1.36	11904	0.64	2826	1.38	9546	1	3618	0	2574	0.45	1332	0.32	1896	0.84	7818
0.18	0.39	0.56	chr13.trna97-ValCAC	chr13.trna97-ValCAC	tRNA	50	0.53	3414	0	330	0.34	3480	0	534	0	276	0	60	0	24	0.85	708
0.18	0.39	0.56	chr13.trna98-ValCAC	chr13.trna98-ValCAC	tRNA	50	0.53	3414	0	330	0.34	3480	0	534	0	276	0	60	0	24	0.85	708
-0.43	0.98	0.55	chr7.trna969-GluCTC	chr7.trna969-GluCTC	tRNA	12	1.82	330	0	60	0	168	0	54	2.78	216	0	120	0	180	0	570
-0.1	0.62	0.53	chr13.trna91-ValCAC	chr13.trna91-ValCAC	tRNA	25	0.91	6576	0	516	0.41	7398	0.69	870	1.25	480	0	132	0	114	0.39	1542
-0.1	0.62	0.53	chr13.trna966-ValCAC	chr13.trna966-ValCAC	tRNA	25	0.91	6576	0	516	0.41	7398	0.69	870	1.25	480	0	132	0	114	0.39	1542
-0.1	0.62	0.53	chr3.trna284-ValCAC	chr3.trna284-ValCAC	tRNA	25	0.91	6576	0	516	0.41	7398	0.69	870	1.25	480	0	132	0	114	0.39	1542
-0.46	0.99	0.53	chr13.trna97-ValCAC	chr13.trna97-ValCAC	tRNA	6	0.78	3096	0	330	1.26	3330	1.12	534	0	288	0	90	0	60	0.86	696
-0.1	0.62	0.53	chr1.trna710-ValCAC	chr1.trna710-ValCAC	tRNA	25	0.91	6576	0	516	0.41	7398	0.69	870	1.25	480	0	132	0	114	0.39	1542
-0.46	0.99	0.53	chr13.trna98-ValCAC	chr13.trna98-ValCAC	tRNA	6	0.78	3096	0	330	1.26	3330	1.12	534	0	288	0	90	0	60	0.86	696
-0.1	0.62	0.53	chr6.trna10-ValCAC	chr6.trna10-ValCAC	tRNA	25	0.91	6576	0	516	0.41	7398	0.69	870	1.25	480	0	132	0	114	0.39	1542
-0.1	0.62	0.53	chr11.trna204-ValCAC	chr11.trna204-ValCAC	tRNA	25	0.91	6576	0	516	0.41	7398	0.69	870	1.25	480	0	132	0	114	0.39	1542
-0.25	0.77	0.52	chr14.trna364-GluTTC	chr14.trna364-GluTTC	tRNA	38	0.51	5934	0	1164	1.31	4596	0.77	1566	1.19	504	0	378	1.33	450	0.28	2118
-0.25	0.77	0.52	chr1.trna1555-GluTTC	chr1.trna1555-GluTTC	tRNA	38	0.51	5934	0	1164	1.31	4596	0.77	1566	1.19	504	0	378	1.33	450	0.28	2118
-0.25	0.77	0.52	chr13.trna105-GluTTC	chr13.trna105-GluTTC	tRNA	38	0.51	5934	0	1164	1.31	4596	0.77	1566	1.19	504	0	378	1.33	450	0.28	2124
-0.25	0.77	0.52	chr14.trna352-GluTTC	chr14.trna352-GluTTC	tRNA	38	0.51	5934	0	1164	1.31	4596	0.77	1566	1.19	504	0	378	1.33	450	0.28	2124
-0.25	0.77	0.52	chr9.trna961-GluTTC	chr9.trna961-GluTTC	tRNA	38	0.51	5934	0	1164	1.31	4596	0.77	1566	1.19	504	0	378	1.33	450	0.28	2124
-0.25	0.77	0.52	chr7.trna339-GluTTC	chr7.trna339-GluTTC	tRNA	38	0.51	5934	0	1164	1.31	4596	0.77	1566	1.19	504	0	378	1.33	450	0.28	2124
-1.12	1.62	0.51	chr13.trna976-ValCAC	chr13.trna976-ValCAC	tRNA	32	1.36	3528	0	360	2.15	3636	0.98	612	0	318	0	90	0	66	0.84	714
-0.61	1.12	0.51	chr19.trna110-ValTAC	chr19.trna110-ValTAC	tRNA	25	2.04	588	0	246	0	498	2.13	282	0	378	0	288	2.38	252	0	258
-0.61	1.12	0.51	chrX.trna460-ValTAC	chrX.trna460-ValTAC	tRNA	25	2.04	588	0	246	0	498	2.13	282	0	378	0	288	2.38	252	0	258
-0.61	1.12	0.51	chr19.trna109-ValTAC	chr19.trna109-ValTAC	tRNA	25	2.04	588	0	246	0	498	2.13	282	0	378	0	288	2.38	252	0	258
0.5	0	0.5	chr6.trna46-ProAGG	chr6.trna46-ProAGG	tRNA	12	0	108	0	24	0	36	0	30	0	306	0	168	0	168	1.08	558
0.5	0	0.5	chr1.trna672-ProAGG	chr1.trna672-ProAGG	tRNA	12	0	108	0	24	0	36	0	30	0	306	0	168	0	168	1.08	558
0.5	0	0.5	chr14.trna709-LeuTAG	chr14.trna709-LeuTAG	tRNA	41	0	462	0	252	0	420	0	324	2.22	270	0	270	0	378	0	276
-0.38	0.88	0.5	chr13.trna976-ValCAC	chr13.trna976-ValCAC	tRNA	25	0.85	3510	0	360	0.82	3660	1.98	606	0	318	6.67	90	0	66	0	720
0.5	0	0.5	chr14.trna709-LeuTAG	chr14.trna709-LeuTAG	tRNA	48	0	462	0	252	0	420	0	324	0	270	0	270	1.59	378	0	276
0.08	0.42	0.5	chr11.trna401-LeuTAG	chr11.trna401-LeuTAG	tRNA	20	0	456	2.56	234	0	432	0	300	0	270	0	276	0	360	2.04	294
0.5	0	0.5	chr3.trna93-ProAGG	chr3.trna93-ProAGG	tRNA	12	0	108	0	24	0	36	0	30	0	306	0	168	0	168	1.08	558
0.5	0	0.5	chr11.trna401-LeuTAG	chr11.trna401-LeuTAG	tRNA	41	0	462	0	252	0	420	0	324	2.22	270	0	270	0	378	0	276
0.5	0	0.5	chr7.trna979-ProAGG	chr7.trna979-ProAGG	tRNA	12	0	108	0	24	0	36	0	30	0	306	0	168	0	168	1.08	558
0.08	0.42	0.5	chr14.trna709-LeuTAG	chr14.trna709-LeuTAG	tRNA	20	0	456	2.56	234	0	432	0	300	0	270	0	276	0	360	2.04	294
0.5	0	0.5	chr13.trna969-ProAGG	chr13.trna969-ProAGG	tRNA	12	0	108	0	24	0	36	0	30	0	306	0	168	0	168	1.08	558
0.5	0	0.5	chr11.trna401-LeuTAG	chr11.trna401-LeuTAG	tRNA	48	0	462	0	252	0	420	0	324	0	270	0	270	1.59	378	0	276
0.5	0	0.5	chr14.trna711-ProAGG	chr14.trna711-ProAGG	tRNA	12	0	108	0	24	0	36	0	30	0	306	0	168	0	168	1.08	558
-1.11	1.6	0.49	chr13.trna98-ValCAC	chr13.trna98-ValCAC	tRNA	32	1.34	3582	0	378	2.12	3672	0.97	618	0	330	0	90	0	66	0.8	750
0.49	0	0.49	chr7.trna979-ProAGG	chr7.trna979-ProAGG	tRNA	30	0	120	0	24	0	84	0	36	1.96	306	0	168	0	168	0	594
0.49	0	0.49	chr13.trna969-ProAGG	chr13.trna969-ProAGG	tRNA	30	0	120	0	24	0	84	0	36	1.96	306	0	168	0	168	0	594
0.49	0	0.49	chr14.trna711-ProAGG	chr14.trna711-ProAGG	tRNA	30	0	120	0	24	0	84	0	36	1.96	306	0	168	0	168	0	594
-0.02	0.51	0.49	chr19.trna109-ValTAC	chr19.trna109-ValTAC	tRNA	60	0	354	0	228	1.89	318	0	282	1.69	354	0	294	0	330	0	246
0.49	0	0.49	chr6.trna46-ProAGG	chr6.trna46-ProAGG	tRNA	30	0	120	0	24	0	84	0	36	1.96	306	0	168	0	168	0	594
0.49	0	0.49	chr3.trna93-ProAGG	chr3.trna93-ProAGG	tRNA	30	0	120	0	24	0	84	0	36	1.96	306	0	168	0	168	0	594
-1.11	1.6	0.49	chr13.trna97-ValCAC	chr13.trna97-ValCAC	tRNA	32	1.34	3582	0	378	2.12	3672	0.97	618	0	330	0	90	0	66	0.8	750
-0.02	0.51	0.49	chr19.trna110-ValTAC	chr19.trna110-ValTAC	tRNA	60	0	354	0	228	1.89	318	0	282	1.69	354	0	294	0	330	0	246
-0.39	0.87	0.49	chr13.trna98-ValCAC	chr13.trna98-ValCAC	tRNA	25	0.84	3564	0	378	0.81	3696	1.96	612	0	330	6.67	90	0	66	0	750
0.49	0	0.49	chr1.trna672-ProAGG	chr1.trna672-ProAGG	tRNA	30	0	120	0	24	0	84	0	36	1.96	306	0	168	0	168	0	594
-0.39	0.87	0.49	chr13.trna97-ValCAC	chr13.trna97-ValCAC	tRNA	25	0.84	3564	0	378	0.81	3696	1.96	612	0	330	6.67	90	0	66	0	750
-0.02	0.51	0.49	chrX.trna460-ValTAC	chrX.trna460-ValTAC	tRNA	60	0	354	0	228	1.89	318	0	282	1.69	354	0	294	0	330	0	246
-2.02	2.51	0.49	chr13.trna1053-LysCTT	chr13.trna1053-LysCTT	tRNA	13	3.01	2988	1.2	498	2.96	2838	0	852	0	216	0	36	0	18	0.62	960
0.07	0.4	0.47	chr1.trna1555-GluTTC	chr1.trna1555-GluTTC	tRNA	61	1.02	588	0	180	0	510	0	204	0	174	0	186	0	204	0.85	708
0.07	0.4	0.47	chr13.trna105-GluTTC	chr13.trna105-GluTTC	tRNA	61	1.02	588	0	180	0	510	0	204	0	174	0	186	0	204	0.85	708
0.07	0.4	0.47	chr7.trna339-GluTTC	chr7.trna339-GluTTC	tRNA	61	1.02	588	0	180	0	510	0	204	0	174	0	186	0	204	0.85	708
0.07	0.4	0.47	chr9.trna961-GluTTC	chr9.trna961-GluTTC	tRNA	61	1.02	588	0	180	0	510	0	204	0	174	0	186	0	204	0.85	708
0.07	0.4	0.47	chr14.trna352-GluTTC	chr14.trna352-GluTTC	tRNA	61	1.02	588	0	180	0	510	0	204	0	174	0	186	0	204	0.85	708
0.07	0.4	0.47	chr14.trna364-GluTTC	chr14.trna364-GluTTC	tRNA	61	1.02	588	0	180	0	510	0	204	0	174	0	186	0	204	0.85	708
0.46	0	0.46	chr11.trna207-ProTGG	chr11.trna207-ProTGG	tRNA	12	0	144	0	24	0	90	0	30	0	312	0	168	0	162	0.89	672
0.46	0	0.46	chr17.trna82-ProCGG	chr17.trna82-ProCGG	tRNA	12	0	144	0	24	0	90	0	30	0	312	0	168	0	162	0.89	672
0.46	0	0.46	chr17.trna995-ProTGG	chr17.trna995-ProTGG	tRNA	12	0	144	0	24	0	90	0	30	0	312	0	168	0	162	0.89	672
0.46	0	0.46	chr14.trna193-ProTGG	chr14.trna193-ProTGG	tRNA	12	0	144	0	24	0	90	0	30	0	312	0	168	0	162	0.89	672
-0.93	1.39	0.46	chr19.trna109-ValTAC	chr19.trna109-ValTAC	tRNA	28	0.99	606	2.17	276	0	528	3.77	318	0	420	0	312	2.08	288	0	288
0.46	0	0.46	chr3.trna92-ProTGG	chr3.trna92-ProTGG	tRNA	12	0	144	0	24	0	90	0	30	0	312	0	168	0	162	0.89	672
0.46	0	0.46	chr1.trna1030-ProCGG	chr1.trna1030-ProCGG	tRNA	12	0	144	0	24	0	90	0	30	0	312	0	168	0	162	0.89	672
-0.93	1.39	0.46	chrX.trna460-ValTAC	chrX.trna460-ValTAC	tRNA	28	0.99	606	2.17	276	0	528	3.77	318	0	420	0	312	2.08	288	0	288
0.46	0	0.46	chr11.trna396-ProCGG	chr11.trna396-ProCGG	tRNA	12	0	144	0	24	0	90	0	30	0	312	0	168	0	162	0.89	672
-0.93	1.39	0.46	chr19.trna110-ValTAC	chr19.trna110-ValTAC	tRNA	28	0.99	606	2.17	276	0	528	3.77	318	0	420	0	312	2.08	288	0	288
-0.22	0.66	0.45	chr7.trna339-GluTTC	chr7.trna339-GluTTC	tRNA	55	0.85	708	0	198	0.98	612	0	294	0	180	0	186	2.94	204	0	774
-0.22	0.66	0.45	chr14.trna352-GluTTC	chr14.trna352-GluTTC	tRNA	55	0.85	708	0	198	0.98	612	0	294	0	180	0	186	2.94	204	0	774
-0.21	0.66	0.45	chr1.trna1555-GluTTC	chr1.trna1555-GluTTC	tRNA	55	0.85	708	0	198	0.98	612	0	294	0	180	0	186	2.94	204	0	768
-1.41	1.86	0.45	chr7.trna339-GluTTC	chr7.trna339-GluTTC	tRNA	2	2.64	4320	0.72	828	1.55	3474	0.56	1074	0	384	0	270	0	318	0.71	1692
-0.22	0.66	0.45	chr13.trna105-GluTTC	chr13.trna105-GluTTC	tRNA	55	0.85	708	0	198	0.98	612	0	294	0	180	0	186	2.94	204	0	774
-0.22	0.66	0.45	chr9.trna961-GluTTC	chr9.trna961-GluTTC	tRNA	55	0.85	708	0	198	0.98	612	0	294	0	180	0	186	2.94	204	0	774
-1.4	1.86	0.45	chr14.trna364-GluTTC	chr14.trna364-GluTTC	tRNA	2	2.64	4320	0.72	828	1.55	3474	0.56	1074	0	384	0	270	0	318	0.71	1686
-1.4	1.86	0.45	chr1.trna1555-GluTTC	chr1.trna1555-GluTTC	tRNA	2	2.64	4320	0.72	828	1.55	3474	0.56	1074	0	384	0	270	0	318	0.71	1686
-1.41	1.86	0.45	chr13.trna105-GluTTC	chr13.trna105-GluTTC	tRNA	2	2.64	4320	0.72	828	1.55	3474	0.56	1074	0	384	0	270	0	318	0.71	1692
-1.41	1.86	0.45	chr14.trna352-GluTTC	chr14.trna352-GluTTC	tRNA	2	2.64	4320	0.72	828	1.55	3474	0.56	1074	0	384	0	270	0	318	0.71	1692
-1.41	1.86	0.45	chr9.trna961-GluTTC	chr9.trna961-GluTTC	tRNA	2	2.64	4320	0.72	828	1.55	3474	0.56	1074	0	384	0	270	0	318	0.71	1692
-0.21	0.66	0.45	chr14.trna364-GluTTC	chr14.trna364-GluTTC	tRNA	55	0.85	708	0	198	0.98	612	0	294	0	180	0	186	2.94	204	0	768
0.44	0	0.44	chr11.trna396-ProCGG	chr11.trna396-ProCGG	tRNA	30	0	204	0	24	0	174	0	54	1.92	312	0	168	0	162	0	732
0.44	0	0.44	chr17.trna995-ProTGG	chr17.trna995-ProTGG	tRNA	30	0	204	0	24	0	174	0	54	1.92	312	0	168	0	162	0	732
0.44	0	0.44	chr14.trna193-ProTGG	chr14.trna193-ProTGG	tRNA	30	0	204	0	24	0	174	0	54	1.92	312	0	168	0	162	0	732
0.44	0	0.44	chr3.trna92-ProTGG	chr3.trna92-ProTGG	tRNA	30	0	204	0	24	0	174	0	54	1.92	312	0	168	0	162	0	732
0.44	0	0.44	chr17.trna82-ProCGG	chr17.trna82-ProCGG	tRNA	30	0	204	0	24	0	174	0	54	1.92	312	0	168	0	162	0	732
-0.6	1.03	0.44	chr6.trna317-GlyCCC	chr6.trna317-GlyCCC	tRNA	7	1.28	28698	0.66	18168	1.2	30402	0.79	21354	0.48	6300	0.15	3936	0.24	4944	0.63	9558
0.44	0	0.44	chr11.trna207-ProTGG	chr11.trna207-ProTGG	tRNA	30	0	204	0	24	0	174	0	54	1.92	312	0	168	0	162	0	732
-0.6	1.03	0.44	chr17.trna112-GlyCCC	chr17.trna112-GlyCCC	tRNA	7	1.28	28698	0.66	18168	1.2	30402	0.79	21354	0.48	6300	0.15	3936	0.24	4944	0.63	9558
0.44	0	0.44	chr1.trna1030-ProCGG	chr1.trna1030-ProCGG	tRNA	30	0	204	0	24	0	174	0	54	1.92	312	0	168	0	162	0	732
0.09	0.33	0.43	chrX.trna460-ValTAC	chrX.trna460-ValTAC	tRNA	31	0	612	2.04	294	0	558	0	336	0	444	1.82	330	0	318	0	312
0.09	0.33	0.43	chr19.trna109-ValTAC	chr19.trna109-ValTAC	tRNA	31	0	612	2.04	294	0	558	0	336	0	444	1.82	330	0	318	0	312
0.09	0.33	0.43	chr19.trna110-ValTAC	chr19.trna110-ValTAC	tRNA	31	0	612	2.04	294	0	558	0	336	0	444	1.82	330	0	318	0	312
-1.1	1.5	0.4	chr17.trna112-GlyCCC	chr17.trna112-GlyCCC	tRNA	34	1.64	29646	1.13	18606	1.79	31164	1.21	21780	0.56	6462	0.59	4062	0.24	5082	0.31	9780
-1.1	1.5	0.4	chr6.trna317-GlyCCC	chr6.trna317-GlyCCC	tRNA	34	1.64	29646	1.13	18606	1.79	31164	1.21	21780	0.56	6462	0.59	4062	0.24	5082	0.31	9780
0.16	0.21	0.37	chr11.trna791-CysGCA	chr11.trna791-CysGCA	tRNA	34	0.33	1806	0	954	0	1452	0.4	1500	0	1170	0	1002	0.42	1416	0.95	1266
0.16	0.21	0.37	chr17.trna457-CysGCA	chr17.trna457-CysGCA	tRNA	31	0	1812	0	954	0.41	1464	0.4	1500	0.51	1170	0	1002	0	1416	0.94	1272
0.16	0.21	0.37	chr17.trna457-CysGCA	chr17.trna457-CysGCA	tRNA	34	0.33	1806	0	954	0	1452	0.4	1500	0	1170	0	1002	0.42	1416	0.95	1266
0.16	0.21	0.37	chr6.trna157-CysGCA	chr6.trna157-CysGCA	tRNA	34	0.33	1806	0	954	0	1452	0.4	1500	0	1170	0	1002	0.42	1416	0.95	1266
0.16	0.21	0.37	chr11.trna1433-CysGCA	chr11.trna1433-CysGCA	tRNA	34	0.33	1806	0	954	0	1452	0.4	1500	0	1170	0	1002	0.42	1416	0.95	1266
0.16	0.21	0.37	chr11.trna1433-CysGCA	chr11.trna1433-CysGCA	tRNA	31	0	1812	0	954	0.41	1464	0.4	1500	0.51	1170	0	1002	0	1416	0.94	1272
0.16	0.21	0.37	chr11.trna1442-CysGCA	chr11.trna1442-CysGCA	tRNA	31	0	1812	0	954	0.41	1464	0.4	1500	0.51	1170	0	1002	0	1416	0.94	1272
0.16	0.21	0.37	chr9.trna593-CysGCA	chr9.trna593-CysGCA	tRNA	31	0	1812	0	954	0.41	1464	0.4	1500	0.51	1170	0	1002	0	1416	0.94	1272
0.16	0.21	0.37	chr11.trna1442-CysGCA	chr11.trna1442-CysGCA	tRNA	34	0.33	1806	0	954	0	1452	0.4	1500	0	1170	0	1002	0.42	1416	0.95	1266
0.16	0.21	0.37	chr11.trna791-CysGCA	chr11.trna791-CysGCA	tRNA	31	0	1812	0	954	0.41	1464	0.4	1500	0.51	1170	0	1002	0	1416	0.94	1272
0.16	0.21	0.37	chr9.trna593-CysGCA	chr9.trna593-CysGCA	tRNA	34	0.33	1806	0	954	0	1452	0.4	1500	0	1170	0	1002	0.42	1416	0.95	1266
0.16	0.21	0.37	chr6.trna157-CysGCA	chr6.trna157-CysGCA	tRNA	31	0	1812	0	954	0.41	1464	0.4	1500	0.51	1170	0	1002	0	1416	0.94	1272
0.16	0.21	0.37	chr11.trna1432-CysGCA	chr11.trna1432-CysGCA	tRNA	31	0	1812	0	954	0.41	1464	0.4	1500	0.51	1170	0	1002	0	1416	0.94	1272
0.16	0.21	0.37	chr11.trna1432-CysGCA	chr11.trna1432-CysGCA	tRNA	34	0.33	1806	0	954	0	1452	0.4	1500	0	1170	0	1002	0.42	1416	0.95	1266
0.01	0.35	0.36	chr13.trna1053-LysCTT	chr13.trna1053-LysCTT	tRNA	40	0.27	4386	0	690	0.45	4002	0.5	1206	2.04	294	0	48	0	24	0	1296
0.12	0.23	0.35	chr7.trna339-GluTTC	chr7.trna339-GluTTC	tRNA	36	0.2	5946	0	1164	0.39	4602	0	1548	0	492	0	378	0	450	0.57	2112
0.12	0.23	0.35	chr1.trna1555-GluTTC	chr1.trna1555-GluTTC	tRNA	36	0.2	5946	0	1164	0.39	4602	0	1548	0	492	0	378	0	450	0.57	2106
0.12	0.23	0.35	chr14.trna364-GluTTC	chr14.trna364-GluTTC	tRNA	36	0.2	5946	0	1164	0.39	4602	0	1548	0	492	0	378	0	450	0.57	2106
0.12	0.23	0.35	chr14.trna352-GluTTC	chr14.trna352-GluTTC	tRNA	36	0.2	5946	0	1164	0.39	4602	0	1548	0	492	0	378	0	450	0.57	2112
0.12	0.23	0.35	chr9.trna961-GluTTC	chr9.trna961-GluTTC	tRNA	36	0.2	5946	0	1164	0.39	4602	0	1548	0	492	0	378	0	450	0.57	2112
0.35	0	0.35	chr19.trna110-ValTAC	chr19.trna110-ValTAC	tRNA	36	0	690	0	342	0	624	0	414	0	534	1.52	396	0	396	0	372
0.35	0	0.35	chrX.trna460-ValTAC	chrX.trna460-ValTAC	tRNA	36	0	690	0	342	0	624	0	414	0	534	1.52	396	0	396	0	372
0.35	0	0.35	chr19.trna109-ValTAC	chr19.trna109-ValTAC	tRNA	36	0	690	0	342	0	624	0	414	0	534	1.52	396	0	396	0	372
0.12	0.23	0.35	chr13.trna105-GluTTC	chr13.trna105-GluTTC	tRNA	36	0.2	5946	0	1164	0.39	4602	0	1548	0	492	0	378	0	450	0.57	2112
-0.8	1.09	0.29	chr9.trna1035-LysCTT	chr9.trna1035-LysCTT	tRNA	7	1.3	9702	0.69	1734	1.08	9468	0.64	2832	0	1260	1.16	516	0	330	0.29	4086
-0.8	1.09	0.29	chr12.trna796-LysCTT	chr12.trna796-LysCTT	tRNA	7	1.3	9702	0.69	1734	1.08	9468	0.64	2832	0	1260	1.16	516	0	330	0.29	4086
-0.86	1.13	0.26	chr13.trna966-ValCAC	chr13.trna966-ValCAC	tRNA	32	0.73	6600	0	516	1.62	7416	0.68	876	1.23	486	0	132	0	114	0	1536
-0.48	0.74	0.26	chr13.trna966-ValCAC	chr13.trna966-ValCAC	tRNA	36	0.64	6594	0	516	0.81	7440	1.39	864	0	486	0	132	0	114	0.39	1548
-0.48	0.74	0.26	chr1.trna710-ValCAC	chr1.trna710-ValCAC	tRNA	36	0.64	6594	0	516	0.81	7440	1.39	864	0	486	0	132	0	114	0.39	1548
-0.86	1.13	0.26	chr6.trna10-ValCAC	chr6.trna10-ValCAC	tRNA	32	0.73	6600	0	516	1.62	7416	0.68	876	1.23	486	0	132	0	114	0	1536
-0.86	1.13	0.26	chr1.trna710-ValCAC	chr1.trna710-ValCAC	tRNA	32	0.73	6600	0	516	1.62	7416	0.68	876	1.23	486	0	132	0	114	0	1536
-0.86	1.13	0.26	chr13.trna91-ValCAC	chr13.trna91-ValCAC	tRNA	32	0.73	6600	0	516	1.62	7416	0.68	876	1.23	486	0	132	0	114	0	1536
-0.48	0.74	0.26	chr6.trna10-ValCAC	chr6.trna10-ValCAC	tRNA	36	0.64	6594	0	516	0.81	7440	1.39	864	0	486	0	132	0	114	0.39	1548
-0.48	0.74	0.26	chr11.trna204-ValCAC	chr11.trna204-ValCAC	tRNA	36	0.64	6594	0	516	0.81	7440	1.39	864	0	486	0	132	0	114	0.39	1548
-0.48	0.74	0.26	chr3.trna284-ValCAC	chr3.trna284-ValCAC	tRNA	36	0.64	6594	0	516	0.81	7440	1.39	864	0	486	0	132	0	114	0.39	1548
-0.86	1.13	0.26	chr11.trna204-ValCAC	chr11.trna204-ValCAC	tRNA	32	0.73	6600	0	516	1.62	7416	0.68	876	1.23	486	0	132	0	114	0	1536
-0.48	0.74	0.26	chr13.trna91-ValCAC	chr13.trna91-ValCAC	tRNA	36	0.64	6594	0	516	0.81	7440	1.39	864	0	486	0	132	0	114	0.39	1548
-0.86	1.13	0.26	chr3.trna284-ValCAC	chr3.trna284-ValCAC	tRNA	32	0.73	6600	0	516	1.62	7416	0.68	876	1.23	486	0	132	0	114	0	1536
-0.28	0.53	0.25	chr6.trna157-CysGCA	chr6.trna157-CysGCA	tRNA	24	0.33	1794	1.26	954	0.41	1458	0.4	1488	0	1158	0	990	0.85	1410	0	1266
-0.28	0.53	0.25	chr11.trna1432-CysGCA	chr11.trna1432-CysGCA	tRNA	24	0.33	1794	1.26	954	0.41	1458	0.4	1488	0	1158	0	990	0.85	1410	0	1266
-0.28	0.53	0.25	chr9.trna593-CysGCA	chr9.trna593-CysGCA	tRNA	24	0.33	1794	1.26	954	0.41	1458	0.4	1488	0	1158	0	990	0.85	1410	0	1266
-0.28	0.53	0.25	chr17.trna457-CysGCA	chr17.trna457-CysGCA	tRNA	24	0.33	1794	1.26	954	0.41	1458	0.4	1488	0	1158	0	990	0.85	1410	0	1266
-0.28	0.53	0.25	chr11.trna1442-CysGCA	chr11.trna1442-CysGCA	tRNA	24	0.33	1794	1.26	954	0.41	1458	0.4	1488	0	1158	0	990	0.85	1410	0	1266
-0.28	0.53	0.25	chr11.trna1433-CysGCA	chr11.trna1433-CysGCA	tRNA	24	0.33	1794	1.26	954	0.41	1458	0.4	1488	0	1158	0	990	0.85	1410	0	1266
-0.28	0.53	0.25	chr11.trna791-CysGCA	chr11.trna791-CysGCA	tRNA	24	0.33	1794	1.26	954	0.41	1458	0.4	1488	0	1158	0	990	0.85	1410	0	1266
-0.74	0.95	0.21	chr9.trna961-GluTTC	chr9.trna961-GluTTC	tRNA	6	0.74	4848	0	888	1.57	3822	0.52	1146	0	402	0	282	0	336	0.33	1794
-0.74	0.95	0.21	chr13.trna105-GluTTC	chr13.trna105-GluTTC	tRNA	6	0.74	4848	0	888	1.57	3822	0.52	1146	0	402	0	282	0	336	0.33	1794
-0.74	0.95	0.21	chr7.trna339-GluTTC	chr7.trna339-GluTTC	tRNA	6	0.74	4848	0	888	1.57	3822	0.52	1146	0	402	0	282	0	336	0.33	1794
-0.74	0.95	0.21	chr14.trna352-GluTTC	chr14.trna352-GluTTC	tRNA	6	0.74	4848	0	888	1.57	3822	0.52	1146	0	402	0	282	0	336	0.33	1794
-1.23	1.42	0.19	chr13.trna105-GluTTC	chr13.trna105-GluTTC	tRNA	40	1.23	5856	1.55	1164	1.97	4560	0.39	1530	0	450	0	348	0	402	0.31	1962
-1.23	1.42	0.19	chr7.trna339-GluTTC	chr7.trna339-GluTTC	tRNA	40	1.23	5856	1.55	1164	1.97	4560	0.39	1530	0	450	0	348	0	402	0.31	1962
-1.23	1.42	0.19	chr9.trna961-GluTTC	chr9.trna961-GluTTC	tRNA	40	1.23	5856	1.55	1164	1.97	4560	0.39	1530	0	450	0	348	0	402	0.31	1962
-1.23	1.42	0.19	chr14.trna364-GluTTC	chr14.trna364-GluTTC	tRNA	40	1.23	5856	1.55	1164	1.97	4560	0.39	1530	0	450	0	348	0	402	0.31	1956
-1.23	1.42	0.19	chr14.trna352-GluTTC	chr14.trna352-GluTTC	tRNA	40	1.23	5856	1.55	1164	1.97	4560	0.39	1530	0	450	0	348	0	402	0.31	1962
-1.23	1.42	0.19	chr1.trna1555-GluTTC	chr1.trna1555-GluTTC	tRNA	40	1.23	5856	1.55	1164	1.97	4560	0.39	1530	0	450	0	348	0	402	0.31	1956
-1.05	1.23	0.18	chr1.trna1555-GluTTC	chr1.trna1555-GluTTC	tRNA	28	1.02	5898	2.63	1140	1.05	4584	1.57	1530	0	498	0	330	0	402	0.29	2088
-1.05	1.23	0.18	chr7.trna339-GluTTC	chr7.trna339-GluTTC	tRNA	28	1.02	5898	2.63	1140	1.05	4584	1.57	1530	0	498	0	330	0	402	0.29	2094
-1.05	1.23	0.18	chr14.trna352-GluTTC	chr14.trna352-GluTTC	tRNA	28	1.02	5898	2.63	1140	1.05	4584	1.57	1530	0	498	0	330	0	402	0.29	2094
-0.41	0.58	0.18	chr3.trna754-GluTTC	chr3.trna754-GluTTC	tRNA	19	0.66	11868	0.42	2826	0.57	9552	0.49	3648	0.23	2568	0	1350	0.63	1908	0.08	7866
-1.05	1.23	0.18	chr9.trna961-GluTTC	chr9.trna961-GluTTC	tRNA	28	1.02	5898	2.63	1140	1.05	4584	1.57	1530	0	498	0	330	0	402	0.29	2094
-0.41	0.58	0.18	chr3.trna286-GluTTC	chr3.trna286-GluTTC	tRNA	19	0.66	11868	0.42	2826	0.57	9552	0.49	3648	0.23	2568	0	1350	0.63	1908	0.08	7866
-1.05	1.23	0.18	chr14.trna364-GluTTC	chr14.trna364-GluTTC	tRNA	28	1.02	5898	2.63	1140	1.05	4584	1.57	1530	0	498	0	330	0	402	0.29	2088
-1.05	1.23	0.18	chr13.trna105-GluTTC	chr13.trna105-GluTTC	tRNA	28	1.02	5898	2.63	1140	1.05	4584	1.57	1530	0	498	0	330	0	402	0.29	2094
-0.51	0.63	0.12	chr6.trna157-CysGCA	chr6.trna157-CysGCA	tRNA	39	0.66	1806	0.63	954	0.83	1452	0.4	1500	0	1170	0	996	0	1416	0.47	1272
-0.19	0.32	0.12	chr11.trna791-CysGCA	chr11.trna791-CysGCA	tRNA	47	0.33	1800	0.63	954	0.41	1446	0	1500	0.51	1170	0	1002	0	1416	0	1272
-0.19	0.32	0.12	chr11.trna1432-CysGCA	chr11.trna1432-CysGCA	tRNA	47	0.33	1800	0.63	954	0.41	1446	0	1500	0.51	1170	0	1002	0	1416	0	1272
-0.19	0.32	0.12	chr9.trna593-CysGCA	chr9.trna593-CysGCA	tRNA	47	0.33	1800	0.63	954	0.41	1446	0	1500	0.51	1170	0	1002	0	1416	0	1272
-0.19	0.32	0.12	chr11.trna1433-CysGCA	chr11.trna1433-CysGCA	tRNA	47	0.33	1800	0.63	954	0.41	1446	0	1500	0.51	1170	0	1002	0	1416	0	1272
-0.51	0.63	0.12	chr11.trna1442-CysGCA	chr11.trna1442-CysGCA	tRNA	39	0.66	1806	0.63	954	0.83	1452	0.4	1500	0	1170	0	996	0	1416	0.47	1272
-0.51	0.63	0.12	chr11.trna791-CysGCA	chr11.trna791-CysGCA	tRNA	39	0.66	1806	0.63	954	0.83	1452	0.4	1500	0	1170	0	996	0	1416	0.47	1272
-0.19	0.32	0.12	chr11.trna1442-CysGCA	chr11.trna1442-CysGCA	tRNA	47	0.33	1800	0.63	954	0.41	1446	0	1500	0.51	1170	0	1002	0	1416	0	1272
-0.19	0.32	0.12	chr17.trna457-CysGCA	chr17.trna457-CysGCA	tRNA	47	0.33	1800	0.63	954	0.41	1446	0	1500	0.51	1170	0	1002	0	1416	0	1272
-0.19	0.32	0.12	chr6.trna157-CysGCA	chr6.trna157-CysGCA	tRNA	47	0.33	1800	0.63	954	0.41	1446	0	1500	0.51	1170	0	1002	0	1416	0	1272
-0.51	0.63	0.12	chr17.trna457-CysGCA	chr17.trna457-CysGCA	tRNA	39	0.66	1806	0.63	954	0.83	1452	0.4	1500	0	1170	0	996	0	1416	0.47	1272
-0.51	0.63	0.12	chr11.trna1433-CysGCA	chr11.trna1433-CysGCA	tRNA	39	0.66	1806	0.63	954	0.83	1452	0.4	1500	0	1170	0	996	0	1416	0.47	1272
-0.51	0.63	0.12	chr9.trna593-CysGCA	chr9.trna593-CysGCA	tRNA	39	0.66	1806	0.63	954	0.83	1452	0.4	1500	0	1170	0	996	0	1416	0.47	1272
-0.51	0.63	0.12	chr11.trna1432-CysGCA	chr11.trna1432-CysGCA	tRNA	39	0.66	1806	0.63	954	0.83	1452	0.4	1500	0	1170	0	996	0	1416	0.47	1272
0	0	0	chr11.trna1912-GluCTC	chr11.trna1912-GluCTC	tRNA	60	0	150	0	18	0	96	0	6	0	24	0	30	0	30	0	168
0	0	0	chr6.trna1017-CysGCA	chr6.trna1017-CysGCA	tRNA	49	0	306	0	276	0	312	0	336	0	174	0	222	0	288	0	270
-0.95	0.95	0	chr13.trna97-ValCAC	chr13.trna97-ValCAC	tRNA	27	1.17	3576	3.17	378	0.49	3678	0.98	612	0	330	0	90	0	66	0	750
0	0	0	chr6.trna1008-CysGCA	chr6.trna1008-CysGCA	tRNA	49	0	306	0	276	0	312	0	336	0	174	0	222	0	288	0	270
0	0	0	chr13.trna65-LeuCAA	chr13.trna65-LeuCAA	tRNA	109	0	138	0	12	0	228	0	78	0	36	0	12	0	6	0	114
-1.25	1.25	0	chr1.trna701-LeuCAG	chr1.trna701-LeuCAG	tRNA	40	1.41	426	0	72	1.92	312	0	150	0	120	0	60	0	186	0	144
-1.25	1.25	0	chr1.trna1001-LeuCAG	chr1.trna1001-LeuCAG	tRNA	40	1.41	426	0	72	1.92	312	0	150	0	120	0	60	0	186	0	144
-1.34	1.34	0	chr13.trna968-IleAAT	chr13.trna968-IleAAT	tRNA	33	0.85	708	0	84	2.82	426	0	126	0	42	0	6	0	6	0	156
-0.82	0.82	0	chr3.trna2-LysCTT	chr3.trna2-LysCTT	tRNA	25	0.51	1176	3.23	186	0	1170	2.99	402	0	72	0	24	0	12	0	216
-0.49	0.49	0	chr6.trna1017-CysGCA	chr6.trna1017-CysGCA	tRNA	39	0	312	0	276	0	312	1.79	336	0	174	0	222	0	288	0	270
0	0	0	chr6.trna1033-CysGCA	chr6.trna1033-CysGCA	tRNA	34	0	342	0	288	0	354	0	360	0	186	0	228	0	324	0	306
0	0	0	chr6.trna179-CysGCA	chr6.trna179-CysGCA	tRNA	31	0	312	0	276	0	312	0	336	0	174	0	222	0	288	0	270
0	0	0	chr13.trna1010-LeuCAA	chr13.trna1010-LeuCAA	tRNA	33	0	54	0	24	0	78	0	12	0	12	0	12	0	18	0	48
-2.53	2.53	0	chrX.trna321-ArgCCT	chrX.trna321-ArgCCT	tRNA	25	4.76	252	0	42	0	162	0	18	0	18	0	42	0	72	0	198
0	0	0	chr13.trna110-GlyGCC	chr13.trna110-GlyGCC	tRNA	59	0	258	0	54	0	366	0	90	0	96	0	102	0	60	0	384
0	0	0	chr8.trna1013-LeuCAG	chr8.trna1013-LeuCAG	tRNA	12	0	288	0	66	0	240	0	144	0	114	0	54	0	180	0	126
0	0	0	chr11.trna1823-IleAAT	chr11.trna1823-IleAAT	tRNA	13	0	636	0	72	0	366	0	102	0	42	0	6	0	6	0	138
0	0	0	chr10.trna90-GluCTC	chr10.trna90-GluCTC	tRNA	61	0	132	0	12	0	78	0	6	0	24	0	30	0	30	0	168
0	0	0	chr6.trna107-ArgCCT	chr6.trna107-ArgCCT	tRNA	40	0	324	0	48	0	174	0	42	0	42	0	78	0	120	0	228
-0.49	0.49	0	chr6.trna172-CysGCA	chr6.trna172-CysGCA	tRNA	48	0	312	2.17	276	0	312	0	336	0	174	0	222	0	288	0	270
0	0	0	chr6.trna168-CysGCA	chr6.trna168-CysGCA	tRNA	47	0	312	0	276	0	312	0	336	0	174	0	222	0	288	0	270
0	0	0	chr11.trna1493-GlnTTG	chr11.trna1493-GlnTTG	tRNA	62	0	180	0	84	0	228	0	84	0	84	0	36	0	24	0	156
0	0	0	chr13.trna964-LeuCAG	chr13.trna964-LeuCAG	tRNA	26	0	366	0	66	0	270	0	150	0	114	0	60	0	180	0	150
0	0	0	chr1.trna1006-GlyTCC	chr1.trna1006-GlyTCC	tRNA	31	0	414	0	102	0	450	0	126	0	138	0	72	0	42	0	198
0	0	0	chr1.trna703-LeuCAG	chr1.trna703-LeuCAG	tRNA	12	0	288	0	66	0	240	0	144	0	114	0	54	0	180	0	126
0	0	0	chr13.trna980-IleAAT	chr13.trna980-IleAAT	tRNA	11	0	570	0	72	0	348	0	90	0	42	0	6	0	6	0	132
-0.55	0.55	0	chr11.trna1824-GlyTCC	chr11.trna1824-GlyTCC	tRNA	23	0	408	0	108	1.33	450	0	126	0	138	0	72	0	42	0	198
-0.49	0.49	0	chr6.trna1026-CysGCA	chr6.trna1026-CysGCA	tRNA	48	0	312	2.17	276	0	312	0	336	0	174	0	222	0	288	0	270
0	0	0	chr3.trna746-GlyTCC	chr3.trna746-GlyTCC	tRNA	31	0	414	0	102	0	450	0	126	0	138	0	72	0	42	0	198
0	0	0	chr2.trna1747-GlyGCC	chr2.trna1747-GlyGCC	tRNA	61	0	30	0	6	0	24	0	12	0	30	0	30	0	18	0	150
0	0	0	chr17.trna457-CysGCA	chr17.trna457-CysGCA	tRNA	49	0	1782	0	954	0	1446	0	1500	0	1170	0	1002	0	1416	0	1260
-0.51	0.51	0	chrX.trna460-ValTAC	chrX.trna460-ValTAC	tRNA	62	1.72	348	0	228	0	318	0	282	0	348	0	294	0	330	0	246
0	0	0	chr6.trna1027-CysGCA	chr6.trna1027-CysGCA	tRNA	31	0	312	0	276	0	312	0	336	0	174	0	222	0	288	0	270
0	0	0	chr3.trna286-GluTTC	chr3.trna286-GluTTC	tRNA	55	0	258	0	36	0	228	0	48	0	66	0	42	0	42	0	264
0	0	0	chr6.trna176-CysGCA	chr6.trna176-CysGCA	tRNA	49	0	306	0	276	0	312	0	336	0	174	0	222	0	294	0	270
0	0	0	chr1.trna698-LeuCAG	chr1.trna698-LeuCAG	tRNA	12	0	288	0	66	0	240	0	144	0	114	0	54	0	180	0	126
0	0	0	chr13.trna1002-IleAAT	chr13.trna1002-IleAAT	tRNA	13	0	636	0	72	0	366	0	102	0	42	0	6	0	6	0	138
-0.49	0.49	0	chr6.trna1011-CysGCA	chr6.trna1011-CysGCA	tRNA	39	0	312	0	276	0	312	1.79	336	0	174	0	222	0	288	0	270
0	0	0	chr5.trna110-AlaAGC	chr5.trna110-AlaAGC	tRNA	40	0	138	0	6	0	54	0	30	0	48	0	66	0	54	0	156
0	0	0	chr1.trna1008-AspGTC	chr1.trna1008-AspGTC	tRNA	61	0	24	0	18	0	30	0	18	0	24	0	6	0	6	0	6
0	0	0	chr6.trna164-CysGCA	chr6.trna164-CysGCA	tRNA	34	0	312	0	276	0	312	0	336	0	174	0	222	0	288	0	270
-1.59	1.59	0	chr13.trna95-ValAAC	chr13.trna95-ValAAC	tRNA	25	1.63	1104	0	114	0.99	1212	5.71	210	0	90	0	12	0	18	0	246
-3.58	3.58	0	chr11.trna208-ValAAC	chr11.trna208-ValAAC	tRNA	23	3.11	1734	0	174	4.52	2124	1.85	324	0	144	0	42	0	24	0	492
0	0	0	chr6.trna174-CysGCA	chr6.trna174-CysGCA	tRNA	31	0	276	0	222	0	228	0	270	0	168	0	174	0	216	0	228
0	0	0	chr13.trna974-ValAAC	chr13.trna974-ValAAC	tRNA	51	0	150	0	24	0	144	0	30	0	36	0	12	0	6	0	36
-0.5	0.5	0	chr19.trna109-ValTAC	chr19.trna109-ValTAC	tRNA	5	1.3	462	0	162	0	420	0	156	0	216	0	162	0	102	0	162
0	0	0	chr6.trna177-CysGCA	chr6.trna177-CysGCA	tRNA	48	0	336	0	294	0	312	0	360	0	186	0	246	0	282	0	282
0	0	0	chr6.trna157-CysGCA	chr6.trna157-CysGCA	tRNA	49	0	1782	0	954	0	1446	0	1500	0	1170	0	1002	0	1416	0	1260
-3.77	3.77	0	chr17.trna391-ValCAC	chr17.trna391-ValCAC	tRNA	6	1.59	378	0	54	5.26	456	9.09	66	0	72	0	30	0	36	0	66
0	0	0	chr13.trna114-GlnTTG	chr13.trna114-GlnTTG	tRNA	6	0	180	0	30	0	378	0	66	0	54	0	12	0	6	0	162
0	0	0	chr5.trna1610-AspGTC	chr5.trna1610-AspGTC	tRNA	26	0	36	0	12	0	36	0	12	0	24	0	24	0	30	0	120
-0.49	0.49	0	chr6.trna171-CysGCA	chr6.trna171-CysGCA	tRNA	48	0	312	2.17	276	0	312	0	336	0	174	0	222	0	288	0	270
0	0	0	chr3.trna29-AlaAGC	chr3.trna29-AlaAGC	tRNA	36	0	138	0	6	0	54	0	30	0	48	0	66	0	54	0	156
-1.34	1.34	0	chr13.trna1002-IleAAT	chr13.trna1002-IleAAT	tRNA	33	0.85	708	0	84	2.82	426	0	126	0	42	0	6	0	6	0	156
0	0	0	chr13.trna113-GlnTTG	chr13.trna113-GlnTTG	tRNA	62	0	180	0	84	0	228	0	84	0	84	0	36	0	24	0	156
-0.55	0.55	0	chr1.trna1003-GlyTCC	chr1.trna1003-GlyTCC	tRNA	23	0	408	0	108	1.33	450	0	126	0	138	0	72	0	42	0	198
-0.47	0.47	0	chr13.trna1053-LysCTT	chr13.trna1053-LysCTT	tRNA	32	0.27	4398	0.86	696	0.45	4008	1	1206	0	294	0	48	0	24	0	1296
0	0	0	chr6.trna1027-CysGCA	chr6.trna1027-CysGCA	tRNA	47	0	312	0	276	0	312	0	336	0	174	0	222	0	288	0	270
0	0	0	chr6.trna107-ArgCCT	chr6.trna107-ArgCCT	tRNA	65	0	156	0	48	0	78	0	42	0	42	0	72	0	120	0	66
-4.76	4.76	0	chr17.trna994-ArgCCT	chr17.trna994-ArgCCT	tRNA	3	16.67	36	0	12	0	48	0	30	0	42	0	18	0	24	0	24
-1.34	1.34	0	chr11.trna1823-IleAAT	chr11.trna1823-IleAAT	tRNA	33	0.85	708	0	84	2.82	426	0	126	0	42	0	6	0	6	0	156
0	0	0	chr6.trna1021-CysGCA	chr6.trna1021-CysGCA	tRNA	31	0	312	0	276	0	312	0	336	0	174	0	222	0	288	0	270
-0.8	0.8	0	chr13.trna976-ValCAC	chr13.trna976-ValCAC	tRNA	51	1.72	348	0	54	0	282	0	66	0	42	0	18	0	6	0	108
0	0	0	chr1.trna708-GlyTCC	chr1.trna708-GlyTCC	tRNA	28	0	408	0	108	0	450	0	126	0	138	0	72	0	42	0	198
-4.55	4.55	0	chr1.trna707-AspGTC	chr1.trna707-AspGTC	tRNA	55	0	36	0	18	0	54	25	24	0	48	0	12	0	6	0	30
0	0	0	chr13.trna980-IleAAT	chr13.trna980-IleAAT	tRNA	13	0	636	0	72	0	366	0	102	0	42	0	6	0	6	0	138
0	0	0	chr6.trna1023-CysGCA	chr6.trna1023-CysGCA	tRNA	34	0	312	0	276	0	312	0	336	0	174	0	222	0	288	0	270
-1.78	1.78	0	chr13.trna980-IleAAT	chr13.trna980-IleAAT	tRNA	40	3.39	708	0	84	0	432	0	126	0	42	0	6	0	6	0	156
0	0	0	chr6.trna107-ArgCCT	chr6.trna107-ArgCCT	tRNA	62	0	156	0	48	0	78	0	42	0	42	0	72	0	120	0	66
-0.49	0.49	0	chr11.trna1444-CysGCA	chr11.trna1444-CysGCA	tRNA	48	0	312	2.17	276	0	312	0	336	0	174	0	222	0	288	0	270
-0.76	0.76	0	chr13.trna105-GluTTC	chr13.trna105-GluTTC	tRNA	44	0.85	2112	0	372	0.35	1698	2.08	576	0	210	0	204	0	228	0	942
-0.49	0.49	0	chr6.trna1032-CysGCA	chr6.trna1032-CysGCA	tRNA	48	0	312	2.17	276	0	312	0	336	0	174	0	222	0	288	0	270
0	0	0	chr11.trna1912-GluCTC	chr11.trna1912-GluCTC	tRNA	55	0	258	0	36	0	228	0	48	0	66	0	42	0	42	0	264
-0.74	0.74	0	chr1.trna705-LeuCAG	chr1.trna705-LeuCAG	tRNA	20	1.79	336	0	66	0	264	0	144	0	114	0	60	0	180	0	144
0	0	0	chr1.trna1004-GluCTC	chr1.trna1004-GluCTC	tRNA	60	0	150	0	18	0	96	0	6	0	24	0	30	0	30	0	168
-1.34	1.34	0	chr12.trna476-IleAAT	chr12.trna476-IleAAT	tRNA	33	0.85	708	0	84	2.82	426	0	126	0	42	0	6	0	6	0	156
-1.28	1.28	0	chr1.trna1001-LeuCAG	chr1.trna1001-LeuCAG	tRNA	50	2.82	426	0	72	0	294	0	144	0	120	0	60	0	186	0	144
0	0	0	chr19.trna641-LysTTT	chr19.trna641-LysTTT	tRNA	32	0	192	0	6	0	150	0	30	0	42	0	24	0	6	0	138
0	0	0	chr6.trna174-CysGCA	chr6.trna174-CysGCA	tRNA	49	0	270	0	222	0	228	0	270	0	168	0	174	0	216	0	228
-1.46	1.46	0	chrX.trna460-ValTAC	chrX.trna460-ValTAC	tRNA	38	0.88	678	0	342	2.88	624	1.45	414	0	528	0	396	0	396	0	372
0	0	0	chr6.trna1010-CysGCA	chr6.trna1010-CysGCA	tRNA	47	0	312	0	276	0	312	0	336	0	174	0	222	0	288	0	270
0	0	0	chr11.trna1234-ArgCCT	chr11.trna1234-ArgCCT	tRNA	66	0	156	0	48	0	78	0	42	0	42	0	72	0	120	0	66
0	0	0	chr17.trna391-ValCAC	chr17.trna391-ValCAC	tRNA	25	0	420	0	60	0	480	0	72	0	72	0	30	0	36	0	66
-1.25	1.25	0	chr1.trna705-LeuCAG	chr1.trna705-LeuCAG	tRNA	40	1.41	426	0	72	1.92	312	0	150	0	120	0	60	0	186	0	144
-0.93	0.93	0	chr13.trna994-GlnCTG	chr13.trna994-GlnCTG	tRNA	5	0	180	0	30	1.61	372	0	66	0	54	0	12	0	6	0	162
-3.98	3.98	0	chr19.trna110-ValTAC	chr19.trna110-ValTAC	tRNA	6	1.28	468	11.11	162	4.29	420	3.85	156	0	222	0	162	0	102	0	162
0	0	0	chr17.trna994-ArgCCT	chr17.trna994-ArgCCT	tRNA	12	0	84	0	24	0	78	0	36	0	48	0	36	0	42	0	36
0	0	0	chr6.trna180-CysGCA	chr6.trna180-CysGCA	tRNA	24	0	120	0	78	0	102	0	102	0	84	0	66	0	72	0	84
-0.44	0.44	0	chr8.trna320-LysTTT	chr8.trna320-LysTTT	tRNA	17	0	594	0	96	1.27	474	0	192	0	72	0	6	0	30	0	144
0	0	0	chr13.trna981-IleTAT	chr13.trna981-IleTAT	tRNA	91	0	192	0	12	0	222	0	102	0	42	0	18	0	12	0	132
-0.74	0.74	0	chr1.trna698-LeuCAG	chr1.trna698-LeuCAG	tRNA	20	1.79	336	0	66	0	264	0	144	0	114	0	60	0	180	0	144
-0.49	0.49	0	chr6.trna166-CysGCA	chr6.trna166-CysGCA	tRNA	48	0	312	2.17	276	0	312	0	336	0	174	0	222	0	288	0	270
0	0	0	chr1.trna698-LeuCAG	chr1.trna698-LeuCAG	tRNA	49	0	426	0	72	0	294	0	144	0	120	0	60	0	186	0	144
-0.38	0.38	0	chr7.trna339-GluTTC	chr7.trna339-GluTTC	tRNA	58	0.95	630	0	180	0	546	0	234	0	174	0	186	0	204	0	744
0	0	0	chr13.trna1012-LysTTT	chr13.trna1012-LysTTT	tRNA	32	0	192	0	6	0	150	0	30	0	42	0	24	0	6	0	138
0	0	0	chr11.trna69-AspGTC	chr11.trna69-AspGTC	tRNA	60	0	24	0	18	0	36	0	18	0	30	0	6	0	6	0	6
0	0	0	chr8.trna892-GlyGCC	chr8.trna892-GlyGCC	tRNA	60	0	210	0	36	0	330	0	72	0	90	0	78	0	54	0	348
0	0	0	chr6.trna317-GlyCCC	chr6.trna317-GlyCCC	tRNA	59	0	312	0	132	0	288	0	150	0	138	0	60	0	84	0	312
0	0	0	chr6.trna1011-CysGCA	chr6.trna1011-CysGCA	tRNA	49	0	306	0	276	0	312	0	336	0	174	0	222	0	288	0	270
-0.48	0.48	0	chr6.trna1034-CysGCA	chr6.trna1034-CysGCA	tRNA	39	0	312	0	282	0	306	1.75	342	0	180	0	234	0	282	0	270
0	0	0	chr11.trna397-AspGTC	chr11.trna397-AspGTC	tRNA	60	0	24	0	18	0	36	0	18	0	30	0	6	0	6	0	6
0	0	0	chr1.trna709-GluCTC	chr1.trna709-GluCTC	tRNA	55	0	258	0	36	0	228	0	48	0	66	0	42	0	42	0	264
0	0	0	chr3.trna309-GlnCTG	chr3.trna309-GlnCTG	tRNA	62	0	36	0	24	0	42	0	24	0	30	0	6	0	18	0	24
0	0	0	chr17.trna719-GluCTC	chr17.trna719-GluCTC	tRNA	61	0	132	0	12	0	78	0	6	0	24	0	30	0	30	0	168
0	0	0	chr8.trna416-LeuCAG	chr8.trna416-LeuCAG	tRNA	49	0	426	0	72	0	294	0	144	0	120	0	60	0	186	0	144
0	0	0	chr3.trna297-GlnCTG	chr3.trna297-GlnCTG	tRNA	6	0	180	0	30	0	378	0	66	0	54	0	12	0	6	0	162
-1.28	1.28	0	chr1.trna705-LeuCAG	chr1.trna705-LeuCAG	tRNA	50	2.82	426	0	72	0	294	0	144	0	120	0	60	0	186	0	144
-4.55	4.55	0	chr10.trna861-AspGTC	chr10.trna861-AspGTC	tRNA	55	0	36	0	18	0	54	25	24	0	48	0	12	0	6	0	30
0	0	0	chr9.trna961-GluTTC	chr9.trna961-GluTTC	tRNA	65	0	528	0	174	0	432	0	198	0	168	0	180	0	204	0	618
0	0	0	chr8.trna416-LeuCAG	chr8.trna416-LeuCAG	tRNA	35	0	432	0	72	0	318	0	150	0	120	0	60	0	186	0	144
0	0	0	chr6.trna1034-CysGCA	chr6.trna1034-CysGCA	tRNA	34	0	312	0	282	0	306	0	342	0	180	0	234	0	282	0	270
0	0	0	chr6.trna179-CysGCA	chr6.trna179-CysGCA	tRNA	34	0	312	0	276	0	312	0	336	0	174	0	222	0	288	0	270
0	0	0	chr6.trna161-CysGCA	chr6.trna161-CysGCA	tRNA	31	0	312	0	276	0	312	0	336	0	174	0	222	0	288	0	270
-1.34	1.34	0	chr13.trna114-GlnTTG	chr13.trna114-GlnTTG	tRNA	23	2.38	252	0	66	1.33	450	0	126	0	96	0	30	0	18	0	234
-1.22	1.22	0	chr11.trna401-LeuTAG	chr11.trna401-LeuTAG	tRNA	26	1.23	486	0	252	2.78	432	0	306	0	282	0	282	0	372	0	300
-4.12	4.12	0	chr13.trna977-ValAAC	chr13.trna977-ValAAC	tRNA	5	3.77	954	5.88	102	5.06	1068	0	204	0	84	0	12	0	18	0	210
0	0	0	chr3.trna754-GluTTC	chr3.trna754-GluTTC	tRNA	61	0	132	0	12	0	78	0	6	0	24	0	30	0	30	0	168
0	0	0	chr6.trna174-CysGCA	chr6.trna174-CysGCA	tRNA	34	0	276	0	222	0	228	0	270	0	168	0	174	0	216	0	228
0	0	0	chr13.trna100-IleAAT	chr13.trna100-IleAAT	tRNA	13	0	636	0	72	0	366	0	102	0	42	0	6	0	6	0	138
0	0	0	chr6.trna178-CysGCA	chr6.trna178-CysGCA	tRNA	49	0	306	0	276	0	312	0	336	0	174	0	222	0	288	0	270
0	0	0	chr1.trna1400-GlyGCC	chr1.trna1400-GlyGCC	tRNA	59	0	258	0	54	0	366	0	90	0	96	0	102	0	60	0	384
-1.14	1.14	0	chr13.trna93-ValAAC	chr13.trna93-ValAAC	tRNA	31	2.17	1104	0	114	0.5	1206	0	216	0	90	0	12	0	18	0	246
0	0	0	chr17.trna994-ArgCCT	chr17.trna994-ArgCCT	tRNA	11	0	72	0	18	0	78	0	36	0	48	0	36	0	42	0	36
0	0	0	chr6.trna177-CysGCA	chr6.trna177-CysGCA	tRNA	30	0	342	0	294	0	312	0	360	0	186	0	246	0	282	0	282
-0.49	0.49	0	chr6.trna179-CysGCA	chr6.trna179-CysGCA	tRNA	48	0	312	2.17	276	0	312	0	336	0	174	0	222	0	288	0	270
-0.45	0.45	0	chr6.trna1033-CysGCA	chr6.trna1033-CysGCA	tRNA	48	0	342	2.08	288	0	354	0	360	0	186	0	228	0	324	0	306
0	0	0	chr19.trna107-LysTTT	chr19.trna107-LysTTT	tRNA	11	0	198	0	6	0	168	0	48	0	48	0	24	0	6	0	156
-0.59	0.59	0	chr17.trna391-ValCAC	chr17.trna391-ValCAC	tRNA	32	0	414	0	60	1.27	474	0	72	0	72	0	30	0	36	0	66
0	0	0	chr6.trna1015-CysGCA	chr6.trna1015-CysGCA	tRNA	39	0	144	0	66	0	126	0	126	0	108	0	84	0	120	0	108
0	0	0	chr13.trna993-AspGTC	chr13.trna993-AspGTC	tRNA	61	0	24	0	18	0	30	0	18	0	24	0	6	0	6	0	6
-0.73	0.73	0	chr3.trna746-GlyTCC	chr3.trna746-GlyTCC	tRNA	2	0	276	0	102	1.85	324	0	120	0	132	0	72	0	42	0	156
0	0	0	chr6.trna1021-CysGCA	chr6.trna1021-CysGCA	tRNA	47	0	312	0	276	0	312	0	336	0	174	0	222	0	288	0	270
0	0	0	chr13.trna94-AlaAGC	chr13.trna94-AlaAGC	tRNA	40	0	138	0	6	0	54	0	30	0	48	0	66	0	54	0	156
-4.55	4.55	0	chr5.trna1317-AspGTC	chr5.trna1317-AspGTC	tRNA	55	0	36	0	18	0	54	25	24	0	48	0	12	0	6	0	30
-0.51	0.51	0	chr19.trna110-ValTAC	chr19.trna110-ValTAC	tRNA	62	1.72	348	0	228	0	318	0	282	0	348	0	294	0	330	0	246
-0.49	0.49	0	chr6.trna1013-CysGCA	chr6.trna1013-CysGCA	tRNA	39	0	312	0	276	0	312	1.79	336	0	174	0	222	0	288	0	270
-2.13	2.13	0	chr7.trna158-IleTAT	chr7.trna158-IleTAT	tRNA	91	6.67	90	0	36	0	108	0	48	0	36	0	24	0	18	0	72
0	0	0	chr6.trna166-CysGCA	chr6.trna166-CysGCA	tRNA	47	0	312	0	276	0	312	0	336	0	174	0	222	0	288	0	270
-0.73	0.73	0	chr1.trna708-GlyTCC	chr1.trna708-GlyTCC	tRNA	2	0	276	0	102	1.85	324	0	120	0	132	0	72	0	42	0	156
-0.46	0.46	0	chr6.trna177-CysGCA	chr6.trna177-CysGCA	tRNA	47	0	342	2.04	294	0	312	0	360	0	186	0	246	0	282	0	282
0	0	0	chr13.trna96-AlaAGC	chr13.trna96-AlaAGC	tRNA	25	0	138	0	6	0	54	0	30	0	48	0	66	0	54	0	156
0	0	0	chr6.trna1010-CysGCA	chr6.trna1010-CysGCA	tRNA	34	0	312	0	276	0	312	0	336	0	174	0	222	0	288	0	270
0	0	0	chr13.trna64-GlnCTG	chr13.trna64-GlnCTG	tRNA	6	0	180	0	30	0	378	0	66	0	54	0	12	0	6	0	162
0	0	0	chr3.trna29-AlaAGC	chr3.trna29-AlaAGC	tRNA	25	0	138	0	6	0	54	0	30	0	48	0	66	0	54	0	156
-0.63	0.63	0	chr13.trna964-LeuCAG	chr13.trna964-LeuCAG	tRNA	46	0	426	0	72	1.96	306	0	150	0	120	0	60	0	186	0	144
0	0	0	chr9.trna592-CysGCA	chr9.trna592-CysGCA	tRNA	49	0	306	0	276	0	312	0	336	0	174	0	222	0	288	0	270
0	0	0	chr6.trna1012-CysGCA	chr6.trna1012-CysGCA	tRNA	47	0	312	0	276	0	312	0	336	0	174	0	222	0	288	0	270
0	0	0	chr17.trna994-ArgCCT	chr17.trna994-ArgCCT	tRNA	62	0	180	0	60	0	114	0	72	0	66	0	96	0	150	0	84
-0.74	0.74	0	chr1.trna1001-LeuCAG	chr1.trna1001-LeuCAG	tRNA	20	1.79	336	0	66	0	264	0	144	0	114	0	60	0	180	0	144
0	0	0	chr6.trna1015-CysGCA	chr6.trna1015-CysGCA	tRNA	47	0	144	0	66	0	126	0	126	0	108	0	84	0	120	0	108
-2.47	2.47	0	chr11.trna208-ValAAC	chr11.trna208-ValAAC	tRNA	6	2.95	1422	3.85	156	2.01	1794	2.22	270	0	114	0	36	0	18	0	384
-1.52	1.52	0	chrX.trna460-ValTAC	chrX.trna460-ValTAC	tRNA	61	1.69	354	0	228	3.77	318	0	282	0	348	0	294	0	330	0	246
0	0	0	chr19.trna8-AlaAGC	chr19.trna8-AlaAGC	tRNA	31	0	120	0	12	0	42	0	24	0	42	0	60	0	42	0	144
-1.89	1.89	0	chr11.trna1493-GlnTTG	chr11.trna1493-GlnTTG	tRNA	4	3.45	174	0	30	1.64	366	0	66	0	54	0	12	0	6	0	156
0	0	0	chr11.trna1022-ArgCCT	chr11.trna1022-ArgCCT	tRNA	62	0	156	0	48	0	78	0	42	0	42	0	72	0	120	0	66
-1.25	1.25	0	chr8.trna416-LeuCAG	chr8.trna416-LeuCAG	tRNA	40	1.41	426	0	72	1.92	312	0	150	0	120	0	60	0	186	0	144
0	0	0	chr17.trna112-GlyCCC	chr17.trna112-GlyCCC	tRNA	60	0	306	0	132	0	270	0	138	0	132	0	54	0	84	0	312
0	0	0	chr3.trna29-AlaAGC	chr3.trna29-AlaAGC	tRNA	29	0	144	0	6	0	54	0	30	0	48	0	66	0	54	0	156
-2.99	2.99	0	chr6.trna180-CysGCA	chr6.trna180-CysGCA	tRNA	39	5	120	7.69	78	0	102	0	102	0	84	0	72	0	72	0	84
0	0	0	chr1.trna1012-GlyTCC	chr1.trna1012-GlyTCC	tRNA	35	0	408	0	102	0	450	0	120	0	132	0	72	0	42	0	186
0	0	0	chr5.trna1315-AspGTC	chr5.trna1315-AspGTC	tRNA	61	0	24	0	18	0	30	0	18	0	24	0	6	0	6	0	6
0	0	0	chr6.trna1029-CysGCA	chr6.trna1029-CysGCA	tRNA	49	0	306	0	276	0	312	0	336	0	174	0	222	0	288	0	270
-4.55	4.55	0	chr1.trna1013-AspGTC	chr1.trna1013-AspGTC	tRNA	55	0	36	0	18	0	54	25	24	0	48	0	12	0	6	0	30
0	0	0	chr1.trna1005-AspGTC	chr1.trna1005-AspGTC	tRNA	62	0	24	0	18	0	30	0	18	0	24	0	6	0	6	0	6
-0.76	0.76	0	chr14.trna364-GluTTC	chr14.trna364-GluTTC	tRNA	44	0.85	2112	0	372	0.35	1698	2.08	576	0	210	0	204	0	228	0	942
-1.15	1.15	0	chr13.trna98-ValCAC	chr13.trna98-ValCAC	tRNA	40	0.7	3408	0	330	1.37	3510	3.3	546	0	276	0	60	0	24	0	702
0	0	0	chr1.trna1003-GlyTCC	chr1.trna1003-GlyTCC	tRNA	35	0	408	0	102	0	450	0	120	0	132	0	72	0	42	0	186
-3.98	3.98	0	chrX.trna460-ValTAC	chrX.trna460-ValTAC	tRNA	6	1.28	468	11.11	162	4.29	420	3.85	156	0	222	0	162	0	102	0	162
0	0	0	chr13.trna964-LeuCAG	chr13.trna964-LeuCAG	tRNA	16	0	312	0	66	0	252	0	144	0	114	0	54	0	174	0	138
0	0	0	chr17.trna994-ArgCCT	chr17.trna994-ArgCCT	tRNA	2	0	30	0	12	0	30	0	24	0	36	0	12	0	18	0	18
-0.49	0.49	0	chr6.trna168-CysGCA	chr6.trna168-CysGCA	tRNA	48	0	312	2.17	276	0	312	0	336	0	174	0	222	0	288	0	270
-1.28	1.28	0	chr1.trna701-LeuCAG	chr1.trna701-LeuCAG	tRNA	50	2.82	426	0	72	0	294	0	144	0	120	0	60	0	186	0	144
-0.49	0.49	0	chr6.trna1023-CysGCA	chr6.trna1023-CysGCA	tRNA	39	0	312	0	276	0	312	1.79	336	0	174	0	222	0	288	0	270
0	0	0	chr7.trna1280-LysTTT	chr7.trna1280-LysTTT	tRNA	32	0	192	0	6	0	150	0	30	0	42	0	24	0	6	0	138
0	0	0	chr11.trna1824-GlyTCC	chr11.trna1824-GlyTCC	tRNA	35	0	408	0	102	0	450	0	120	0	132	0	72	0	42	0	186
0	0	0	chrX.trna321-ArgCCT	chrX.trna321-ArgCCT	tRNA	40	0	324	0	48	0	174	0	42	0	42	0	78	0	120	0	228
0	0	0	chr11.trna1911-LeuCAA	chr11.trna1911-LeuCAA	tRNA	111	0	90	0	6	0	132	0	48	0	30	0	18	0	12	0	72
0	0	0	chr6.trna166-CysGCA	chr6.trna166-CysGCA	tRNA	34	0	312	0	276	0	312	0	336	0	174	0	222	0	288	0	270
-0.49	0.49	0	chr6.trna1021-CysGCA	chr6.trna1021-CysGCA	tRNA	48	0	312	2.17	276	0	312	0	336	0	174	0	222	0	288	0	270
-4.55	4.55	0	chr11.trna69-AspGTC	chr11.trna69-AspGTC	tRNA	55	0	36	0	18	0	54	25	24	0	48	0	12	0	6	0	30
0	0	0	chr6.trna1005-CysGCA	chr6.trna1005-CysGCA	tRNA	31	0	312	0	276	0	312	0	336	0	174	0	222	0	288	0	270
0	0	0	chr6.trna1026-CysGCA	chr6.trna1026-CysGCA	tRNA	49	0	306	0	276	0	312	0	336	0	174	0	222	0	288	0	270
-6.19	6.19	0	chr13.trna100-IleAAT	chr13.trna100-IleAAT	tRNA	4	8.47	354	0	54	5.56	216	0	54	0	30	0	6	0	6	0	120
0	0	0	chr6.trna1024-CysGCA	chr6.trna1024-CysGCA	tRNA	49	0	306	0	276	0	312	0	336	0	174	0	222	0	288	0	270
0	0	0	chr13.trna96-AlaAGC	chr13.trna96-AlaAGC	tRNA	36	0	138	0	6	0	54	0	30	0	48	0	66	0	54	0	156
0	0	0	chr5.trna110-AlaAGC	chr5.trna110-AlaAGC	tRNA	36	0	138	0	6	0	54	0	30	0	48	0	66	0	54	0	156
-0.63	0.63	0	chr1.trna705-LeuCAG	chr1.trna705-LeuCAG	tRNA	46	0	426	0	72	1.96	306	0	150	0	120	0	60	0	186	0	144
-0.49	0.49	0	chr6.trna178-CysGCA	chr6.trna178-CysGCA	tRNA	39	0	312	0	276	0	312	1.79	336	0	174	0	222	0	288	0	270
0	0	0	chr1.trna1005-AspGTC	chr1.trna1005-AspGTC	tRNA	40	0	204	0	42	0	222	0	84	0	108	0	48	0	30	0	336
0	0	0	chr6.trna1031-CysGCA	chr6.trna1031-CysGCA	tRNA	49	0	306	0	276	0	312	0	336	0	174	0	222	0	288	0	270
0	0	0	chr13.trna96-AlaAGC	chr13.trna96-AlaAGC	tRNA	31	0	138	0	6	0	54	0	30	0	48	0	66	0	54	0	156
-0.49	0.49	0	chr6.trna173-CysGCA	chr6.trna173-CysGCA	tRNA	39	0	312	0	276	0	312	1.79	336	0	174	0	222	0	288	0	270
0	0	0	chr13.trna65-LeuCAA	chr13.trna65-LeuCAA	tRNA	48	0	6	0	12	0	24	0	6	0	12	0	6	0	18	0	12
0	0	0	chr1.trna708-GlyTCC	chr1.trna708-GlyTCC	tRNA	36	0	414	0	108	0	450	0	120	0	132	0	72	0	42	0	186
0	0	0	chr13.trna94-AlaAGC	chr13.trna94-AlaAGC	tRNA	31	0	138	0	6	0	54	0	30	0	48	0	66	0	54	0	156
0	0	0	chr13.trna65-LeuCAA	chr13.trna65-LeuCAA	tRNA	103	0	144	0	12	0	228	0	78	0	36	0	12	0	6	0	120
0	0	0	chr17.trna719-GluCTC	chr17.trna719-GluCTC	tRNA	55	0	258	0	36	0	228	0	48	0	66	0	42	0	42	0	264
0	0	0	chr3.trna754-GluTTC	chr3.trna754-GluTTC	tRNA	60	0	150	0	18	0	96	0	6	0	24	0	30	0	30	0	168
-0.63	0.63	0	chr1.trna703-LeuCAG	chr1.trna703-LeuCAG	tRNA	46	0	426	0	72	1.96	306	0	150	0	120	0	60	0	186	0	144
0	0	0	chr6.trna174-CysGCA	chr6.trna174-CysGCA	tRNA	24	0	276	0	222	0	222	0	264	0	168	0	174	0	216	0	222
0	0	0	chr6.trna317-GlyCCC	chr6.trna317-GlyCCC	tRNA	61	0	84	0	48	0	114	0	42	0	54	0	30	0	42	0	156
-0.89	0.89	0	chr13.trna976-ValCAC	chr13.trna976-ValCAC	tRNA	31	1.03	3498	0	360	0.99	3654	0	612	0	318	0	90	0	66	0	720
-0.49	0.49	0	chr6.trna168-CysGCA	chr6.trna168-CysGCA	tRNA	39	0	312	0	276	0	312	1.79	336	0	174	0	222	0	288	0	270
-0.49	0.49	0	chr6.trna164-CysGCA	chr6.trna164-CysGCA	tRNA	39	0	312	0	276	0	312	1.79	336	0	174	0	222	0	288	0	270
0	0	0	chr6.trna1022-CysGCA	chr6.trna1022-CysGCA	tRNA	49	0	306	0	276	0	312	0	336	0	174	0	222	0	288	0	270
0	0	0	chr19.trna8-AlaAGC	chr19.trna8-AlaAGC	tRNA	36	0	120	0	12	0	42	0	24	0	42	0	60	0	42	0	144
0	0	0	chr5.trna1317-AspGTC	chr5.trna1317-AspGTC	tRNA	60	0	24	0	18	0	36	0	18	0	30	0	6	0	6	0	6
0	0	0	chr11.trna1911-LeuCAA	chr11.trna1911-LeuCAA	tRNA	100	0	96	0	6	0	132	0	48	0	30	0	18	0	12	0	72
0	0	0	chr6.trna171-CysGCA	chr6.trna171-CysGCA	tRNA	31	0	312	0	276	0	312	0	336	0	174	0	222	0	288	0	270
-0.48	0.48	0	chr6.trna1034-CysGCA	chr6.trna1034-CysGCA	tRNA	48	0	312	2.13	282	0	306	0	342	0	180	0	234	0	282	0	270
-0.49	0.49	0	chr9.trna592-CysGCA	chr9.trna592-CysGCA	tRNA	48	0	312	2.17	276	0	312	0	336	0	174	0	222	0	288	0	270
0	0	0	chr17.trna719-GluCTC	chr17.trna719-GluCTC	tRNA	60	0	150	0	18	0	96	0	6	0	24	0	30	0	30	0	168
-1.09	1.09	0	chr13.trna97-ValCAC	chr13.trna97-ValCAC	tRNA	29	0.67	3570	0	378	1.46	3696	1.94	618	0	330	0	90	0	66	0	750
0	0	0	chr6.trna1009-CysGCA	chr6.trna1009-CysGCA	tRNA	31	0	312	0	276	0	312	0	336	0	174	0	222	0	288	0	270
0	0	0	chr6.trna182-CysGCA	chr6.trna182-CysGCA	tRNA	49	0	48	0	12	0	30	0	36	0	12	0	18	0	42	0	18
-0.74	0.74	0	chr8.trna416-LeuCAG	chr8.trna416-LeuCAG	tRNA	20	1.79	336	0	66	0	264	0	144	0	114	0	60	0	180	0	144
0	0	0	chr6.trna1033-CysGCA	chr6.trna1033-CysGCA	tRNA	11	0	36	0	12	0	54	0	36	0	12	0	6	0	54	0	42
-0.97	0.97	0	chr3.trna48-ValAAC	chr3.trna48-ValAAC	tRNA	36	1.04	1728	0	180	0.85	2106	1.89	318	0	144	0	42	0	24	0	498
0	0	0	chr6.trna1021-CysGCA	chr6.trna1021-CysGCA	tRNA	49	0	306	0	276	0	312	0	336	0	174	0	222	0	288	0	270
-6.19	6.19	0	chr11.trna393-IleAAT	chr11.trna393-IleAAT	tRNA	4	8.47	354	0	54	5.56	216	0	54	0	30	0	6	0	6	0	120
0	0	0	chr6.trna1030-CysGCA	chr6.trna1030-CysGCA	tRNA	31	0	312	0	276	0	312	0	336	0	174	0	222	0	288	0	270
0	0	0	chr11.trna1817-GlnCTG	chr11.trna1817-GlnCTG	tRNA	61	0	180	0	84	0	228	0	84	0	84	0	36	0	24	0	156
0	0	0	chr13.trna987-GlnCTG	chr13.trna987-GlnCTG	tRNA	62	0	180	0	84	0	228	0	84	0	84	0	36	0	24	0	156
0	0	0	chr13.trna981-IleTAT	chr13.trna981-IleTAT	tRNA	92	0	192	0	12	0	222	0	102	0	42	0	18	0	12	0	132
-1	1	0	chr7.trna969-GluCTC	chr7.trna969-GluCTC	tRNA	38	1.79	336	0	54	0	156	0	54	0	216	0	114	0	180	0	552
0	0	0	chr6.trna180-CysGCA	chr6.trna180-CysGCA	tRNA	34	0	120	0	78	0	102	0	102	0	84	0	72	0	72	0	84
0	0	0	chr11.trna791-CysGCA	chr11.trna791-CysGCA	tRNA	49	0	1782	0	954	0	1446	0	1500	0	1170	0	1002	0	1416	0	1260
0	0	0	chr8.trna892-GlyGCC	chr8.trna892-GlyGCC	tRNA	59	0	258	0	54	0	366	0	90	0	96	0	102	0	60	0	384
0	0	0	chr13.trna978-AlaAGC	chr13.trna978-AlaAGC	tRNA	31	0	138	0	6	0	54	0	30	0	48	0	66	0	54	0	156
0	0	0	chr11.trna1816-LysTTT	chr11.trna1816-LysTTT	tRNA	17	0	198	0	6	0	168	0	48	0	48	0	24	0	6	0	156
-0.69	0.69	0	chr13.trna95-ValAAC	chr13.trna95-ValAAC	tRNA	36	0	1086	0	114	1.01	1194	2.78	216	0	90	0	12	0	18	0	246
0	0	0	chr11.trna69-AspGTC	chr11.trna69-AspGTC	tRNA	40	0	204	0	42	0	222	0	84	0	108	0	48	0	30	0	336
0	0	0	chr13.trna964-LeuCAG	chr13.trna964-LeuCAG	tRNA	35	0	432	0	72	0	318	0	150	0	120	0	60	0	186	0	144
0	0	0	chr13.trna991-AspGTC	chr13.trna991-AspGTC	tRNA	60	0	24	0	18	0	36	0	18	0	30	0	6	0	6	0	6
0	0	0	chr6.trna1018-CysGCA	chr6.trna1018-CysGCA	tRNA	49	0	12	0	12	0	12	0	36	0	6	0	12	0	18	0	24
0	0	0	chr13.trna1013-GluCTC	chr13.trna1013-GluCTC	tRNA	55	0	258	0	36	0	228	0	48	0	66	0	42	0	42	0	264
0	0	0	chr7.trna1280-LysTTT	chr7.trna1280-LysTTT	tRNA	17	0	198	0	6	0	168	0	48	0	48	0	24	0	6	0	156
0	0	0	chr6.trna1014-CysGCA	chr6.trna1014-CysGCA	tRNA	49	0	48	0	12	0	30	0	36	0	6	0	12	0	30	0	18
0	0	0	chr13.trna1001-IleAAT	chr13.trna1001-IleAAT	tRNA	42	0	708	0	84	0	432	0	126	0	42	0	6	0	6	0	156
0	0	0	chr1.trna1009-GlyTCC	chr1.trna1009-GlyTCC	tRNA	28	0	408	0	108	0	450	0	126	0	138	0	72	0	42	0	198
-0.49	0.49	0	chr6.trna176-CysGCA	chr6.trna176-CysGCA	tRNA	39	0	312	0	276	0	312	1.79	336	0	174	0	222	0	294	0	270
0	0	0	chr1.trna699-GlyGCC	chr1.trna699-GlyGCC	tRNA	60	0	210	0	36	0	330	0	72	0	90	0	78	0	54	0	348
0	0	0	chr13.trna1010-LeuCAA	chr13.trna1010-LeuCAA	tRNA	20	0	60	0	24	0	84	0	12	0	12	0	12	0	18	0	48
0	0	0	chr6.trna1015-CysGCA	chr6.trna1015-CysGCA	tRNA	34	0	144	0	66	0	126	0	126	0	108	0	84	0	120	0	108
-3.23	3.23	0	chr6.trna180-CysGCA	chr6.trna180-CysGCA	tRNA	11	0	60	0	30	10	60	0	36	0	36	0	48	0	36	0	60
0	0	0	chr6.trna180-CysGCA	chr6.trna180-CysGCA	tRNA	13	0	102	0	42	0	78	0	60	0	54	0	66	0	66	0	66
0	0	0	chr13.trna978-AlaAGC	chr13.trna978-AlaAGC	tRNA	29	0	144	0	6	0	54	0	30	0	48	0	66	0	54	0	156
-1.34	1.34	0	chr11.trna1817-GlnCTG	chr11.trna1817-GlnCTG	tRNA	23	2.38	252	0	66	1.33	450	0	126	0	96	0	30	0	18	0	234
0	0	0	chr13.trna981-IleTAT	chr13.trna981-IleTAT	tRNA	86	0	192	0	12	0	222	0	102	0	42	0	18	0	12	0	132
0	0	0	chr1.trna703-LeuCAG	chr1.trna703-LeuCAG	tRNA	49	0	426	0	72	0	294	0	144	0	120	0	60	0	186	0	144
-0.49	0.49	0	chr6.trna163-CysGCA	chr6.trna163-CysGCA	tRNA	39	0	312	0	276	0	312	1.79	336	0	174	0	222	0	288	0	270
0	0	0	chr13.trna96-AlaAGC	chr13.trna96-AlaAGC	tRNA	40	0	138	0	6	0	54	0	30	0	48	0	66	0	54	0	156
0	0	0	chr13.trna1010-LeuCAA	chr13.trna1010-LeuCAA	tRNA	51	0	42	0	18	0	48	0	12	0	6	0	12	0	18	0	24
-0.49	0.49	0	chr6.trna1009-CysGCA	chr6.trna1009-CysGCA	tRNA	39	0	312	0	276	0	312	1.79	336	0	174	0	222	0	288	0	270
0	0	0	chr10.trna861-AspGTC	chr10.trna861-AspGTC	tRNA	60	0	24	0	18	0	36	0	18	0	30	0	6	0	6	0	6
-1.3	1.3	0	chr8.trna320-LysTTT	chr8.trna320-LysTTT	tRNA	42	1.96	612	0	96	1.23	486	0	192	0	72	0	6	0	30	0	138
0	0	0	chr10.trna861-AspGTC	chr10.trna861-AspGTC	tRNA	61	0	24	0	18	0	30	0	18	0	24	0	6	0	6	0	6
0	0	0	chr6.trna182-CysGCA	chr6.trna182-CysGCA	tRNA	39	0	48	0	12	0	30	0	36	0	12	0	18	0	42	0	18
0	0	0	chr5.trna1315-AspGTC	chr5.trna1315-AspGTC	tRNA	60	0	24	0	18	0	36	0	18	0	30	0	6	0	6	0	6
0	0	0	chr17.trna994-ArgCCT	chr17.trna994-ArgCCT	tRNA	66	0	180	0	60	0	114	0	72	0	66	0	96	0	150	0	84
0	0	0	chr13.trna65-LeuCAA	chr13.trna65-LeuCAA	tRNA	107	0	144	0	12	0	228	0	78	0	36	0	12	0	6	0	120
0	0	0	chr6.trna166-CysGCA	chr6.trna166-CysGCA	tRNA	31	0	312	0	276	0	312	0	336	0	174	0	222	0	288	0	270
0	0	0	chr3.trna756-GlnCTG	chr3.trna756-GlnCTG	tRNA	61	0	180	0	84	0	228	0	84	0	84	0	36	0	24	0	156
0	0	0	chr13.trna87-GlnCTG	chr13.trna87-GlnCTG	tRNA	47	0	228	0	84	0	366	0	108	0	90	0	42	0	24	0	210
-0.74	0.74	0	chr1.trna703-LeuCAG	chr1.trna703-LeuCAG	tRNA	20	1.79	336	0	66	0	264	0	144	0	114	0	60	0	180	0	144
0	0	0	chr3.trna29-AlaAGC	chr3.trna29-AlaAGC	tRNA	40	0	138	0	6	0	54	0	30	0	48	0	66	0	54	0	156
0	0	0	chr13.trna77-GlyGCC	chr13.trna77-GlyGCC	tRNA	59	0	258	0	54	0	366	0	90	0	96	0	102	0	60	0	384
0	0	0	chr1.trna705-LeuCAG	chr1.trna705-LeuCAG	tRNA	26	0	366	0	66	0	270	0	150	0	114	0	60	0	180	0	150
0	0	0	chr6.trna1008-CysGCA	chr6.trna1008-CysGCA	tRNA	47	0	312	0	276	0	312	0	336	0	174	0	222	0	288	0	270
-0.69	0.69	0	chr13.trna974-ValAAC	chr13.trna974-ValAAC	tRNA	36	0	1086	0	114	1.01	1194	2.78	216	0	90	0	12	0	18	0	246
0	0	0	chr6.trna180-CysGCA	chr6.trna180-CysGCA	tRNA	49	0	120	0	78	0	96	0	102	0	84	0	72	0	72	0	84
-0.93	0.93	0	chr13.trna114-GlnTTG	chr13.trna114-GlnTTG	tRNA	5	0	180	0	30	1.61	372	0	66	0	54	0	12	0	6	0	162
-0.63	0.63	0	chr1.trna1001-LeuCAG	chr1.trna1001-LeuCAG	tRNA	46	0	426	0	72	1.96	306	0	150	0	120	0	60	0	186	0	144
0	0	0	chr2.trna511-AspGTC	chr2.trna511-AspGTC	tRNA	40	0	108	0	18	0	54	0	42	0	54	0	24	0	24	0	258
0	0	0	chr6.trna1026-CysGCA	chr6.trna1026-CysGCA	tRNA	31	0	312	0	276	0	312	0	336	0	174	0	222	0	288	0	270
0	0	0	chr11.trna397-AspGTC	chr11.trna397-AspGTC	tRNA	62	0	24	0	18	0	30	0	18	0	24	0	6	0	6	0	6
-4.55	4.55	0	chr5.trna1315-AspGTC	chr5.trna1315-AspGTC	tRNA	55	0	36	0	18	0	54	25	24	0	48	0	12	0	6	0	30
-2	2	0	chr19.trna109-ValTAC	chr19.trna109-ValTAC	tRNA	56	3.33	360	2.63	228	1.82	330	0	282	0	354	0	294	0	330	0	258
0	0	0	chr3.trna878-GlyGCC	chr3.trna878-GlyGCC	tRNA	60	0	210	0	36	0	330	0	72	0	90	0	78	0	54	0	348
0	0	0	chr6.trna175-CysGCA	chr6.trna175-CysGCA	tRNA	49	0	306	0	276	0	312	0	336	0	174	0	222	0	288	0	270
0	0	0	chr17.trna994-ArgCCT	chr17.trna994-ArgCCT	tRNA	56	0	180	0	60	0	114	0	72	0	66	0	96	0	150	0	84
0	0	0	chr7.trna969-GluCTC	chr7.trna969-GluCTC	tRNA	32	0	342	0	54	0	162	0	54	0	222	0	120	0	180	0	570
-0.91	0.91	0	chr13.trna93-ValAAC	chr13.trna93-ValAAC	tRNA	27	1.62	1110	0	114	0.5	1206	0	210	0	90	0	12	0	18	0	246
-2.53	2.53	0	chr11.trna1234-ArgCCT	chr11.trna1234-ArgCCT	tRNA	25	4.76	252	0	42	0	162	0	18	0	18	0	42	0	72	0	198
0	0	0	chr6.trna174-CysGCA	chr6.trna174-CysGCA	tRNA	47	0	276	0	222	0	228	0	270	0	168	0	174	0	216	0	228
0	0	0	chr1.trna1192-LysTTT	chr1.trna1192-LysTTT	tRNA	17	0	198	0	6	0	168	0	48	0	48	0	24	0	6	0	156
-1.3	1.3	0	chr13.trna65-LeuCAA	chr13.trna65-LeuCAA	tRNA	98	0	144	0	12	2.63	228	0	78	0	36	0	12	0	6	0	120
0	0	0	chr1.trna1001-LeuCAG	chr1.trna1001-LeuCAG	tRNA	49	0	426	0	72	0	294	0	144	0	120	0	60	0	186	0	144
0	0	0	chr11.trna1912-GluCTC	chr11.trna1912-GluCTC	tRNA	61	0	132	0	12	0	78	0	6	0	24	0	30	0	30	0	168
-0.4	0.4	0	chr19.trna109-ValTAC	chr19.trna109-ValTAC	tRNA	40	0	498	0	246	1.3	462	0	306	0	384	0	300	0	330	0	288
0	0	0	chr6.trna1014-CysGCA	chr6.trna1014-CysGCA	tRNA	47	0	48	0	12	0	30	0	36	0	6	0	12	0	30	0	18
0	0	0	chr8.trna1013-LeuCAG	chr8.trna1013-LeuCAG	tRNA	48	0	426	0	72	0	294	0	144	0	120	0	60	0	186	0	144
0	0	0	chr11.trna1911-LeuCAA	chr11.trna1911-LeuCAA	tRNA	93	0	96	0	6	0	138	0	48	0	30	0	18	0	12	0	72
0	0	0	chr6.trna181-CysGCA	chr6.trna181-CysGCA	tRNA	47	0	312	0	276	0	312	0	336	0	174	0	222	0	288	0	270
0	0	0	chr6.trna181-CysGCA	chr6.trna181-CysGCA	tRNA	49	0	306	0	276	0	312	0	336	0	174	0	222	0	288	0	270
-1.78	1.78	0	chr13.trna100-IleAAT	chr13.trna100-IleAAT	tRNA	40	3.39	708	0	84	0	432	0	126	0	42	0	6	0	6	0	156
0	0	0	chr6.trna317-GlyCCC	chr6.trna317-GlyCCC	tRNA	60	0	306	0	132	0	270	0	138	0	132	0	54	0	84	0	312
0	0	0	chr19.trna641-LysTTT	chr19.trna641-LysTTT	tRNA	4	0	192	0	6	0	168	0	48	0	48	0	24	0	6	0	156
0	0	0	chr6.trna1026-CysGCA	chr6.trna1026-CysGCA	tRNA	34	0	312	0	276	0	312	0	336	0	174	0	222	0	288	0	270
0	0	0	chr13.trna994-GlnCTG	chr13.trna994-GlnCTG	tRNA	62	0	180	0	84	0	228	0	84	0	84	0	36	0	24	0	156
0	0	0	chr11.trna1816-LysTTT	chr11.trna1816-LysTTT	tRNA	4	0	192	0	6	0	168	0	48	0	48	0	24	0	6	0	156
0	0	0	chr6.trna180-CysGCA	chr6.trna180-CysGCA	tRNA	31	0	120	0	78	0	102	0	102	0	84	0	72	0	72	0	84
0	0	0	chr11.trna1911-LeuCAA	chr11.trna1911-LeuCAA	tRNA	109	0	96	0	6	0	132	0	48	0	30	0	18	0	12	0	72
-0.63	0.63	0	chr1.trna698-LeuCAG	chr1.trna698-LeuCAG	tRNA	46	0	426	0	72	1.96	306	0	150	0	120	0	60	0	186	0	144
0	0	0	chr1.trna701-LeuCAG	chr1.trna701-LeuCAG	tRNA	35	0	432	0	72	0	318	0	150	0	120	0	60	0	186	0	144
0	0	0	chr5.trna1610-AspGTC	chr5.trna1610-AspGTC	tRNA	32	0	36	0	12	0	36	0	12	0	18	0	24	0	30	0	120
-0.4	0.4	0	chr3.trna2-LysCTT	chr3.trna2-LysCTT	tRNA	7	0	570	0	114	1.01	594	0	234	0	54	0	18	0	12	0	126
0	0	0	chr6.trna1011-CysGCA	chr6.trna1011-CysGCA	tRNA	34	0	312	0	276	0	312	0	336	0	174	0	222	0	288	0	270
0	0	0	chr1.trna1003-GlyTCC	chr1.trna1003-GlyTCC	tRNA	28	0	408	0	108	0	450	0	126	0	138	0	72	0	42	0	198
-1.59	1.59	0	chr17.trna994-ArgCCT	chr17.trna994-ArgCCT	tRNA	25	0	150	0	54	0	120	11.11	54	0	60	0	66	0	102	0	72
-0.93	0.93	0	chr3.trna297-GlnCTG	chr3.trna297-GlnCTG	tRNA	5	0	180	0	30	1.61	372	0	66	0	54	0	12	0	6	0	162
-0.76	0.76	0	chr9.trna961-GluTTC	chr9.trna961-GluTTC	tRNA	44	0.85	2112	0	372	0.35	1698	2.08	576	0	210	0	204	0	228	0	942
0	0	0	chr3.trna309-GlnCTG	chr3.trna309-GlnCTG	tRNA	61	0	36	0	24	0	42	0	24	0	30	0	6	0	18	0	24
0	0	0	chr1.trna1006-GlyTCC	chr1.trna1006-GlyTCC	tRNA	32	0	414	0	108	0	450	0	120	0	138	0	72	0	42	0	198
-0.63	0.63	0	chr11.trna204-ValCAC	chr11.trna204-ValCAC	tRNA	31	0.64	6546	1.16	516	0.65	7410	0	876	0	486	0	132	0	114	0	1542
0	0	0	chr1.trna698-LeuCAG	chr1.trna698-LeuCAG	tRNA	26	0	366	0	66	0	270	0	150	0	114	0	60	0	180	0	150
-0.73	0.73	0	chr1.trna1006-GlyTCC	chr1.trna1006-GlyTCC	tRNA	2	0	276	0	102	1.85	324	0	120	0	132	0	72	0	42	0	156
-0.93	0.93	0	chr13.trna113-GlnTTG	chr13.trna113-GlnTTG	tRNA	5	0	180	0	30	1.61	372	0	66	0	54	0	12	0	6	0	162
0	0	0	chr13.trna77-GlyGCC	chr13.trna77-GlyGCC	tRNA	61	0	30	0	6	0	24	0	12	0	30	0	30	0	18	0	150
0	0	0	chr5.trna110-AlaAGC	chr5.trna110-AlaAGC	tRNA	29	0	144	0	6	0	54	0	30	0	48	0	66	0	54	0	156
-0.63	0.63	0	chr13.trna91-ValCAC	chr13.trna91-ValCAC	tRNA	31	0.64	6546	1.16	516	0.65	7410	0	876	0	486	0	132	0	114	0	1542
-1.28	1.28	0	chr1.trna698-LeuCAG	chr1.trna698-LeuCAG	tRNA	50	2.82	426	0	72	0	294	0	144	0	120	0	60	0	186	0	144
0	0	0	chr13.trna968-IleAAT	chr13.trna968-IleAAT	tRNA	43	0	708	0	84	0	432	0	126	0	42	0	6	0	6	0	156
-0.49	0.49	0	chr6.trna1008-CysGCA	chr6.trna1008-CysGCA	tRNA	39	0	312	0	276	0	312	1.79	336	0	174	0	222	0	288	0	270
-0.73	0.73	0	chr11.trna1824-GlyTCC	chr11.trna1824-GlyTCC	tRNA	2	0	276	0	102	1.85	324	0	120	0	132	0	72	0	42	0	156
0	0	0	chr11.trna1911-LeuCAA	chr11.trna1911-LeuCAA	tRNA	98	0	96	0	6	0	138	0	48	0	30	0	18	0	12	0	72
0	0	0	chr11.trna1022-ArgCCT	chr11.trna1022-ArgCCT	tRNA	56	0	156	0	48	0	78	0	42	0	42	0	72	0	120	0	66
0	0	0	chr6.trna1022-CysGCA	chr6.trna1022-CysGCA	tRNA	31	0	312	0	276	0	312	0	336	0	174	0	222	0	288	0	270
-1.14	1.14	0	chr13.trna95-ValAAC	chr13.trna95-ValAAC	tRNA	31	2.17	1104	0	114	0.5	1206	0	216	0	90	0	12	0	18	0	246
0	0	0	chr6.trna1032-CysGCA	chr6.trna1032-CysGCA	tRNA	47	0	312	0	276	0	312	0	336	0	174	0	222	0	288	0	270
-2.74	2.74	0	chr13.trna974-ValAAC	chr13.trna974-ValAAC	tRNA	32	3.26	1104	0	114	2.51	1194	2.78	216	0	90	0	12	0	18	0	246
-1.81	1.81	0	chr13.trna977-ValAAC	chr13.trna977-ValAAC	tRNA	29	1.63	1104	0	114	1.98	1212	2.78	216	0	90	0	12	0	18	0	246
0	0	0	chr13.trna977-ValAAC	chr13.trna977-ValAAC	tRNA	51	0	150	0	24	0	144	0	30	0	36	0	12	0	6	0	36
0	0	0	chr11.trna1234-ArgCCT	chr11.trna1234-ArgCCT	tRNA	62	0	156	0	48	0	78	0	42	0	42	0	72	0	120	0	66
-4.55	4.55	0	chr13.trna84-AspGTC	chr13.trna84-AspGTC	tRNA	55	0	36	0	18	0	54	25	24	0	48	0	12	0	6	0	30
0	0	0	chr13.trna100-IleAAT	chr13.trna100-IleAAT	tRNA	11	0	570	0	72	0	348	0	90	0	42	0	6	0	6	0	132
0	0	0	chr6.trna1010-CysGCA	chr6.trna1010-CysGCA	tRNA	31	0	312	0	276	0	312	0	336	0	174	0	222	0	288	0	270
0	0	0	chr6.trna171-CysGCA	chr6.trna171-CysGCA	tRNA	34	0	312	0	276	0	312	0	336	0	174	0	222	0	288	0	270
-0.5	0.5	0	chrX.trna460-ValTAC	chrX.trna460-ValTAC	tRNA	5	1.3	462	0	162	0	420	0	156	0	216	0	162	0	102	0	162
-0.69	0.69	0	chr17.trna391-ValCAC	chr17.trna391-ValCAC	tRNA	34	1.69	354	0	54	0	396	0	66	0	72	0	30	0	36	0	54
0	0	0	chr6.trna162-CysGCA	chr6.trna162-CysGCA	tRNA	47	0	306	0	276	0	306	0	336	0	174	0	222	0	288	0	264
0	0	0	chr13.trna65-LeuCAA	chr13.trna65-LeuCAA	tRNA	44	0	6	0	12	0	24	0	6	0	12	0	6	0	18	0	12
0	0	0	chr12.trna476-IleAAT	chr12.trna476-IleAAT	tRNA	42	0	708	0	84	0	432	0	126	0	42	0	6	0	6	0	156
-0.38	0.38	0	chr14.trna352-GluTTC	chr14.trna352-GluTTC	tRNA	58	0.95	630	0	180	0	546	0	234	0	174	0	186	0	204	0	744
-1.52	1.52	0	chr19.trna109-ValTAC	chr19.trna109-ValTAC	tRNA	61	1.69	354	0	228	3.77	318	0	282	0	348	0	294	0	330	0	246
0	0	0	chr6.trna182-CysGCA	chr6.trna182-CysGCA	tRNA	47	0	48	0	12	0	30	0	36	0	12	0	18	0	42	0	18
0	0	0	chr6.trna1012-CysGCA	chr6.trna1012-CysGCA	tRNA	31	0	312	0	276	0	312	0	336	0	174	0	222	0	288	0	270
0	0	0	chr13.trna64-GlnCTG	chr13.trna64-GlnCTG	tRNA	61	0	180	0	84	0	228	0	84	0	84	0	36	0	24	0	156
0	0	0	chr1.trna1192-LysTTT	chr1.trna1192-LysTTT	tRNA	4	0	192	0	6	0	168	0	48	0	48	0	24	0	6	0	156
0	0	0	chr13.trna993-AspGTC	chr13.trna993-AspGTC	tRNA	62	0	24	0	18	0	30	0	18	0	24	0	6	0	6	0	6
0	0	0	chr11.trna1911-LeuCAA	chr11.trna1911-LeuCAA	tRNA	102	0	96	0	6	0	132	0	48	0	30	0	18	0	12	0	72
0	0	0	chr13.trna110-GlyGCC	chr13.trna110-GlyGCC	tRNA	60	0	210	0	36	0	330	0	72	0	90	0	78	0	54	0	348
-1.16	1.16	0	chr13.trna981-IleTAT	chr13.trna981-IleTAT	tRNA	67	0	186	0	12	0	216	5.88	102	0	42	0	18	0	12	0	132
-0.45	0.45	0	chr6.trna1033-CysGCA	chr6.trna1033-CysGCA	tRNA	39	0	342	0	288	0	354	1.67	360	0	186	0	228	0	324	0	306
0	0	0	chr7.trna969-GluCTC	chr7.trna969-GluCTC	tRNA	41	0	228	0	36	0	108	0	30	0	78	0	12	0	48	0	144
0	0	0	chr8.trna892-GlyGCC	chr8.trna892-GlyGCC	tRNA	61	0	30	0	6	0	24	0	12	0	30	0	30	0	18	0	150
0	0	0	chr11.trna397-AspGTC	chr11.trna397-AspGTC	tRNA	40	0	204	0	42	0	222	0	84	0	108	0	48	0	30	0	336
-0.49	0.49	0	chr6.trna1027-CysGCA	chr6.trna1027-CysGCA	tRNA	39	0	312	0	276	0	312	1.79	336	0	174	0	222	0	288	0	270
0	0	0	chr1.trna1002-AspGTC	chr1.trna1002-AspGTC	tRNA	62	0	24	0	18	0	30	0	18	0	24	0	6	0	6	0	6
-1.25	1.25	0	chr1.trna703-LeuCAG	chr1.trna703-LeuCAG	tRNA	40	1.41	426	0	72	1.92	312	0	150	0	120	0	60	0	186	0	144
0	0	0	chr13.trna1010-LeuCAA	chr13.trna1010-LeuCAA	tRNA	48	0	42	0	24	0	48	0	12	0	6	0	12	0	18	0	24
0	0	0	chr13.trna1010-LeuCAA	chr13.trna1010-LeuCAA	tRNA	28	0	60	0	24	0	84	0	12	0	12	0	12	0	18	0	48
-0.49	0.49	0	chr6.trna1006-CysGCA	chr6.trna1006-CysGCA	tRNA	39	0	312	0	276	0	312	1.79	336	0	174	0	222	0	288	0	270
-0.63	0.63	0	chr6.trna10-ValCAC	chr6.trna10-ValCAC	tRNA	31	0.64	6546	1.16	516	0.65	7410	0	876	0	486	0	132	0	114	0	1542
0	0	0	chr6.trna107-ArgCCT	chr6.trna107-ArgCCT	tRNA	56	0	156	0	48	0	78	0	42	0	42	0	72	0	120	0	66
-0.73	0.73	0	chr1.trna1003-GlyTCC	chr1.trna1003-GlyTCC	tRNA	2	0	276	0	102	1.85	324	0	120	0	132	0	72	0	42	0	156
-1.34	1.34	0	chr13.trna980-IleAAT	chr13.trna980-IleAAT	tRNA	33	0.85	708	0	84	2.82	426	0	126	0	42	0	6	0	6	0	156
-0.97	0.97	0	chr11.trna208-ValAAC	chr11.trna208-ValAAC	tRNA	36	1.04	1728	0	180	0.85	2106	1.89	318	0	144	0	42	0	24	0	498
0	0	0	chr6.trna172-CysGCA	chr6.trna172-CysGCA	tRNA	34	0	312	0	276	0	312	0	336	0	174	0	222	0	288	0	270
0	0	0	chr6.trna163-CysGCA	chr6.trna163-CysGCA	tRNA	31	0	312	0	276	0	312	0	336	0	174	0	222	0	288	0	270
0	0	0	chr1.trna1192-LysTTT	chr1.trna1192-LysTTT	tRNA	32	0	192	0	6	0	150	0	30	0	42	0	24	0	6	0	138
-0.49	0.49	0	chr6.trna1010-CysGCA	chr6.trna1010-CysGCA	tRNA	39	0	312	0	276	0	312	1.79	336	0	174	0	222	0	288	0	270
-6.19	6.19	0	chr13.trna980-IleAAT	chr13.trna980-IleAAT	tRNA	4	8.47	354	0	54	5.56	216	0	54	0	30	0	6	0	6	0	120
-1.45	1.45	0	chr13.trna83-LysTTT	chr13.trna83-LysTTT	tRNA	2	3.12	192	0	6	0	168	0	48	0	48	0	24	0	6	0	156
-16.67	16.67	0	chr13.trna65-LeuCAA	chr13.trna65-LeuCAA	tRNA	33	0	12	0	12	28.57	42	0	6	0	12	0	6	0	18	0	30
-0.49	0.49	0	chr6.trna1012-CysGCA	chr6.trna1012-CysGCA	tRNA	39	0	312	0	276	0	312	1.79	336	0	174	0	222	0	288	0	270
0	0	0	chr8.trna1013-LeuCAG	chr8.trna1013-LeuCAG	tRNA	16	0	312	0	66	0	252	0	144	0	114	0	54	0	174	0	138
0	0	0	chr13.trna95-ValAAC	chr13.trna95-ValAAC	tRNA	51	0	150	0	24	0	144	0	30	0	36	0	12	0	6	0	36
-2	2	0	chr19.trna110-ValTAC	chr19.trna110-ValTAC	tRNA	56	3.33	360	2.63	228	1.82	330	0	282	0	354	0	294	0	330	0	258
0	0	0	chr11.trna1234-ArgCCT	chr11.trna1234-ArgCCT	tRNA	41	0	324	0	48	0	174	0	42	0	42	0	78	0	120	0	228
0	0	0	chr11.trna1819-GlyGCC	chr11.trna1819-GlyGCC	tRNA	59	0	258	0	54	0	366	0	90	0	96	0	102	0	60	0	384
0	0	0	chr6.trna172-CysGCA	chr6.trna172-CysGCA	tRNA	47	0	312	0	276	0	312	0	336	0	174	0	222	0	288	0	270
0	0	0	chr6.trna178-CysGCA	chr6.trna178-CysGCA	tRNA	34	0	312	0	276	0	312	0	336	0	174	0	222	0	288	0	270
-1.1	1.1	0	chr13.trna976-ValCAC	chr13.trna976-ValCAC	tRNA	29	0.68	3516	0	360	1.48	3660	1.96	612	0	318	0	90	0	66	0	720
0	0	0	chr13.trna84-AspGTC	chr13.trna84-AspGTC	tRNA	40	0	204	0	42	0	222	0	84	0	108	0	48	0	30	0	336
-2.53	2.53	0	chr6.trna107-ArgCCT	chr6.trna107-ArgCCT	tRNA	25	4.76	252	0	42	0	162	0	18	0	18	0	42	0	72	0	198
-1.46	1.46	0	chr19.trna109-ValTAC	chr19.trna109-ValTAC	tRNA	38	0.88	678	0	342	2.88	624	1.45	414	0	528	0	396	0	396	0	372
0	0	0	chr3.trna286-GluTTC	chr3.trna286-GluTTC	tRNA	61	0	132	0	12	0	78	0	6	0	24	0	30	0	30	0	168
0	0	0	chr13.trna87-GlnCTG	chr13.trna87-GlnCTG	tRNA	62	0	180	0	84	0	228	0	84	0	84	0	36	0	24	0	156
-0.49	0.49	0	chr6.trna167-CysGCA	chr6.trna167-CysGCA	tRNA	48	0	318	2.17	276	0	306	0	324	0	174	0	222	0	282	0	270
-1.49	1.49	0	chr6.trna180-CysGCA	chr6.trna180-CysGCA	tRNA	47	0	120	0	78	5.88	102	0	102	0	84	0	72	0	72	0	84
-1.34	1.34	0	chr13.trna87-GlnCTG	chr13.trna87-GlnCTG	tRNA	23	2.38	252	0	66	1.33	450	0	126	0	96	0	30	0	18	0	234
-1.81	1.81	0	chr13.trna95-ValAAC	chr13.trna95-ValAAC	tRNA	29	1.63	1104	0	114	1.98	1212	2.78	216	0	90	0	12	0	18	0	246
0	0	0	chr11.trna1823-IleAAT	chr11.trna1823-IleAAT	tRNA	11	0	570	0	72	0	348	0	90	0	42	0	6	0	6	0	132
-1.64	1.64	0	chr13.trna95-ValAAC	chr13.trna95-ValAAC	tRNA	40	0.56	1068	0	114	2.06	1164	5.71	210	0	90	0	12	0	18	0	246
0	0	0	chr1.trna698-LeuCAG	chr1.trna698-LeuCAG	tRNA	16	0	312	0	66	0	252	0	144	0	114	0	54	0	174	0	138
0	0	0	chr13.trna993-AspGTC	chr13.trna993-AspGTC	tRNA	60	0	24	0	18	0	36	0	18	0	30	0	6	0	6	0	6
0	0	0	chr6.trna1018-CysGCA	chr6.trna1018-CysGCA	tRNA	39	0	12	0	12	0	12	0	36	0	6	0	12	0	18	0	24
0	0	0	chr6.trna1019-CysGCA	chr6.trna1019-CysGCA	tRNA	34	0	312	0	276	0	312	0	336	0	174	0	222	0	288	0	270
-0.55	0.55	0	chr11.trna208-ValAAC	chr11.trna208-ValAAC	tRNA	31	1.04	1734	0	180	0.28	2112	0	324	0	144	0	42	0	24	0	492
0	0	0	chr17.trna112-GlyCCC	chr17.trna112-GlyCCC	tRNA	59	0	312	0	132	0	288	0	150	0	138	0	60	0	84	0	312
0	0	0	chr11.trna1819-GlyGCC	chr11.trna1819-GlyGCC	tRNA	60	0	210	0	36	0	330	0	72	0	90	0	78	0	54	0	348
-1.45	1.45	0	chr1.trna1192-LysTTT	chr1.trna1192-LysTTT	tRNA	2	3.12	192	0	6	0	168	0	48	0	48	0	24	0	6	0	156
0	0	0	chr8.trna416-LeuCAG	chr8.trna416-LeuCAG	tRNA	48	0	426	0	72	0	294	0	144	0	120	0	60	0	186	0	144
0	0	0	chr13.trna94-AlaAGC	chr13.trna94-AlaAGC	tRNA	36	0	138	0	6	0	54	0	30	0	48	0	66	0	54	0	156
-0.93	0.93	0	chr13.trna64-GlnCTG	chr13.trna64-GlnCTG	tRNA	5	0	180	0	30	1.61	372	0	66	0	54	0	12	0	6	0	162
0	0	0	chr3.trna303-GluCTC	chr3.trna303-GluCTC	tRNA	55	0	258	0	36	0	228	0	48	0	66	0	42	0	42	0	264
0	0	0	chr1.trna709-GluCTC	chr1.trna709-GluCTC	tRNA	60	0	150	0	18	0	96	0	6	0	24	0	30	0	30	0	168
0	0	0	chr13.trna113-GlnTTG	chr13.trna113-GlnTTG	tRNA	61	0	180	0	84	0	228	0	84	0	84	0	36	0	24	0	156
-1.52	1.52	0	chr19.trna110-ValTAC	chr19.trna110-ValTAC	tRNA	61	1.69	354	0	228	3.77	318	0	282	0	348	0	294	0	330	0	246
0	0	0	chr13.trna978-AlaAGC	chr13.trna978-AlaAGC	tRNA	25	0	138	0	6	0	54	0	30	0	48	0	66	0	54	0	156
0	0	0	chr1.trna698-LeuCAG	chr1.trna698-LeuCAG	tRNA	35	0	432	0	72	0	318	0	150	0	120	0	60	0	186	0	144
0	0	0	chr12.trna476-IleAAT	chr12.trna476-IleAAT	tRNA	43	0	708	0	84	0	432	0	126	0	42	0	6	0	6	0	156
0	0	0	chr13.trna980-IleAAT	chr13.trna980-IleAAT	tRNA	42	0	708	0	84	0	432	0	126	0	42	0	6	0	6	0	156
0	0	0	chr6.trna1025-CysGCA	chr6.trna1025-CysGCA	tRNA	31	0	312	0	276	0	312	0	336	0	174	0	222	0	288	0	270
-0.63	0.63	0	chr8.trna416-LeuCAG	chr8.trna416-LeuCAG	tRNA	46	0	426	0	72	1.96	306	0	150	0	120	0	60	0	186	0	144
-0.76	0.76	0	chr7.trna339-GluTTC	chr7.trna339-GluTTC	tRNA	44	0.85	2112	0	372	0.35	1698	2.08	576	0	210	0	204	0	228	0	942
-2	2	0	chrX.trna460-ValTAC	chrX.trna460-ValTAC	tRNA	56	3.33	360	2.63	228	1.82	330	0	282	0	354	0	294	0	330	0	258
0	0	0	chr6.trna163-CysGCA	chr6.trna163-CysGCA	tRNA	49	0	306	0	276	0	312	0	336	0	174	0	222	0	288	0	270
0	0	0	chr8.trna416-LeuCAG	chr8.trna416-LeuCAG	tRNA	12	0	288	0	66	0	240	0	144	0	114	0	54	0	180	0	126
0	0	0	chr13.trna1010-LeuCAA	chr13.trna1010-LeuCAA	tRNA	26	0	60	0	24	0	72	0	12	0	12	0	12	0	18	0	42
0	0	0	chr6.trna1013-CysGCA	chr6.trna1013-CysGCA	tRNA	34	0	312	0	276	0	312	0	336	0	174	0	222	0	288	0	270
0	0	0	chr5.trna1610-AspGTC	chr5.trna1610-AspGTC	tRNA	29	0	36	0	12	0	36	0	12	0	24	0	24	0	30	0	120
0	0	0	chr13.trna113-GlnTTG	chr13.trna113-GlnTTG	tRNA	6	0	180	0	30	0	378	0	66	0	54	0	12	0	6	0	162
0	0	0	chr13.trna92-IleAAT	chr13.trna92-IleAAT	tRNA	43	0	708	0	84	0	432	0	126	0	42	0	6	0	6	0	156
0	0	0	chr11.trna1442-CysGCA	chr11.trna1442-CysGCA	tRNA	49	0	1782	0	954	0	1446	0	1500	0	1170	0	1002	0	1416	0	1260
0	0	0	chr11.trna1433-CysGCA	chr11.trna1433-CysGCA	tRNA	49	0	1782	0	954	0	1446	0	1500	0	1170	0	1002	0	1416	0	1260
0	0	0	chr6.trna1024-CysGCA	chr6.trna1024-CysGCA	tRNA	34	0	312	0	276	0	312	0	336	0	174	0	222	0	288	0	270
-4.12	4.12	0	chr13.trna974-ValAAC	chr13.trna974-ValAAC	tRNA	5	3.77	954	5.88	102	5.06	1068	0	204	0	84	0	12	0	18	0	210
0	0	0	chr1.trna708-GlyTCC	chr1.trna708-GlyTCC	tRNA	35	0	408	0	102	0	450	0	120	0	132	0	72	0	42	0	186
[truncated: 609 more rows]
