# Supplementary material for: Cytosine-5 RNA Methylation Regulates Neural Stem Cell Differentiation and Motility
Source: Stem Cell Reports. 2016 Dec 29;8(1):112–24. doi: 10.1016/j.stemcr.2016.11.014 (PMC5233436; doi:10.1016/j.stemcr.2016.11.014)
Supplement: Table S4. tRNA-Derived Small Non-coding RNAs in Wild-Type and NSun2−/− Mouse Brains at E13.5, Related to Figure 4 [file mmc5.xlsx]

## Sheet: mouse.deseq.table.E13.5.xls
Supplementary Table 4: tRNA-derived small non-coding RNAs in wild-type (wt) and NSun2-/- (ko) mouse brains at E13.5. Related to Figure 4.
gene.ID	fragment	type	E13.5_ko.1	E13.5_ko.2	E13.5_ko.3	E13.5_ko.4	E13.5_wt.1	E13.5_wt.2	E13.5_wt.3	E13.5_wt.4	E13.5.log2FC	E13.5.pvalue
chr11.trna1821-SerGCT	TCGTGGGTTCGAATCCCATCCTCGTCGCCA	tRNA	46.5	1.6	89.5	26	57.9	58.7	0.6	50.4	-0.04	0.79
chr3.trna291-HisGTG	TATAGTGGTTAGTACTCTGCGTTGTGGCCGCAGCAACCTCGGTTCGCATCCGAGTCACGGCACCA	tRNA	1620.4	6302.7	4888	5753.9	4536	2883.9	4925.8	7898.8	-0.12	0.48
chr3.trna92-ProTGG	TCGTTGGTCTAGGGGTATGATTCTCGC	tRNA	8	13	2.9	3.2	5.8	5	11.3	7.5	-0.13	0.81
chr3.trna748-LysCTT	TCAGTCGGTAGAGCATGAGACTCTTAATCTCAGGGTTGTGGGTTCGTGCCCCACGTTGGGCGCCA	tRNA	16.5	1.6	31.7	1.1	27.3	27.7	20.7	1.1	-0.59	0.66
chr8.trna783-MetCAT	TCTGAAGGTCGTGAGTTCGTTCCTCACACGGGGCACC	tRNA	1.5	6.5	15.4	5.4	2.5	1.7	2.5	1.1	1.9	0.14
chr7.trna86-SeC(e)TCA	GCCCGGATGATCCTCAGTGGTCTGGGGTGCAGGCTTCAAACCTGTAGCTGTTTAGCGACAGAGTGGTTCATTTCCACCTTT	tRNA	6.5	13	13.5	6.5	1.7	5	3.8	5.4	1.32	0.13
chr13.trna997-ArgCCG	CTGATTCCGGATCAGAAGATTGAGGGTTCGGGTCCCTTCGTGGTCGCCA	tRNA	0.5	11.4	1	14.1	5.8	5.9	0.6	13.9	0.04	0.89
chr2.trna1432-HisGTG	GTGGTTAGTACTCTGCGTTGTGACCGCAGCAACCTCGGTTCGGATCCGAGTCACGGCACCA	tRNA	0.5	1.6	62.5	35.7	53.8	54.5	40.8	1.1	-0.58	0.46
chr13.trna973-ArgACG	CTACGGATCAGAAGATTCTAGGTTCGACTCCTGGCTGGCTCGACCATGTCTCTTT	tRNA	2.5	13	2.9	9.7	10.8	7.5	6.9	5.4	-0.12	0.58
chr1.trna993-LeuCAG	AGGTCGCAGTCTCCCTTGGAGGCGTGGGTTCGTATCCCACTCCTGACACCA	tRNA	0.5	40.8	1	104.9	0.8	41.1	45.9	1.1	0.73	0.92
chr9.trna1035-LysCTT	CTTAGTCGGTAGAGCATGGGACTCTTAATCCCAGGGTCGTGGGTTCGGGCCCCACGTTGGGCGCCA	tRNA	4.5	1.6	24.1	1.1	0.8	0.8	5.7	9.7	0.88	0.55
chr3.trna755-GlyCCC	ATGGTAGAATTCTCGCCTCCCACGCGGGTGACCCGGGTTCGTTTCCCTGCCAATGCACCA	tRNA	0.5	1.6	1	27	10.8	21	0.6	39.7	-1.26	0.36
chr2.trna586-HisGTG	GGTGGTTAGTACTCTGCGTTGTGGCCGCAGCAACCTCGGTTCGTATCCGAGTCACGGCACCA	tRNA	32.5	1.6	31.7	1.1	27.3	27.7	0.6	35.4	-0.44	0.92
chr6.trna107-ArgCCT	GCCCCAGTTGCCTAATGGATAAGGCATTGGCGTCCTAAGCCAGGGATTGTGGGTTCGAGTCCCATCTGGGGTGCCA	tRNA	0.5	1.6	39.4	18.4	4.1	7.5	3.1	5.4	1.57	0.33
chr13.trna110-GlyGCC	TGGAATTCTCGCCTGCCACGCGGGAGGCCCGGGTTCGTTTCCCGGCCAATGCACCA	tRNA	21	1.6	40.4	1.1	0.8	35.2	0.6	45.1	-0.35	0.93
chr13.trna997-ArgCCG	CCGGATCAGAAGATTGAGGGTTCGGGTCCCTTCGTGGTCGCCA	tRNA	9.5	1.6	6.7	1.1	0.8	0.8	4.4	7.5	0.48	0.38
chr11.trna1819-GlyGCC	GATTCAGTGGTAGAATTCTCGCCTGCCACGCGGGAGGCCCGGGTTCGTTTCCCGGCCAATGCACCA	tRNA	21	68.5	1	1.1	34.8	0.8	0.6	45.1	0.17	0.92
chr2.trna1431-HisGTG	TGGTTAGTACTCTGCGTTGTGACCGCAGCAACCTCGGTTCGGATCCGAGTCACGGCACCA	tRNA	32.5	53.8	31.7	1.1	0.8	0.8	60.9	1.1	0.9	0.69
chr9.trna1035-LysCTT	GAGTCGGTAGAGCATGGGACTCTTAATCCCAGGGTCGTGGGTTCGTGCCCCACGTTGGGCGCCA	tRNA	12.5	14.7	1	1.1	20.7	0.8	10.7	9.7	-0.52	0.69
chr3.trna747-HisGTG	NGTGGTTAGTACTCTGCGTTGTGGCCGCAGCAACCTCGGTTCGTATCCGAGTCACGGCACCA	tRNA	0.5	53.8	31.7	35.7	53.8	108.1	0.6	35.4	-0.7	0.35
chr1.trna998-GlyTCC	CGTTGGTGGTATAGTGGTGAGCATAGCTGCCTTCCAAGCAGTTGACCCGGGT	tRNA	2.5	1.6	4.8	5.4	8.3	10.9	13.8	8.6	-1.53	0.05
chr17.trna994-ArgCCG	GATTCCGGATCAGAAGATTGAGGGTTCGTGTCCCTTCGTGGTCGCCA	tRNA	6.5	1.6	18.3	14.1	5.8	10.9	0.6	33.3	-0.32	0.99
chr1.trna485-LysTTT	TCTGAGGGTCCAGGGTTCAAGT	tRNA	4.5	8.2	11.5	18.4	1.7	2.5	7.5	6.4	1.23	0.21
chr8.trna886-GlyGCC	GATTCAGTGGTAGAATTCTCGCCTGCCACGCGGGAGGCCCGGGTTCGTTTCCCGGCCAATGCACCA	tRNA	21	68.5	1	1.1	34.8	0.8	0.6	45.1	0.17	0.92
chr1.trna709-GluCTC	CCTGTGGTCTAGTGGTTAGGATTCGGCGCTCT	tRNA	2.5	14.7	10.6	9.7	1.7	0.8	5	2.1	1.96	0.06
chr1.trna999-GluCTC	TCCCTGGTAGTCTAGTGGTTAGGATTCGGCGCTC	tRNA	24	19.6	13.5	50.8	35.6	14.2	20.1	15	0.34	0.78
chr13.trna983-MetCAT	AGCAGAGTGGCGCAGCGGAAG	tRNA	6.5	3.3	9.6	5.4	8.3	1.7	3.8	4.3	0.46	0.48
chr3.trna878-GlyGCC	TAGAATTCTCGCCTGCCACGCGGGA	tRNA	9	19.6	17.3	9.7	16.6	4.2	6.9	5.4	0.75	0.5
chr19.trna711-SerGCT	CATTGTGCTGTGCACGCGTGGGTTCGTATCCCATCCTCGTCGCCA	tRNA	24.5	27.7	47.1	53	40.6	27.7	71	52.6	-0.33	0.68
chr9.trna342-GlnCTG	GGTTCCATGGTGTAATGGTTAGNACTCTGGACTCTGAATCCAGCGATCCGAGTT	tRNA	17	8.2	11.5	22.7	15.7	9.2	13.8	24.7	-0.09	0.97
chr4.trna1697-HisGTG	GGTTAGTACTCTGCGTTGTGGCCGCAGCAACCTCGGTTCGAATCCGAGTCACGGCACCA	tRNA	10	21.2	16.4	7.6	5	13.4	6.3	9.7	0.68	0.5
chr13.trna105-GluTTC	CCACATGGTCTAGCGGTTAGGATTCCTG	tRNA	42.5	37.5	38.5	27	47.2	21.8	45.2	30	0.01	0.98
chr2.trna1747-GlyGCC	CAGTGGTAGAATTCTCGCCTGCCACGCGGGAGGCCCGGGTTCGTTTCCTGGCCAATGCACCA	tRNA	21	68.5	1	1.1	34.8	35.2	0.6	1.1	0.35	0.93
chr3.trna292-LysCTT	GAGTCGGTAGAGCATGAGACTCTTAATCTCAGGGTCGTGGGTTCGTGCCCCACGTTGGGCGCCA	tRNA	32.5	53.8	1	104.9	53.8	0.8	0.6	35.4	1.08	0.34
chr13.trna110-GlyGCC	TGGTAGAATTCTCGCCTGCCACGCGGGAGGCCCGGGTTCGTTTCCCAGCCAATGCACCA	tRNA	21	1.6	40.4	1.1	68.7	69.6	26.4	89.1	-1.98	0.15
chr2.trna586-HisGTG	TAGTACTCTGCGTTGTGGCCGCAGCAACCTCGGTTCGTATCCGAGTCATGGCACCA	tRNA	0.5	1.6	1	1.1	30.6	91.4	45.9	39.7	-5.64	0
chr3.trna878-GlyGCC	GCATTGGTCGTTCAGTGGTAGAATTCTCGCCTGC	tRNA	34	32.6	21.2	50.8	6.6	8.4	4.4	3.2	2.62	0.02
chr3.trna291-HisGTG	TATAGTGGTTAGTACTCTGCGTTGCGGCCGCAGCAACCTCGGTTCGTATCCGAGTCACGGCACCA	tRNA	0.5	53.8	31.7	1.1	27.3	0.8	45.9	1.1	0.21	0.71
chr17.trna82-LysCTT	GCCCGGCTAGCTCAGTCGGTAGAGCATGAGACTC	tRNA	504	349	357.9	704	707.6	626.9	472.4	264	-0.11	0.86
chr11.trna397-AspGTC	CTCCTCTTTTGTATAGTGGTGAGTATCCCCGCCTGTCACGCGGGAGACCGGGGTTCGATTCCCCGACGGGGAGCCA	tRNA	12.5	14.7	16.4	1.1	0.8	0.8	35.8	1.1	0.21	0.97
chr13.trna105-GluTTC	CACCCAGGCGGCCCGGGTTCGGCTCCCGGTGTGGGAACCA	tRNA	0.5	1.6	19.2	42.2	0.8	16.8	0.6	21.5	0.68	0.63
chr13.trna77-GlyGCC	TTGTTCAGTGGTAGAATTCTCGCCTGCCACGCGGGAGGCCCGGGTTCGTTTCCCGGCCAATGCACCA	tRNA	451.5	402.8	513.7	355.8	68.7	516.3	155.2	89.1	1.06	0.09
chr1.trna704-GlyGCC	GTGGTTCAGTGGTAGAATTCTCGCCTGCCACGCGGGAGGCCCGGGTTCGTTTCCCGGCCCATGCACCA	tRNA	90.5	1.6	97.2	44.3	17.4	17.6	0.6	1.1	2.67	0.01
chr13.trna110-GlyGCC	GCATTGGTGGTTCAGTGGTAGAATTCTCGCCTGCCACGCGGGAGGCCCGG	tRNA	43	40.8	63.5	46.5	65.4	41.9	32	47.2	0.05	0.93
chr1.trna699-GlyGCC	TGGTAGAATTCTCGCCTGCCACCCGGGAGGCCCGGGTTCGTTTCCCGGCCAATGCACCA	tRNA	0.5	68.5	79.8	1.1	0.8	0.8	26.4	45.1	1.04	0.61
chr17.trna516-IleTAT	GGAGCTCCAGTGGCGCAATCGGTTAGCGCGCGGTACTTATACAGCAGTACATGCAGAGCAATGCCGAGGTTGTGAGTTCGAGCCTCACCTGGAGCACGA	tRNA	16	21.2	16.4	13	12.4	10.1	17.6	2.1	0.66	0.61
chr10.trna961-PheGAA	TTTAGACTGAAGATCTAAAGGTCCCTGGTTCGTTCCCGGGTTTCGGCACCA	tRNA	10.5	1.6	1	1.1	0.8	17.6	13.2	22.5	-1.93	0.19
chr13.trna97-ValCAC	ACGCGAGAGGTCCCCGGTTCGTAACCGGGCGGGAACACCA	tRNA	2	6.5	3.8	9.7	3.3	5	6.3	9.7	-0.14	0.7
chr8.trna887-GlyGCC	GCATTGGTGGTTCAGTGGTAGAATTCTCGCCTGCC	tRNA	74	109.3	99.1	89.8	63.7	73.8	128.2	135.2	-0.11	0.83
chr13.trna948-ArgTCG	CAGAAGATTGAGGGTTCGTATCCCTTCGTGGTTGCCA	tRNA	91.5	24.5	95.2	46.5	93.5	71.2	115	16.1	-0.2	0.91
chr1.trna1006-AsnGTT	CGCTTTCGGCTGTTAACCGAAAGGTTGGTGGTTCGTGCCCACCCAGGGACGCCA	tRNA	296.5	363.6	178.9	161.1	215.2	373	93.6	120.2	0.32	0.59
chr17.trna83-ProCGG	GGCTCGTTGGTCTAGGGGTATGATTCTCGCTT	tRNA	16.5	4.9	10.6	19.5	19.9	5	8.2	1.1	0.59	0.44
chr3.trna303-GluCTC	TCCCTGGTTGTCTAGTGGTTAGGATTCGGCGCTCTCACCGCCGCGGCCCGGGTTCGTTTCCCGGTCAGGGAACCA	tRNA	2844.3	2115	1524.8	5022.9	835	4013.7	1018.3	2898.3	0.39	0.45
chr4.trna1697-HisGTG	TATAGTGGTTAGTACTCTGCGTTGTGGCCGCAGCAACCTCAGTTCGTATCCGAGTCACGGCACCA	tRNA	16.5	1.6	31.7	35.7	0.8	0.8	0.6	69.7	0.25	0.65
chr11.trna1819-GlyGCC	TTGGTGGTTCAGTGGTAGAATTCTCGCC	tRNA	13	4.9	5.8	5.4	2.5	2.5	12.6	2.1	0.56	0.46
chr17.trna113-GlyCCC	GCGCCGCTTGTGTAGTGGTATCATGCAAGATTCCCATTCTTGCGACCCGGGT	tRNA	24	22.8	23.1	16.2	52.1	42.7	62.8	24.7	-1.08	0.33
chr1.trna709-GluCTC	TCCCTGGTTGTCTAGTGGTTAGGATTCGGCGCTCTCACCGCCGCGGCCC	tRNA	4.5	1.6	3.8	2.2	12.4	2.5	1.9	3.2	-0.72	0.68
chr12.trna790-LysCTT	ATGGGACTCTTAATCCCAGGGTCGTGGGTTCGGGCCCCACGTTGGGCGCCA	tRNA	60.5	50.6	20.2	11.9	75.3	17.6	25.8	86.9	-0.52	0.84
chr17.trna1000-LysCTT	CAGTCGGTAGAGCATGAGACTCTTAATCTCAGGGTCGTGGGTTCGTGCCCCACGTTGGGCACCA	tRNA	32.5	53.8	93.3	35.7	0.8	27.7	20.7	69.7	0.86	0.4
chr8.trna560-GlyGCC	TTGTGGTTCAGTGGTAGAATTCTCGCCTGCC	tRNA	7	3.3	3.8	5.4	0.8	0.8	0.6	1.1	2.54	0
chr2.trna586-HisGTG	GCCGTGATCGTATAGTGGTTAGTACTCTGCGTTGTGGCCGCAGCAACCTCGG	tRNA	68.5	45.7	87.5	42.2	44.7	38.6	45.2	26.8	0.65	0.5
chr3.trna792-MetCAT	AGCAGAGTAGCGCAGCGGAAGCGTGCTGGGC	tRNA	14.5	11.4	5.8	47.6	24	14.2	20.1	6.4	0.29	0.89
chr12.trna790-LysCTT	GAGTCGGTAGAGCATGGGACTCTTAATCCCAGGGTCGTGGGTTCGTGCCCCACGTTGGGCGCCA	tRNA	12.5	14.7	1	1.1	20.7	0.8	10.7	9.7	-0.52	0.69
chr11.trna1824-GlyTCC	GCATAGCTGCCTTCCAAGCAGTTGACCCGGGTTCGTTTCCCGGCCAACGCACCA	tRNA	0.5	58.7	1	1.1	87.7	0.8	22.6	38.6	-1.29	0.18
chr3.trna878-GlyGCC	AGTGGTAGAATTCTCGCCTGCCACGCGGGAGGCCCGGGTTCGGTTCCCGGCCCATGCACCA	tRNA	50.5	1.6	121.2	28.1	42.2	63.7	32	27.9	0.28	0.68
chr3.trna878-GlyGCC	CAATGGTAGAATTCTCGCCTGCCACGCGGGAGGCCCGGGTTCGTTTCCCGGCCAATGCACCA	tRNA	103	1.6	40.4	1.1	0.8	69.6	155.2	177.1	-1.46	0.43
chr17.trna996-ProTGG	TTGGTTGCGAGAGGTCCCGGGTT	tRNA	22.5	27.7	16.4	14.1	30.6	16.8	11.9	10.7	0.2	0.84
chr3.trna747-HisGTG	TCGTATAGTAGTTAGTACTCTGCGTTGTGGCCGCAGCAACCTCGGTTCGTATCCGAGTCACGGCACCA	tRNA	32.5	1.6	31.7	1.1	0.8	27.7	0.6	104.1	-0.99	0.89
chr8.trna886-GlyGCC	GCATTGGTGGTTCAGTGGTAGANTTCTCGCCTGCCACGCGGGAGGCCCGGGTTCGTTTCCCGGCCAATGCACCA	tRNA	0.5	68.5	1	1.1	0.8	35.2	26.4	45.1	-0.6	0.36
chr10.trna81-GluCTC	AGGATTCGGCGCTCTCACCGCCGCGGCCC	tRNA	9.5	11.4	3.8	6.5	5	12.6	6.9	5.4	0.07	0.96
chr13.trna982-GlnCTG	GGTTCCATGGTGTAATGGTTAGCACTCTGGACTCTGAATCCAGCGATCCGAGTTAT	tRNA	7.5	8.2	4.8	4.3	14.1	7.5	8.2	18.2	-0.95	0.33
chr17.trna994-ArgCCG	TGATTCCGGATCAGAAGATTGGGGGTTCGTGTCCCTTCGTGGTCGCCA	tRNA	13	9.8	10.6	6.5	0.8	9.2	16.3	22.5	-0.3	0.88
chr1.trna710-ValCAC	GCGAGAGGTCCCCGGTTCGAAACCGGGCGGAAACACCA	tRNA	4.5	4.9	8.7	9.7	2.5	5	8.8	6.4	0.29	0.88
chr11.trna396-ProCGG	GGCTCGTTGGTCTAGGGGTATGATTCTCGCTTGGGGTGCGAGAGGTCCCGGG	tRNA	4.5	3.3	2.9	1.1	9.1	5	5	7.5	-1.19	0.21
chr2.trna1747-GlyGCC	GCATTGGTGGTTTAGTGGTAGAATTCTCGCCTGCCACGCGGGAGGCCCGGGTTCGTTTCCCGGCCAATGCACCA	tRNA	0.5	1.6	1	45.4	0.8	138.3	26.4	45.1	-2.12	0.18
chr2.trna1431-HisGTG	AGTGGTTAGTACTCTGCGTTGTGCCCGCAGCAACCTCGGTTCGGATCCGAGTCACGGCACCA	tRNA	80.5	53.8	62.5	1.1	27.3	161.8	0.6	138.4	-0.73	0.76
chr10.trna856-AspGTC	CTCCTCCTTGGTATAGTGGTTAGTATCCCCGCCTGTCACGCGGGAGACCGGGGTTCAATTCCCCGACGGGGAGCCA	tRNA	4.5	1.6	1	1.1	0.8	4.2	20.7	9.7	-2.11	0.18
chr3.trna293-HisGTG	GTTAGTACTCTGCGTTGTGGCCGCAGCAACCTCGGTTCGTATCCGAGTCACGGCACCA	tRNA	15862.1	17319.7	15239.4	11971.6	13109.9	13238.8	11138.9	17239.7	0.14	0.69
chr3.trna751-HisGTG	TGCCGTGATCGTATAGTGGTTAGTACTCTGCGTTGTGGCCGCAGCAACCTCGG	tRNA	9.5	1.6	5.8	13	13.2	8.4	16.3	11.8	-0.74	0.48
chr3.trna878-GlyGCC	GCATTGGTCGTTCAGTGGTAGAATTCTCGCCTGCCACGCGGGAGGCCC	tRNA	11	6.5	11.5	10.8	6.6	1.7	3.8	1.1	1.6	0.04
chr8.trna886-GlyGCC	GCATTGGTGGTTCAGTGGTAGAATTCTCGCCTGCCACGCG	tRNA	4.5	1.6	2.9	5.4	10.8	2.5	5.7	2.1	-0.55	0.56
chr2.trna1747-GlyGCC	GCATTGGTAGTTCAGTGGTAGAATTCTCGCCTGCCACGCGGGAGGCCCGGGA	tRNA	4	4.9	12.5	6.5	5	1.7	1.9	1.1	1.54	0.07
chr17.trna1000-LysCTT	GCCCGGCTAGCTCAGTCGGTAGAGCATGAGACTCTTAATCTCAGGGTCGTGGGGTCGGGCCCCACGTTGGGCGCCA	tRNA	16.5	1.6	31.7	61.6	0.8	27.7	20.7	35.4	0.4	0.7
chr11.trna1819-GlyGCC	ATGTGGTTCAGTGGTAGAATTCTCGCCTGCCACGCGGGAGGCCCGGGT	tRNA	9	1.6	2.9	13	0.8	1.7	0.6	1.1	2.66	0.02
chr8.trna886-GlyGCC	TTCAGTGGTAGAATTCTCGCCTGCCACGCGGGAGGACCGGGTTCGTTTCCCGGCCAATGCACCA	tRNA	21	68.5	40.4	1.1	0.8	69.6	77.9	45.1	-0.56	0.45
chr11.trna1819-GlyGCC	GCATTGGTGGTTCAGTGGTAGAATTCTCGCCTGCCACGCAGGAGGCCCGGGTTCGTTTCCCGGCCAATGCACCA	tRNA	21	68.5	40.4	45.4	34.8	69.6	26.4	45.1	0	0.87
chr13.trna110-GlyGCC	GTAGAATTCTCGCCTGCCACGCGGGAGGCCCGGGGTCGTTTCCC	tRNA	1.5	1.6	1	2.2	2.5	15.9	6.9	3.2	-2.19	0.07
chr8.trna887-GlyGCC	GCATTGGTGGTTCAATGGTAGAATTCTCGCCTGCCACGCGGGAGGCCCGGGTTCGTTTCCCGGCCAATGCACCA	tRNA	21	1.6	119.3	45.4	34.8	0.8	77.9	89.1	-0.11	0.9
chr3.trna291-HisGTG	TGTCCGCAGCAACCTCGGTTCGTATCCGAGTCACGGCACCA	tRNA	0.5	1.6	35.6	1.1	30.6	31	23.2	1.1	-1.15	0.25
chr1.trna702-GlyGCC	TGTGGTTCAGTGGTAGAATTCTCGCCTGCC	tRNA	9.5	6.5	6.7	4.3	0.8	0.8	0.6	1.1	3.01	0
chr12.trna790-LysCTT	CTCAGTCGGTAGAGCATTGGACTCTTAATCCCAGGGTCGTGGGTTCGGGCCCCACGTTGGGCGCCA	tRNA	4.5	14.7	1	9.7	0.8	7.5	0.6	1.1	1.57	0.24
chr6.trna46-ProAGG	GGCTCGTTGGTCTAGGGGTATGATTCTCGCTTGGGGTGCGAGAGGTCCCGGGTT	tRNA	6.5	8.2	8.7	3.2	21.5	8.4	8.8	3.2	-0.66	0.4
chr1.trna1547-GluTTC	TCCCATATTGTCTAGCGGTTAGGATTCC	tRNA	9	31	13.5	41.1	43.9	5.9	22.6	41.8	-0.27	0.68
chr1.trna708-GlyTCC	TTGTATAGTGGTGAGCATAGCTGCCTTCCAAGCAGTTGACCCGGGTTCGTTTCCCGGCCAACGCACCA	tRNA	70.5	92.9	54.8	31.4	0.8	24.3	18.2	31.1	1.75	0.1
chr9.trna1035-LysCTT	CGGCTAGCTCAGTCGGTAGAGCATGGGACT	tRNA	10	11.4	8.7	6.5	5.8	1.7	11.9	2.1	0.76	0.46
chr1.trna704-GlyGCC	TGGTAGAATTCTCGCCTGCCACGCGGGAGGCCCGGGGTCGTTTCCCGGCCCATGCACCA	tRNA	12.5	1.6	12.5	27	10.8	10.9	0.6	1.1	1.2	0.19
chr1.trna1005-AspGTC	TCACGCGGGAGACCGGGGTTCGGTTCCCCGACGGGGAGCCA	tRNA	33	1.6	1	211.9	108.4	0.8	41.5	1.1	0.71	0.76
chr11.trna2023-LysCTT	CAGTCGGTAGAGCATGAGACTCTTAATCTCAGGGTCGTGGGTTCGTGCCCCACGTTAGGCGCCA	tRNA	16.5	1.6	1	1.1	27.3	0.8	20.7	35.4	-2.06	0.19
chr1.trna699-GlyGCC	GCATTGGTGGTTCAGTGGTAGAATTCTCGCCTGCCACGCGGGA	tRNA	255.5	531.6	698.4	385	657.1	181.9	696.7	426	-0.07	0.65
chr3.trna748-LysCTT	GCCCGGCTAGCTCAGTCGGTAGAGCATGAGACTCTTAATCTCAGGGTCGTGGGGTCGTGCCCCACGTTGGGCGCCA	tRNA	64.5	53.8	1	70.3	0.8	27.7	0.6	69.7	0.94	0.24
chr13.trna115-SerGCT	CTAATCCATTGTGCTCTGCACGCGTGGGTTCGGATCCCATCCTCGTCGCCA	tRNA	0.5	26.1	15.4	1.1	0.8	38.6	10.1	33.3	-0.94	0.25
chr13.trna110-GlyGCC	CCAGTGGTAGAATTCTCGCCTGCCACGCGGGAGGCCCGGGTTCGTTTCCCGGCCAATGCACCA	tRNA	21	1.6	40.4	1.1	0.8	138.3	26.4	221	-2.59	0.18
chr10.trna1316-LeuTAA	TAAGATCCAATGGACATATGTCTGCGTGGGTTCGAACCCCACTCCTGGTACCA	tRNA	13	26.1	5.8	11.9	5	17.6	16.3	6.4	0.32	0.91
chr11.trna1432-CysGCA	TGACTGCAGATCAAGAGGTCCCCGGTT	tRNA	4	6.5	3.8	4.3	6.6	3.4	6.9	3.2	-0.1	0.78
chr13.trna64-GlnCTG	GGTTCCATGGTGTAATGGTTAGCACTCTGGACTCTGAATCCAGCGATCCGAGT	tRNA	7518.6	7016.9	7024.7	9074.7	13017.2	5262.5	9012.4	9090.9	-0.25	0.61
chr1.trna996-GluCTC	AGTGGTTATGATTCGGCGCTCTCACCGCCGCGGCCC	tRNA	5	9.8	7.7	17.3	15.7	9.2	18.2	7.5	-0.35	0.51
chr3.trna878-GlyGCC	GCATCGGTGGTTCAGTGGTAGAATGCTCGCCA	tRNA	38	1.6	73.1	1.1	62.9	0.8	38.9	1.1	0.13	0.85
chr10.trna81-GluCTC	TGGTCTAGTGGTTAGGATTCGGCGCTCTCACCGCCGCGGCCCGGGTTCGTTTCCCGGTCAGGGAACCA	tRNA	15.5	19.6	22.1	45.4	14.9	35.2	21.4	32.2	-0.01	0.96
chr17.trna84-LysCTT	GCCCGGCTAGCTCAGTCGGTAGAGCATGA	tRNA	21	133.7	49.1	66	26.5	26	64.7	51.5	0.68	0.79
chr19.trna109-ValTAC	CAGAAGGTCCTGGGTTCGGGCCCCAGTGGAACCACCA	tRNA	13.5	1.6	1	1.1	0.8	11.7	33.3	15	-1.83	0.28
chr2.trna1431-HisGTG	GCCGTGATCGTATAGTGGTTAGTACTCTGC	tRNA	138.5	243	129.9	220.6	379.9	141.6	155.8	169.5	-0.21	0.66
chr17.trna84-LysCTT	GCAGTCGGTAGAGCATGAGACTCTTAATCTCAGGGTCGTGGGTTCGGGCCCCACGTTGGGCGCCA	tRNA	0.5	1.6	124.1	1.1	27.3	0.8	60.9	35.4	0.03	0.93
chr13.trna110-GlyGCC	GCATTTGTTGTTCAGTGGTAGAATTCTCGCCTGCCACGCGGGAGGCCCGGGT	tRNA	16	19.6	19.2	20.5	14.1	14.2	13.8	4.3	0.7	0.55
chr13.trna110-GlyGCC	GCATTGGTGGTTCAGTGGTAGAATTCACGC	tRNA	2.5	4.9	1	3.2	10.8	6.7	3.1	1.1	-0.9	0.25
chr13.trna997-ArgCCG	CAGAAGATTGAGGGTTCGGGTCCCTTCGTGGTCGCCA	tRNA	231.5	216.9	307.8	167.6	201.1	166.8	152.7	225.3	0.31	0.59
chr1.trna1184-LysTTT	GGATAGCTCAGTCGGTAGAG	tRNA	12.5	6.5	9.6	4.3	13.2	0.8	0.6	1.1	1.06	0.17
chr11.trna1817-GlnCTG	GGTTCCATGGTGTAATGGTTAGCACTCTGGACTCTGAATCCAGCGATC	tRNA	34	45.7	55.8	101.6	254.9	38.6	79.2	250	-1.39	0.11
chr13.trna110-GlyGCC	GTAGAATTCTCGCCTGCCACGCGGGA	tRNA	6	4.9	32.7	2.2	4.1	5	5	3.2	1.39	0.37
chr5.trna1316-AspGTC	TCCTCGTTAGTATAGTGGTGAGTATCCCCGCC	tRNA	12	21.2	11.5	15.1	29	13.4	49	30	-1.02	0.29
chr11.trna1912-GluCTC	TCCCTGGTGGTCTAGTGGTTAGGATTCGGCGCTCTCACCGCCGCGGCCCGGGTTCGATTCCCGTTCGGGGAACCA	tRNA	18.5	60.3	1	40	0.8	31	23.2	1.1	1.09	0.53
chr3.trna291-HisGTG	ATCGTATAGTGGTTAGTACTCTGCGTTGTGGCCGCAGCAACCTCGGTTCGTATCCGAGTCACGGCACCA	tRNA	288.5	262.5	578.2	260.6	166.3	436.7	176.5	172.8	0.55	0.39
chr13.trna84-AspGTC	CCCGCCTGTCACGCGGGAGACCGGGGTTCGGTTCCCCGACGGGGAGCCA	tRNA	390.5	322.9	63.5	282.2	54.6	55.3	82.3	1.1	2.45	0
chr11.trna1819-GlyGCC	TGGTAGAATTCTCGCCTTCCACGCGGGAGGCCCGGGTTCGGTTCCCGGCCAATGCACCA	tRNA	5.5	1.6	10.6	1.1	0.8	9.2	6.9	44	-1.7	0.47
chr14.trna359-GluTTC	TCCCATATGGTCTAGCGGTTAGGATTCCTGGTTTTCACCCAGGCGGCCCGGGT	tRNA	79.5	66.9	92.4	74.6	147.3	210.4	114.3	110.5	-0.89	0.3
chr11.trna1817-GlnCTG	GGTTCCATGGTGTAATGGTTAGCACTCTGGACTCTGAATCCAGCGATCCGAG	tRNA	595.5	787.6	883.1	1271.7	2175.7	543.1	879.5	1895	-0.63	0.25
chr9.trna1035-LysCTT	CTCAGTCTGTAGAGCATGGGACTCTTAATCCCAGGGTCGTGGGTTCGTGCCCCACGTTGGGCGCCA	tRNA	16.5	14.7	8.7	1.1	14.1	27.7	0.6	1.1	-0.09	0.93
chr3.trna291-HisGTG	AGTGGTTAGTACTCTGCGTTGTGGCCGCAGCAACCTCGGTTCGTATCCTAGTCACGGCACCA	tRNA	16.5	53.8	62.5	1.1	20.7	108.1	20.7	1.1	-0.17	0.77
chr3.trna303-GluCTC	TCCCTGGTGGTCTAGTGGTTAGGATTCGGCGCTCTCACCGCCGCGGCCCGGGTTCGTTTCCCGGTTAGGGAACCA	tRNA	72.5	60.3	70.2	40	30.6	91.4	0.6	78.3	0.27	0.6
chr9.trna1035-LysCTT	CCCGGCTAGCTCAGTCGGTAGAGCATGGGACTCTTAATCCCAGGGTCGTGGGTTCGGGCCCCACGTTGGGCGCCA	tRNA	10.5	17.9	20.2	22.7	0.8	9.2	6.9	22.5	0.85	0.36
chr11.trna1819-GlyGCC	TGGTAGAATTCTCGCCTGCCACGCGGGAGGCCCGGG	tRNA	15	4.9	17.3	11.9	5	21	3.1	11.8	0.26	0.57
chr3.trna751-HisGTG	TACTCTGCGTTGTGGCCGCAGCAACCTCGGTTCGTATCCGAGTCACGGCACCA	tRNA	945.4	808.8	520.5	536.3	671.2	1019.1	452.9	870.2	-0.1	0.92
chr17.trna996-ProTGG	TTGGTTGCGAGAGGTCCCGGGT	tRNA	45.5	50.6	52.9	36.8	52.1	21	42.1	33.3	0.32	0.78
chr17.trna84-LysCTT	CTCAGTCGGTAGAGCATGAGACTCTTAATCTCAGGGTCGTGGGTTCGGGGCCCACGTTGGGCGCCA	tRNA	0.5	53.8	62.5	1.1	53.8	0.8	0.6	35.4	0.38	0.91
chr4.trna1697-HisGTG	GTATAGTGGTTAGTACTCTGCGTTGTGGCCGCAGCAACCTCGGTTCGGATCCGAGTCACGGCACCA	tRNA	560.5	1045.3	347.3	649.9	398.1	973	377.6	1031.2	-0.09	0.84
chr9.trna342-GlnCTG	GGTTCCATGGTGTAATGGTTAGCACTCTGGACTCTGAATCCAGCGATCCGAGTAT	tRNA	5.5	6.5	11.5	10.8	24.8	9.2	14.4	12.9	-0.84	0.31
chr11.trna69-AspGTC	CTCCTTCGTATAGTGGTGAGTATCCCCGCCTGTCACGCGGGAGACCGGGGTTCGATTCCCCGACGGGGAGCCA	tRNA	0.5	86.4	1	169.8	86.9	0.8	98.6	1.1	0.46	0.91
chr3.trna748-LysCTT	CTCAGTCGGTAGAGCATGACACTCTTAATCTCAGGGTCGTGGGTTCGGGCCCCACGTTGGGCGCCA	tRNA	0.5	53.8	31.7	1.1	53.8	27.7	0.6	1.1	0.07	0.78
chr2.trna1747-GlyGCC	CTCCTGCCACGCGGGAGGCCCGGGTTCGTTTCCCGGCCAATGCACCA	tRNA	41.5	68.5	1	1.1	0.8	35.2	52.1	1.1	0.33	0.93
chr1.trna1005-AspGTC	ACGCGGGAGACCGGGGTTCGGTTCCCCGACGGGGAGCCA	tRNA	98	107.6	1	1.1	54.6	0.8	41.5	1.1	1.08	0.42
chr2.trna1432-HisGTG	GGCCGTGATCGTATAGTGGTTAGTACTCTGCGTTGTGGCCGCAGCAACCTCGGTTCGTATCCGAGTCACGGCACCA	tRNA	2160.4	3080.4	1201.6	6125.8	848.3	7832.2	925.4	3812.6	-0.09	0.92
chr3.trna745-GluCTC	TCCCTGGTGGTCTAGTGGTTAGGATTCGGTGCTCTCACCGCCGCGGCCCGGGTTCGTTTCCCGGTCAGGGAACCA	tRNA	72.5	1.6	35.6	40	0.8	61.2	0.6	39.7	0.55	0.33
chr1.trna702-GlyGCC	GCATCGGTGGTTCAGTGGTAGAATGCTCGCCT	tRNA	13	9.8	3.8	2.2	14.1	3.4	9.4	3.2	-0.06	0.97
chr7.trna387-ArgTCG	TCAGAAGATTGCAGGTTCGGGTCCTGCCGCGGTCGCCA	tRNA	150.5	270.7	183.7	136.2	112.6	126.6	170.2	119.1	0.49	0.64
chr10.trna81-GluCTC	CCCTGTGGTCTAGTGGTTAGGATTCGGCGCTCTCACCGCCGCGGCCCGGGTTCGATTCCCGGTCAGGGGACCA	tRNA	45.5	1.6	70.2	78.9	30.6	31	45.9	97.6	-0.06	0.91
chr3.trna747-HisGTG	NATAGTGGTTAGTACTCTGCGTTGTGGCCGCAGCAACCTCGGTTCGGATCCGAGTCACGGCACCA	tRNA	48.5	158.2	31.7	35.7	53.8	81.3	20.7	69.7	0.28	0.89
chr17.trna82-LysCTT	TCAGTCGGTAGAGCATGGGACTCTTAATCTCAGGGTCGTGGGTTCGTGCCCCACGTTGGGCGCCA	tRNA	60.5	1.6	39.4	44.3	0.8	0.8	76	1.1	0.89	0.52
chr4.trna1697-HisGTG	ATTACTCTGCGTTGTGGCCGCAGCAACCTCGGTTCGTATCCGAGTCACGGCACCA	tRNA	126.5	1.6	70.2	40	0.8	46.1	23.2	1.1	1.74	0.08
chr13.trna958-TyrGTA	GGTCGCTGGTTCGTATCCGGCTCGAAGGACCA	tRNA	78.5	425.6	151	394.7	151.4	284.1	262	335.9	0.02	0.67
chr2.trna1747-GlyGCC	CATTGGTGGTTCAGTGGTAGAATTCTCGCC	tRNA	11	9.8	9.6	5.4	9.9	2.5	5.7	3.2	0.75	0.33
chr13.trna982-GlnCTG	GGTTCCATGGTGTAATGGTTAGCACTCTGGACTCTG	tRNA	5.5	3.3	10.6	11.9	11.6	4.2	1.9	8.6	0.25	0.7
chr13.trna108-MetCAT	AGAGTGGCGCAGCGGAAGCGTGCTGGGC	tRNA	12	9.8	10.6	6.5	12.4	4.2	5	7.5	0.41	0.52
chr1.trna485-LysTTT	CAGTCGGTAGAGCATCAGAC	tRNA	22.5	19.6	17.3	9.7	29.8	10.1	19.5	12.9	-0.06	1
chr11.trna207-ProTGG	TATGATTCTCGCTTTGGTTGCGAGAGGTCCCGGGT	tRNA	7.5	21.2	14.4	11.9	29	8.4	12.6	12.9	-0.19	0.7
chr1.trna999-GluCTC	TCCCTGGTGGTCTAGTGGTTAGGATTCGGCGCTC	tRNA	396	274	229.9	954.8	1194.2	645.3	870.7	309	-0.7	0.22
chr13.trna84-AspGTC	TCCTCGTTAGTATAGTGGTGAGTATCCCCG	tRNA	2.5	8.2	5.8	3.2	9.9	7.5	9.4	10.7	-0.94	0.16
chr1.trna1022-ProCGG	TATGATTCTCGCTTCGGTTGCGAGAGGTCCCGGGTT	tRNA	9.5	8.2	5.8	8.7	4.1	2.5	3.8	1.1	1.48	0.06
chr3.trna292-LysCTT	CTCAGTCGGTAGAGCATGAGACTCTTAATCTCAGGGGCGTGGGTTCGGGCCCCACGTTGGGCGCCA	tRNA	16.5	1.6	31.7	35.7	0.8	27.7	0.6	35.4	0.41	0.52
chr14.trna192-ProTGG	TTGGGGTGCGAGAGGTCCCGGGT	tRNA	73.5	73.4	76	48.7	84.4	39.4	88	49.4	0.06	0.98
chr3.trna287-GlyCCC	GGTAGAATTCTCGCCTCCCACGCGGGTGACCCGGGTTCGTTTCCCGGCCAATGCACCA	tRNA	218	295.2	275.1	163.3	174.6	403.1	198.5	435.7	-0.35	0.65
chr9.trna342-GlnCTG	TGGTGTAATGGTTAGCACTCTGGA	tRNA	10	8.2	6.7	3.2	5	5.9	16.3	4.3	-0.16	0.84
chr1.trna702-GlyGCC	TTTCAGTGGTAGAATTCTCGCCTGCCACGCGGGAGGCCCGGGTTCGTTTCCCGGCCCATGCACCA	tRNA	150.5	79.9	47.1	40	30.6	222.1	68.5	155.6	-0.59	0.78
chr17.trna84-LysCTT	TCAGTCGGCAGAGCATGAGACTCTTAATCTCAGGGTCGTGGGTTCGGGCCCCACGTTGGGCGCCA	tRNA	16.5	1.6	62.5	1.1	27.3	0.8	60.9	69.7	-0.96	0.46
chr4.trna1697-HisGTG	AACCTCGGTTCGTATCCGAGTCACGGCACCA	tRNA	23.5	76.6	1	50.8	0.8	116.5	0.6	1.1	0.35	0.92
chr6.trna107-ArgCCT	AAGCCAGGGATTGTGGGTTCGAGTCCCATCTGGGGTGCCA	tRNA	10.5	17.9	15.4	33.5	5	0.8	3.8	38.6	0.68	0.43
chr1.trna1002-GluCTC	TCCCTGGTGGTCTAGTGGTCAGGATTCGGCGCTCTCACCGCCGCGGCCCGGGTTCGTTTCCCGGTCAGGGAACCA	tRNA	18.5	60.3	36.6	40	0.8	0.8	23.2	39.7	1.27	0.32
chr1.trna709-GluCTC	TCCCTGGTAGTCTAGTGGTTAGGATTCGGCGCTCTCACCGCCGCGGCCCGGGT	tRNA	16.5	11.4	18.3	9.7	6.6	5	6.3	1.1	1.56	0.07
chr1.trna999-GluCTC	TCCCTGGTGGTCTAGTGGCTAGGATTCGGCGCTCTCACCGCCGCGGCCCGGGTTCGTTTCCCGGTCAGGGAACCA	tRNA	0.5	1.6	1	48.7	37.2	37.7	0.6	95.5	-1.73	0.21
chr11.trna1819-GlyGCC	TAGAATTCTCGCCTGCCACGCGGGAGGCCC	tRNA	1.5	1.6	4.8	5.4	5	6.7	7.5	8.6	-1.06	0.14
chr1.trna699-GlyGCC	GAATTCTCGCCTGCCACGCGGGAGGCCCGGGTTCGTTTCCCGGCCCATGCACCA	tRNA	30.5	34.2	1	44.3	0.8	0.8	38.3	65.5	0.06	0.92
chr3.trna748-LysCTT	TCGGTAGAGCATGAGACTCTTAATCTCAGGGTCGTGGGGTCGGGCCCCACGTTGGGCGCCA	tRNA	16.5	53.8	1	35.7	27.3	27.7	20.7	1.1	0.48	0.91
chr5.trna109-TyrGTA	GTCGCTGGTTCGGCTCCGGCTCGAAGGACCA	tRNA	6.5	11.4	6.7	1.1	5.8	15.9	0.6	1.1	0.14	0.94
chr1.trna995-GlyTCC	GCGTTGGTGGTATAGTGGTGAGCATAGCTGCCTTCCAAGCAGTTGACCCGGGTTCGTTTCCCGGCCAACGCACCA	tRNA	298	344.1	304	909.4	116.7	440.8	902.1	564.4	-0.13	0.66
chr1.trna998-GlyTCC	GCGTTTGTGGTATAGTGGTGAGCATAGCTGCCTTCCAAGCAGTTGACCCGGGT	tRNA	51.5	37.5	32.7	51.9	88.6	53.6	172.8	63.3	-1.12	0.22
chr6.trna107-ArgCCT	GCCTAATGGATAAGGCATTGGCTTCCTAAGCCAGGGATTGTGGGTTCGTGTCCCATCTGGGGTGCCA	tRNA	18.5	21.2	20.2	14.1	0.8	17.6	10.7	18.2	0.64	0.47
chr14.trna347-GluTTC	CGTTTAGGATTCCTGGTTTTCACCCAGGCGGCCCGGGTTCGACTCCCGGTGTGGGAACCA	tRNA	19.5	32.6	1	21.6	16.6	0.8	0.6	21.5	0.92	0.27
chr13.trna77-GlyGCC	GTAGAATTCTCGCCTGCCACGCGGGAGGCCCGGG	tRNA	11.5	14.7	14.4	2.2	5.8	23.5	15.1	15	-0.47	0.63
chr3.trna751-HisGTG	AGTGGTTAGTACTCTGCGTTGTGCCCGCAGCAACCTCGGTTCGGATCCGAGTCACGGCACCA	tRNA	80.5	53.8	62.5	1.1	27.3	161.8	0.6	138.4	-0.73	0.76
chr5.trna1043-AsnGTT	TTAACCGAAAGGTTGGTGGTTCGAGCCCACCCAGGGACGCCA	tRNA	7.5	26.1	10.6	19.5	1.7	5	8.8	10.7	1.28	0.25
chr4.trna1697-HisGTG	TAATGGTTAGTACTCTGCGTTGTGGCCGCAGCAACCTCGGTTCGGATCCGAGTCACGGCACCA	tRNA	16.5	53.8	1	35.7	0.8	0.8	60.9	35.4	0.13	0.82
chr11.trna1446-AsnGTT	GCGCTTTCGGCTGTTAACCGAAAGGTTGGTGGTTCGTGCCCACCCAGGGACGCCA	tRNA	19	62	107.7	1.1	0.8	0.8	23.9	1.1	2.83	0.12
chr3.trna747-HisGTG	TATAGTAGTTAGTACTCTGCGTTGTGGCCGCAGCAACCTCGGTTCGTATCCGAGTCACGGCACCA	tRNA	1088.4	5219.9	2248.2	2284.9	1695.7	1905	1659.1	2576.4	0.47	0.74
chr2.trna1431-HisGTG	TATAGTGGTTAGTACTCTGCGTTGGGGCCGCAGCAACCTCGGTTCGTATCCGAGTCACGGCACCA	tRNA	16.5	53.8	1	1.1	0.8	27.7	20.7	35.4	-0.23	0.73
chr3.trna878-GlyGCC	GCATTGGTGGTTCAGTGGTAGAATTCTCGCCTGCCACGCGGGAGGCCCGGGTTA	tRNA	8.5	4.9	11.5	6.5	1.7	1.7	0.6	3.2	2.13	0
chr11.trna1234-ArgCCT	CAGGGATTGTGGGTTCGGGTCCCACCTGGGGTACCA	tRNA	341.5	288.6	329	274.7	302.9	369.6	104.3	272.6	0.23	0.58
chr9.trna961-GluTTC	AACGGTTAGGATTCCTGGTTTTCACCCAGGCGGCCCGGGTTCGACTCCCGGTGTGGGAACCA	tRNA	29	1.6	37.5	1.1	16.6	0.8	0.6	41.8	0.21	0.54
chr10.trna1316-LeuTAA	AATCCAATGGACATATGTCTGCGTGGGTTCGTACCCCACTCCTGGTACCA	tRNA	6.5	14.7	4.8	1.1	0.8	0.8	8.2	1.1	1.31	0.44
chr19.trna711-SerGCT	CCATTGTGCTTTGCACGCATGGGTTCGAATCCCATCCTCGTCGCCA	tRNA	25.5	17.9	1	22.7	9.1	42.7	50.9	54.7	-1.23	0.34
chr8.trna886-GlyGCC	TGGTAGAATTCTCGCCTGCCACGCGGGAG	tRNA	5	14.7	10.6	17.3	7.4	2.5	3.8	6.4	1.24	0.21
chr14.trna347-GluTTC	CCAGGCGGCCCGGGTTCGACTCCCGGTGTGGGAACCA	tRNA	15	14.7	8.7	6.5	3.3	15.1	6.9	11.8	0.27	0.64
chr4.trna1697-HisGTG	TCTTATAGTGGTTAGTACTCTGCGTTGTGGCCGCAGCAACCTCGGTTCGGATCCGAGTCACGGCACCA	tRNA	144.5	1.6	93.3	1.1	106.8	134.9	141.3	104.1	-1.02	0.53
chr1.trna1002-GluCTC	TGGTCTAGTGGTTAGGATTCGGCGCT	tRNA	6.5	4.9	2.9	7.6	2.5	0.8	2.5	1.1	1.66	0.03
chr19.trna711-SerGCT	GACGAGGTGGCCGAGTGGTTAAGGCGATGGACTGCTAATCCATTGTGCTTTGCACGCATGGGT	tRNA	8.5	17.9	17.3	16.2	60.4	12.6	7.5	11.8	-0.62	0.5
chr13.trna954-ValCAC	GTTTCCGTAGTGTAGTGGTTATCACGTTCGCCTGACACG	tRNA	32.5	26.1	55.8	18.4	30.6	22.6	13.8	17.2	0.66	0.51
chr13.trna999-MetCAT	TCTCATAATCTGAAGGTCCTGAGTTCGAACCTCAGAGGGGGCACCA	tRNA	8	3.3	3.8	2.2	5	5.9	3.8	4.3	-0.13	0.88
chr3.trna756-GlnCTG	GGTTCCATTGTGTAATGGTTAGCACTCTGGACTCTGAATCCAGCGATCCGAGA	tRNA	26.5	22.8	17.3	16.2	22.3	6.7	18.2	15	0.41	0.65
chr13.trna982-GlnCTG	TGGTTAGCACTCTGGACTCTGA	tRNA	2.5	6.5	28.9	5.4	7.4	0.8	4.4	6.4	1.18	0.42
chr2.trna1431-HisGTG	TAGTACTCTGCGTTGTGGCCGCAGCAACCTCGGCTCGGATCCGAGTCACGGCACCA	tRNA	18.5	1.6	1	40	60.4	31	0.6	1.1	-0.61	0.77
chr13.trna113-GlnTTG	GGCCCCATGGTGTAATGGTTAGCACTCTGGACTTTGAATCC	tRNA	1.5	14.7	5.8	3.2	4.1	4.2	6.9	12.9	-0.16	0.57
chr1.trna708-GlyTCC	GCGTTTGTGGTATAGTGGTGAGCATAGCTGCCTTCCAAGCAGTTGACCCGGGTTCGTTTCCCGGCCAACGCACCA	tRNA	28.5	1.6	27.9	31.4	0.8	47.8	18.2	1.1	0.4	0.63
chr13.trna111-MetCAT	AGCAGAGTGGCGCAGCGGAAGCGTGCTGGGCCCATAACCCAGAGGTCGATGGATCGTAACCATCCTCTGCTACCA	tRNA	29.5	96.2	28.9	32.4	24.8	98.1	0.6	63.3	0	0.95
chr3.trna746-GlyTCC	GCGTGGTATAGTGGTGAGCATAGCTGCCTTCCAAGCAGTTGACCCGGG	tRNA	17	14.7	13.5	9.7	8.3	9.2	10.7	7.5	0.62	0.45
chr1.trna709-GluCTC	TCCCTGGTGGTCTAGTGGTTAGGATTCGGCGCTCTCACCGCCGCGGCCCGGGTTCGATTTCCGTTCAGGGAACCA	tRNA	54.5	1.6	1	40	0.8	61.2	0.6	39.7	-0.08	0.69
chr11.trna945-ArgCCG	GGGGATTGTGGGTTCGTGTCCCATCTGGGTCGCCA	tRNA	15.5	17.9	10.6	11.9	25.7	17.6	16.3	27.9	-0.65	0.59
chr9.trna783-ArgACG	ATTCTAGGTTCGGCTCCTGGCTGGCTCGCCA	tRNA	20.5	1.6	10.6	1.1	0.8	17.6	6.9	22.5	-0.5	0.93
chr8.trna887-GlyGCC	GCATTAGTGGTTCAGTGGTAGAATTCTCGCCTGCCACGCGGGAGGCCCGGGT	tRNA	28	32.6	34.6	30.3	34.8	24.3	30.2	13.9	0.28	0.86
chr2.trna1432-HisGTG	TATAGTGGTTAGTACTCTGCGTNGTGGCCGCAGCAACCTCGGTTCGTATCCGAGTCACGGCACCA	tRNA	48.5	210.4	124.1	139.5	53.8	54.5	221.8	138.4	0.16	0.79
chr3.trna747-HisGTG	GGCCGTGATCGTATAGTGGTTAGTACTCTGCGTTGTGGCCGCAGCAACCTCGGTTCGTATCCGAGTCACGGCACCA	tRNA	2160.4	3080.4	1201.6	6125.8	848.3	7832.2	925.4	3812.6	-0.09	0.92
chr3.trna751-HisGTG	ATAGTGGTTAGTACTCTGCGTTGTGTCCGCAGCAACCTCGGTTCGTATCCGAGTCACGGCACCA	tRNA	112.5	210.4	31.7	70.3	106.8	161.8	40.8	69.7	0.16	0.89
chr2.trna586-HisGTG	GTGGCGTTCCGGTAGCTCGCCGTGATCGTATAGTGGTTAGTACTCTGCGTTGTGGCCGCAGCAACCTCGGTTCGAATCCGAGTCAC	tRNA	3.5	4.9	11.5	5.4	3.3	5	3.1	7.5	0.42	0.63
chr2.trna1432-HisGTG	TTAGTACTCTGCGTTGTGCCCGCAGCAACCTCGGTTCGAATCCGAGTCACGGCACCA	tRNA	23	1.6	44.3	1.1	38.1	38.6	0.6	49.4	-0.86	0.7
chr17.trna113-GlyCCC	CGCTGGTGTAGTGGTATCATGCAAGATTCCCATTCTTGCGACCCGGGTTCGATTCCCGGGCGGCGCACCA	tRNA	5.5	1.6	1	1.1	9.1	0.8	6.9	11.8	-1.64	0.19
chr3.trna745-GluCTC	TCCCTGGTTGTCTAGTGGTTAGGATTCGGCGC	tRNA	9	4.9	4.8	16.2	63.7	7.5	22.6	9.7	-1.57	0.23
chr2.trna586-HisGTG	GGCCGTGATCGTATAGTGGTTAGTACTCT	tRNA	13.5	35.9	21.2	16.2	26.5	6.7	6.9	13.9	0.68	0.6
chr5.trna1314-AspGTC	ACGGGAGACCGGGGTTCGATTCCCCGACGGGGAGCCA	tRNA	228	319.6	438.7	352.5	485	436.7	286.5	140.6	-0.01	0.84
chr7.trna86-SeC(e)TCA	CTCAGTGGTCTGGTGTGCAGGCTTCAAACCTGTAGCTGTTTAGCGACAGAGTGGTTCATTTCCACCTTTCGGGCGCCA	tRNA	2.5	14.7	8.7	1.1	4.1	4.2	0.6	1.1	1.42	0.35
chr13.trna77-GlyGCC	GCATTGGTGGTTCAGTGATAGAATTCTCGCCTGCCACGCGGGAGGCCCGGGTTCGTTTCCCGGCCAATGCACCA	tRNA	21	68.5	1	45.4	0.8	138.3	0.6	89.1	-0.75	0.53
chr3.trna745-GluCTC	TCCCTGGTTGTCTAGTGGTTAGGATTCGGC	tRNA	5	4.9	1.9	15.1	24	13.4	7.5	1.1	-0.77	0.39
chr1.trna699-GlyGCC	GCATTGGCGGTTCAGTGGTAGAATTCTCGCCTGCCACGCGGGAGGCCCGGGT	tRNA	1	3.3	6.7	2.2	8.3	9.2	8.8	4.3	-1.22	0.06
chr13.trna1001-GluCTC	TCCCTGGTGGTCTAGTGGTTAGGATTCGGCGCTCTCACCGCCGCGGCCCGGGTTCGATTCACGTTCAGGGAACCA	tRNA	54.5	1.6	1	1.1	60.4	31	0.6	78.3	-1.55	0.63
chr2.trna1432-HisGTG	TAGTGGTTAGTACTCTGCGTTGTGGCCGCAGCAACCTCGGTTCGTATCCGAGTCATGGCACCA	tRNA	16.5	158.2	124.1	35.7	53.8	81.3	40.8	413.1	-0.82	0.5
chr13.trna970-SerGCT	GACGAGGTGGCCGAGTGGTTAAGGCGATGGACTGCTAATCCATTGTGCTCTGCACGCGTGGGTTCGAATCCCATCCTCGTCGGTCTGGGTCTTT	tRNA	1.5	11.4	7.7	6.5	4.1	5.9	3.8	3.2	0.67	0.73
chr1.trna699-GlyGCC	GCATTGGTTGTTCAGTGGTAGAATTCTCGCCTGCCACGCGGGA	tRNA	11.5	17.9	24.1	5.4	35.6	6.7	23.9	15	-0.46	0.59
chr12.trna790-LysCTT	CGGCTAGCTCAGTCGGTAGAGCATGGGACTC	tRNA	4.5	13	5.8	3.2	5	4.2	7.5	4.3	0.34	0.99
chr1.trna699-GlyGCC	GCATTGGTGGTTCAGTGGTAGAATT	tRNA	32	166.3	112.6	71.4	134.1	40.2	380.1	207.1	-0.99	0.1
chr5.trna110-AlaAGC	TCGATGCCCGCATCCTCCACCA	tRNA	9.5	13	14.4	13	5	7.5	24.5	5.4	0.24	1
chr11.trna1912-GluCTC	TCCCTGGTGGTCTAGTGGTTAGGATTCGGCGCTCTCACCGCCGCGGCCCGGGTTCGTTTCCCGGCCAGGGAACCA	tRNA	18.5	1.6	35.6	1.1	0.8	61.2	0.6	117	-1.66	0.5
chr13.trna64-GlnCTG	GGTTCCATGGTGTAATGGTTAGCACTCTGGACTCTGAATCCAGCGATCCGAGTG	tRNA	4.5	6.5	9.6	3.2	1.7	2.5	3.1	4.3	1.04	0.2
chr1.trna994-AspGTC	CACTCGGGAGACCGGGGTTCGATTCCCCGACGGGGAGCCA	tRNA	33	107.6	1	1.1	54.6	55.3	0.6	1.1	0.35	0.92
chr11.trna1446-AsnGTT	AGCGCTTTCGGCTGTTAACCGAAAGGTTGGTGGTTCGTGCCCACCCAGGGACGCCA	tRNA	0.5	1.6	1	81.1	62.1	31.8	47.1	1.1	-0.76	0.41
chr11.trna1819-GlyGCC	GCATTTGTGGTTCAGTGGTAGAATTCTCGCCTGCCACGCGGGAGGCCCGGGT	tRNA	287	300	373.3	346	365.8	234.7	275.8	125.5	0.38	0.63
chr17.trna113-GlyCCC	CCCGGGTTCGGTTCCCGGGCGGCGCACCA	tRNA	20.5	50.6	87.5	22.7	50.5	26	44.6	22.5	0.34	0.91
chr2.trna1431-HisGTG	TATAGTGGTTAGTACTCTGCGTTGTGGTCGCAGCAACCTCGGTTCGTATCCGAGTCACGGCACCA	tRNA	16.5	1.6	31.7	1.1	0.8	27.7	20.7	35.4	-0.73	0.68
chr1.trna710-ValCAC	GTTTCCGTAGTGTAGTGGTTATCACGTTCGCCTCACACGCGAAAGATCCCCGGT	tRNA	3.5	6.5	1	1.1	10.8	6.7	6.3	1.1	-1.04	0.16
chr14.trna705-ProAGG	TCGTTGGTCTAGGGGTATGATTCTCGCT	tRNA	58.5	42.4	28.9	41.1	102.6	23.5	67.2	34.3	-0.41	0.74
chr3.trna291-HisGTG	CAGCAACCTCGGTTCGAATCCGAGTCACGGCACCA	tRNA	51	39.1	58.7	54.1	39.7	30.2	39.6	51.5	0.33	0.71
chr2.trna1431-HisGTG	TATAGTGGTTAGTACTCCGCGTTGTGGCCGCAGCAACCTCGGTTCGGATCCGAGTCACGGCACCA	tRNA	16.5	53.8	1	1.1	27.3	27.7	20.7	1.1	-0.09	0.73
chr1.trna999-GluCTC	TCCCTGGTGGTCTAGTGGTTAGGATTCGGCGCTCT	tRNA	139.5	246.2	236.7	303.9	343.5	279.9	342.4	257.5	-0.4	0.4
chr3.trna284-ValCAC	GTTTCCGTAGTGTAGTGGTTATCACGTTCGCCTGA	tRNA	23	50.6	55.8	45.4	25.7	14.2	27	27.9	0.88	0.51
chr3.trna748-LysCTT	TCAGTCGGTAGAGCATGAGACTCTTAATCTCAGGGTCGTGGGTTCGTGCCCCACGTTGGGAGCCA	tRNA	32.5	1.6	93.3	35.7	53.8	108.1	201.7	1.1	-1.16	0.27
chr1.trna699-GlyGCC	GCATTTGTGGTTCAGTGGTAGAATTCTCGCCTGCCACGCGGGAGGCCCGGGTTCGGTTCCCGGCCAATGCACCA	tRNA	25.5	17.9	29.8	33.5	17.4	34.4	57.2	97.6	-0.95	0.45
chr3.trna92-ProTGG	TTGGCTGCGAGAGGTCCCGGGT	tRNA	7	3.3	3.8	6.5	4.1	2.5	5.7	2.1	0.51	0.48
chr2.trna1747-GlyGCC	GTAGAATTCTCGCCTGCCACGCGGGAGGCCC	tRNA	5.5	8.2	4.8	3.2	4.1	7.5	1.3	2.1	0.53	0.52
chr3.trna747-HisGTG	AGCCGTGATCGTATAGTGGTTAGTACTCTGCGTTGTGGCCGCAGCAACCTCGGTTCGTATCCGAGTCACGGCACCA	tRNA	128.5	158.2	124.1	450.9	80.3	564	121.2	275.8	-0.27	0.73
chr7.trna86-SeC(e)TCA	CTCAGTGGTCTGGGGCGCAGGCTTCAAACCTGTAGCTGTTTAGCGACAGAGTGGTTCATTTCCACCTTTCGGGCGCCA	tRNA	16.5	66.9	39.4	35.7	57.1	27.7	15.7	39.7	0.18	1
chr13.trna106-TyrGTA	TCGCTGGTTCGGATCCGGCTCGAAGGACCA	tRNA	39.5	86.4	26	29.2	65.4	44.4	49.6	29	-0.06	0.84
chr1.trna699-GlyGCC	TGGTTCAGTGGTAGAATTCTCGCCTGCCACGCGGGAGGCCCGGGTTCGTTTCCCGGCCCATGCACCA	tRNA	940.4	947.4	1020.7	1363.6	116.7	537.2	201.7	237.1	1.97	0
chr11.trna1817-GlnCTG	AATGGTTAGCACTCTGGACTCTGAAT	tRNA	9.5	16.3	11.5	2.2	20.7	5	15.7	6.4	-0.28	0.65
chr12.trna470-IleAAT	GATAACGCCAAGGTCGCGGGTTCGTTCCCCGTACGGGCCACC	tRNA	23	1.6	1	49.7	38.1	38.6	0.6	1.1	-0.06	0.93
chr4.trna1697-HisGTG	AGTACTCTGCGTTGTGCCCGCAGCAACCTCGGTTCGGATCCGAGTCACGGCACCA	tRNA	18.5	1.6	35.6	40	30.6	0.8	0.6	1.1	1.53	0.16
chr9.trna342-GlnCTG	TGGTGTAATGGTTAGCACTCTGGACTCTGAATCCAGCGATCCGAG	tRNA	4	1.6	1.9	7.6	10.8	0.8	4.4	3.2	-0.35	0.79
chr11.trna1822-ThrAGT	CTGTTTGGTAAACAGGAGATCCTGGGT	tRNA	13.5	26.1	13.5	7.6	14.9	16.8	26.4	7.5	-0.11	0.76
chr13.trna84-AspGTC	TCGGGAGACCGGGGTTCGTTTCCCCGACGGGGAGCCA	tRNA	78.5	171.2	251.1	1.1	0.8	44.4	66	168.5	0.84	0.41
chr1.trna710-ValCAC	GTTTCCGTAGTGTAGTGGTTATCACGTTCGCCTGACACGCGAAAGGTCCCCGGTTA	tRNA	2	1.6	1	8.7	13.2	3.4	0.6	4.3	-0.7	0.6
chr2.trna1747-GlyGCC	ATTGGTGGTTCAGTGGTAGAATTCTCGC	tRNA	4.5	3.3	2.9	19.5	19	5	8.2	12.9	-0.58	0.47
chr10.trna81-GluCTC	TCCCTGGTGGTCTAGTGGTTAGGATTCGACGCTCTCACCGCCGCGGCCCGGGTTCGTTTCCCGGTCAGGGAACCA	tRNA	18.5	1.6	1	78.9	0.8	31	23.2	1.1	0.83	0.68
chr8.trna886-GlyGCC	GCATTGGTGGTTCAGTGGTAGAATTCTCGCCTGCCACGCAGGAGGCCCGGGTTCGTTTCCCGGCCAATGCACCA	tRNA	21	68.5	40.4	45.4	34.8	69.6	26.4	45.1	0	0.87
chr13.trna103-LysCTT	TCAGTCGGTAGAGCATGAGACTCATAATCTCAGGGTCGTGGGTTCGGGCCCCACGTTGGGCGCCA	tRNA	0.5	53.8	31.7	1.1	27.3	27.7	20.7	35.4	-0.35	0.47
chr1.trna709-GluCTC	TAGTGGTTAGGATTCGGCGCTCTCACCGCCGCGGCC	tRNA	2.5	8.2	4.8	9.7	1.7	1.7	1.3	1.1	2.15	0.02
chr1.trna1547-GluTTC	ATGGTCTAGCGGTTAGGATTCCTGGTTTTCACCCAG	tRNA	9.5	4.9	3.8	2.2	5.8	1.7	3.8	1.1	0.73	0.22
chr13.trna87-GlnCTG	GGTTCCATGGTGTAATGGTTAGCACTCTGGACTCTGAATCC	tRNA	54	65.2	67.3	75.7	49.7	10.9	40.2	61.2	0.7	0.5
chr8.trna886-GlyGCC	TGGTAGAATTCTCGCCTGCCACGCGGGAGGCCCGGGTTCGTTTGCCGGCCAATGCACCA	tRNA	0.5	1.6	79.8	1.1	68.7	35.2	26.4	45.1	-1.08	0.32
chr3.trna291-HisGTG	TATAGTGGTTAGTACTCTGCGTTGTGGCCGCAGCAACCTTGGTTCGTATCCGAGTCACGGCACCA	tRNA	0.5	106	1	35.7	0.8	27.7	20.7	1.1	1.51	0.68
chr1.trna699-GlyGCC	GCATTGGTGGTTCAGTGGTAGAATTCTCGCCTGCCACGCGGGAGGCCCGGGTTCGTTTCCCGGCCAACGCACCA	tRNA	21	202.2	40.4	134.1	105.1	31	180.9	265	-0.55	0.27
chr11.trna1819-GlyGCC	CATTGGTGGTTCAGTGGTAGAATTCTCGCCTGCCACGCGGGAGGCCCGGGT	tRNA	29.5	26.1	35.6	31.4	34.8	26.8	15.1	17.2	0.39	0.7
chr3.trna292-LysCTT	ATCAGTCGGTAGAGCATGAGACTCTTAATCTCAGGGTCGTGGGTTCGTGCCCCACGTTGGGCGCCA	tRNA	0.5	1.6	31.7	35.7	0.8	0.8	20.7	35.4	0.27	0.92
chr13.trna77-GlyGCC	CAGTGTTAGAATTCTCGCCTGCCACGCGGGAGGCCCGGGTTCGTTTCCCGGCCAATGCACCA	tRNA	21	1.6	1	45.4	170.5	138.3	77.9	45.1	-2.65	0.02
chr17.trna996-ProTGG	GTATGATTCTCGCTTGGGTTGCGAGAGGTCCCGGGT	tRNA	7.5	8.2	4.8	2.2	11.6	7.5	3.8	3.2	-0.21	0.91
chr2.trna1432-HisGTG	AGTGGTTAGTACTCTGCGTTGTGCCCGCAGCAACCTCGGTTCGGATCCGAGTCACGGCACCA	tRNA	80.5	53.8	62.5	1.1	27.3	161.8	0.6	138.4	-0.73	0.76
chr7.trna86-SeC(e)TCA	CTCAGTGGTCTGGGGTGCAGGCTTCAAACCTGTAGCTGTTTAGCGACAGAGAGGTTCAGTTCCACCTTTCGGGCGCCA	tRNA	12.5	27.7	47.1	27	27.3	0.8	10.7	31.1	0.71	0.55
chr11.trna2023-LysCTT	CCGGCTAGCTCAGTCGGTAGAGCATGAGACT	tRNA	27.5	24.5	27.9	28.1	24	16.8	33.3	21.5	0.18	0.89
chr2.trna1431-HisGTG	TGGTTAGTACTCTGCGTTGTGGCCGCAGCAACCTCGGTTCGCATCCGAGTCACGGCACCA	tRNA	440.5	523.5	501.2	736.4	464.3	369.6	452.9	516.1	0.29	0.69
chr8.trna886-GlyGCC	CTGGTAGAATTCTCGCCTGCCACGCGGGAGGCCCGGGTTCGTTTCCCGGCCAATGCACCA	tRNA	21	1.6	119.3	1.1	306.2	69.6	129.4	133.1	-2.16	0.03
chr13.trna112-SerTGA	AATCCATTGGGGTTTCCCCGCGCAGGTTCGGATCCTGCCGACTACGCCA	tRNA	98	99.5	58.7	130.8	112.6	88.8	217.4	129.8	-0.5	0.48
chr13.trna110-GlyGCC	TTCAGTGGTAGAATTCTCGCCTGCCACGCGGGAGGACCGGGTTCGTTTCCCGGCCAATGCACCA	tRNA	21	68.5	40.4	1.1	0.8	69.6	77.9	45.1	-0.56	0.45
chr3.trna751-HisGTG	CCGTGATCTTATAGTGGTTAGTACTCTGC	tRNA	11.5	9.8	12.5	7.6	14.1	5.9	10.7	11.8	-0.04	1
chr3.trna748-LysCTT	GCCCGGCTAGCTCAGTCGGTAGAGCA	tRNA	4	16.3	6.7	20.5	19	5.9	5	19.3	-0.05	0.83
chr13.trna87-GlnCTG	GGTTCCATGGTGTAATGGTTAGCACTCTG	tRNA	14.5	16.3	12.5	6.5	15.7	0.8	12.6	13.9	0.21	0.8
chr1.trna702-GlyGCC	TGGTTCAGTGGTAGAATTCTCGCCTGCCACGCGGGAGGCCC	tRNA	33	40.8	40.4	35.7	10.8	4.2	4.4	5.4	2.6	0.02
chr11.trna1819-GlyGCC	GCATTGGTGGTTCAGTGGTAGAATTCTCGCCTGCCACGCGGGAGGCCCGGGC	tRNA	17.5	17.9	25	21.6	46.3	20.1	18.8	12.9	-0.26	0.81
chr1.trna698-LeuCAG	GTCAGGATGGCCGAGCGGTCTAAGGC	tRNA	188.5	249.5	254	86.5	149.8	279.9	122.5	88	0.28	0.72
chr14.trna705-ProAGG	TCTAGGGGTATGATTCTCGCT	tRNA	11.5	6.5	7.7	5.4	7.4	4.2	10.7	6.4	0.11	0.81
chr7.trna86-SeC(e)TCA	CATAGTGGTTCATTTCCACCTTTCGGGCGCCA	tRNA	2.5	8.2	4.8	9.7	4.1	4.2	3.1	1.1	1.01	0.39
chr1.trna699-GlyGCC	GCATTGGTGTTTCAGTGGTAGAATTCTCGCCTGCCACGCGGGA	tRNA	2	3.3	3.8	5.4	11.6	1.7	4.4	2.1	-0.45	0.52
chr8.trna887-GlyGCC	TGGTAGAATTCTCGCCTGCC	tRNA	53	78.3	61.6	51.9	38.1	36.9	40.8	59	0.49	0.65
chr14.trna347-GluTTC	TCCCACATGGTCTAGCGGTTAGGATTCCTGGTTTTCACCC	tRNA	2.5	11.4	9.6	16.2	33.1	15.9	10.7	26.8	-1.12	0.2
chr3.trna751-HisGTG	TTACTCTGCGTTGTGGCCGCAGCAACCTCGGTTCGTATCCGAGTCACGGCACCA	tRNA	0.5	1.6	35.6	1.1	30.6	31	23.2	1.1	-1.15	0.25
chr6.trna107-ArgCCT	GCCTAATGGATAAGGCATTGGCTTCCTAAGCCAGGGATTGTGGGTTCGAGTCCCATCTGGGGTGCCA	tRNA	0.5	1.6	5.8	1.1	5	5	0.6	11.8	-1.32	0.27
chr3.trna303-GluCTC	TCCCTGGTAGTCTAGTGGTTAGGATTCGGCGCTCTCACCGCCGCGGCCCGGGTTCGATTCCCGTTCAGGGAACCA	tRNA	324.5	353.9	174.1	896.4	209.4	513.8	68.5	426	0.52	0.46
chr9.trna342-GlnCTG	AGCACTCTGGACTCTGAATCCAGCGATCCGAGTT	tRNA	18.5	11.4	15.4	5.4	5	9.2	10.7	11.8	0.47	0.47
chr8.trna887-GlyGCC	TGGTAGAATTCTCGCCTGCCACGCGGGAGGCCCGGGATCGTTTCCCGGCCAATGCACCA	tRNA	82.5	135.3	198.2	45.4	102.6	35.2	77.9	221	0.08	0.88
chr1.trna702-GlyGCC	AGTTGTAGAATTCTCGCCTGCCACGCGGGAGGCCCGGGTTCGTTTCCCGGCCCATGCACCA	tRNA	18.5	22.8	1	14.1	0.8	10.9	8.2	13.9	0.74	0.36
chr3.trna748-LysCTT	GCCCGGCTAACTCAGTCGGTAGAGCATGAGACTCTTAATCTCAGGGTCGTGGGTTCGGGCCCCACGTTGGGCGCCA	tRNA	48.5	158.2	93.3	70.3	0.8	27.7	20.7	35.4	2.13	0.05
chr1.trna1006-AsnGTT	CGCTTTCGGCTGTTAACCGAAAGGTTGGTGGTTCGCGCCCACCCAGGGACGCCA	tRNA	0.5	1.6	1	1.1	31.4	31.8	23.9	40.8	-4.94	0
chr13.trna103-LysCTT	CCGGCTAGCTCAGTCGGTAGAGC	tRNA	19	9.8	17.3	9.7	13.2	18.4	16.3	17.2	-0.22	0.97
chr13.trna105-GluTTC	TCCCACATGGTCTAGCGGTTAGGATTCCTGGTTTTCACCCAGGCGGCCCGGGTTCGACTCACGGTGTGGGAACCA	tRNA	0.5	1.6	1	1.1	16.6	16.8	12.6	41.8	-4.39	0
chr1.trna998-GlyTCC	TGGTATAGTGGTGAGCATAGCTGCCTTCCAAGCAGTTGACCCGGGTTCGTTTCCCGGCCAACGCACCA	tRNA	438	516.9	405	682.3	319.4	411.5	154.5	789.8	0.29	0.52
chr11.trna1819-GlyGCC	GCATTGGTGGTTCAGTGGTAGAATTCTCGCCTGCCT	tRNA	98	96.2	79.8	23.8	109.2	35.2	205.4	67.6	-0.49	0.54
chr1.trna996-GluCTC	TCCCTGGTGGTCTAGTGGTTAGGATTCGGCGCTCTCACCGCCGCGACCCGGGTTCGTTTCCCGGTCAGGGAACCA	tRNA	18.5	1.6	1	117.9	23.2	91.4	0.6	39.7	-0.16	0.96
chr3.trna747-HisGTG	TAGTACTCTGCGTTGTGCCCGCAGCAACCTCGGTTCGTATCCGAGTCACGGCACCA	tRNA	0.5	119	1	1.1	0.8	61.2	68.5	39.7	-0.49	0.37
chr1.trna1184-LysTTT	CGGATAGCTCAGTCGGTAGAGCATC	tRNA	70	34.2	78.9	71.4	58.8	23.5	37.1	22.5	0.84	0.38
chr3.trna745-GluCTC	TCCCTGGTGGTCTAGTGGTTAGGATTCGGCGCTCTCACCGCCGCGGCCCGGGTTCGTTTCCCGGTCAGGGAA	tRNA	3	4.9	5.8	21.6	0.8	5.9	1.3	4.3	1.53	0.25
chr1.trna708-GlyTCC	GCGTTGGTGGTATAGTGGTGAGCATAGCTGCCTTCCAAGCAGTTGACCC	tRNA	2.5	1.6	1	1.1	12.4	0.8	8.2	8.6	-2.28	0.02
chr3.trna878-GlyGCC	GCATTGGTGGTTCAGTGGTAGAATTCTCGCCTGCCACGCGTGAGGCCCGGGT	tRNA	1	3.3	3.8	1.1	9.9	0.8	6.9	3.2	-1.19	0.12
chr11.trna1819-GlyGCC	NCATTGGTGGTTCAGTGGTAGAATTCTCGCCTGCCACGCGGGAGGCCCGGGT	tRNA	16	16.3	23.1	8.7	32.3	27.7	23.2	8.6	-0.52	0.62
chr13.trna64-GlnCTG	TGGACTCTGAATCCAGCGATCCGAGT	tRNA	19	55.4	39.4	24.9	31.4	20.1	30.2	33.3	0.27	0.95
chr13.trna108-MetCAT	CAGAGTGGCGCAGCGGAAGCGTGCTGGGCCC	tRNA	35.5	44	43.3	31.4	14.1	3.4	40.8	16.1	1.05	0.43
chr11.trna2023-LysCTT	TCAGTCGGCAGAGCATGAGACTCTTAATCTCAGGGTCGTGGGTTCGTGCCCCACGTTGGGCGCCA	tRNA	48.5	1.6	31.7	35.7	80.3	54.5	121.2	69.7	-1.47	0.23
chr3.trna293-HisGTG	TGGCCGCAGCAACCTCGGTTCGGATCCGAGTCACGGCACCA	tRNA	45.5	1.6	260.7	439	75.3	76.3	622.6	242.5	-0.44	0.54
chr1.trna704-GlyGCC	TCGTTCAGTGGTAGAATTCTCGCCTGCCACGCGGGAGGCCCGGGTTCGTTTCCCGGCCCATGCACCA	tRNA	0.5	1.6	24.1	14.1	10.8	10.9	0.6	13.9	0.15	0.92
chr19.trna107-LysTTT	AGGGGCCCGGATAGCTCAGTCGGTAGAGCATCAGACTTTTA	tRNA	9	9.8	8.7	5.4	7.4	6.7	4.4	9.7	0.22	0.72
chr13.trna64-GlnCTG	GCACTCTGGACTCTGAATCCAGCGATCCGAGTTCA	tRNA	3	4.9	38.5	2.2	0.8	0.8	3.1	2.1	2.8	0.25
chr17.trna84-LysCTT	GCAGTCGGTAGAGCATGAGACTCTTAATCTCAGGGTCGTGGGTTCGTGCCCCACGTTGGGCGCCA	tRNA	0.5	53.8	31.7	1.1	53.8	0.8	101.1	35.4	-1.13	0.12
chr3.trna291-HisGTG	TATAGTGGTTAGTACTCTGCGTTGTGGCCGCAGCAACCTCGGTTCGTATCCGAGTCACAGCACCA	tRNA	16.5	106	31.7	35.7	0.8	21	0.6	1.1	3.02	0.04
chr2.trna1432-HisGTG	CTGCGTTGTGGCCGCAGCAACCTCGGTTCGGATCCGAGTCACGGCACCA	tRNA	23	75	87.5	1.1	112.6	76.3	28.9	97.6	-0.76	0.39
chr8.trna560-GlyGCC	TGGTAGAATTCACGCCTGCCACGCGGGAGGCCCGGGTTCGTTTCCCGGCCAATGCACCA	tRNA	21	1.6	1	1.1	34.8	35.2	26.4	177.1	-3.47	0.14
chr8.trna560-GlyGCC	GCATTGGTTGTTCAGTGGTAGAATTCTCGCCTGCCACGCGGGAGGCCCGGGG	tRNA	8	11.4	14.4	8.7	18.2	13.4	11.9	7.5	-0.27	0.7
chr3.trna878-GlyGCC	TTCAGTGGTAGAATTCTCGCCTTCCACGCGGGAGGCCCGGGTTCGTTTCCCGGCCAATGCACCA	tRNA	21	135.3	79.8	45.4	136.6	103.9	129.4	177.1	-0.96	0.14
chr3.trna755-GlyCCC	AGAATTCTCGCCTCCCACGCGGGTGACCCGGGTTCGTTTCCCGGCCAATGCACCA	tRNA	0.5	50.6	44.3	1.1	0.8	88.8	19.5	33.3	-0.56	0.46
chr13.trna103-LysCTT	TTAGAGCATGAGACTCTTAATCTCAGGGTCGTGGGTTCGGGCCCCACGTTGGGCGCCA	tRNA	17	1.6	1	37.8	0.8	29.3	22	1.1	0.11	0.95
chr3.trna303-GluCTC	TCCCTGGTGGTATAGTGGTTAGGATTCGGCGCTCTCACCGCCGCGGCCCGGGTTCGTTTCCCGGTCAGGGAACCA	tRNA	36.5	1.6	1	78.9	0.8	61.2	0.6	39.7	0.21	0.7
chr17.trna83-ProCGG	GGCTCGTTGGTCTAGGGGTATGATTCTCGCTTCGGTTGCGAGAGGTCCCGGGT	tRNA	2.5	3.3	1	3.2	9.1	1.7	2.5	11.8	-1.33	0.21
chr2.trna586-HisGTG	TGGTTAGTACTCTGCGTTGTGACCGCAGCAACCTCGGTTCGGATCCGAGTCACGGCACCA	tRNA	32.5	53.8	31.7	1.1	0.8	0.8	60.9	1.1	0.9	0.69
chr3.trna751-HisGTG	TAGTGGTTAGTACTCTGCGTTGTGGCCGCAGCAACCTCGGTTCATATCCGAGTCACGGCACCA	tRNA	16.5	53.8	1	1.1	0.8	0.8	20.7	35.4	0.32	0.93
chr9.trna1035-LysCTT	CTCAGTCGTTAGAGCATGGGACTCTTAATCCCAGGGTCGTGGGTTCGTGCCCCACGTTGGGCGCCA	tRNA	64.5	92.9	108.7	70.3	40.6	108.1	40.8	138.4	0.04	0.92
chr11.trna2023-LysCTT	CTCAGTCGGTAGAGCATGAGACTCTTAATCTCAGAGTCGTGGGTTCGGGCCCCACGTTGGGCGCCA	tRNA	32.5	1.6	1	1.1	80.3	54.5	0.6	35.4	-2.24	0.23
chr19.trna106-PheGAA	AGACTGAAAATCTAAAGGTCCCTGGTTCGTTCCCGGGTTTCGGCACCA	tRNA	10.5	1.6	20.2	22.7	0.8	0.8	0.6	22.5	1.15	0.19
chr13.trna982-GlnCTG	GGTTCCATGGTGTAATGGTTAGCACTCTGGACTCTGAATCCAGCGATCCGAGTTTA	tRNA	12.5	8.2	14.4	29.2	57.1	10.9	22	22.5	-0.81	0.47
chr3.trna747-HisGTG	CATATAGTGGTTAGTACTCTGCGTTGTGGCCGCAGCAACCTCGGTTCGAATCCGAGTCACGGCACCA	tRNA	0.5	1.6	77.9	1.1	67	67.9	101.1	1.1	-1.55	0.12
chr1.trna705-LeuCAG	AGGTCGCAGTCTCCCTTGGAGGCGTGGGTTCGAATCCCACTCCTGACACCA	tRNA	15.5	1.6	1	66	25.7	0.8	57.2	1.1	-0.01	0.87
chr8.trna560-GlyGCC	GCATTGGTCGTTCAGTGGTAGAATTCTCGCCTGCCACGCGGGAGGCCCGGGTT	tRNA	50.5	44	53.9	51.9	5	1.7	1.9	1.1	4.38	0
chr2.trna1747-GlyGCC	TCAGTGGTAGAATTCTCGCCTGCCACGCGGGAGGCCCGGGTTCGTTTCCCGTCCAATGCACCA	tRNA	21	68.5	26.9	89.8	34.8	207	77.9	1.1	-0.64	0.42
chr13.trna1001-GluCTC	CCCTGGTGGTCTAGTGGTTAGGATTCGGCGCTCTCACCGCCGCGGCCCGGGTTCGTTTCCCGTTCAGGGAACCA	tRNA	0.5	60.3	35.6	78.9	0.8	0.8	23.2	78.3	0.76	0.63
chr2.trna1747-GlyGCC	GCATTGGTGGTTCAGTGGTAGAATTCTCGCCTGCCACGCGGGAGGCCCGGGTTCGTTTCCCGGACAATGCACCA	tRNA	21	1.6	1	45.4	0.8	69.6	26.4	1.1	-0.5	0.78
chr3.trna755-GlyCCC	GCATTGGTCGTTCAATGGTAGAATTCTCGCCTCCCACGCGGGTGACCCGGGTTT	tRNA	6	3.3	3.8	5.4	9.1	10.1	6.9	6.4	-0.81	0.39
chr3.trna745-GluCTC	TTCCTGGTGGTCTAGTGGTTAGGATTCGGCGCTCTCACCGCCGCGGCCCGGGTTCGTTTCCCGGTCAGGGAACCA	tRNA	0.5	1.6	35.6	40	0.8	91.4	23.2	78.3	-1.32	0.23
chr9.trna1035-LysCTT	TATCTCAGTCGGTAGAGCATGGGACTCTTAATCCCAGGGTCGTGGGTTCGTGCCCCACGTTGGGCGCCA	tRNA	8.5	14.7	16.4	9.7	0.8	0.8	10.7	26.8	0.33	0.71
chr1.trna997-AspGTC	CCTGTCACGCGGGAGACCGGGGTTCGTTTCCCCGACGGGGAGCCA	tRNA	195.5	319.6	313.6	211.9	54.6	491.1	123.1	70.8	0.49	0.6
chr3.trna878-GlyGCC	TAGAATTCTCGCCTGCCACG	tRNA	274.5	468	349.2	368.7	435.3	217.1	382.6	545.1	-0.11	0.77
chr11.trna1912-GluCTC	TCCCTGGTGGTCTAGTGGTTAGGATTCGGCGCTCTCACCGCCGCGGCCCGGGTTCGATTCCCGGTCAGGGAAC	tRNA	3.5	1.6	1	22.7	3.3	8.4	0.6	3.2	0.89	0.6
chr3.trna303-GluCTC	TAGTGGTTAGGATTCGGCGCTCTCACCGCCGCGGCCCG	tRNA	14.5	3.3	16.4	11.9	9.9	7.5	5	5.4	0.72	0.28
chr3.trna747-HisGTG	TATAGTGGTTAGTACGCTGCGTTGTGGCCGCAGCAACCTCGGTTCGTATCCGAGTCACGGCACCA	tRNA	32.5	1.6	31.7	1.1	27.3	0.8	20.7	1.1	0.42	0.59
chr2.trna1947-AsnGTT	CTTTCGGCTGTTAACCGAAAGGTTGGTGGTTCGGGCCCACCCAGGGACGCCA	tRNA	518.5	424	285.7	161.1	62.1	466	233.1	318.7	0.36	0.41
chr3.trna287-GlyCCC	TCGTTCAATGGTAGAATTCTCGCCTCCCACGCGGGTGACCCGGGTTCGGTTCCCGGCCAATGCACCA	tRNA	24.5	21.2	1	1.1	0.8	10.9	8.2	39.7	-0.32	0.93
chr2.trna1747-GlyGCC	TGGTAGAATTCTCGCCTGCCACGCGGTAGGCCCGGGTTCGTTTCCCGGCCAATGCACCA	tRNA	164.5	135.3	789.8	488.8	577.7	275.7	438.5	661	-0.31	0.56
chr13.trna105-GluTTC	GTCTAGCGGTTAGGATTCCTGGTTTTCACCCAGGCGGCCCGGGTTCGACTCCCGGTGTGGGAACCA	tRNA	18	6.5	7.7	16.2	3.3	7.5	2.5	5.4	1.37	0.05
chr2.trna1432-HisGTG	TATAGTGGTTAATACTCTGCGTTGTGGCCGCAGCAACCTCGGTTCGTATCCGAGTCACGGCACCA	tRNA	16.5	106	31.7	35.7	0.8	0.8	60.9	35.4	0.95	0.69
chr11.trna2023-LysCTT	TCAGTCGGTAGAGCATGAGACTCTTAATCTCAGGCTCGTGGGTTCGTGCCCCACGTTGGGCGCCA	tRNA	32.5	1.6	31.7	1.1	53.8	54.5	20.7	1.1	-0.96	0.59
chr9.trna1035-LysCTT	GGTAGAGCATGGGACTCTTAATCCCAGGGTCGTGGGTTCGAGCCCCACGTTGGGCGCCA	tRNA	25.5	1.6	20.2	44.3	9.1	9.2	25.8	65.5	-0.26	1
chr3.trna748-LysCTT	AAGTCGGTAGAGCATGAGACTCTTAATCTCAGGGTCGTGGGTTCGGGCCCCACGTTGGGCGCCA	tRNA	0.5	53.8	93.3	35.7	53.8	0.8	81	35.4	0.1	0.75
chr11.trna1493-GlnTTG	GCACTCTGGACTTTGAATCCAGCGATCCGAGT	tRNA	10.5	1.6	8.7	16.2	9.9	12.6	3.8	29	-0.58	0.79
chr3.trna746-GlyTCC	GTATAGTGGTGAGCATAGCTGCCTTCCAAGCAGTTGACCCGGGTTCGTTTCCCGGCCAACGCACCA	tRNA	123	115.8	169.3	114.6	116.7	294.2	198.5	151.3	-0.54	0.46
chr3.trna756-GlnCTG	GGTTCCATGGTGTAATGGTTAGCACTCTGGACTCTGAATCCAGCGATCCGAGTAA	tRNA	2.5	4.9	8.7	7.6	3.3	2.5	6.3	5.4	0.43	0.8
chr8.trna887-GlyGCC	GCATTGGTCGTTCAGTGGTAGAATTCTCGCCTGCCACGCGGGAGGCCCGGGG	tRNA	17.5	16.3	21.2	16.2	5	5	2.5	1.1	2.39	0.01
chr3.trna878-GlyGCC	GCATTGGTGGTTCAGTGGTAGAATTCTCGCCTGCCA	tRNA	123.5	153.3	160.7	127.6	141.5	91.4	270.8	215.7	-0.35	0.57
chr1.trna1004-GlyTCC	GTATAGTGGTGAGCATAGCTGCCTTCCAAGCAGTTGACCCGGGTTCGTTTCCCGGCCAACGCACCA	tRNA	123	115.8	169.3	114.6	116.7	294.2	198.5	151.3	-0.54	0.46
chr8.trna887-GlyGCC	GCATTGGTGGTTCAGTGGTAGAATTCTCGCCTGCCACGCGGGAGGCCCGGGTTCGTTTCACGGCCAATGCACCA	tRNA	21	1.6	1	89.8	68.7	0.8	26.4	45.1	-0.31	0.84
chr13.trna973-ArgACG	TGCGGATCAGAAGATTCTAGGTTCGGCTCCTGGCTGGCTCGCCA	tRNA	32.5	27.7	8.7	9.7	0.8	0.8	5.7	9.7	2.21	0.01
chr1.trna699-GlyGCC	GCATTGGTAGTTCAGTGGTAGAATTCTCGCCTGCCACGCGGGAG	tRNA	2	1.6	14.4	5.4	0.8	1.7	2.5	1.1	1.95	0.2
chr3.trna292-LysCTT	GTCTGTAGAGCATGAGACTCTTAATCTCAGGGTCGTGGGTTCGTGCCCCACGTTGGGCGCCA	tRNA	36.5	1.6	35.6	1.1	60.4	151.7	0.6	39.7	-1.75	0.35
chr1.trna702-GlyGCC	GTGGTTCAGTGGTAGAATTCTCGCCTGCCACGCGGGAGGCCCGGGTTCGTTTCCCGGCCCATGCACCA	tRNA	90.5	1.6	97.2	44.3	17.4	17.6	0.6	1.1	2.67	0.01
chr13.trna970-SerGCT	CACGCGTGGGTTCGGATCCCATCCTCGTCGCCA	tRNA	140.5	99.5	39.4	66	166.3	151.7	25.8	86.9	-0.32	0.94
chr17.trna84-LysCTT	TCAGTCGGTAGAGCACGAGACTCTTAATCTCAGGGTCGTGGGTTCGGGCCCCACGTTGGGCGCCA	tRNA	16.5	53.8	31.7	1.1	0.8	0.8	40.8	1.1	1.24	0.6
chr14.trna209-ArgACG	GTCTGCGGGCCAGTGGCGCAATGGATAACGCGTCTGACTACGGATCAGAAGATTCCAGGTTCGGCTCCTGGCTGGCTCGTTGGGACTGGTACTCCTTTAT	tRNA	17.5	19.6	12.5	8.7	10.8	11.7	10.1	9.7	0.46	0.59
chr13.trna77-GlyGCC	TTCAATGGTAGAATTCTCGCCTGCCACGCGGGAGGCCCGGGTTCGTTTCCCGGCCAATGCACCA	tRNA	21	1.6	1	1.1	34.8	35.2	26.4	45.1	-2.52	0.11
chr11.trna207-ProTGG	GGCTCGTTGGTCTAGGGGTATGATTCTCGCTT	tRNA	16.5	4.9	10.6	19.5	19.9	5	8.2	1.1	0.59	0.44
chr6.trna107-ArgCCT	TCCAGGGATTGTGGGTTCGTGTCCCATCTGGGGTGCCA	tRNA	14.5	8.2	4.8	14.1	0.8	10.9	10.7	13.9	0.19	0.69
chr1.trna699-GlyGCC	GCATTGGTGGTTCAGTGGTAGAATTCTCAC	tRNA	3	1.6	1.9	1.1	12.4	5	6.3	2.1	-1.76	0.06
chr13.trna115-SerGCT	GTGGGTTCGGATCCCATCCTCGTCGCCA	tRNA	219	789.3	532	697.5	514.8	1022.5	304.1	1259.8	-0.47	0.31
chr2.trna1431-HisGTG	TGCCGTGATCGTATAGTGGTTAGTACTCTGCGTTG	tRNA	4.5	1.6	1.9	27	29	13.4	10.1	6.4	-0.75	0.44
chr3.trna751-HisGTG	AGCCGTGATCGTATAGTGGTTAGTACTCTGCG	tRNA	2	9.8	2.9	8.7	43.9	13.4	16.3	15	-1.93	0.03
chr1.trna707-AspGTC	GGGAGACCGGGGTTCGATTCCCCGACGGGGAGCCA	tRNA	13	11.4	16.4	14.1	19.9	18.4	24.5	21.5	-0.62	0.56
chr3.trna751-HisGTG	GATCGTATAGTGGTTAGTACTCTGCGTTGTGGCCGCAGCAACCTCGGTTCGTATCCGAGTCACGGCACCA	tRNA	180.5	262.5	270.3	44.3	166.3	34.4	50.9	86.9	1.16	0.13
chr3.trna755-GlyCCC	TAGTTCAATGGTAGAATTCTCGCCTCCCACGCGGGTGACCCGGGTTCGTTTCCCGGCCAATGCACCA	tRNA	10.5	17.9	39.4	11.9	17.4	26	0.6	44	-0.14	0.99
chr13.trna981-AspGTC	TCCTTGGTATAGTGGTGAGTATCCCCGCC	tRNA	10	27.7	17.3	19.5	19.9	5.9	25.8	11.8	0.24	0.97
chr8.trna560-GlyGCC	GCATTGGTGGTTCAGTGGTAGAATTCTCGCCTGCCACGCGGGAGGCCCGGGTA	tRNA	41.5	29.4	45.2	17.3	30.6	30.2	6.9	19.3	0.62	0.47
chr1.trna1002-GluCTC	AGTGGTTAGGATTCGGCGCTCTCACCGCCGCGGCCCGGGT	tRNA	10	8.2	9.6	11.9	4.1	4.2	3.1	1.1	1.66	0.04
chr13.trna103-LysCTT	CAGTCGGTAGAGCATGAGACTCTTAATCTCAGGGTCGTGGGTTCGGGCCCCACGCTGGGCGCCA	tRNA	0.5	53.8	31.7	35.7	0.8	0.8	20.7	35.4	1.07	0.53
chr14.trna359-GluTTC	TCCCATATGGTCTAGCGGTTAGGATTCCTGGTTTTCA	tRNA	7	13	10.6	13	6.6	5	12.6	8.6	0.41	0.82
chr13.trna1001-GluCTC	GTGGTTAGGATTCGGCGCTCTCACCGCCGCGGCCCGGGT	tRNA	4.5	9.8	4.8	7.6	2.5	1.7	1.9	1.1	1.91	0.03
chr3.trna751-HisGTG	TATAGTGGTTAGTACTCTGCGTTGTGACCGCAGCAACCTCGGTTCGAATCCGAGTCACGGCACCA	tRNA	120.5	523.5	154.9	130.8	298.8	168.5	327.3	344.5	-0.29	0.36
chr1.trna699-GlyGCC	TCAGTTGTAGAATTCTCGCCTGCCACGCGGGAGGCCCGGGTTCGTTTCCCGGCCAATGCACCA	tRNA	369.5	536.5	434.8	222.8	577.7	791.2	464.3	1057	-0.89	0.15
chr5.trna1314-AspGTC	TCCTCGTTTGTATAGTGGTGAGTATCCCCGCCTGTCACGCGGGAGACCGGGGTTCGTTTCCCCGACGGGGAGCCA	tRNA	26.5	171.2	51	394.7	43.9	131.6	0.6	56.9	1.47	0.32
chr11.trna1912-GluCTC	TCCCTGGTTGTCTAGTGGTTAGGATTCGGCGCTC	tRNA	20.5	4.9	14.4	32.4	64.6	37.7	51.5	19.3	-1.26	0.29
chr3.trna755-GlyCCC	GCATTGGTCGTTCAATGGTAGAATTCTCGCCTCCCACGCGGGTGACCCGGGTTCGTTTCCCGGCCAATGCACCA	tRNA	144.5	177.7	116.4	351.4	139.9	554	143.9	529	-0.79	0.31
chr13.trna110-GlyGCC	GCATTGGTGGTTCAGTGGTAGAATTCTCGCCTGCCACT	tRNA	18.5	19.6	21.2	4.3	5.8	3.4	20.1	1.1	1.07	0.32
chr1.trna710-ValCAC	GTTTCCGTAGTGTAGTGGTTATCACCTTCGCCT	tRNA	146.5	185.9	84.7	467.1	457.7	199.5	191	67.6	-0.05	0.81
chr1.trna996-GluCTC	TAGGATTCAGCGCTCTCACCGCCGCGGCCCGGGTTCGTTTCCCGGTCAGGGAACCA	tRNA	18.5	1.6	1	40	0.8	0.8	45.9	39.7	-0.51	0.75
chr1.trna999-GluCTC	TCCCTGGTGGTCTAGTGATTAGGATTCGGCGCTCTCACCGCCGCGGCCCGGGTTCGATTCCCGTTCAGGGAACCA	tRNA	0.5	1.6	1	78.9	30.6	61.2	23.2	1.1	-0.5	0.6
chr1.trna710-ValCAC	GTTTCGGTAGTGTAGTGGTTATCACGTTCGCCT	tRNA	0.5	1.6	4.8	9.7	25.7	4.2	8.2	1.1	-1.23	0.29
chr2.trna1747-GlyGCC	TTCAGTGGTAGAATTCTCGCCTGCCACGCGGGAGGCCCGGGTTCGGTTCCCGGCCCATGCACCA	tRNA	175.5	42.4	193.4	109.2	207.7	210.4	173.4	81.6	-0.37	0.77
chr13.trna87-GlnCTG	TGGTTAGCACTCTGGACTCTGAATCC	tRNA	22.5	62	22.1	20.5	47.2	21.8	35.8	13.9	0.1	0.89
chr3.trna756-GlnCTG	GGTTCCATTGTGTAATGGTTAGCACTCTGGACTCTGAATCCAGCGATCCGA	tRNA	11.5	45.7	30.8	38.9	38.9	10.1	30.2	91.2	-0.42	0.63
chr6.trna317-GlyCCC	CCCGGGTTCGATTCCCGGGCGGCGCACCA	tRNA	30.5	99.5	116.4	33.5	116.7	161.8	157.7	194.2	-1.17	0.1
chr2.trna586-HisGTG	GGTTAGTACTCTGCGTTGTGGCCGCAGCAACCTCGGTTCGCATCCGAGTCACGGCACCA	tRNA	45.5	75	87.5	195.7	75.3	114	57.2	49.4	0.45	0.74
chr8.trna560-GlyGCC	TCAGTGGTAGAATTCTCGCCTGCCACGCTGGAGGCCCGGGTTCGTTTCCCGGCCAATGCACCA	tRNA	0.5	1.6	40.4	1.1	34.8	103.9	26.4	1.1	-1.93	0.19
chr13.trna110-GlyGCC	GTGTTTCAGTGGTAGAATTCTCGCCTGCCACGCGGGAGGCCCGGGTTCGTTTCCCGGCCAATGCACCA	tRNA	0.5	1.6	1	45.4	34.8	103.9	77.9	1.1	-2.17	0.05
chr1.trna702-GlyGCC	AGTGGTAGAATTCTCGCCTTCCACGCGGGAGGCCCGGGTTCGTTTCCCGGCCCATGCACCA	tRNA	6.5	1.6	1	1.1	30.6	22.6	0.6	13.9	-2.74	0.06
chr13.trna87-GlnCTG	GGTTCCATTGTGTAATGGTTAGCACTCTGGACTCTGAATCCAGCGACCCGAGT	tRNA	21	21.2	29.8	11.9	31.4	32.7	32.7	29	-0.58	0.62
chr1.trna699-GlyGCC	TCAGTTGTAGAATTCTCGCCTGCCACGCGGGAGGCCCGGGTTCGGTTCCCGGCCAATGCACCA	tRNA	5.5	17.9	20.2	11.9	17.4	51.1	19.5	33.3	-1.13	0.25
chr2.trna1747-GlyGCC	GCATTGGTAGTTCAGTGGTAGAATTCTCGCCTGCCA	tRNA	6	6.5	5.8	6.5	1.7	1.7	2.5	3.2	1.45	0.06
chr11.trna1022-ArgCCT	GCCCCAGTGGCCTAATGGATAAGGCACTGGCTTCCTAAGCCAGGGATTGTGGGTTCGCGTCCCACCTGGGGTGCCA	tRNA	0.5	19.6	22.1	1.1	37.2	0.8	0.6	12.9	-0.25	0.73
chr9.trna1035-LysCTT	TCAGTCTGTAGAGCATGGGACTCTTAATCCCAGGGTCGTGGGTTCGTGCCCCACGTTGGGCGCCA	tRNA	8.5	14.7	31.7	9.7	14.1	21	25.8	18.2	-0.29	0.69
chr3.trna751-HisGTG	TATAGTGGTTAGTACTCTGCGTTGTGGCCGCAGCAACCTCGGTTCGTATCCGAGGCACGGCACCA	tRNA	48.5	158.2	62.5	104.9	27.3	54.5	20.7	138.4	0.63	0.52
chr13.trna982-GlnCTG	GGTTCCATTGTGTAATGGTTAGCACTCTGGACTCTGAATCCAGCGATCCG	tRNA	25.5	45.7	32.7	70.3	147.3	23.5	33.9	117	-0.89	0.35
chr2.trna1509-SerGCT	TGGGTTCGGATCCCATCCTCGTCGCCA	tRNA	112.5	275.6	243.4	394.7	186.2	367.1	88.6	842.4	-0.53	0.56
chr8.trna887-GlyGCC	TGGTAGAATTCTCGCCTGCCACGCGGGGGGCCCGGGTTCGTTTCCCGGCCAATGCACCA	tRNA	21	1.6	1	1.1	34.8	0.8	26.4	45.1	-2.12	0.19
chr13.trna110-GlyGCC	GGTAGAATTCTCGCCTGCCACGCGGGAGGCCCGGGCTCGTTTCCCGGCCAATGCACCA	tRNA	21	1.6	1	1.1	0.8	69.6	26.4	39.7	-2.47	0.17
chr2.trna586-HisGTG	AATAGTGGTTAGTACTCTGCGTTGTGGCCGCAGCAACCTCGGTTCGGATCCGAGTCACGGCACCA	tRNA	32.5	53.8	1	35.7	0.8	0.8	40.8	69.7	0.13	0.91
chr6.trna46-ProAGG	TCTTGGTCTAGGGGTATGATTCTCGCT	tRNA	87.5	84.8	34.6	44.3	114.2	31.8	71	45.1	-0.06	1
chr17.trna84-LysCTT	ATCTCAGTCGGTAGAGCATGAGACTCTTAATCTCAGGGTCGTGGGTTCGGGCCCCACGTTGGGCGCCA	tRNA	80.5	53.8	62.5	70.3	0.8	161.8	40.8	104.1	-0.2	0.99
chr1.trna1004-GlyTCC	GCGTTGGTGGTATAGTGGTGAGCATAGCTGCCTTCCAAGCAGTTGACCCGGGTTTT	tRNA	21.5	19.6	15.4	21.6	33.1	21.8	60.3	7.5	-0.65	0.49
chr2.trna1432-HisGTG	AGTACTCTGCGTTGTGGCCGCAGCAACCTCGGTTCGGATCCGAGTCACGGCACCA	tRNA	967.9	1102.4	953.4	1023	857.4	1283.2	339.9	1546.3	0.01	0.83
chr17.trna84-LysCTT	TCAGTCGGTAAAGCATGAGACTCTTAATCTCAGGGTCGTGGGTTCGGGCCCCACGTTGGGCGCCA	tRNA	0.5	53.8	1	1.1	27.3	0.8	60.9	35.4	-1.14	0.13
chr3.trna751-HisGTG	TAGAGGTTAGTACTCTGCGTTGTGGCCGCAGCAACCTCGGTTCGTATCCGAGTCACGGCACCA	tRNA	0.5	1.6	1	1.1	30.6	61.2	45.9	39.7	-5.41	0
chr17.trna82-LysCTT	CAGTCGGTAGAGCATGAGACTCTTAATCTCAGGGTCGTGGGTTCGGGCCCCACGTTAGGCGCCA	tRNA	16.5	53.8	1	1.1	0.8	27.7	0.6	35.4	0.17	0.92
chr2.trna1432-HisGTG	GTTAGTACTCTGCGTTGTGCCCGCAGCAACCTCGGTTCGAATCCGAGTCACGGCACCA	tRNA	23	75	1	49.7	0.8	189.4	28.9	1.1	-0.57	0.64
chr19.trna711-SerGCT	TCCATTGTGCTTTGCACGCGTGGGTTCGTATCCCATCCTCGTCGCCA	tRNA	10.5	26.1	5.8	28.1	13.2	30.2	35.8	44	-0.81	0.38
chr2.trna586-HisGTG	TAGTGGTTAGTACTCTGCGTTGTGGCCGCAGCAACCTCGGTTCATATCCGAGTCACGGCACCA	tRNA	16.5	53.8	1	1.1	0.8	0.8	20.7	35.4	0.32	0.93
chr3.trna747-HisGTG	TCGTATAGTGGTTAGTACTCTGCGTTGTGGCCGCAGCAACCT	tRNA	25.5	11.4	16.4	17.3	21.5	15.9	10.7	13.9	0.19	0.7
chr4.trna1697-HisGTG	GTTAGTACTCTGCGTTGTGACCGCAGCAACCTCGGTTCGTATCCGAGTCACGGCACCA	tRNA	90.5	1.6	70.2	40	90.2	242.2	113.7	271.5	-1.83	0.09
chrX.trna321-ArgCCT	GCCCCAGTTGCCTAATGGATAAGGCACTGGCCTCCTAAGCCAGGGATTGTGGGTTCGAGTCCCACCTGGGGTGCCA	tRNA	52.5	1.6	63.5	1.1	0.8	11.7	17	42.9	0.71	0.34
chr13.trna103-LysCTT	TCAGTCGGTATAGCATGAGACTCTTAATCTCAGGGTCGTGGGTTCGGGCCCCACGTTGGGCGCCA	tRNA	48.5	158.2	1	35.7	27.3	27.7	141.3	69.7	-0.13	0.64
chr9.trna342-GlnCTG	CTGAATCCAGCGATCCGAGTA	tRNA	3.5	8.2	6.7	7.6	9.1	7.5	3.1	9.7	-0.18	0.78
chr3.trna745-GluCTC	AGTGGTTAGGATTCGGCGCTCTCACCGCCGCGGCCCGGGT	tRNA	10	8.2	9.6	11.9	4.1	4.2	3.1	1.1	1.66	0.04
chr13.trna110-GlyGCC	GCATTGGTTGTTCAGTGGTAGAATTCTCGCCTGCCACGCGGGAGGCCCGGGTTCGTTTCCCGGCCAATGCACCA	tRNA	656.5	1338.8	1460.3	1907.5	1154.5	2354.3	1700.6	3080.7	-0.63	0.16
chr8.trna886-GlyGCC	TGGTAGAATTCTCGCCTGCCACGCGGGAGGCCCGGGTTCGTTTCCCGGGCAATGCACCA	tRNA	21	68.5	40.4	1.1	0.8	35.2	0.6	1.1	1.8	0.2
chr3.trna749-HisGTG	CTCGGTTCGGATCCGAGTCACGGCACCA	tRNA	345.5	226.7	355	299.5	343.5	193.6	116.2	198.5	0.53	0.33
chr3.trna756-GlnCTG	TCTGGACTCTGAATCCAGCGATCCGAGTTT	tRNA	4.5	3.3	1.9	6.5	6.6	5.9	8.2	15	-1.14	0.2
chr17.trna113-GlyCCC	CAAGATTCCCATTCTTGCGACCCGGGTTCGTTTCCCGGGCGGCGCACCA	tRNA	5.5	1.6	10.6	15.1	17.4	0.8	32	1.1	-0.64	0.48
chr2.trna1947-AsnGTT	TAACCGAAAGGTTGGTGGTTCGTGCCCACCCAGGGACGCC	tRNA	7	1.6	9.6	6.5	6.6	3.4	5	7.5	0.14	0.72
chr3.trna878-GlyGCC	GCATTGGTTGTTCAGTGGTAGAATTCTCGCCTGCCACGCGGGAGGCCC	tRNA	11	4.9	6.7	4.3	14.1	6.7	6.9	8.6	-0.43	0.85
chr4.trna1697-HisGTG	AGTGGTTAGTACTCTGCGTTGTGGCCGCAGCAACCTCGGTTCGTATCCGAGTCATGGCACCA	tRNA	16.5	1.6	93.3	1.1	106.8	161.8	60.9	1.1	-1.55	0.2
chr1.trna1000-AspGTC	CGGGAGACCGGGGTTCGATTCCCCGACGGGGAGCCA	tRNA	100	216.9	235.7	204.4	205.2	338.6	209.2	261.8	-0.42	0.42
chr19.trna637-ArgTCT	GGCTCTGTCGCGCAATGGATAGCGCAT	tRNA	8	14.7	15.4	29.2	22.3	4.2	4.4	25.8	0.25	0.82
chr17.trna82-LysCTT	CTCAGTCGGTAGAGCATGAGACTCTTAATCTCAGGCTCGTGGGTTCGTGCCCCACGTTGGGCGCCA	tRNA	16.5	1.6	1	35.7	53.8	27.7	40.8	35.4	-1.53	0.22
chr8.trna560-GlyGCC	TGGTAGAATTCTCGCCTGCCACGCGGGAGGCCCGGGTTCGTTTCTCGGCCAATGCACCA	tRNA	21	1.6	40.4	45.4	0.8	35.2	52.1	45.1	-0.3	0.81
chr1.trna994-AspGTC	TCCTCCTTGGTATAGTGGTGAGTATCCCCGCCTGTCACGCGGGAGACCGGGGTTCGATTCCCCGACGGGGAGCCA	tRNA	650.5	934.4	651.3	1631.8	474.2	1395.5	1405.3	1117.1	-0.18	0.55
chr5.trna1314-AspGTC	TCCTCCTTAGTATAGTGGTGAGTATCCCCGCCTGTCACGCGGGAGACCGGGGTTCGATTCCCCGACGGGGAGCCA	tRNA	65.5	1.6	1	1.1	54.6	55.3	41.5	1.1	-1.14	0.69
chr3.trna878-GlyGCC	GCATTGGTGGTTCAGTGGTAGAATTCTCGCCTGC	tRNA	393	309.8	254.9	442.3	346.8	349.5	321	194.2	0.21	0.73
chr13.trna1001-GluCTC	TCCCTGGTGGTCTAGGGGTTAGGATTCGGCGCTCTCACCGCCGCGGCCCGGGTTCGTTTCCCGGTCAGGGAACCA	tRNA	54.5	119	1	40	0.8	31	45.9	1.1	1.45	0.35
chr3.trna753-GlnCTG	GGTTCCATGGTGTAATGGTTAGCACTCTGGACTCTGAATCCAGCGATCCGAGTTA	tRNA	5.5	3.3	7.7	9.7	16.6	2.5	7.5	12.9	-0.59	0.53
chr2.trna586-HisGTG	AGTGGTTAGTACTCTGCGTTGTGCCCGCAGCAACCTCGGTTCGAATCCGAGTCACGGCACCA	tRNA	20.5	1.6	77.9	44.3	33.9	34.4	25.8	129.8	-0.63	0.68
chr3.trna878-GlyGCC	GCATTGGTGGTTCAGTGGTAGAATTCTCGCCTGCCACGCGGG	tRNA	41.5	27.7	76	31.4	77.8	36	79.8	47.2	-0.45	0.67
chr4.trna1697-HisGTG	GCCGTGATCGTATAGTGGTTAGTACTCTGCGTTGTGGCCGCAGCAACCTCGGTTCGGATCCGAGTCATGGCACCA	tRNA	32.5	1.6	1	35.7	0.8	108.1	0.6	35.4	-1.03	0.74
chr3.trna297-GlnCTG	GGTTCCATTGTGTAATGGTTAGCACTCTGGACTCTGAATCCAGCGATCCGAG	tRNA	21.5	37.5	29.8	48.7	83.6	16.8	28.3	70.8	-0.54	0.6
chr1.trna1002-GluCTC	TCCCTGGTGGTCTAGTGGTTAGGATTCGGCGCTCTCACCG	tRNA	4	4.9	4.8	9.7	1.7	6.7	3.8	7.5	0.25	0.81
chr3.trna751-HisGTG	AGTGGTTAGTACTCTGCGTTGTGGCCGCAGCAACCTCGGTTCGGATCCGAGTCACGGCACCA	tRNA	11099.9	8677	7889.5	8824.9	7879.5	13108.9	8619.8	12834.8	-0.22	0.83
chr3.trna747-HisGTG	ATAGTGGTTAGTACTCTGCGTTGTGGCCGCAGCAACCTCGGTTCGCATCCGAGTCACGGCACCA	tRNA	440.5	262.5	616.7	390.4	298.8	403.1	377.6	473.2	0.14	0.71
chr3.trna878-GlyGCC	GCATTGGTGGTTCAGTGGTAGAATTCTCGCCTGCCACGCGGGAGGCCCGGGGTCGTTTCCCGGCCAATGCACCA	tRNA	349	402.8	158.7	621.8	374.1	894.3	927.9	1408.9	-1.23	0.04
chr8.trna560-GlyGCC	ATTGGTAGAATTCTCGCCTGCCACGCGGGAGGCCCGGGTTCGGTTCCCGGCCCATGCACCA	tRNA	39.5	1.6	16.4	1.1	0.8	27.7	0.6	35.4	-0.14	0.63
chr6.trna317-GlyCCC	ATCATGCAAGATTCCCATTCTTGCGACCCGGGTTCGGTTCCCGGGCGGCGCACCA	tRNA	25.5	17.9	1	1.1	0.8	9.2	6.9	11.8	0.66	0.37
chr3.trna745-GluCTC	TCCCTGGTGGTCTAGTGGTTAGGATTCGGCGCTCTCACCGCCGCGGCCCGGGTTTT	tRNA	10.5	4.9	6.7	4.3	8.3	2.5	2.5	4.3	0.59	0.27
chr8.trna886-GlyGCC	GCATTGGCGGTTCAGTGGTAGAATTCTCGC	tRNA	1.5	1.6	1	6.5	11.6	5	3.8	1.1	-1.02	0.28
chr7.trna387-ArgTCG	CTGACTTCGGATCAGAAGATTGCAGGTTCGTGTCCTGCCGCGGTCGCCA	tRNA	15.5	9.8	15.4	28.1	21.5	9.2	10.1	11.8	0.39	0.67
chr2.trna1431-HisGTG	GGCCGTGATCGTATAGTGGTTAGTACTCTGCGT	tRNA	24	27.7	9.6	51.9	43	12.6	7.5	8.6	0.66	0.57
chr13.trna103-LysCTT	CAGTCGGTAGAGCATGAGACTCTTAATCTCAGGGGCGTGGGTTCGTGCCCCACGTTGGGCGCCA	tRNA	16.5	1.6	62.5	1.1	53.8	81.3	60.9	1.1	-1.27	0.27
chr13.trna87-GlnCTG	AATGGTTAGCACTCTGGACTCTGAATC	tRNA	11.5	6.5	9.6	4.3	10.8	0.8	8.2	7.5	0.23	0.65
chr4.trna1697-HisGTG	TATAGTGGTTAGTACTCTGCGTTGTGGCCGCAGCAACCTCGGTTCGTATCCTAGTCACGGCACCA	tRNA	16.5	106	31.7	1.1	0.8	27.7	0.6	35.4	1.27	0.45
chr5.trna1314-AspGTC	CACGCGGGAGACCGGGGATCGATTCCCCGACGGGGAGCCA	tRNA	65.5	107.6	188.6	141.7	0.8	0.8	0.6	70.8	2.78	0
chr13.trna957-ProAGG	GTATGATTCTCGCTTGGGGTGCGAGAGGTCCCGGGTT	tRNA	9	9.8	1	1.1	14.9	2.5	4.4	8.6	-0.55	0.72
chr2.trna1747-GlyGCC	GCATTGGTGGTTCAGTGGTAGA	tRNA	4	1.6	3.8	5.4	5.8	0.8	44	7.5	-1.97	0.28
chr3.trna298-AsnGTT	GCGCTTTCGGCTGTTAACCGAAAGGTTGGTGGTTCGGGCCCACCCAGGGACGCCA	tRNA	0.5	1.6	36.6	41.1	0.8	31.8	23.9	1.1	0.47	0.92
chr9.trna342-GlnCTG	GGTTCCATTGTGTAATGGTTAGCACTCTGGACTCTGAATCCAGCGATCCGAGTTT	tRNA	194	166.3	161.6	215.2	455.2	188.6	275.8	281.1	-0.7	0.33
chr3.trna92-ProTGG	GGCTCGTTGGTCTAGGGGTATGATTCTCGC	tRNA	16	6.5	5.8	11.9	22.3	4.2	19.5	10.7	-0.5	0.71
chr1.trna699-GlyGCC	GCATTGGTGGTTCAGTGGTAGAATTCTCGCCA	tRNA	17.5	22.8	19.2	21.6	12.4	37.7	29.5	7.5	-0.1	0.84
chr1.trna1005-AspGTC	CGCGGGAGACCGGGGTTCGTTTCCCCGACGGGGAGCCA	tRNA	715.5	743.6	1251.6	493.1	54.6	545.6	286.5	280.1	1.46	0.01
chr3.trna745-GluCTC	GTGGTTAGGATTCGGCGCTCTCACCGCC	tRNA	8	16.3	7.7	17.3	9.1	10.1	17	6.4	0.21	0.99
chr1.trna706-GlyGCC	TGTAGAATTCTCGCCTGCCACGCGGGAGGCCCGGGTTCGATTCCCGGCCCATGCACCA	tRNA	10.5	34.2	39.4	1.1	0.8	17.6	0.6	1.1	2.08	0.12
chr1.trna1184-LysTTT	GCCCGGATAGCTCAGTCGGTAGA	tRNA	6	4.9	2.9	1.1	8.3	5.9	8.8	5.4	-0.93	0.3
chr1.trna485-LysTTT	GCCCGGATAGCTCAGTCGGTAGAGCATCAGACTTTT	tRNA	4.5	4.9	7.7	11.9	3.3	2.5	6.9	4.3	0.77	0.45
chr17.trna84-LysCTT	CTCAGTCTGTAGAGCATGAGACTCTTAATCTCAGGGTCGTGGGTTCGTGCCCCACGTTGGGCGCCA	tRNA	119.5	112.5	99.1	37.8	85.2	228.8	43.3	110.5	-0.34	0.83
chr13.trna1001-GluCTC	TCCCTGGTGGTCTAGTGGTCAGGATTCGGCGCTCTCACCGCCGCGGCCCGGGTTCGATTCCCGTTCAGGGAACCA	tRNA	18.5	1.6	35.6	40	0.8	31	0.6	1.1	1.51	0.16
chr6.trna107-ArgCCT	AGCCAGGGATTGTGGGTTCGTGTCCCATCTGGGGTGCCA	tRNA	188	295.2	275.1	201.1	112.6	88.8	201.7	258.6	0.54	0.5
chr8.trna887-GlyGCC	GCATTGGTAGTTCAGTGGTAGAATTCTCGCC	tRNA	171	195.7	85.6	633.7	160.6	46.1	96.7	35.4	1.68	0.18
chr17.trna113-GlyCCC	GCGCCGCTGGTGTAGTGGTATCATGCAAGATTCCCATTCTTGCGACCCGGGTTT	tRNA	40	32.6	20.2	19.5	27.3	16.8	24.5	20.4	0.34	0.69
chr1.trna702-GlyGCC	GAATTCTCGCCTGCCACGCGGGAGGCCCGGGTTCGTTTCCCGGCCCATGCACCA	tRNA	30.5	34.2	1	44.3	0.8	0.8	38.3	65.5	0.06	0.92
chr2.trna1747-GlyGCC	GCATTAGTCGTTCAGTGGTAGAATTCTCGCCTGCCACGCGGGAGGCCCGGGT	tRNA	9.5	4.9	5.8	8.7	5.8	1.7	1.3	1.1	1.56	0.03
chr9.trna961-GluTTC	TCCCACATTGTCTAGCGGTTAGGATTCCTGGTT	tRNA	12.5	13	14.4	18.4	24.8	17.6	18.2	18.2	-0.43	0.67
chr3.trna747-HisGTG	GTGGTTAGTACTCTGCGTTGTGACCGCAGCAACCTCGGTTCGGATCCGAGTCACGGCACCA	tRNA	0.5	1.6	62.5	35.7	53.8	54.5	40.8	1.1	-0.58	0.46
chr3.trna291-HisGTG	AGTGGTTAGTACTCTGCGTTGTGGCCGCAGCAACCTCGGTTCGTATCCGAGTCACGGCACCA	tRNA	21879.3	16308.6	8197.4	17432.4	14599.5	22931.6	15077.8	22749.9	-0.24	0.84
chr19.trna639-LysTTT	GCCCGGATAGCTCAGTCGGTAGAGCATCAGA	tRNA	160.5	148.4	98.1	81.1	39.7	58.7	74.8	53.7	1.11	0.19
chr1.trna707-AspGTC	CTCCTTGGTATAGTGGTGAGTATCCCCGCCTGTCACGCGGGAGACCGGGGTTCGATTCCCCGACGGGGAGCCA	tRNA	286.5	171.2	401.2	507.2	259	305.9	654	280.1	-0.13	0.71
chr1.trna1000-AspGTC	CCTCGTTAGTATAGTGGTGAGTATCCCCGCCTGTCACGCGGGAGACCGGGGTTCGTTTCCCCGACGGGGAGCCA	tRNA	65.5	213.6	313.6	71.4	108.4	0.8	41.5	280.1	0.62	0.51
chr6.trna46-ProAGG	TGATTCTCGCTTGGGGTGCGAGAGGTCCCGGGT	tRNA	4.5	3.3	1.9	3.2	9.1	2.5	8.8	8.6	-1.17	0.17
chr1.trna994-AspGTC	TCCTCGTTAGTATAGTGGTGAGTATCCCCGCCTGTCACGCGGGAGACCGGGGTTCGATTCCCCGACGGGGAGCCA	tRNA	16.5	45.7	73.1	117.9	45.5	134.9	105.5	137.4	-0.74	0.3
chr13.trna981-AspGTC	CCTCCTTGGTATAGTGGTGAGTATCCCCGCCTGTCACGCGGGAGACCGGGGTTCGATTCCCCGACGGGGAGCCA	tRNA	26.5	1.6	1	113.5	0.8	44.4	33.3	1.1	0.84	0.68
chr11.trna2023-LysCTT	GTCTGTAGAGCATGAGACTCTTAATCTCAGGGTCGTGGGTTCGTGCCCCACGTTGGGCGCCA	tRNA	36.5	1.6	35.6	1.1	60.4	151.7	0.6	39.7	-1.75	0.35
chr11.trna2023-LysCTT	CTCAGTCGCTAGAGCATGAGACTCTTAATCTCAGGGTCGTGGGTTCGTGCCCCACGTTGGGCGCCA	tRNA	32.5	53.8	31.7	35.7	0.8	0.8	20.7	35.4	1.41	0.21
chr3.trna303-GluCTC	NTTCGGCGCTCTCACCGCCGCGGCCCGGGTTCGTTTCCCGGTCAGGGAACCA	tRNA	18.5	60.3	1	1.1	0.8	0.8	45.9	39.7	-0.11	0.78
chr3.trna291-HisGTG	TCGGTTCGTATCCGAGTCACGGCACCA	tRNA	23.5	1.6	89.5	1.1	115	39.4	58.4	1.1	-0.89	0.49
chr13.trna110-GlyGCC	TTTCAGTGGTAGAATTCTCGCCTGCCACGCGGGAGGCCCGGGTTCGTTTCCCGGCCAATGCACCA	tRNA	2111.9	2141.1	1775.9	1552.8	1697.4	6289.2	2859.6	3036.8	-0.87	0.15
chr13.trna64-GlnCTG	GGTTAGCACTCTGGACTCTGAA	tRNA	25	16.3	26	17.3	24	12.6	15.7	13.9	0.35	0.68
chr13.trna997-ArgCCG	GGATCAGAAGATTGAGGGTTCGGGTCCCTTCGTGGTCGCCA	tRNA	0.5	37.5	11.5	36.8	0.8	0.8	0.6	12.9	2.51	0.07
chr14.trna347-GluTTC	AACGGTTAGGATTCCTGGTTTTCACCCAGGCGGCCCGGGTTCGACTCCCGGTGTGGGAACCA	tRNA	29	1.6	37.5	1.1	16.6	0.8	0.6	41.8	0.21	0.54
chr8.trna887-GlyGCC	TGGTAGAATTCTCGCCTGCCACGCGGGAGGCCCGGGTTCGTTTCCCGGCTAATGCACCA	tRNA	41.5	68.5	40.4	45.4	0.8	35.2	0.6	45.1	1.26	0.21
chr3.trna293-HisGTG	TTAGTACTCTGCGTTGTGACCGCAGCAACCTCGGTTCGGATCCGAGTCACGGCACCA	tRNA	54.5	1.6	139.5	1.1	30.6	61.2	45.9	1.1	0.5	0.66
chr1.trna994-AspGTC	CCGCCTGTCACGCGGGAGACCGGGGTTCGTTTCCCCGACGGGGAGCCA	tRNA	195.5	1.6	1	71.4	54.6	33.5	0.6	70.8	0.76	0.3
chr8.trna560-GlyGCC	TCAGTGGTAGAATTCTCGCCTGCCACGCGGGAGGCCCGGGTTCGGTTCCCGGCCCATGCACCA	tRNA	38	42.4	121.2	82.2	0.8	105.6	47.7	54.7	0.44	0.69
chr13.trna110-GlyGCC	ATTGGTGGTTCAGTGGTAGAATTCTCGCCTGCCACGCGGGAGGCCCGGGT	tRNA	3.5	6.5	5.8	10.8	12.4	9.2	8.2	7.5	-0.49	0.44
chr11.trna1819-GlyGCC	GTTCAGTGGTAGAATTCTCGCCT	tRNA	6.5	3.3	7.7	4.3	6.6	1.7	6.3	4.3	0.21	0.75
chr3.trna284-ValCAC	GTTTCCGTAGTGTAGTGGTTATCACGTTCGCCTCACACGCGAAAGGTCCCCGGTTTT	tRNA	5	8.2	4.8	4.3	4.1	4.2	4.4	3.2	0.48	0.66
chr1.trna994-AspGTC	CGGGAGACCGGGGTTCGATTCCCCGACGGGGAGC	tRNA	9.5	13	31.7	9.7	19.9	10.1	30.8	39.7	-0.65	0.53
chr14.trna192-ProTGG	TATGATTCTCGCTTTGGGTGCGAGAGGTCCCGGGTT	tRNA	4	13	1	3.2	10.8	5.9	4.4	9.7	-0.53	0.38
chr13.trna87-GlnCTG	TTGTGTAATGGTTAGCACTCTGGACTCTGAATCCA	tRNA	6	11.4	9.6	4.3	2.5	3.4	2.5	4.3	1.31	0.11
chr3.trna745-GluCTC	TCCCTGGTGGTCTAGTGGTTAGGATTCG	tRNA	5	9.8	3.8	8.7	4.1	5	40.2	12.9	-1.19	0.23
chr8.trna887-GlyGCC	TGGTAGAATTCTCGCCTGCCACGCGGGATGCCCGGGTTCGTTTCCCGGCCAATGCACCA	tRNA	0.5	68.5	40.4	1.1	0.8	69.6	26.4	1.1	0.18	0.78
chr8.trna886-GlyGCC	GCATTGGTGGTTCAGTGGTAGAATTCTCGCCTGCCACGCGGGAGGACCGGGT	tRNA	4.5	4.9	4.8	5.4	7.4	5	5.7	4.3	-0.19	0.81
chr11.trna2023-LysCTT	CAGTCGTTAGAGCATGAGACTCTTAATCTCAGGGTCGTGGGTTCGGGCCCCACGTTGGGCGCCA	tRNA	64.5	1.6	62.5	1.1	0.8	0.8	81	69.7	-0.23	0.93
chr13.trna93-ValAAC	GTTTCCGTAGTGTAGTGGTCATCACGCTCGCCT	tRNA	214	218.5	164.5	425	995.6	599.3	351.8	166.3	-1.05	0.14
chr4.trna1697-HisGTG	TATAGTAGTTAGTACTCTGCGTTGTGGCCGCAGCAACCTCGGTTCGAATCCGAGTCACGGCACCA	tRNA	560.5	2088.9	732.1	952.7	398.1	604.3	1005.8	1245.8	0.41	0.81
chr13.trna84-AspGTC	CGGGAGACCGGGGTTCGATTCCCCGACGGGGAGCCA	tRNA	101	218.5	237.6	206.5	206.9	341.1	211.1	264	-0.42	0.42
chr11.trna1912-GluCTC	AGGATTCGTCGCTCTCACCGCCGCGGCCCGGGTTCGTTTCCCGGTCAGGGAACCA	tRNA	36.5	119	1	40	30.6	121.5	91.1	155.6	-1.02	0.19
chr13.trna105-GluTTC	TAGCGGTTAGGATTCCTGGTTTTCACCCAGGCGGCCCGGGTTCGTCTCCCGGTGTGGGAACCA	tRNA	89.5	63.6	19.2	1.1	16.6	16.8	12.6	1.1	1.88	0.09
chr1.trna996-GluCTC	TCCCTGGTGGTCTAGTGGTTAGGATTCGGCGCTCTCACCGCCGCGGCCCGGGTA	tRNA	14	21.2	20.2	13	18.2	27.7	5	8.6	0.2	0.87
chr2.trna1431-HisGTG	TATAGTGGTTAGTACTCTGCGTNGTGGCCGCAGCAACCTCGGTTCGTATCCGAGTCACGGCACCA	tRNA	48.5	210.4	124.1	139.5	53.8	54.5	221.8	138.4	0.16	0.79
chr7.trna387-ArgTCG	GATCAGAAGATTGCAGGTTCGGGTCCTGCCGCGGTCGCCA	tRNA	13	26.1	1	44.3	13.2	26	13.2	22.5	0.17	0.97
chr1.trna702-GlyGCC	TCAGTGGTAGAATTCTCGCCTTCCACGCGGGAGGCCCGGGTTCGTTTCCCGGCCCATGCACCA	tRNA	12.5	22.8	12.5	14.1	20.7	0.8	8.2	13.9	0.5	0.64
chr11.trna397-AspGTC	CACGCGGGAGACCGGGGGTCGATTCCCCGACGGGGAGCCA	tRNA	260.5	213.6	126	211.9	216	164.3	0.6	1.1	1.09	0.11
chr1.trna704-GlyGCC	AGTGGTAGAATTCTCGCCTGCCACGCGGGAGGCCCGGGTTCGGTTCCCGGCCCATGCACCA	tRNA	50.5	1.6	121.2	28.1	42.2	63.7	32	27.9	0.28	0.68
chr2.trna1431-HisGTG	GTATAGTGGTTAGTACTCTGCGTTGTGGCCGCAGCAACCTCGGTTCGTATCCGAGTCACGGCACCA	tRNA	1240.4	1045.3	462.7	1082.4	696	1710.6	603.7	2018.4	-0.39	0.72
chr1.trna699-GlyGCC	GCATTGGTAGTTCAGTGGTAGAATTCTCGCCTGCCACGCGGGAGGCCC	tRNA	9.5	6.5	10.6	15.1	5.8	4.2	3.1	1.1	1.56	0.06
chr13.trna110-GlyGCC	GCATTAGTGGTTCAGTGGTAGAATTCTCGCCTGCCACGCGGGAGGCCCGGGTTCGTTTCCCGGCCAATGCACCA	tRNA	21	135.3	237.6	178.4	102.6	241.4	103.7	441	-0.63	0.35
chr5.trna1314-AspGTC	TCCTCGTTAGTATAGTGGTTAGTATCCCCGCCTGTCACGCGGGAGACCGGGGTTCGATTCCCCGACGGGGAGCCA	tRNA	0.5	115.8	68.3	1.1	0.8	59.5	220.5	76.2	-0.94	0.22
chr3.trna745-GluCTC	TCCCTGGTGGTCTAGTGGTTAGGATTCGGCGCTCTCACCGCCGCGGCCCGGGTTTGTTTCCCGGTCAGGGAACCA	tRNA	0.5	60.3	1	1.1	30.6	91.4	0.6	117	-1.93	0.07
chr2.trna586-HisGTG	TATAGTGGTTAGTACTCTGCGTTGTGCCCGCAGCAACCTCGGTTCGTATCCGAGTCACGGCACCA	tRNA	448.5	1619.3	616.7	485.5	980.7	510.4	664	1889.7	-0.35	0.48
chr13.trna981-AspGTC	GGGAGACCGGGGTTCGATTCCCCGACGGGGAG	tRNA	7.5	6.5	4.8	15.1	38.1	7.5	20.7	20.4	-1.35	0.17
chr1.trna1022-ProCGG	TCTTGGTCTAGGGGTATGATTCTCGC	tRNA	17.5	11.4	5.8	3.2	15.7	3.4	17	6.4	-0.16	1
chr1.trna1005-AspGTC	CACGCGGGAGACCGGGGTTCGCTTCCCCGACGGGGAGCCA	tRNA	65.5	1.6	63.5	71.4	54.6	0.8	41.5	1.1	1.04	0.32
chr10.trna1316-LeuTAA	AATGGACATATGTCTGCGTGGGTTCGAACCCCACTCCTGGTACCA	tRNA	233	287	193.4	211.9	133.2	218.7	204.8	188.9	0.31	0.68
chr2.trna1747-GlyGCC	TGGTAGAATTCTCGCCTGCCACGCGGGAGGCCCGGG	tRNA	15	4.9	17.3	11.9	5	21	3.1	11.8	0.26	0.57
chr13.trna990-IleAAT	TGGTGCTGATAACGCCAAGGTCGCGGGTT	tRNA	14	14.7	10.6	9.7	10.8	6.7	11.3	5.4	0.52	0.58
chr14.trna359-GluTTC	TCCCATATAGTCTAGCGGTTAGGATTCCTGGTTTTCACCCAGGCGGCCCGGGTTCGACTCCCGGTATGGGAACCA	tRNA	45.5	50.6	68.3	130.8	17.4	42.7	113.7	119.1	0.01	0.93
chr2.trna1431-HisGTG	AGTGGTTAGTACTCTGCGTTGTGACCGCAGCAACCTCGGTTCGGATCCGAGTCACGGCACCA	tRNA	112.5	106	124.1	35.7	80.3	81.3	60.9	35.4	0.55	0.51
chr1.trna995-GlyTCC	GCGTTGGTCGTATAGTGGTGAGCATAGCTGCCTTCCAAGCAGTTGACCCGGGT	tRNA	24.5	17.9	20.2	10.8	22.3	13.4	17	10.7	0.21	0.78
chr11.trna1817-GlnCTG	GGTTCCATGGTGTAATGGTTAGCACTCTGGATTCTGAATCCAGCGATCCGAGTTT	tRNA	4.5	9.8	1	4.3	13.2	1.7	14.4	1.1	-0.64	0.37
chr4.trna1697-HisGTG	CGGTTCGGATCCGAGTCACGGCACCA	tRNA	0.5	76.6	133.7	100.6	115	77.9	116.2	1.1	0.01	0.62
chr13.trna110-GlyGCC	TCAGTGGTAGAATTCTCGCCTTCCACGCGGGAGGCCCGGGTTCGTTTCCCGGCCAATGCACCA	tRNA	62	68.5	40.4	134.1	68.7	69.6	129.4	89.1	-0.23	0.71
chr11.trna2023-LysCTT	GCCCGACTAGCTCAGTCGGTAGAGCATGAGACTCTTAATCTCAGGGTCGTGGGTTCGGGCCCCACGTTGGGCGCCA	tRNA	64.5	1.6	31.7	104.9	27.3	0.8	0.6	1.1	2.76	0.03
chr1.trna999-GluCTC	TCCCTGGTGGTCTAGTAGTTAGGATTCGGCGCTCTCACCGCCGCGGCCCGGGTTCGTTTCCCGGTCAGGGAACCA	tRNA	162.5	295.2	104.9	351.4	209.4	483.6	113.7	348.7	-0.34	0.57
chr13.trna103-LysCTT	GCCCGGCTAGCTCAGTCGGTAGAGCATGAGACTCTTAATCTCAGGGTCGTGGG	tRNA	15	11.4	16.4	13	4.1	11.7	5.7	7.5	0.94	0.23
chr10.trna1095-SerTGA	CCCCGCGCAGGTTCGGACCCTGCTCGCTGCGCCA	tRNA	8	1.6	5.8	1.1	0.8	26	6.9	6.4	-1.28	0.5
chr19.trna639-LysTTT	AAGAGCCCGGATAGCTCAGTCGGTAGAGCATCAGACTTTT	tRNA	12	17.9	3.8	5.4	8.3	8.4	11.9	5.4	0.21	0.92
chr7.trna86-SeC(e)TCA	TCTTCAAACCTGTAGCTGTTTAGCGACAGAGTGGTTCATTTCCACCTTTCGGGCGCCA	tRNA	0.5	8.2	4.8	9.7	10.8	4.2	0.6	5.4	0.15	0.93
chr3.trna747-HisGTG	TATAGTGGTTAGTACTCTGCGTTGGGGCCGCAGCAACCTCGGTTCGTATCCGAGTCACGGCACCA	tRNA	16.5	53.8	1	1.1	0.8	27.7	20.7	35.4	-0.23	0.73
chr11.trna1819-GlyGCC	GCATTGGTGGTTCAGTGGTACAATTCTCGCCTGCCACGCGGGAGGCCCGGGTTCGTTTCCCGGCCAATGCACCA	tRNA	21	1.6	1	45.4	0.8	35.2	26.4	89.1	-1.13	0.51
chr13.trna1001-GluCTC	GTTAGGATTCGGCGCTCTCACCGCCGCGGCCC	tRNA	7	6.5	6.7	14.1	1.7	5.9	4.4	3.2	1.18	0.16
chr10.trna81-GluCTC	GGGTTCGTTTCCCGGTCAGGGAAC	tRNA	5.5	3.3	6.7	7.6	3.3	1.7	2.5	1.1	1.43	0.07
chr1.trna699-GlyGCC	CTCCTGCCACGCGGGAGGCCCGGGTTCGTTTCCCGGCCAATGCACCA	tRNA	41.5	68.5	1	1.1	0.8	35.2	52.1	1.1	0.33	0.93
chr8.trna887-GlyGCC	ATTGGTGGTTCAGTGGTAGAATTCTCGCCTGCCA	tRNA	4	3.3	5.8	9.7	2.5	5	11.9	21.5	-0.85	0.37
chr9.trna1035-LysCTT	TCGGTAGAGCATGGGACTCTTAATCCCAGGGTCGTGGGTTCGTGCCCCACGTTGGGCGCCA	tRNA	390.5	278.8	318.4	228.2	348.4	528.8	396.4	312.3	-0.38	0.64
chr13.trna1001-GluCTC	TCCCTGGTGGTCTAGTGGTTAGGATTCGGCGCTCTCACCGCCGCGGCCCGGGTTCGATTCC	tRNA	2.5	4.9	12.5	3.2	5.8	4.2	1.3	1.1	0.91	0.41
chr11.trna1821-SerGCT	CGCGTGGGTTCGTATCCCATCCTCGTCGCCA	tRNA	190.5	34.2	154.9	217.4	166.3	218.7	63.4	323	-0.37	0.93
chr3.trna752-GlyCCC	GCATTGGTCGTTCAATGGTAGAATTCTCGCCTCCCACGCGGGTGACCCGGGT	tRNA	450.5	410.9	422.3	392.5	431.2	767.7	640.2	621.3	-0.55	0.38
chr1.trna702-GlyGCC	CAGTGGTAGAATTCTCGCCTGCCACGCGGGAGGCCCGGGTTCGGTTCCCGGCCCATGCACCA	tRNA	63	83.2	49.1	1.1	0.8	63.7	16.3	27.9	0.85	0.39
chr7.trna86-SeC(e)TCA	CTCAGTGGTCTGGGGTGCAGGCNTCAAACCTGTAGCTGTTTAGCGACAGAG	tRNA	5.5	13	3.8	7.6	5.8	3.4	2.5	4.3	0.91	0.33
chr1.trna699-GlyGCC	GTCGTAGAATTCTCGCCTGCCACGCGGGAGGCCCGGGTTCGTTTCCCGGCCAATGCACCA	tRNA	41.5	68.5	1	1.1	68.7	69.6	0.6	1.1	-0.32	0.84
chr3.trna751-HisGTG	TATAGTGGTTAGTACTCTGCGTTGTGGCCGCAGCAACCTCGGTTCGCATCCGAGTCATGGCACCA	tRNA	0.5	53.8	1	1.1	0.8	54.5	40.8	69.7	-1.56	0.06
chr3.trna751-HisGTG	TATAGTGGTTAGTACTCTGCGTTGTGGCCGCAGCAACCTCGGTTCGAATCCGAGTCACGGCACC	tRNA	0.5	14.7	6.7	10.8	1.7	2.5	2.5	15	0.59	0.76
chr11.trna1819-GlyGCC	GCATTAGTGGTTCAGTGGTAGAATTCTCGC	tRNA	30	45.7	14.4	74.6	144	47.8	49.6	12.9	-0.63	0.45
chr1.trna998-GlyTCC	CTTCCAAGCAGTTGACCCGGGT	tRNA	8	1.6	6.7	22.7	19.9	26	30.2	19.3	-1.29	0.21
chr3.trna753-GlnCTG	TGGTGTAATGGTTAGCACTCTGGACTCTGAATCCAGCGATCCGAGTT	tRNA	37	44	24.1	26	55.4	23.5	35.8	38.6	-0.23	0.86
chr3.trna748-LysCTT	AGTCGGTAGAGCATGAGACT	tRNA	11.5	17.9	11.5	4.3	17.4	5	9.4	6.4	0.24	0.86
chr8.trna886-GlyGCC	TTCAGTGGTAGAATTCTCGCC	tRNA	13.5	8.2	11.5	5.4	3.3	1.7	1.3	2.1	2.2	0
chr1.trna699-GlyGCC	GCATTTGTGGTTCAGTGGTAGAATTCTCGCCTGCC	tRNA	4	6.5	3.8	7.6	0.8	0.8	6.9	15	-0.11	0.96
chr13.trna979-AspGTC	CACGCGGGAGACCGGGGGTCGATTCCCCGACGGGGAGCCA	tRNA	260.5	213.6	126	211.9	216	164.3	0.6	1.1	1.09	0.11
chr1.trna699-GlyGCC	TCAGTGGTAGAATTCTCGCCTGCCACGCGGGAGGCCCGGGTTCGATTCCCGGCCAATGCACCA	tRNA	28	29.4	39.4	31.4	95.2	120.7	79.8	155.6	-1.82	0.07
chr13.trna64-GlnCTG	GGTTAGCACTCTGGACTCTGAATCCAGCGATCC	tRNA	4	9.8	9.6	14.1	21.5	3.4	5.7	12.9	-0.21	0.72
chr7.trna977-ProAGG	TTGGGGTGCGAGAGGTCCCGGGTA	tRNA	10.5	6.5	8.7	2.2	13.2	3.4	5	1.1	0.3	0.62
chr1.trna699-GlyGCC	GTAGAATTCTCGCCTGCCACGCGGGA	tRNA	7	6.5	38.5	2.2	5	5.9	5.7	4.3	1.38	0.36
chr1.trna699-GlyGCC	CATTGGTGGTTCAGTGGTAGAATTCTCGCCTGCCT	tRNA	9.5	16.3	7.7	4.3	3.3	0.8	14.4	1.1	0.94	0.51
chr3.trna878-GlyGCC	ACATTGGTGGTTCAGTGGTAGAATTCTCGC	tRNA	1	4.9	5.8	9.7	12.4	7.5	5	1.1	-0.28	0.47
chr3.trna291-HisGTG	NTTAGTACTCTGCGTTGTGGCCGCAGCAACCTCGGTTCGTATCCGAGTCACGGCACCA	tRNA	36.5	1.6	35.6	40	30.6	0.8	0.6	78.3	0.04	0.65
chr2.trna1432-HisGTG	GAGTGGTTAGTACTCTGCGTTGTGGCCGCAGCAACCTCGGTTCGTATCCGAGTCACGGCACCA	tRNA	32.5	106	62.5	35.7	27.3	81.3	60.9	69.7	-0.02	0.82
chr1.trna1184-LysTTT	AGAGCGCCCGGATAGCTCAGTCGGTAGAGCATCAGACTT	tRNA	33	17.9	26.9	22.7	28.1	17.6	37.7	15	0.03	0.95
chr17.trna82-LysCTT	TCTCAGTCGGTAGAGCATGAGACTCTTAATCTCAGGGTCGTGGGTTCGGGCCCCACGTTGGGCGCCA	tRNA	96.5	53.8	62.5	70.3	133.2	134.9	20.7	1.1	-0.03	0.9
chr17.trna82-LysCTT	CAGTAGAGCATGAGACTCTTAATCTCAGGGTCGTGGGTTCGGGCCCCACGTTGGGCGCCA	tRNA	100.5	66.9	41.4	22.7	18.2	17.6	66.6	113.7	0.1	0.71
chr13.trna110-GlyGCC	GCATTGGTGGTTCAGTGGTAGAATTCTCGCCTGCCACGCGGGAGGCCCGGGTT	tRNA	767.5	755	794.6	441.2	458.5	397.3	245.6	183.5	1.1	0.06
chr17.trna83-ProCGG	GGCTCGTTAGTCTAGGGGTATGATTCTCGCTTGGGGTGCGAGAGGTCCCGGGT	tRNA	3	1.6	7.7	1.1	11.6	9.2	8.2	2.1	-1.21	0.12
chr9.trna342-GlnCTG	GGTTCCATCGTGTAATGGTTAGCACTCTGGACTCTGAATCCAGCGATCCGA	tRNA	2	11.4	9.6	15.1	8.3	4.2	8.8	27.9	-0.36	0.57
chr10.trna81-GluCTC	ATTCGGCGCTCTCACCGCCGCGGCCCGGGTTCGGTTCCCGGTCAGGGAACCA	tRNA	2.5	3.3	2.9	3.2	5	21	13.2	9.7	-2.04	0.01
chr3.trna745-GluCTC	NTTCGGCGCTCTCACCGCCGCGGCCCGGGTTCGTTTCCCGGTCAGGGAACCA	tRNA	18.5	60.3	1	1.1	0.8	0.8	45.9	39.7	-0.11	0.78
chr3.trna756-GlnCTG	TGTAATGGTTAGCACTCTGGACTCTGAATCCAGCGATCCGAGT	tRNA	4	4.9	1.9	5.4	7.4	4.2	8.2	6.4	-0.69	0.34
chr3.trna751-HisGTG	GGCCGTGATCGTATAGTGGTTAGTACTCTGCGTTG	tRNA	39.5	24.5	16.4	50.8	97.7	35.2	20.1	7.5	-0.29	0.85
chr3.trna750-AsnGTT	CTTTCGGCTGTTAACCGAAAGGTTGGTGGTTCGTGCCCACCCAGGGACGCCA	tRNA	444.5	182.6	321.3	121.1	215.2	435	163.3	318.7	-0.08	0.74
chr3.trna751-HisGTG	NTAGTGGTTAGTACTCTGCGTTGTGGCCGCAGCAACCTCGGTTCGTATCCGAGTCACGGCACCA	tRNA	16.5	1.6	31.7	35.7	0.8	54.5	0.6	1.1	0.59	0.63
chr1.trna709-GluCTC	TCCCTGGTGGTCTAGTGGTTAGGATTCGGCGCTCTCACCGCCGCGGCCCGGGTTTGATTCCCGTTCAGGGAACCA	tRNA	0.5	1.6	1	78.9	30.6	61.2	45.9	39.7	-1.11	0.22
chr13.trna77-GlyGCC	TGTAGAATTCTCGCCTGCCACGCGGGAGGCCCGGGTTCGTTTCCCGGCCAATGCACCA	tRNA	369.5	737.1	158.7	533.1	984.8	1341	670.3	661	-1.02	0.05
chr5.trna109-TyrGTA	TCGCTGGTTCGTCTCCGGCTCGAAGGACCA	tRNA	3.5	1.6	12.5	7.6	5.8	0.8	4.4	1.1	1.06	0.33
chr14.trna209-ArgACG	GTCTGCGGGCCAGTGGCGCAATGGATAACGCGTCTGACTGCGGATCAGAAGATTCCAGGTTCGACTCCTGGCTGGCTCGTTGGGACTGGTACTCCCTTAT	tRNA	8.5	16.3	10.6	5.4	8.3	5.9	5	8.6	0.56	0.56
chr17.trna1000-LysCTT	TCAGTCGGTAAAGCATGAGACTCTTAATCTCAGGGTCGTGGGTTCGGGCCCCACGTTGGGCGCCA	tRNA	0.5	53.8	1	1.1	27.3	0.8	60.9	35.4	-1.14	0.13
chr13.trna981-AspGTC	GCCTGTCACGCGGGAGACCGGGGTTCGTTTCCCCGACGGGGAGCCA	tRNA	163.5	107.6	1	1.1	54.6	55.3	0.6	1.1	1.29	0.25
chr3.trna284-ValCAC	GTTTCCGTAGTGTAGTGGTTATCACTTTCGCCTC	tRNA	6.5	6.5	2.9	9.7	14.1	9.2	9.4	3.2	-0.49	0.51
chr13.trna77-GlyGCC	TGGTAGAATTCTCGCCTGCCACGCGGGAGGCCCGGGTTCGTTTCCCGGCCAACGCACCA	tRNA	21	68.5	40.4	1.1	68.7	0.8	52.1	89.1	-0.69	0.44
chr3.trna878-GlyGCC	NTAGAATTCTCGCCTGCCACGCGGGAGGCCCGGGTTCGTTTCCCGGCCAATGCACCA	tRNA	41.5	1.6	1	1.1	34.8	35.2	0.6	45.1	-1.36	0.69
chr14.trna705-ProAGG	TTGGGTTGCGAGAGGTCCCGGGT	tRNA	22.5	31	17.3	19.5	30.6	12.6	31.4	7.5	0.14	1
chr1.trna709-GluCTC	TCCCTGGTGGTCTAGTGGTTAGGATTCGGCGCTCTCACCGCCGCGGCCCGGGTTCGTCTCCCGGTCAGGGAACCA	tRNA	36.5	1.6	70.2	78.9	0.8	0.8	0.6	78.3	1.22	0.19
chr1.trna995-GlyTCC	GCGTTTGTGGTATAGTGGTGAGCATAGCTGCCTTCCAAGCAGTTGACCCGGGT	tRNA	51.5	37.5	32.7	51.9	88.6	53.6	172.8	63.3	-1.12	0.22
chrX.trna321-ArgCCT	CTAATCCAGGGATTGTGGGTTCGGGTCCCACCTGGGGTGCCA	tRNA	0.5	1.6	11.5	13	0.8	10.1	0.6	12.9	0.13	0.94
chr1.trna702-GlyGCC	TGGTAGAATTCTCGCCTGCCACGCGGGAGGCCCGGGT	tRNA	93.5	86.4	129.9	102.7	42.2	34.4	37.1	35.4	1.47	0.12
chr3.trna751-HisGTG	AGTGGTTAGTACTCTGCGTTGTGGCCGCAGCAACCTCGGTTCGTATCCGAGTCACGGCACCA	tRNA	21879.3	16308.6	8197.4	17432.4	14599.5	22931.6	15077.8	22749.9	-0.24	0.84
chr13.trna77-GlyGCC	GCTCAGTGGTAGAATTCTCGCCTGCCACGCGGGAGGCCCGGGTTCGTTTCCCGGCCAATGCACCA	tRNA	144	1.6	79.8	222.8	306.2	516.3	103.7	881	-2.01	0.1
chr11.trna1817-GlnCTG	GTGTAATGGTTAGCACTCTGGACTC	tRNA	19.5	19.6	14.4	23.8	20.7	13.4	20.7	10.7	0.24	0.87
chr1.trna1547-GluTTC	CAGGCGGCCCGGGTTCGACTCCCGGTATGGGAACCA	tRNA	55.5	29.4	32.7	18.4	56.3	39.4	18.8	22.5	-0.01	0.84
chr17.trna82-LysCTT	TCAGTCGGCAGAGCATGAGACTCTTAATCTCAGGGTCGTGGGTTCGGGCCCCACGTTGGGCGCCA	tRNA	16.5	1.6	62.5	1.1	27.3	0.8	60.9	69.7	-0.96	0.46
chr13.trna981-AspGTC	CCCCGCCTGTCACGCGGGAGACCGGGGTTCGTTTCCCCGACGGGGAGCCA	tRNA	163	107.6	313.6	282.2	54.6	0.8	41.5	140.6	1.87	0.01
chr10.trna81-GluCTC	GCCCTGGTGGTCTAGTGGTTAGGATTCGGCGCTCTCACCGCCGCGGCCCGGGTTCGTTTCCCGGTCAGGGAACCA	tRNA	72.5	1.6	1	78.9	30.6	151.7	68.5	1.1	-0.71	0.71
chr2.trna1431-HisGTG	TGGTTAGTACTCTGCGTTGTGTCCGCAGCAACCTCGGTTCGAATCCGAGTCACGGCACCA	tRNA	60.5	66.9	116.4	44.3	0.8	34.4	126.3	172.8	-0.21	0.83
chr13.trna979-AspGTC	GCGGGAGACCGGGGTTCGGTTCCCCGACGGGGAGCCA	tRNA	260.5	425.6	188.6	1.1	0.8	55.3	41.5	1.1	3.15	0.01
chr11.trna1234-ArgCCT	GCCAGGGATTGTGGGTTCGGGTCCCACCTGGGGTGCCA	tRNA	78.5	86.4	26	43.3	22.3	44.4	17	70.8	0.6	0.44
chr1.trna699-GlyGCC	TGGTAGAATTCTCGCCTGCTACGCGGGAGGCCCGGGTTCGTTTCCCGGCCAATGCACCA	tRNA	0.5	1.6	1	45.4	34.8	35.2	52.1	1.1	-1.34	0.14
chr1.trna710-ValCAC	GTTTCCGTAGTGTAGTGGTTATCACCTTCGCCTCACACGCGAAAGGTCCCCGGT	tRNA	19	31	12.5	7.6	10.8	0.8	14.4	7.5	1.06	0.32
chr19.trna110-ValTAC	ACGCAGAAGGTCCTGGGTTCGGGCCCCAGTGGAACCACCA	tRNA	20	22.8	13.5	29.2	0.8	11.7	25.1	29	0.36	0.76
chr13.trna105-GluTTC	TCTAGCGGTTAGGATTCCTGGTTTTCACCCAGGCGGCCCGGGTTCGTCTCCCGGTGTGGGAACCA	tRNA	10	1.6	19.2	21.6	0.8	16.8	0.6	1.1	1.44	0.16
chr3.trna756-GlnCTG	GGTTCCATGGTGTAATGGTTAGCACTCTGGACTCTGAATCCAGCGATCCGAGTTCA	tRNA	3	4.9	14.4	5.4	5	0.8	3.8	4.3	1	0.3
chr9.trna342-GlnCTG	GGTTCCATGGTGTAATGGTTAGCACTCTGGACTCTGAATCCAGCGATCCGAGTTCAAATCT	tRNA	2	16.3	11.5	4.3	9.9	2.5	8.2	29	-0.54	0.48
chr9.trna1035-LysCTT	CATGGGACTCTTAATCCCAGGGTCGTGGGTTCGGGCCCCACGTTGGGCGCCA	tRNA	20.5	1.6	1	1.1	0.8	26	25.8	44	-2	0.25
chr3.trna747-HisGTG	TGCCGTGATCGTATAGTGGTTAGTAC	tRNA	7	6.5	3.8	5.4	13.2	1.7	5.7	8.6	-0.36	0.77
chr17.trna84-LysCTT	CTCAGTCGGTAGAGCATGAGACTCTTAATCTCAGGGTCGTGGGGTCGGGCCCCACGTTGGGCGCCA	tRNA	144.5	262.5	93.3	243.3	186.2	134.9	161.5	275.8	-0.03	0.89
chr3.trna878-GlyGCC	CGCGGGAGTCCCGGGTTCGTTTCCCGGCCAATGCACCA	tRNA	0.5	1.6	40.4	1.1	34.8	35.2	0.6	45.1	-1.41	0.23
chr3.trna751-HisGTG	TATAGTGGTTAGTACTCTGCGTTGTGGCCGCAGCAACCTCGGTTCGGATCCGATTCACGGCACCA	tRNA	16.5	53.8	1	35.7	0.8	27.7	60.9	1.1	0.24	0.83
chr11.trna1819-GlyGCC	GTAGTAGAATTCTCGCCTGCCACGCGGGAGGCCCGGGTTCGTTTCCCGGCCAATGCACCA	tRNA	21	1.6	1	1.1	102.6	103.9	155.2	133.1	-4.33	0
chr1.trna710-ValCAC	GTTTCCGTAGTGTAGTGGTTATCACGTTC	tRNA	15.5	68.5	40.4	13	43.9	31.8	40.8	17.2	0.04	0.79
chr3.trna747-HisGTG	TATAGTGGTTAGTACTCTGCGTTGTGGCCGCAACAACCTCGGTTCGTATCCGAGTCACGGCACCA	tRNA	32.5	53.8	1	104.9	27.3	54.5	40.8	35.4	0.28	0.91
chr3.trna747-HisGTG	ATAGTAGTTAGTACTCTGCGTTGTGGCCGCAGCAACCTCGGTTCGTATCCGAGTCACGGCACCA	tRNA	176.5	53.8	278	70.3	159.7	242.2	60.9	104.1	0.03	0.75
chr13.trna110-GlyGCC	TTCAGTGGTAGAATTCTCGCC	tRNA	21.5	13	18.3	8.7	5.8	3.4	2.5	4.3	1.95	0.01
chr2.trna586-HisGTG	GTTAGTACTCTGCGTTGTGTCCGCAGCAACCTCGGTTCGAATCCGAGTCACGGCACCA	tRNA	23	1.6	130.8	1.1	75.3	227.1	28.9	97.6	-1.45	0.26
chr10.trna81-GluCTC	CCCTGTGGTCTAGTGGTTAGGATTCGGCGCTCTCACCGCCGCGGCCCGGGTTCGATTCCCGGTCAGGGAACCA	tRNA	15857.6	20254.9	27291.6	23630.7	10666.8	13155.9	9815.9	18427.6	0.74	0.13
chr14.trna192-ProTGG	GTATGATTCTCGCTTTGGGTGCGAGAGGTCCCGGGT	tRNA	12.5	19.6	14.4	17.3	45.5	18.4	16.3	24.7	-0.72	0.49
chr11.trna396-ProCGG	TATGATTCTCGCTTCGGGTGCGAGAGGTCCCGGGT	tRNA	163	259.3	213.6	191.4	252.4	130.7	140.7	216.8	0.16	0.87
chr13.trna982-GlnCTG	GGTTCCATCGTGTAATGGTTAGCACTCTGGACTCTGAATCCAGCGATCCGAGTA	tRNA	8	6.5	13.5	9.7	16.6	7.5	15.1	7.5	-0.31	0.69
chr3.trna291-HisGTG	ATAGTAGTTAGTACTCTGCGTTGTGGCCGCAGCAACCTCGGTTCGTATCCGAGTCACGGCACCA	tRNA	176.5	53.8	278	70.3	159.7	242.2	60.9	104.1	0.03	0.75
chr19.trna711-SerGCT	AATCCATTGTGCTTTGCACGCGTGGGTTCGTATCCCATCCTCGTCGCCA	tRNA	5.5	9.8	5.8	22.7	9.1	5	35.2	38.6	-1.01	0.25
chr3.trna878-GlyGCC	AGTTGTAGAATTCTCGCCTGCCACGCGGGAGGCCCGGGTTCGGTTCCCGGCCAATGCACCA	tRNA	5.5	1.6	1	1.1	9.1	9.2	0.6	11.8	-1.75	0.18
chr2.trna1432-HisGTG	TCTGCGTTGTGGCCGCAGCAACCTCGGTTCGTATCCGAGTCACGGCACCA	tRNA	23	75	1	49.7	0.8	38.6	28.9	49.4	0.34	0.91
chr3.trna878-GlyGCC	CTCGCCTGCCACGCGGGAGGCCCGGGTTCGTTTCCCGGCCCATGCACCA	tRNA	90.5	327.8	289.6	217.4	116.7	84.6	490.6	280.1	-0.07	0.55
chr1.trna709-GluCTC	TCCCTGGTTGTCTAGTGGTTAGGATTCGGCG	tRNA	4	4.9	1.9	7.6	23.2	5.9	10.1	1.1	-1.13	0.25
chr14.trna188-LeuAAG	AGGCTCCAGTCTCTTCGGGGGCGTGGGTTCGTATCCCACCGCTGCCACCA	tRNA	20.5	1.6	39.4	1.1	0.8	17.6	13.2	22.5	0.21	0.65
chr3.trna292-LysCTT	TCAGTCTGTAGAGCATGAGACTCTTAATCTCAGGGTCGTGGGTTCGGGCCCCACGTTGGGCGCCA	tRNA	102.5	57.1	197.2	37.8	141.5	399.8	150.1	183.5	-1.15	0.17
chr8.trna560-GlyGCC	GCATTGGTCGTTCAGTGGTAGAATTCTCGCCTGCCACGCGGGAGGCCCGGGT	tRNA	972.4	980.1	1146.7	1015.4	307.9	223.8	210.5	100.9	2.29	0
chr2.trna1432-HisGTG	CGTGATCGTATAGTGGTTAGTACTCTGCGTTGTGGCCGCAGCAACC	tRNA	5.5	8.2	7.7	8.7	16.6	3.4	4.4	3.2	0.12	1
chr17.trna1000-LysCTT	TCAGTCGGCAGAGCATGAGACTCTTAATCTCAGGGTCGTGGGTTCGTGCCCCACGTTGGGCGCCA	tRNA	48.5	1.6	31.7	35.7	80.3	54.5	121.2	69.7	-1.47	0.23
chr2.trna1432-HisGTG	TATAGTGGTTAGCACTCTGCGTTGTGGCCGCAGCAACCTCGGTTCGTATCCGAGTCACGGCACCA	tRNA	0.5	53.8	1	35.7	0.8	54.5	0.6	35.4	-0.01	0.77
chr4.trna1697-HisGTG	GTGGTTAGTACTCTGCGTTGTGTCCGCAGCAACCTCGGTTCGGATCCGAGTCACGGCACCA	tRNA	16.5	53.8	62.5	104.9	53.8	0.8	20.7	69.7	0.71	0.56
chr3.trna751-HisGTG	TGGCCGCAGCAACCTCGGTTCGTATCCGAGTCACGGCACCA	tRNA	135.5	148.4	174.1	390.4	261.5	302.6	905.3	194.2	-0.97	0.17
chr5.trna1315-PheGAA	TAGACTGAAGATCTAAAGGTCCCTGGTTCGTTCCCGGGTTTCGGCACCA	tRNA	275.5	327.8	506	406.6	145.7	503.7	220.5	564.4	0.08	0.85
chr6.trna317-GlyCCC	CCGCTGGTGTAGTGGTATCATGCAAGATTCCCATTC	tRNA	5	11.4	5.8	8.7	18.2	19.3	8.2	13.9	-0.95	0.24
chr13.trna112-SerTGA	TGGAAATCCATTGGGGTTTCCCCGCGCAGGTTCGAATCCTGCCGACTACGCCA	tRNA	0.5	1.6	29.8	33.5	50.5	26	28.9	20.4	-0.94	0.3
chr3.trna745-GluCTC	TCCCTGGTGGTCTAGTGGTTAGGATTCGGCGCTCTCACCGCCGCGGCCCGGGTTCGATTC	tRNA	18.5	40.8	80.8	48.7	17.4	12.6	5	5.4	2.23	0.07
chr13.trna954-ValCAC	GTTTCCGTAGTGTAGTGGTTATCACTTTCGCCTGACACGCGAAAGGTCCCCGGT	tRNA	4.5	3.3	3.8	4.3	10.8	7.5	3.8	4.3	-0.73	0.42
chr2.trna586-HisGTG	TAGTGGTTAGTACTCTGCGTTGTGCCCGCAGCAACCTCGGTTCGTATCCGAGTCACGGCACCA	tRNA	320.5	575.6	431.9	450.9	186.2	456.8	322.3	378.8	0.4	0.62
chr17.trna84-LysCTT	CTCAGTCGGTAGAGCATGAGACTCTTAATCTCAAGGTCGTGGGTTCGTGCCCCACGTTGGGCGCCA	tRNA	16.5	106	124.1	104.9	27.3	269	121.2	69.7	-0.47	0.37
chr13.trna64-GlnCTG	GGTTCCATCGTGTAATGGTTAGCACTCTGGACTCTGAATCCAGCGATCCG	tRNA	9	8.2	15.4	20.5	31.4	6.7	6.9	33.3	-0.56	0.65
chr2.trna586-HisGTG	GGTTAGTACTCTGCGTTGTGGCCGCAGCAACCTCGGTTCGTATCCGAGTCACGGCACCA	tRNA	1125.4	2056.3	1386.3	1071.6	596.7	1320.9	1103.1	1739.4	0.24	0.73
chr3.trna291-HisGTG	CTCGGTTCGGATCCGAGTCACGGCACCA	tRNA	345.5	226.7	355	299.5	343.5	193.6	116.2	198.5	0.53	0.33
chr2.trna1747-GlyGCC	TTCAGTGGTAGAATTCTCGCCTGCCACGCGGGAGGCCCGGGCTCGTTTCCCGGCCAATGCACCA	tRNA	41.5	1.6	79.8	1.1	0.8	69.6	52.1	45.1	-0.43	0.86
chr8.trna887-GlyGCC	GCATTGGTAGTTCAGTGGTAGAATTCTCGC	tRNA	89.5	189.2	55.8	338.5	165.5	46.9	49	11.8	1.3	0.26
chr12.trna790-LysCTT	GCCCGGCTAGCTCAGTCGGTAGAGCATGGGACTC	tRNA	115	62	64.5	219.5	138.2	117.3	74.1	42.9	0.31	0.7
chr1.trna1001-GlyTCC	TGTGGTATAGTGGTGAGCATAGCTGCCTTCCAAGCAGTTGACCCGGGT	tRNA	7.5	14.7	2.9	4.3	9.1	6.7	6.9	5.4	0.07	0.99
chr11.trna1819-GlyGCC	CAGTGGTAGAATTCTCGCCTGCCACGCGGGAGGCCC	tRNA	19.5	22.8	32.7	18.4	16.6	14.2	9.4	5.4	1.04	0.34
chr1.trna1000-AspGTC	CCCGCCTGTCACGCGGGAGACCGGGGTTCGATTCCCCGACGGGGAGCCA	tRNA	119.5	88.1	88.5	68.1	200.3	129.1	91.1	95.5	-0.5	0.65
chr17.trna1000-LysCTT	CGTAGAGCATGAGACTCTTAATCTCAGGGTCGTGGGTTCGTGCCCCACGTTGGGCGCCA	tRNA	17.5	57.1	131.8	1.1	85.2	29.3	43.3	1.1	0.38	0.91
chr8.trna886-GlyGCC	GCATCGGTGGTTCAGTGGTAGAATGCTCGCCT	tRNA	21.5	14.7	5.8	3.2	23.2	5	15.1	5.4	-0.11	0.97
chr11.trna204-ValCAC	GTTTCCGTAGTGTAGTGGTTATCACGTTCGCCG	tRNA	46.5	50.6	31.7	54.1	68.7	67.9	30.8	10.7	0.04	1
chr1.trna709-GluCTC	GTCTAGTGTTTAGGATTCGGCGCTCTCACCGCCGCGGCCCGGGTTCGTTTCCCGGTCAGGGAACCA	tRNA	18.5	1.6	1	1.1	30.6	121.5	23.2	78.3	-3.52	0.02
chr8.trna887-GlyGCC	GCATTGGTGGTTCAGTGGCAGAATTCTCGCCTGCCACGCGGGAGGCCCGGGT	tRNA	2.5	3.3	3.8	4.3	6.6	5.9	5	3.2	-0.57	0.4
chr3.trna293-HisGTG	TGCGTTGTGGCCGCAGCAACCTCGGTTCGTATCCGAGTCACGGCACCA	tRNA	45.5	1.6	1	1.1	38.1	38.6	28.9	1.1	-1.12	0.69
chr1.trna699-GlyGCC	AGTGTTAGAATTCTCGCCTGCCACGCGGGAGGCCCGGGTTCGTTTCCCGGCCAATGCACCA	tRNA	41.5	68.5	40.4	1.1	0.8	69.6	52.1	90.1	-0.49	0.68
chr8.trna1008-LeuCAG	CCTTGGAGGCGTGGGTTCGGATCCCACTTCTGACACCA	tRNA	8.5	1.6	1	18.4	0.8	0.8	10.7	18.2	-0.05	0.94
chr16.trna315-IleAAT	CAGTTGGTTAGAGCATGGTGC	tRNA	4.5	8.2	4.8	5.4	8.3	1.7	4.4	6.4	0.14	1
chr1.trna995-GlyTCC	TTGACCCGGGTTCGGTTCCCGGCCAACGCACCA	tRNA	0.5	1.6	34.6	1.1	0.8	30.2	66.6	23.6	-1.68	0.15
chr13.trna970-SerGCT	CTTGGGTTCGTATCCCATCCTCGTCGCCA	tRNA	23.5	39.1	23.1	26	0.8	39.4	0.6	1.1	1.41	0.2
chr13.trna103-LysCTT	TCAGTCGGTAGAGCATGAGACTCTTAATCTCAGGGTCGTGGGGTCGTGCCCCACGTTGGGCGCCA	tRNA	64.5	210.4	154.9	139.5	80.3	134.9	503.2	35.4	-0.41	0.42
chr17.trna996-ProTGG	GGCTCGTTCGTCTAGGGGTATGATTCTCGCT	tRNA	70	44	38.5	43.3	97.7	15.9	60.9	29	-0.06	0.98
chr10.trna81-GluCTC	NCCCTGGTGGTCTAGTGGTTAGGATTCGGCGCTCTCACCGCCGCGGCCCGGGTTCGTTTCCCGGTCAGGGAACCA	tRNA	90.5	177.7	1	156.8	120	212	23.2	78.3	-0.03	0.91
chr8.trna414-LeuCAG	GTCAGGATGGCCGAGCGGTCTAAGGC	tRNA	191	252.8	257.8	87.6	152.3	284.1	123.8	89.1	0.28	0.72
chr8.trna560-GlyGCC	GCATTGGTGGTTCAGTGGTAGAATTCTCGCCTGCCA	tRNA	85	104.4	110.6	87.6	97.7	62.9	186	148.1	-0.35	0.6
chr5.trna1314-AspGTC	ACGCGGGAGACCGGGGTTCGATTCCCCGACGGGGAGCCA	tRNA	21	22.8	50	28.1	22.3	26.8	18.2	33.3	0.28	0.79
chr13.trna953-ArgACG	CCAGAAGATTCCAGGTTCGGCTCCTGGCTGGCTCGCCA	tRNA	42.5	40.8	12.5	27	0.8	0.8	0.6	13.9	2.92	0
chr8.trna886-GlyGCC	GCATTGGTGGTTCAGTGGTAGANTTCTCGCCTGCCACGCGGGAGGCCCGGGT	tRNA	17	11.4	13.5	8.7	33.1	21	15.7	5.4	-0.57	0.64
chr13.trna1001-GluCTC	TCCCTGGTGGTCTAGTGGTTAGGATTCGGCGCTCTCACCGCCGCGGCCCGGGTTCGATTCCCGTTCAGGGAGCCA	tRNA	0.5	60.3	70.2	40	0.8	0.8	0.6	39.7	2.03	0.08
chr3.trna751-HisGTG	TATAGTGGTTAGTACTCTGCGTNGTGGCCGCAGCAACCTCGGTTCGGATCCGAGTCACGGCACCA	tRNA	16.5	366.9	62.5	35.7	80.3	27.7	0.6	69.7	1.43	0.54
chr13.trna77-GlyGCC	TGGAATTCTCGCCTGCCACGCGGGAGGCCCGGGTTCGTTTCCCGGCCAATGCACCA	tRNA	21	1.6	40.4	1.1	0.8	35.2	0.6	45.1	-0.35	0.93
chr2.trna1432-HisGTG	CGTATAGTGGTTAGTACTCTGCGTTGTGGCCGCAGCAACCTCGGTTCGGATCCGAGTCACGGCACCA	tRNA	520.5	262.5	308.8	217.4	67	570.8	201.7	172.8	0.37	0.4
chr11.trna207-ProTGG	TTTGGGTGCGAGAGGTCCCGGGT	tRNA	91.5	112.5	97.2	81.1	153.1	31	97.4	73	0.11	0.95
chr3.trna303-GluCTC	GTGGTTAGGATTCGGCGCTCTCACCGCCGCGGCCC	tRNA	32	24.5	32.7	50.8	38.9	43.6	40.8	23.6	-0.07	0.94
chr10.trna851-AspGTC	CCCGCCTGTCACGCGGGAGACCGGGGTTCGGTTCCCCGACGGGGAGCCA	tRNA	390.5	322.9	63.5	282.2	54.6	55.3	82.3	1.1	2.45	0
chr13.trna64-GlnCTG	TGGTGTAATGGTTAGCACTCTGGA	tRNA	10.5	9.8	6.7	3.2	5	5.9	16.3	4.3	-0.06	0.92
chr7.trna86-SeC(e)TCA	CTCAGTGGTCTGGGGTGCAGGCTTCAAACCTGTAGCTGTTTAGCGACAGAGTGGTTCAATTCCACCTTTCGGG	tRNA	23.5	14.7	18.3	18.4	15.7	10.9	17.6	20.4	0.21	0.75
chr13.trna110-GlyGCC	GCATTGGTGGTTCAATGGTAGAATTCTCGCCTGCCACGCGGGAGGCCCGGGTTCGTTTCCCGGCCAATGCACCA	tRNA	21	1.6	119.3	45.4	34.8	0.8	77.9	89.1	-0.11	0.9
chr1.trna672-ProAGG	TCTTTTGTCTAGGGGTATGATTCTCGCT	tRNA	7	3.3	3.8	4.3	8.3	2.5	5	4.3	-0.13	1
chr1.trna699-GlyGCC	CGTTCAGTGGTAGAATTCTCGCCTGCCACGCGGGAGGCCCGGGTTCGTTTCCCGGCCAATGCACCA	tRNA	21	1.6	40.4	1.1	34.8	35.2	0.6	1.1	-0.16	0.93
chr11.trna2023-LysCTT	GCCCGGCTAGCTCAGTCGGTAGAGCATGGGACTCTTAATCTCAGGGTCGTGGGTTCGGGCCCCACGTTGGGCGCCA	tRNA	600.5	1110.5	616.7	563.4	133.2	0.8	126.3	215.7	2.6	0
chr7.trna86-SeC(e)TCA	GCTGTTTAGCGACAGAGTGGTTCATTTCCACCTTTCGGGCGCCA	tRNA	3	9.8	1	11.9	0.8	9.2	10.1	17.2	-0.54	0.4
chr1.trna994-AspGTC	TCCTCGTTAGTATAGTGGTGAGTATCCCCGCCTGTCACGCGGGAGACCGGGGTTCGGTTCCCCGACGGGGAGCCA	tRNA	0.5	107.6	63.5	71.4	162.2	109.8	0.6	140.6	-0.77	0.24
chr8.trna887-GlyGCC	GCATTGGTGGTTCAGTGGTAGANTTCTCGCCTGCCACGCGGGAGGCCCGGGTTCGTTTCCCGGCCAATGCACCA	tRNA	0.5	68.5	1	1.1	0.8	35.2	26.4	45.1	-0.6	0.36
chr17.trna82-LysCTT	CTCAGCCGGTAGAGCATGAGACTCTTAATCTCAGGGTCGTGGGTTCGTGCCCCACGTTGGGCGCCA	tRNA	32.5	1.6	31.7	35.7	27.3	0.8	0.6	1.1	1.77	0.05
chr13.trna71-AlaAGC	GGGGATGTAGCTCAGTGGTAGA	tRNA	70	192.4	145.3	83.3	149.8	38.6	47.1	69.7	0.69	0.53
chr3.trna295-HisGTG	TGTCCGCAGCAACCTCGGTTCGGATCCGAGTCACGGCACCA	tRNA	0.5	60.3	35.6	78.9	0.8	31	0.6	1.1	2.39	0.08
chr3.trna878-GlyGCC	GAATTCTCGCCTGCCACGCGGGAGGCCCGGGTTCGTTTCCCGGCCCATGCACCA	tRNA	30.5	34.2	1	44.3	0.8	0.8	38.3	65.5	0.06	0.92
chr2.trna1747-GlyGCC	CAGTTGTAGAATTCTCGCCTGCCACGCGGGAGGCCCGGGTTCGGTTCCCGGCCAATGCACCA	tRNA	5.5	1.6	1	1.1	9.1	9.2	0.6	22.5	-2.18	0.22
chr11.trna2022-AlaTGC	GGGGATGTAGCTCAGTGGTAGA	tRNA	84.5	233.2	175.1	100.6	180.4	46.1	57.2	83.7	0.69	0.5
chr13.trna110-GlyGCC	TTCAATGGTAGAATTCTCGCCTGCCACGCGGGAGGCCCGGGTTCGTTTCCCGGCCAATGCACCA	tRNA	21	1.6	1	1.1	34.8	35.2	26.4	45.1	-2.52	0.11
chr17.trna84-LysCTT	TCTCAGTCGGTAGAGCATGAGACTCTTAATCTCAGGGTCGTGGGTTCGGGCCCCACGTTGGGCGCCA	tRNA	96.5	53.8	62.5	70.3	133.2	134.9	20.7	1.1	-0.03	0.9
chr3.trna878-GlyGCC	TGGTAGAATTCTCGCCTGCCACGCTGGAGGCCCGGGTTCGTTTCCCGGCCAATGCACCA	tRNA	21	1.6	198.2	1.1	68.7	35.2	77.9	133.1	-0.5	0.72
chr4.trna1697-HisGTG	GCCGTGATCGTATAGTGGTTAGTACTCTGCGTTGTGGCCGCAGCAACCTCGGTTCGTATCCGAGTCATGGCACCA	tRNA	0.5	1.6	31.7	70.3	53.8	0.8	0.6	104.1	-0.61	0.71
chr3.trna751-HisGTG	TATAGTGGTTAGTACTCTGCGTNGTGGCCGCAGCAACCTCGGTTCGGATCCGAGTCACGNCACCA	tRNA	8.5	1.6	1	9.7	14.1	0.8	5.7	1.1	-0.06	0.95
chr4.trna1697-HisGTG	TATAGTGGCTAGTACTCTGCGTTGTGGCCGCAGCAACCTCGGTTCGTATCCGAGTCACGGCACCA	tRNA	16.5	106	1	35.7	0.8	27.7	0.6	1.1	2.4	0.23
chr8.trna887-GlyGCC	GCATTGGTAGTTCAGTGGTAGAATTCTCGCCTGC	tRNA	15.5	8.2	4.8	16.2	1.7	2.5	5	1.1	2.12	0.01
chr1.trna1184-LysTTT	CCGGATAGCTCAGTCGGTAGAGCA	tRNA	6	4.9	2.9	7.6	8.3	15.9	1.9	5.4	-0.56	0.59
chr13.trna981-AspGTC	CACTCGGGAGACCGGGGTTCGATTCCCCGACGGGGAGCCA	tRNA	33	107.6	1	1.1	54.6	55.3	0.6	1.1	0.35	0.92
chr11.trna1912-GluCTC	TCCCTAGTGGTCTAGTGGTTAGGATTCGGCGCTCTCACCGCCGCGGCCCGGGTTCGATTCCCGTTCAGGGAACCA	tRNA	144.5	1.6	70.2	468.2	0.8	242.2	23.2	117	0.84	0.47
chr11.trna2023-LysCTT	ATTCGGTAGAGCATGAGACTCTTAATCTCAGGGTCGTGGGTTCGGGCCCCACGTTGGGCGCCA	tRNA	208.5	53.8	185.7	104.9	80.3	188.6	101.1	447.5	-0.56	0.84
chr2.trna586-HisGTG	TGCCGTGATCGTATAGTGGTTAGTACTCTGCGTTGTGGCCGCAGCAACCTCGG	tRNA	10	3.3	6.7	14.1	14.1	9.2	17	12.9	-0.64	0.53
chr3.trna751-HisGTG	AGTGGTTATTACTCTGCGTTGTGGCCGCAGCAACCTCGGTTCGAATCCGAGTCACGGCACCA	tRNA	120.5	132.1	1	44.3	166.3	67.9	201.7	258.6	-1.22	0.17
chr10.trna81-GluCTC	TCCCTGGTGGTCTAGTGGTTAGGATTCGGCGCTCTCACCGCCGCGGCCCGGGG	tRNA	31	16.3	25	4.3	10.8	17.6	6.3	2.1	1.06	0.19
chr9.trna1035-LysCTT	CCGGCTAGCTCAGTCGGTAGAGCATG	tRNA	22	9.8	12.5	4.3	13.2	7.5	11.9	7.5	0.27	0.57
chr14.trna192-ProTGG	TGGGGTGCGAGAGGTCCCGGGTT	tRNA	4	6.5	2.9	2.2	7.4	2.5	6.3	3.2	-0.32	0.6
chr3.trna747-HisGTG	TTAGTACTCTGCGTTGTGCCCGCAGCAACCTCGGTTCGAATCCGAGTCACGGCACCA	tRNA	23	1.6	44.3	1.1	38.1	38.6	0.6	49.4	-0.86	0.7
chr9.trna961-GluTTC	TAGGATTCCTGGTTTTCACCCAGGCGGCCCGGGTTCGACTCCCGGTGTGGGAACCA	tRNA	31	26.1	16.4	10.8	14.1	16.8	19.5	16.1	0.34	0.67
chr5.trna1314-AspGTC	TCGGGAGACCGGGGTTCGATTCCCCGACGGGGAGCCA	tRNA	488	319.6	438.7	352.5	162.2	436.7	654	210.3	0.13	0.87
chr8.trna887-GlyGCC	NGGTAGAATTCTCGCCTGCCACGCGGGAGGCCCGGGTTCGTTTCCCGGCCAATGCACCA	tRNA	82.5	135.3	119.3	89.8	238.3	447.6	180.9	661	-1.84	0.01
chr5.trna1316-AspGTC	GGGAGACCGGGGTTCGATTCCCCGACGGGGAGC	tRNA	2	1.6	3.8	5.4	5	4.2	5	7.5	-0.75	0.33
chr8.trna560-GlyGCC	TGGTAGAATTCTCGCCTGCCACGCGAGAGGCCCGGGTTCGTTTCCCGGCCAATGCACCA	tRNA	21	1.6	1	1.1	34.8	69.6	26.4	1.1	-2.42	0.16
chr17.trna84-LysCTT	CAGTCGGTAGAGCATGAGACTCTTAATCTCAGGGTCGTGGGTTCGGGCCCCACGTTGGGCACCA	tRNA	32.5	53.8	62.5	70.3	0.8	54.5	40.8	1.1	1.17	0.4
chr3.trna745-GluCTC	TCCCTGGTGGTCTAGTGGTTAGGATTCGACGCTCTCACCGCCGCGGCCCGGGTTCGTTTCCCGGTCAGGGAACCA	tRNA	18.5	1.6	1	78.9	0.8	31	23.2	1.1	0.83	0.68
chr1.trna702-GlyGCC	AGTGGTAGAATTCTCGCCTGCCACGCGGGAGGCCCGGGTTCGGTTCCCGGCCCATGCACCA	tRNA	50.5	1.6	121.2	28.1	42.2	63.7	32	27.9	0.28	0.68
chr8.trna886-GlyGCC	GGTTCAGTGGTAGAATTCTCGCC	tRNA	16	6.5	4.8	6.5	0.8	0.8	0.6	1.1	3.33	0
chr3.trna295-HisGTG	GGCCGTGATCGTATAGTGGTTAGTACTCTGCGT	tRNA	24	27.7	9.6	51.9	43	12.6	7.5	8.6	0.66	0.57
chr11.trna1824-GlyTCC	GCGTTGGTGGTATAGTGGTGAGCATAGCTGCCTTCCAAGCAGTTGACCCGGGG	tRNA	12	6.5	13.5	8.7	23.2	21	42.1	9.7	-1.24	0.23
chr13.trna974-ValAAC	GTTTCCGTAGTGTAGTGGTTATCACCTTCGCC	tRNA	8	16.3	6.7	8.7	26.5	10.9	12.6	7.5	-0.53	0.45
chr13.trna77-GlyGCC	TGGTAGAATTCTCGCCTGCCACGC	tRNA	8.5	8.2	6.7	7.6	7.4	6.7	5	1.1	0.61	0.47
chr11.trna1433-CysGCA	GGGGGTATAGCTCAGTGGTAGAGCATTTGACTGC	tRNA	15.5	17.9	25	22.7	13.2	28.5	19.5	19.3	0.01	0.99
chr13.trna61-MetCAT	ATAATCTGAAGGTCCTGAGTTCGGACCTCAGAGGGGGCACCA	tRNA	20.5	1.6	1	22.7	50.5	9.2	0.6	1.1	-0.42	0.98
chr13.trna64-GlnCTG	TGTAATGGTTAGCACTCTGGACTCTGAAT	tRNA	5	3.3	3.8	5.4	8.3	2.5	6.9	2.1	-0.18	0.84
chr13.trna1001-GluCTC	CCTGGTGGTCTAGTGGTTAGGATTCGGCGCTCTC	tRNA	1	3.3	7.7	6.5	1.7	1.7	13.2	8.6	-0.44	0.44
chr3.trna295-HisGTG	GTTAGTACTCTGCGTTGTGGCCGCAGCAACCTCGGTTCGGATCCGAGTCACGGCACCA	tRNA	8415	8147	8096.4	4001	7300.2	12145.1	6163.4	8934.3	-0.27	0.71
chr14.trna209-ArgACG	GTCTGCGGGCCAGTGGCGCAATGGATAACGCGTCTGACTACGGATCAGAAGATTCCAGGTTCGGCTCCTGGCTGGCTCGTTGGG	tRNA	6.5	6.5	9.6	11.9	9.9	5.9	9.4	4.3	0.23	0.92
chr8.trna414-LeuCAG	TTGGAGGCGTGGGTTCGTATCCCACTTCTGACACCA	tRNA	31.5	1.6	30.8	34.6	77.8	52.8	0.6	1.1	-0.43	0.87
chr2.trna586-HisGTG	CGTGATCGTATAGTGGTTAGTACTCTGCGTTGTGGCCGCAGCAACC	tRNA	5.5	8.2	7.7	8.7	16.6	3.4	4.4	3.2	0.12	1
chr3.trna753-GlnCTG	GGTTCCATGGTGTAATGGTTAGCACTCTGGACTCTGAATCC	tRNA	6	8.2	7.7	8.7	5.8	1.7	5	7.5	0.61	0.48
chr13.trna77-GlyGCC	ATTCAGTGGTAGAATTCTCGCCTGCCACGCGGGAGGCCCGGGTTCGTTTCCCGGCCAATGCACCA	tRNA	42	1.6	1	1.1	0.8	35.2	26.4	45.1	-1.23	0.71
chr3.trna747-HisGTG	TATAGTGGTTAGTACTCTGCGTTGTGGGCGCAGCAACCTCGGTTCGTATCCGAGTCACGGCACCA	tRNA	16.5	1.6	1	35.7	27.3	0.8	0.6	35.4	-0.23	0.93
chr3.trna303-GluCTC	TTCCTGGTGGTCTAGTGGTTAGGATTCGGCGCTCTCACCGCCGCGGCCCGGGTTCGTTTCCCGGTCAGGGAACCA	tRNA	0.5	1.6	35.6	40	0.8	91.4	23.2	78.3	-1.32	0.23
chr3.trna755-GlyCCC	ATGGTAGAATTCTCGCTTCCCACGCGGGTGACCCGGGTTCGGTTCCCGGCCAATGCACCA	tRNA	12.5	60.3	12.5	14.1	10.8	62	38.3	39.7	-0.6	0.41
chr13.trna997-ArgCCG	ACAGAAGATTGAGGGTTCGTGTCCCTTCGTGGTCGCCA	tRNA	0.5	1.6	1	9.7	7.4	7.5	5.7	1.1	-0.76	0.29
chr13.trna78-MetCAT	ATGGATCGTAACCATCCTCTGCTACCA	tRNA	165.5	216.9	32.7	36.8	137.4	277.4	145.7	461.4	-1.18	0.19
chr13.trna103-LysCTT	TCGGTAGATCATGAGACTCTTAATCTCAGGGTCGTGGGTTCGGGCCCCACGTTGGGCGCCA	tRNA	64.5	106	1	1.1	133.2	81.3	60.9	104.1	-1.14	0.26
chr7.trna86-SeC(e)TCA	CTCAGTGGTCTGGGGTGCAGGCTTCAAACCTGTAGCTGTTTAGCGACAGAGTGGTTCATTTCCACCTTTCGG	tRNA	5	4.9	4.8	5.4	8.3	5	4.4	4.3	-0.13	0.93
chr2.trna1747-GlyGCC	CCCGGGTTCGGTTCCCGGCCAACGCACCA	tRNA	68	295.2	304	244.4	187	38.6	142	194.2	0.7	0.52
chr3.trna752-GlyCCC	GCATTTGTGGTTCAATGGTAGAATTCTCGCCTCCCACGCGGGTGACCCGGG	tRNA	8.5	6.5	6.7	7.6	8.3	8.4	6.9	8.6	-0.13	1
chr3.trna295-HisGTG	TGGTTAGTACTCTGCGTTGTGTCCGCAGCAACCTCGGTTCGAATCCGAGTCACGGCACCA	tRNA	60.5	66.9	116.4	44.3	0.8	34.4	126.3	172.8	-0.21	0.83
chr11.trna2023-LysCTT	TTAGTCGGTAGAGCATGAGACTCTTAATCTCAGGGTCGTGGGTTCGGGCCCCACGTTGGGCGCCA	tRNA	272.5	53.8	93.3	35.7	53.8	456.8	121.2	69.7	-0.62	0.88
chr1.trna699-GlyGCC	GTAGAATTCTCGCCTGCCACGCGGGAGGCCCGGGGTCGTTTCCCGGCCAATGCACCA	tRNA	287.5	202.2	474.3	1.1	102.6	481.9	284	89.1	0.01	0.94
chr1.trna1005-AspGTC	CGCGGGAGACCGGGGTTCGATTCCCCGACGGGGAGCCA	tRNA	39.5	48.9	46.2	35.7	23.2	46.1	29.5	45.1	0.24	0.81
chr3.trna287-GlyCCC	GCATTGGTAGTTCAATGGTAGAATTCTCGCCTCCCACGCGGGTGACCCGG	tRNA	6	8.2	10.6	11.9	9.1	12.6	5	7.5	0.1	0.99
chr13.trna64-GlnCTG	GGTTCCATGGTGTAATGGTTAGCACTCTGGACTCTGAATCCAGCGATCCGAG	tRNA	411	543	609.9	878.1	1501.2	374.6	606.9	1308.1	-0.63	0.25
chr13.trna1001-GluCTC	TCCCTGGTTGTCTAGTGGTTAGGATTCGGCGCTCTCACCGCCGCGGCCCGGGGTCGATTCCCGGTCAGGGAACCA	tRNA	18.5	1.6	35.6	40	0.8	61.2	23.2	1.1	0.15	0.92
chr2.trna1431-HisGTG	TATAGTGGTTAGTACTCTGCGTTGTGGCCGCAACAACCTCGGTTCGTATCCGAGTCACGGCACCA	tRNA	32.5	53.8	1	104.9	27.3	54.5	40.8	35.4	0.28	0.91
chr3.trna751-HisGTG	TGGTTAGTACTCTGCGTTGTGACCGCAGCAACCTCGGTTCGTATCCGAGTCACGGCACCA	tRNA	32.5	1.6	70.2	104.9	27.3	54.5	40.8	35.4	0.4	0.71
chr3.trna878-GlyGCC	GCATTGGTGGTTCAGTGGTAGAATTCTCGCCTGCCATGCGGGAGGCCCGGGT	tRNA	5.5	1.6	1.9	4.3	5.8	6.7	7.5	3.2	-0.8	0.42
chr3.trna295-HisGTG	AGTGGTTAGTACTCTGCGTTGTGCCCGCAGCAACCTCGGTTCGAATCCGAGTCACGGCACCA	tRNA	20.5	1.6	77.9	44.3	33.9	34.4	25.8	129.8	-0.63	0.68
chr17.trna994-ArgCCG	TTCCGTATCAGAAGATTGGGGGTTCGTGTCCCTTCGTGGTCGCCA	tRNA	5.5	9.8	5.8	11.9	0.8	13.4	0.6	17.2	0.04	0.92
chr19.trna637-ArgTCT	TCAAAGGTTGTGGGTTCGTGTCCCACCAGAGTCGCCA	tRNA	233	205.5	154.9	255.2	112.6	109.8	167.1	135.2	0.69	0.34
chr1.trna709-GluCTC	CCTGGTGGTCTAGTGGTTAGGATTCGGCGCTCTC	tRNA	1	3.3	7.7	6.5	1.7	1.7	13.2	8.6	-0.44	0.44
chr17.trna84-LysCTT	TCAGTCGGTAGAGCATGAGACTCTTAATCTCAGGGTCGTGGGTTCGGGACCCACGTTGGGCGCCA	tRNA	16.5	210.4	31.7	35.7	53.8	188.6	101.1	1.1	-0.23	0.49
chr13.trna112-SerTGA	AAATCCATTGGGGTTTCCCCGCGCAGGTTCGTATCCTGCCGACTACGCCA	tRNA	0.5	26.1	15.4	17.3	0.8	13.4	10.1	1.1	1.23	0.49
chr1.trna1002-GluCTC	TCCCTGGTGGTCTAGTGGTTAGGATTCGGCGCTCTCACCGCCGCG	tRNA	10	14.7	7.7	19.5	11.6	13.4	6.9	12.9	0.21	0.86
chr13.trna982-GlnCTG	GGTTAGCACTCTGGACTCTGAATCCAGCGATCC	tRNA	3.5	9.8	9.6	14.1	21.5	3.4	5.7	12.9	-0.23	0.68
chr3.trna287-GlyCCC	TGGTAGAATTCTCGCCTCCCACGCGGGTGACCCGGGTTCGTTTCCCTGCCAATGCACCA	tRNA	0.5	21.2	24.1	14.1	10.8	21	0.6	1.1	0.84	0.61
chr13.trna87-GlnCTG	GGTTCCATGGTGTAATGGTTAGCACTCTGGACTCTGAATCCAGCGACCCGAGTA	tRNA	3.5	6.5	5.8	7.6	13.2	5.9	9.4	3.2	-0.44	0.42
chr13.trna64-GlnCTG	GGTTCCATGGTGTAATGGTTAGCACTCTGGACTCTGAATCCAGCGATCCGAGTTCTT	tRNA	46	26.1	36.6	28.1	48.8	10.9	27.6	26.8	0.26	0.72
chr1.trna699-GlyGCC	GCATTGGTAGTTCAGTGGTAGAATTCTCGCCTGCCACGCGGGAGGCCCGGGT	tRNA	1067.9	878.9	1163.1	1028.4	462.6	214.6	258.8	122.3	1.97	0
chr3.trna748-LysCTT	CTCAGTCGGTAGAGCATGAGACTCTTAATCTCGGGGTCGTGGGTTCGGGCCCCACGTTGGGCGCCA	tRNA	32.5	1.6	31.7	1.1	0.8	54.5	20.7	1.1	-0.2	0.94
chr3.trna751-HisGTG	ATTGGTTAGTACTCTGCGTTGTGGCCGCAGCAACCTCGGTTCGAATCCGAGTCACGGCACCA	tRNA	180.5	1.6	116.4	87.6	199.4	369.6	50.9	86.9	-0.87	0.61
chr19.trna637-ArgTCT	CCTGGCTCTGTGGCGCAATGGATAGCGCATTGGACTTCTAGACAAA	tRNA	3.5	13	7.7	19.5	19.9	6.7	1.3	21.5	-0.17	0.79
chr1.trna1004-GlyTCC	CTTCCAAGCAGTTGACCCGGGTTCGTTTCCCGGCCAACGCACCA	tRNA	88	58.7	1	1.1	87.7	118.2	44.6	226.4	-1.68	0.2
chr11.trna1824-GlyTCC	TTGTATAGTGGTGAGCATAGCTGCCTTCCAAGCAGTTGACCCGGGTTCGTTTCCCGGCCAACGCACCA	tRNA	70.5	92.9	54.8	31.4	0.8	24.3	18.2	31.1	1.75	0.1
chr11.trna1819-GlyGCC	TTGGTGGTTCAGTGGTAGAATTCTCGCCTGCC	tRNA	27.5	31	31.7	34.6	27.3	3.4	26.4	34.3	0.45	0.69
chr19.trna106-PheGAA	TAGACTGAATATCTAAAGGTCCCTGGTTCGTTCCCGGGTTTCGGCACCA	tRNA	60.5	99.5	20.2	66	67	51.1	38.3	129.8	-0.22	0.86
chr11.trna2023-LysCTT	GCCCGGCTAGCTCAGTCGGTAGAGCA	tRNA	4	16.3	6.7	20.5	19	5.9	5	19.3	-0.05	0.83
chr1.trna1000-AspGTC	CGGGAGACCGGGGTTCGATTCCNCGACGGGGAGCCA	tRNA	65.5	1.6	1	71.4	54.6	165.1	41.5	1.1	-0.91	0.64
chr3.trna878-GlyGCC	GCATTGGTGGCTCAGTGGTAGAATTCTCGCCTGCCACGCGGGAGGCCCGGGTTCGTTTCCCGGCCAATGCACCA	tRNA	0.5	135.3	1	1.1	68.7	35.2	26.4	45.1	-0.35	0.45
chr11.trna1819-GlyGCC	CCCGGGTTCGGTTCCCGGCCAACGCACCA	tRNA	68	295.2	304	244.4	187	38.6	142	194.2	0.7	0.52
chr1.trna704-GlyGCC	GCATGTGTGGTTCAGTGGTAGAATTCTCGCCTGCCACGCGGGAGGCCCGGGT	tRNA	58.5	52.2	76	58.4	14.9	14.2	12.6	5.4	2.38	0.04
chr17.trna84-LysCTT	CAGTCGGTAGAGCATGAGACTCATAATCTCAGGGTCGTGGGTTCGTGCCCCACGTTGGGCGCCA	tRNA	0.5	1.6	1	1.1	27.3	27.7	81	35.4	-5.36	0
chr1.trna699-GlyGCC	AGTGGTAGAATTCTCGCCTGCCACGCGGGAGGCCCGGGTTCGGTTCCCGGCCCATGCACCA	tRNA	50.5	1.6	121.2	28.1	42.2	63.7	32	27.9	0.28	0.68
chr8.trna887-GlyGCC	TGGTAGAATTCTCGCCTGCCACGCGGGAGGCCCG	tRNA	26.5	24.5	21.2	19.5	5.8	9.2	7.5	13.9	1.33	0.15
chr17.trna82-LysCTT	GCAGTCGGTAGAGCATGAGACTCTTAATCTCAGGGTCGTGGGTTCGGGCCCCACGTTGGGCGCCA	tRNA	0.5	1.6	124.1	1.1	27.3	0.8	60.9	35.4	0.03	0.93
chr9.trna342-GlnCTG	GTTAGCACTCTGGACTCTGAATCCAGCGATCCGAGT	tRNA	6.5	6.5	9.6	4.3	6.6	1.7	3.8	3.2	0.82	0.29
chr10.trna851-AspGTC	CCTCGTTTGTATAGTGGTGAGTATCCCCGCCTGTCACGCGGGAGACCGGGGTTCGATTCCCCGACGGGGAGCCA	tRNA	228	425.6	251.1	1.1	54.6	273.2	82.3	349.8	0.25	0.7
chr11.trna397-AspGTC	TCCTCGTTAGTATAGTGGTGAGTATCCCCGCCTGTCACGCGGGAGACCGGGGTTCGTTTCCCCGACGGGGAGCCA	tRNA	293	531.6	1189.1	2250.3	216	1144.9	327.3	977.6	0.68	0.5
chr9.trna1035-LysCTT	AGTCGGTATAGCATGGGACTCTTAATCCCAGGGTCGTGGGTTCGTGCCCCACGTTGGGCGCCA	tRNA	16.5	1.6	1	9.7	0.8	21	10.7	1.1	-0.22	0.95
chr3.trna878-GlyGCC	TTCAGCGGTAGAATTCTCGCCTGCCACGCGGGAGGCCCGGGTTCGTTTCCCGGCCAATGCACCA	tRNA	21	1.6	1	45.4	0.8	35.2	0.6	89.1	-0.87	0.8
chr1.trna699-GlyGCC	CATTGGTAGAATTCTCGCCTGCCACGCGGGAGGCCCGGGTTCGATTCCCGGCCCATGCACCA	tRNA	10.5	1.6	39.4	1.1	0.8	17.6	13.2	1.1	0.69	0.67
chr6.trna107-ArgCCT	CTAAGCCAGGGATTGTGGGTTCGGGTCCCATCTGGGGTGCCA	tRNA	917.9	645.8	544.5	1628.5	1217.4	960.5	616.3	376.6	0.24	0.67
chr1.trna1002-GluCTC	TCCCTGGTGGTCTAGTGGTTAGGATTCGGCGCTCTCACCGCCGCGGCCCGGGTTCGTTTCCCGGTCAGGGAA	tRNA	3	4.9	5.8	21.6	0.8	5.9	1.3	4.3	1.53	0.25
chr13.trna103-LysCTT	ATTCGGTAGAGCATGAGACTCTTAATCTCAGGGTCGTGGGTTCGGGCCCCACGTTGGGCGCCA	tRNA	208.5	53.8	185.7	104.9	80.3	188.6	101.1	447.5	-0.56	0.84
chr3.trna291-HisGTG	TATAGTGGTTAGTACTCTGCGTTGTGGCCGCAACAACCTCGGTTCGTATCCGAGTCACGGCACCA	tRNA	32.5	53.8	1	104.9	27.3	54.5	40.8	35.4	0.28	0.91
chr3.trna295-HisGTG	TGCCGTGATCGTATAGTGGTTAGTACTCTGCGTTGTGGCCGCAGCAACCTCGG	tRNA	9.5	1.6	5.8	13	13.2	8.4	16.3	11.8	-0.74	0.48
chr17.trna82-LysCTT	CTCAGTCGGTAGAGCATGAGACTCTTAATCTCAGAGTCGTGGGTTCGGGCCCCACGTTGGGCGCCA	tRNA	32.5	1.6	1	1.1	80.3	54.5	0.6	35.4	-2.24	0.23
chr11.trna2023-LysCTT	CCAGTCGGTAGAGCATGAGACTCTTAATCTCAGGGTCGTGGGTTCGGGCCCCACGTTGGGCGCCA	tRNA	85.5	57.1	164.5	1.1	57.1	114.8	107.4	256.5	-0.8	0.49
chr1.trna699-GlyGCC	TGGTTCAGTGGTAGAATTCTCGCCTGC	tRNA	8	3.3	6.7	2.2	0.8	1.7	0.6	1.1	2.26	0
chr1.trna1004-GlyTCC	GCGTTGGTGGTATAGTGGTGAGCATAGCTGCCTTCCAAGCAGTTGACCCGGGTA	tRNA	1.5	4.9	3.8	11.9	15.7	5	6.9	8.6	-0.71	0.25
chr5.trna1317-AlaTGC	GGGGATGTAGCTCAGTGGTAG	tRNA	50	9.8	62.5	13	68.7	0.8	18.8	12.9	0.42	0.56
chr3.trna48-ValAAC	GTTTCCGTAGTGTAGTGGTTATCACGTTCGCCTAACACGCGAAAGGTCCCCGGTT	tRNA	9.5	9.8	15.4	3.2	4.1	1.7	1.9	1.1	2.11	0.01
chr7.trna337-GluTTC	AGCGGTTAGGATTCCTGGTTTTCACCCAGGCGGCCCGGGTTCGACTCCCGGTGTGGGAACCA	tRNA	38	8.2	7.7	7.6	14.9	16.8	12.6	5.4	0.31	0.45
chr1.trna1000-AspGTC	GCGGGAGACCGGGGTTCGTTTCCCCGACGGGGAGCCA	tRNA	3705.3	3923.5	4190.6	3585.8	1076.7	1798.6	1062.3	1744.8	1.44	0
chr3.trna284-ValCAC	CCGTAGTGTAGTGGTTATCACGTTCGCCT	tRNA	12.5	8.2	12.5	10.8	10.8	6.7	12.6	5.4	0.31	0.73
chr13.trna1000-LysTTT	GCCCGGATAGCTCAGTCGGTAGAGCATCAGACT	tRNA	7.5	19.6	20.2	16.2	15.7	8.4	11.9	19.3	0.2	0.97
chr11.trna396-ProCGG	GGCTCGTTGGTCTAGGGGTATGATTCTCGC	tRNA	17.5	8.2	6.7	13	24	5	21.4	11.8	-0.46	0.74
chr17.trna1000-LysCTT	CTCAGTCGGTAGAGCATGAGACNCTTAATCTCAGGGTCGTGGGTTCGGGCCCCACGTTGGGCGCCA	tRNA	16.5	1.6	31.7	1.1	0.8	0.8	20.7	35.4	-0.18	0.93
chr13.trna110-GlyGCC	GCATTGGTCGTTCAGTGGTAGAATTCTCGCCTGCCACGCGGGAGGCCCGGGTT	tRNA	73.5	63.6	77.9	74.6	6.6	2.5	2.5	1.1	4.51	0
chr3.trna291-HisGTG	TTAGTACTCTGCGTTGTGTCCGCAGCAACCTCGGTTCGAATCCGAGTCACGGCACCA	tRNA	0.5	75	87.5	98.4	75.3	38.6	57.2	97.6	-0.04	0.72
chr1.trna996-GluCTC	TCCCTGGTGGTCTAGTGGTTAGGATTCGGCGCTCTC	tRNA	45.5	70.1	68.3	95.2	43.9	69.6	113.1	117	-0.3	0.65
chr3.trna756-GlnCTG	GCACTCTGGACTCTGAATCCAGCGATCCGAGTTT	tRNA	8	13	10.6	3.2	5.8	5.9	6.9	6.4	0.48	0.63
chr13.trna949-ArgTCG	TTCGGATCAGAAGATTGAGGGTTCGTATCCCTTCGTGGTTGCCA	tRNA	14.5	1.6	1	31.4	12.4	36	9.4	31.1	-0.88	0.54
chr11.trna2023-LysCTT	TCAGTCGGTAGAGCATGAGACTCTTAATCTCAGGGCCGTGGGTTCGGGCCCCACGTTGGGCGCCA	tRNA	16.5	53.8	1	1.1	0.8	27.7	40.8	35.4	-0.53	0.46
chr2.trna1432-HisGTG	TGGTTAGTACTCTGCGTTGTGGCCGCAGCAACCTCGGT	tRNA	7	4.9	5.8	7.6	4.1	5	5	3.2	0.54	0.48
chr11.trna397-AspGTC	TCCTCGTTAGTATAGTGGTGAGTATCCCCGCCTGTCACGCGGGAGACCGGGGTTCGGTTCCCCGACGGGGAGCCA	tRNA	0.5	107.6	63.5	71.4	162.2	109.8	0.6	140.6	-0.77	0.24
chr1.trna702-GlyGCC	GTAGAATTCTCGCCTGCCACGCGGGAGGCCCGGG	tRNA	7	8.2	8.7	2.2	3.3	14.2	9.4	9.7	-0.5	0.58
chr13.trna95-ValAAC	GTTTCTGTAGTGTAGTGGTTATCACGCTCGCCTAACACGCGAGAGGTCCCCGGT	tRNA	10	9.8	14.4	16.2	6.6	10.1	7.5	7.5	0.67	0.46
chr13.trna105-GluTTC	TCACCCAGGCGGCCCGGGTTCGGCTCCCGGTGTGGGAACCA	tRNA	48	63.6	19.2	21.6	16.6	16.8	12.6	21.5	1.18	0.26
chr1.trna1002-GluCTC	TCCCTGGTGGTCTAGTGGTTAGGATTCGGCGCTCTCACCGCCGCGGCCCGGGTTT	tRNA	13	13	16.4	6.5	24	3.4	2.5	2.1	0.61	0.46
chr11.trna207-ProTGG	GTATGATTCTCGCTTTGGGTGCGAGAGGTCCCGGGTT	tRNA	2	4.9	3.8	3.2	5.8	4.2	3.8	6.4	-0.53	0.42
chr8.trna560-GlyGCC	TGTGGTTCAGTGGTAGAATTCTCGC	tRNA	39.5	37.5	19.2	18.4	9.1	0.8	4.4	3.2	2.71	0.01
chr1.trna1022-ProCGG	TGGTCTAGGGGTATGATTCTCGCT	tRNA	56.5	45.7	29.8	31.4	110.1	36	61.6	50.4	-0.66	0.59
chr1.trna699-GlyGCC	TGGTAGAATTCTCGCCTGCCACGCGGGAGGCCCGGGTTCGTTTTCCGGCCAATGCACCA	tRNA	21	1.6	1	89.8	34.8	0.8	0.6	45.1	0.48	0.66
chr8.trna886-GlyGCC	GCATTGGTGGTTCAGTGGTAGAATTCTCGCCCGCCACGCGGGAGGCCCGGGT	tRNA	1.5	1.6	2.9	5.4	7.4	4.2	5	2.1	-0.72	0.26
chr3.trna291-HisGTG	GGCCGCAGCAACCTCGGTTCGTATCCGAGTCACGGCACCA	tRNA	0.5	1.6	87.5	1.1	38.1	38.6	28.9	1.1	-0.23	0.79
chr3.trna878-GlyGCC	TTCAATGGTAGAATTCTCGCCTGCCACGCGGGAGGCCCGGGTTCGTTTCCCGGCCAATGCACCA	tRNA	21	1.6	1	1.1	34.8	35.2	26.4	45.1	-2.52	0.11
chr3.trna755-GlyCCC	AATGGTAGAATTCTCGCTTCCCACGCGGGTGACCCGGGTTCGATTCCCGGCCAATGCACCA	tRNA	0.5	1.6	15.4	17.3	38.1	63.7	19.5	33.3	-2.15	0.05
chr1.trna709-GluCTC	NCCCTGGTGGTCTAGTGGTTAGGATTCGGCGCTCTCACCGCCGCGGCCCGGGTTCGTTTCCCGGTCAGGGAACCA	tRNA	90.5	177.7	1	156.8	120	212	23.2	78.3	-0.03	0.91
chr5.trna1043-AsnGTT	CGCTTTCGGCTGTTAACCGAAAGGTTGGTGGTTCGGGCCCACCCAGGGACGCCA	tRNA	259.5	62	178.9	161.1	123.3	186.9	93.6	199.6	0.13	0.55
chr3.trna747-HisGTG	TATAGTGGTTAGTACTCTGCGTTGTGGCCGCAGCAACCTCGGTTCGTATCCGAGTCACGACACCA	tRNA	0.5	106	31.7	1.1	0.8	27.7	20.7	1.1	1.47	0.69
chr2.trna1747-GlyGCC	NCAGTGGTAGAATTCTCGCCTGCCACGCGGGAGGCCCGGGTTCGTTTCCCGGCCAATGCACCA	tRNA	0.5	68.5	79.8	45.4	0.8	0.8	26.4	45.1	1.41	0.32
chr12.trna790-LysCTT	CGTCGGTAGAGCATGGGACTCTTAATCCCAGGGTCGTGGGTTCGGGCCCCACGTTGGGCGCCA	tRNA	8.5	1.6	8.7	1.1	7.4	0.8	0.6	18.2	-0.45	0.95
chr17.trna1000-LysCTT	CAGTCGGTAGAGCATGGGACTCTTAATCTCAGGGTCGTGGGTTCGTGCCCCACGTTGGGCGCCA	tRNA	0.5	1.6	77.9	1.1	0.8	34.4	76	86.9	-1.29	0.28
chr13.trna952-LeuCAG	AGGATGGCCGAGCGGTCTAAG	tRNA	20.5	35.9	36.6	23.8	15.7	16.8	27	34.3	0.31	0.84
chr13.trna64-GlnCTG	GGTTCCATGGTGTAATGGTTAGCACTCTGGACTCTG	tRNA	5.5	3.3	10.6	11.9	11.6	4.2	1.9	8.6	0.25	0.7
chr17.trna82-LysCTT	ATCTCAGTCGGTAGAGCATGAGACTCTTAATCTCAGGGTCGTGGGTTCGGGCCCCACGTTGGGCGCCA	tRNA	80.5	53.8	62.5	70.3	0.8	161.8	40.8	104.1	-0.2	0.99
chr3.trna747-HisGTG	TATAGTGGTTAGTACTCTGCGTTGTGGCCGCAGCAACCTCGGTTCGGATCCGAGTCACGGGACCA	tRNA	0.5	158.2	1	1.1	53.8	27.7	0.6	69.7	0.08	0.78
chr1.trna709-GluCTC	TCCCTGGTGGTCTAGTGGTTAGGATTCAGCGCTCTCACCGCCGCGGCCCGGGTTCGTTTCCCGGTCAGGGAACCA	tRNA	0.5	1.6	35.6	40	0.8	61.2	23.2	39.7	-0.68	0.47
chr13.trna103-LysCTT	TCAGTCGGTAGAGCATGAGACTCTTAATCTCAGGATCGTGGGTTCGGGCCCCACGTTGGGCGCCA	tRNA	32.5	1.6	31.7	35.7	27.3	27.7	141.3	35.4	-1.19	0.29
chr3.trna878-GlyGCC	GTGTTTCAGTGGTAGAATTCTCGCCTGCCACGCGGGAGGCCCGGGTTCGTTTCCCGGCCAATGCACCA	tRNA	0.5	1.6	1	45.4	34.8	103.9	77.9	1.1	-2.17	0.05
chr14.trna705-ProAGG	CAAATCCCGGACGAGCCCTACTTT	tRNA	16	32.6	19.2	22.7	16.6	30.2	10.7	29	0.07	0.99
chr8.trna886-GlyGCC	ATTGTGGTTCAGTGGTAGAATTCTCGC	tRNA	8	13	4.8	15.1	9.9	2.5	2.5	3.2	1.17	0.18
chr1.trna698-LeuCAG	GTCAGGATGGCCGAGCGGTCTAAGGCGCTGCGTTCAGGTCGCAGTCTCCCTTGGAGGCGTGGGT	tRNA	8.5	11.4	8.7	1.1	12.4	10.1	21.4	21.5	-1.14	0.21
chr14.trna192-ProTGG	GGCTCGTTGGTCTAGGGGTATGATTCTCGCTTTGGTTGCGAGAGGTCCCGGGT	tRNA	1.5	4.9	1	5.4	14.9	5	7.5	9.7	-1.54	0.03
chr17.trna1000-LysCTT	NCAGTCGGTAGAGCATGAGACTCTTAATCTCAGGGTCGTGGGTTCGTGCCCCACGTTGGGCGCCA	tRNA	80.5	1.6	154.9	70.3	53.8	108.1	40.8	69.7	0.17	0.69
chr17.trna84-LysCTT	CAGTCGGTATAGCATGAGACTCTTAATCTCAGGGTCGTGGGTTCGTGCCCCACGTTGGGCGCCA	tRNA	16.5	1.6	31.7	1.1	27.3	27.7	0.6	1.1	-0.15	0.93
chr13.trna984-SerTGA	AATCCATTGGGGTATCCCCGCGCAGGTTCGTATCCTGCCGACTACGCCA	tRNA	0.5	1.6	70.2	78.9	120	0.8	68.5	1.1	-0.33	0.63
chr11.trna1818-ArgTCT	TTGTGGGTTCGAATCCCACCAGAGTCGCCA	tRNA	6.5	1.6	1	7.6	0.8	10.9	8.2	1.1	-0.33	0.85
chr11.trna1493-GlnTTG	GTAATGGTTAGCACTCTGGA	tRNA	24.5	45.7	40.4	7.6	68.7	11.7	43.3	1.1	-0.08	0.81
chr3.trna747-HisGTG	TATAGTGGTTTGTACTCTGCGTTGTGGCCGCAGCAACCTCGGTTCGTATCCGAGTCACGGCACCA	tRNA	0.5	1.6	31.7	1.1	0.8	27.7	60.9	69.7	-2.19	0.06
chr7.trna86-SeC(e)TCA	AGGCTTCAAACCTGTAGCTGTTTAGCGACAGAGTGGTTCATTTCCACCTTTCGGGCGCCA	tRNA	8	34.2	5.8	11.9	0.8	13.4	19.5	6.4	0.58	0.91
chr13.trna60-PheGAA	AGTTGGGAGAGCTTTAGACTGA	tRNA	11.5	8.2	8.7	6.5	17.4	4.2	11.9	9.7	-0.31	0.82
chr11.trna945-ArgCCG	ATCAGCCTCCGGAGCTGGGGATTGTGGGTTCGGGTCCCATCTGGGTCGCCA	tRNA	0.5	1.6	15.4	11.9	0.8	21.8	0.6	17.2	-0.46	0.73
chr8.trna886-GlyGCC	GCATTAGTGGTTCAGTGGTAGAATTCTCGC	tRNA	19	27.7	8.7	46.5	90.2	30.2	30.8	8.6	-0.65	0.49
chr17.trna995-ArgCCT	AAGGCATTGGCTTCCTAAGCCAGGGATTGTGGGTTCGGGTCCCACCCGGGGTACCA	tRNA	4.5	8.2	8.7	9.7	4.1	10.9	8.2	9.7	-0.08	0.84
chr13.trna980-SerAGA	TGGAAATCCATTGGGGTATCCCCGCGCAGGTTCGAATCCTGCCGACTACGCCA	tRNA	0.5	119	35.6	156.8	0.8	61.2	0.6	1.1	2.29	0.16
chr3.trna291-HisGTG	AATAGTGGTTAGTACTCTGCGTTGTGGCCGCAGCAACCTCGGTTCGGATCCGAGTCACGGCACCA	tRNA	32.5	53.8	1	35.7	0.8	0.8	40.8	69.7	0.13	0.91
chr7.trna1213-ThrAGT	CCTGTTTGGTAAACAGGAGATCCTGGGT	tRNA	8	1.6	2.9	1.1	9.1	9.2	15.7	7.5	-1.61	0.11
chr17.trna996-ProTGG	GGCTCGTTGGTCTAGGGGTATGATTCTCGCTTGGGGTGCGAGAGGTCCCGGG	tRNA	4	3.3	1.9	1.1	8.3	4.2	4.4	6.4	-1.18	0.2
chr1.trna1002-GluCTC	TCCCTGGTGGTCTAGTGGTTAGGATTCGGCGCTCTCA	tRNA	3.5	9.8	5.8	5.4	6.6	4.2	10.7	8.6	-0.3	0.51
chr9.trna961-GluTTC	TCCCACATCGTCTAGCGGTTAGGATTCCTGGTT	tRNA	3.5	6.5	4.8	5.4	8.3	5.9	8.8	3.2	-0.37	0.47
chr13.trna77-GlyGCC	TGGTAGAATTCTCGCCTGCCACGCGGGAGGCCCGGGTTCGTTTTCCGGCCAATGCACCA	tRNA	21	1.6	1	89.8	34.8	0.8	0.6	45.1	0.48	0.66
chr3.trna292-LysCTT	TCAGTCGGTAAAGCATGAGACTCTTAATCTCAGGGTCGTGGGTTCGGGCCCCACGTTGGGCGCCA	tRNA	0.5	53.8	1	1.1	27.3	0.8	60.9	35.4	-1.14	0.13
chr13.trna1001-GluCTC	TCCCTGGTGGTCTAGTGGTTAGGATTCGGCGCTCTCACCGCCGCGACCCGGGTTCGTTTCCCGGTCAGGGAACCA	tRNA	18.5	1.6	1	117.9	23.2	91.4	0.6	39.7	-0.16	0.96
chr8.trna886-GlyGCC	TGGTAGAATTCTCGCCTGCCACGCGGGAGGCCCGGGTTCGTTTCCCGGCTAATGCACCA	tRNA	41.5	68.5	40.4	45.4	0.8	35.2	0.6	45.1	1.26	0.21
chr12.trna790-LysCTT	TAGAGCATGGGACTCTTAATCCCAGGGTCGTGGGTTCGTGCCCCACGTTGGGCGCCA	tRNA	135.5	295.2	164.5	163.3	108.4	260.7	233.1	129.8	0.05	0.83
chr3.trna291-HisGTG	TATAGTGGTTAGTACTCTGCGTTGTGGCCGCAGCAACCTCGGATCGTATCCGAGTCACGGCACCA	tRNA	16.5	1.6	1	1.1	27.3	0.8	81	104.1	-3.4	0.06
chr3.trna751-HisGTG	GCCGTGATCGTATAGTGGTTAGTACTCTGCGTT	tRNA	37.5	66.9	171.2	107.1	84.4	42.7	28.9	12.9	1.18	0.28
chr1.trna710-ValCAC	GTTTCCGTAGTGTAGTGGTTATCACTTTCGCCTCACACGCGAAAGGTCCCCGGT	tRNA	71.5	114.1	134.7	140.6	107.6	93	115.6	95.5	0.16	0.97
chr1.trna699-GlyGCC	GTTGTTCAGTGGTAGAATTCTCGCCTGCCACGCGGGAGGCCCGGGTTCGTTTCCCGGCCAATGCACCA	tRNA	21	68.5	198.2	1.1	0.8	69.6	26.4	1.1	1.56	0.4
chr1.trna699-GlyGCC	CTGCCACGCGGGAGGCCCGGGTTCGTTTCCCGGCCAATGCACCA	tRNA	4.5	3.3	1.9	4.3	4.1	5	9.4	11.8	-1.12	0.2
chr13.trna973-ArgACG	CGGATCAGAAGATTCTAGGTTCGTCTCCTGGCTGGCTCGCCA	tRNA	5.5	1.6	68.3	11.9	17.4	34.4	6.9	11.8	0.31	0.83
chr1.trna1547-GluTTC	TCCCACATGGTCTAGCGGTTAGGATTCCTGGTTTTCACCCAGGCGGCCCGGGTTCGACTCCCGGTATGGGAACCA	tRNA	44	1.6	47.1	189.2	24.8	0.8	73.5	1.1	1.49	0.42
chr3.trna755-GlyCCC	TCTCGCCTCCCACGCGGGTGACCCGGGTTCGTTTCCCGGCCAATGCACCA	tRNA	15.5	26.1	1	1.1	0.8	13.4	10.1	1.1	0.78	0.62
chr11.trna396-ProCGG	TCGTTCGTCTAGGGGTATGATTCTCGCT	tRNA	8	3.3	5.8	5.4	9.1	2.5	8.8	2.1	-0.01	0.99
chr19.trna109-ValTAC	TTTACACGCAGAAGGTCCTG	tRNA	6.5	4.9	6.7	3.2	1.7	2.5	1.9	3.2	1.2	0.08
chr13.trna974-ValAAC	ACACGCGAGAGGTCCCCGGTTCGTAACCGGGCGGAAACACCA	tRNA	32.5	27.7	1	87.6	27.3	27.7	30.8	1.1	0.78	0.58
chr17.trna1000-LysCTT	GCCCGGCTAGCTCAGTCGGTAGAGCA	tRNA	4	16.3	6.7	20.5	19	5.9	5	19.3	-0.05	0.83
chr19.trna109-ValTAC	TCGAGCCCCAGTGGAACCACCA	tRNA	200.5	210.4	176	170.9	347.6	301.7	319.8	314.4	-0.76	0.27
chr13.trna103-LysCTT	CAGTCGGTATAGCATGAGACTCTTAATCTCAGGGTCGTGGGTTCGGGCCCCACGTTGGGCGCCA	tRNA	64.5	210.4	31.7	35.7	0.8	108.1	40.8	104.1	0.43	0.79
chr5.trna1316-AspGTC	ACGCGGGAGACCGGGGTTCGGTTCCCCGACGGGGAGCCA	tRNA	98	107.6	1	1.1	54.6	0.8	41.5	1.1	1.08	0.42
chr3.trna751-HisGTG	TAGTGGTTAGTACTCTGCGTTGTGGCCGCAGCAACCTCGGTTCGTATCCGAGTCATGGCACCA	tRNA	16.5	158.2	124.1	35.7	53.8	81.3	40.8	413.1	-0.82	0.5
chr3.trna295-HisGTG	AGTGGTTAGTACTCTGCGTTGTGTCCGCAGCAACCTCGGTTCGAATCCGAGTCACGGCACCA	tRNA	80.5	66.9	116.4	87.6	100.1	134.9	126.3	129.8	-0.48	0.58
chr11.trna1818-ArgTCT	ATGTGGCTCTGTGGCGCAATGGATAGCGCATTGGACTTCTAGTGACGAGA	tRNA	13	128.8	37.5	61.6	48.8	43.6	17.6	68.7	0.43	0.9
chr1.trna672-ProAGG	TTGGGGTGCGAGAGGTCCCGGGTA	tRNA	10.5	6.5	8.7	2.2	13.2	3.4	5	1.1	0.3	0.62
chr3.trna291-HisGTG	AGTGGTTAGTACTCTGCGTTGTGTCCGCAGCAACCTCGGTTCGGATCCGAGTCACGGCACCA	tRNA	112.5	106	124.1	104.9	80.3	134.9	231.8	207.1	-0.55	0.47
chr13.trna98-ValCAC	CGCGAGAGGTCCCCGGTTCGTAACCGGGCGGAAACACCA	tRNA	8.5	1.6	31.7	1.1	14.1	0.8	0.6	18.2	0.35	0.65
chr2.trna1432-HisGTG	TATAGTGGTTAGTACTCTGCGTTGGGGCCGCAGCAACCTCGGTTCGTATCCGAGTCACGGCACCA	tRNA	16.5	53.8	1	1.1	0.8	27.7	20.7	35.4	-0.23	0.73
chr17.trna82-LysCTT	TCAGTCGGTAGAGCATGAGACTCTTAATCTCAGGGTCGTGGGTTCGGGTCCCACGTTGGGCGCCA	tRNA	0.5	106	1	1.1	53.8	27.7	20.7	1.1	0.07	0.67
chr11.trna1821-SerGCT	ATTGTGCTATGCACGCGTGGGTTCGGATCCCATCCTCGTCGCCA	tRNA	0.5	1.6	31.7	18.4	0.8	14.2	10.7	1.1	0.96	0.63
chr2.trna1747-GlyGCC	GCATTGGTTGTTCAGTGGTAGAATTCTCGCCTGCCACGCGGGAGGCCC	tRNA	11	4.9	6.7	4.3	14.1	6.7	6.9	8.6	-0.43	0.85
chr1.trna993-LeuCAG	TCGCAGTCTCCCTTGGAGGCGTGGGTTCGAATCCCACTCCTGACACCA	tRNA	15.5	1.6	1	33.5	0.8	26	19.5	1.1	0.12	0.94
chr11.trna1817-GlnCTG	TGGACTCTGAATCCAGCGATCCGAGT	tRNA	27.5	79.9	57.7	35.7	45.5	29.3	44	48.3	0.26	0.95
chr1.trna699-GlyGCC	GGTGGTTCAGTGGTAGAATTCTCGCCTGCC	tRNA	5.5	6.5	6.7	4.3	5	1.7	3.8	1.1	1.01	0.24
chr13.trna981-AspGTC	TCCTCCTTAGTATAGTGGTGAGTATCCCCGCCTGTCACGCGGGAGACCGGGGTTCGATTCCCCGACGGGGAGCCA	tRNA	65.5	1.6	1	1.1	54.6	55.3	41.5	1.1	-1.14	0.69
chr3.trna291-HisGTG	CTGCGTTGTGGCCGCAGCAACCTCGGTTCGTATCCGAGTCACGGCACCA	tRNA	23	1.6	174.1	147.1	112.6	114	198.5	49.4	-0.46	0.42
chr3.trna878-GlyGCC	GCATTGGTGGTTCAGTGGTAGANTTCTCGCCTGCCACGCGGGAGGCCCGGGTTCGTTTCCCGGCCAATGCACCA	tRNA	0.5	68.5	1	1.1	0.8	35.2	26.4	45.1	-0.6	0.36
chr3.trna745-GluCTC	TAGTGGTTAGGATTCGGCGC	tRNA	4	4.9	3.8	4.3	31.4	0.8	1.9	1.1	-1.05	0.62
chr11.trna1819-GlyGCC	CGGGTTCGTTTCCCGGCCCATGCACCA	tRNA	60.5	34.2	97.2	22.7	50.5	17.6	38.3	22.5	0.74	0.46
chr9.trna783-ArgACG	CGGATCAGAAGATTCTAGGTTCGGCTCCTGGCTGGCTCGCCA	tRNA	20.5	17.9	97.2	11.9	17.4	42.7	0.6	22.5	0.82	0.44
chr6.trna317-GlyCCC	TGTAGTGGTATCATGCAAGATTCCCATTCTTGCGACCCGGGTTCGGTTCCCGGGCGGCGCACCA	tRNA	30.5	17.9	1	11.9	0.8	9.2	0.6	11.8	1.45	0.07
chr11.trna1819-GlyGCC	CCCGGGTTCGTTTCCCGGCCCATGCACCA	tRNA	100.5	262.5	231.8	22.7	176.3	168.5	76	237.1	-0.09	0.84
chr1.trna699-GlyGCC	TAGTAGAATTCTCGCCTGCCACGCGGGAGGCCCGGGTTCGATTCCCGGCCAATGCACCA	tRNA	3.5	1.6	3.8	3.2	19	24.3	8.8	45.1	-2.99	0.01
chr13.trna994-MetCAT	TAATCTGAAGGTCCTGAGTTCGAACCTCAGAGAGGGCACCA	tRNA	5.5	1.6	10.6	11.9	17.4	21.8	19.5	11.8	-1.25	0.17
chr11.trna1819-GlyGCC	TGGTAGAATTCTCGCGTGCCACGCGGGAGGCCCGGGTTCGTTTCCCGGCCAATGCACCA	tRNA	0.5	135.3	1	1.1	34.8	69.6	77.9	1.1	-0.41	0.39
chr1.trna1001-GlyTCC	GCGTTGGTGGTATAGTGGTGAGCATAGCTGCCTTCCAAGCAGTTGACCC	tRNA	2.5	1.6	1	1.1	12.4	0.8	8.2	8.6	-2.28	0.02
chr3.trna752-GlyCCC	GCATTGGTGGTTCAATGGTAGAATTCTCGCCTCCCACGC	tRNA	5	8.2	2.9	8.7	5	2.5	3.1	9.7	0.28	0.75
chr3.trna752-GlyCCC	TCAATGGTAGAATTCTCGCTTCCCACGCGGGTGACCCGGGTTCGGTTCCCGGCCAATGCACCA	tRNA	0.5	1.6	35.6	40	10.8	31	0.6	39.7	-0.08	0.96
chr2.trna1431-HisGTG	CCGTGATCGTATAGTGGTTAGTACTCTGCGTTGTGGCCGCAGCAACCT	tRNA	11	9.8	9.6	7.6	38.9	15.9	17	15	-1.19	0.26
chr13.trna982-GlnCTG	GGTTCCATGGTGTAATGGTTAGCACTCTGGACTCTGAATCCAGCGATCCGAGTTA	tRNA	14	6.5	19.2	26	45.5	7.5	20.7	35.4	-0.73	0.56
chr3.trna749-HisGTG	CCGAGATCGTATAGTGGTTAGTACTCTGCATTGT	tRNA	2	6.5	4.8	10.8	7.4	3.4	5.7	18.2	-0.52	0.46
chr3.trna751-HisGTG	TATAGTGGTTTGTACTCTGCGTTGTGGCCGCAGCAACCTCGGTTCGTATCCGAGTCACGGCACCA	tRNA	0.5	1.6	31.7	1.1	0.8	27.7	60.9	69.7	-2.19	0.06
chr13.trna84-AspGTC	TCGGGAGACCGGGGTTCGATTCCCCGACGGGGAGCCA	tRNA	488	319.6	438.7	352.5	162.2	436.7	654	210.3	0.13	0.87
chr3.trna295-HisGTG	TATAGTGGTTAGTACTCTGCGTNGTGGCCGCAGCAACCTCGGTTCGGATCCGAGTCACGGCACCA	tRNA	16.5	366.9	62.5	35.7	80.3	27.7	0.6	69.7	1.43	0.54
chr1.trna1547-GluTTC	TCCCATATAGTCTAGCGGTTAGGATTCC	tRNA	3	1.6	8.7	9.7	5	2.5	3.1	5.4	0.53	0.54
chr17.trna84-LysCTT	TCAGTCGGTAGAGCATGAGACTCTTAATCTCAGGGGCGTGGGTTCGGGCCCCACGTTGGGCGCCA	tRNA	32.5	158.2	93.3	35.7	27.3	134.9	322.3	35.4	-0.7	0.29
chr11.trna1824-GlyTCC	TGACCCGGGTTCGGTTCCCGGCCAACGCACCA	tRNA	18	1.6	102	76.8	0.8	30.2	88.6	113.7	-0.23	0.79
chr3.trna752-GlyCCC	CTCCCACGCGGGTGACCCGGGTTCGTTTCCCGGCCAATGCACCA	tRNA	8	123.9	58.7	17.3	25.7	88.8	28.9	113.7	-0.31	0.53
chr17.trna1000-LysCTT	TCAGTCGGTAGAGCATGAGACTCATAATCTCAGGGTCGTGGGTTCGGGCCCCACGTTGGGCGCCA	tRNA	0.5	53.8	31.7	1.1	27.3	27.7	20.7	35.4	-0.35	0.47
chr11.trna396-ProCGG	GTATGATTCTCGCTTCGGGTGCGAGAGGTCCCGGGT	tRNA	36.5	63.6	46.2	37.8	42.2	28.5	34.6	37.6	0.37	0.8
chr11.trna1817-GlnCTG	GGTTCCATGGTGTAATGGTTAGCACTCTGGACTCTGAATCCAGCGATCCG	tRNA	187	308.2	320.4	603.4	1140.4	227.1	301.5	1172.9	-1	0.21
chr1.trna704-GlyGCC	GCATGGGTGGTTCAGTGGTAGAATTCTCGCCTGCCACGCGGGAGGCCCGGGATCGTTTCCCGGCCCATGCACCA	tRNA	0.5	1.6	1	27	10.8	10.9	8.2	13.9	-0.54	0.53
chr2.trna586-HisGTG	CATAGTGGTTAGTACTCTGCGTTGTGGCCGCAGCAACCTCGGTTCGTATCCGAGTCACGGCACCA	tRNA	64.5	106	93.3	139.5	0.8	27.7	141.3	104.1	0.56	0.69
chr1.trna699-GlyGCC	CAGTGGTAGAATTCTCGCCTGCCACGCGGGAGGCCCGGGTTCGTTTCCCGGCCCATGCACCA	tRNA	540.5	229.9	674.4	563.4	315.3	1123.9	201.7	516.1	-0.1	0.92
chr10.trna381-AsnGTT	CATTCGGCTGTTAACCGAAAGGTTGGTGGTTCGTGCCCACCCAGGGACGCCA	tRNA	111.5	1.6	107.7	1.1	0.8	31.8	70.4	40.8	0.63	0.43
chr17.trna84-LysCTT	CAGTCGGTAGAGCATGAGACTCTTAATCTCAGGGTCGTGGGTTCGGGCCCCACGTTCGGCGCCA	tRNA	0.5	53.8	1	1.1	0.8	54.5	20.7	35.4	-0.98	0.22
chr9.trna783-ArgACG	AGATTCTAGGTTCGGCTCCTGGCTGGCTCGCCA	tRNA	30.5	34.2	1	11.9	0.8	9.2	0.6	1.1	2.72	0.02
chr13.trna103-LysCTT	NTCAGTCGGTAGAGCATGAGACTCTTAATCTCAGGGTCGTGGGTTCGGGCCCCACGTTGGGCGCCA	tRNA	16.5	53.8	62.5	70.3	27.3	0.8	0.6	104.1	0.61	0.51
chr3.trna29-AlaAGC	TTGGCTTGCGAGAGGTAGCGGGA	tRNA	8	9.8	5.8	6.5	10.8	4.2	23.9	8.6	-0.66	0.35
chr17.trna516-IleTAT	GGAGCTCCAGTGGCGCAATCGGTTAGCGCGCGGTACTTATACAGCAGTACATGCAGAGCAATGCCGAGGTTGTGAGTTCGAGCCTCACCTGGAGCACGAT	tRNA	5	8.2	7.7	4.3	4.1	5.9	3.1	8.6	0.21	0.81
chr13.trna110-GlyGCC	CGGTGGTAGAATTCTCGCCTGCCACGCGGGAGGCCCGGGTTCGTTTCCCGGCCAATGCACCA	tRNA	62	68.5	40.4	1.1	34.8	0.8	0.6	1.1	2.2	0.04
chr10.trna851-AspGTC	TCCTCGTTGGTATAGTGGTGAGTATCCCCGCCTGTCACGCGGGAGACCGGGGTTCGATTCCCCGACGGGGAGCCA	tRNA	98	213.6	251.1	422.8	54.6	600.1	245.6	280.1	-0.26	0.57
chr2.trna1431-HisGTG	ATCTTATAGTGGTTAGTACTCTGCGTTGTGGCCGCAGCAACCTCGGTTCGGATCCGAGTCACGGCACCA	tRNA	48.5	53.8	31.7	1.1	0.8	0.8	20.7	138.4	-0.25	0.93
chr5.trna109-TyrGTA	CGCTGGTTCGTTTCCGGCTCGAAGGACCA	tRNA	176	298.4	263.6	183.8	226.8	480.2	245.6	447.5	-0.6	0.33
chr3.trna291-HisGTG	ATCTTATAGTGGTTAGTACTCTGCGTTGTGGCCGCAGCAACCTCGGTTCGAATCCGAGTCACGGCACCA	tRNA	40.5	132.1	1	1.1	0.8	34.4	25.8	1.1	1.49	0.53
chr1.trna702-GlyGCC	GCATGTGTGGTTCAGTGGTAGAATTCTCGCC	tRNA	17.5	14.7	5.8	81.1	19.9	4.2	8.2	1.1	1.84	0.27
chr17.trna995-ArgCCT	CTAATGGATAAGGCATTGGCTTCCTAAGCCAGGGATTGTGGGTTCGGGTCCCACCCGGGGTACCA	tRNA	4.5	14.7	8.7	5.4	7.4	4.2	5.7	9.7	0.3	0.92
chr13.trna92-IleAAT	GGCCGGTTAGCTCAGTTGGTTAGAGCTTGGTGCTGATAACGCCAAGGTCGCGGGT	tRNA	16	22.8	25	9.7	15.7	22.6	24.5	20.4	-0.18	0.84
chr5.trna1043-AsnGTT	TTAACCGAAAGGTTGGTGGTTCGGGCCCACCCAGGGAC	tRNA	3.5	6.5	4.8	11.9	5.8	5.9	3.1	2.1	0.66	0.57
chr8.trna887-GlyGCC	TTCAGTGTTAGAATTCTCGCCTGCCACGCGGGAGGCCCGGGTTCGTTTCCCGGCCAATGCACCA	tRNA	41.5	1.6	40.4	1.1	34.8	69.6	26.4	1.1	-0.64	0.8
chr13.trna953-ArgACG	CAGAAGATTCCAGGTTCGTCTCCTGGCTGGCTCGCCA	tRNA	173	75	102	98.4	112.6	176.8	113.7	129.8	-0.25	0.97
chr11.trna1819-GlyGCC	GAATTCTCGCCTGCCACGCGGGAGGCCCGGGTTCGTTTCCCGGCCCATGCACCA	tRNA	30.5	34.2	1	44.3	0.8	0.8	38.3	65.5	0.06	0.92
chr6.trna107-ArgCCT	CCTAATCCAGGGATTGTGGGTTCGGGTCCCATCTGGGGTGCCA	tRNA	8.5	1.6	1	1.1	0.8	10.9	3.1	9.7	-1.01	0.76
chr1.trna993-LeuCAG	GTCAGGATGGCCGAGCGGTCTAAGGCTCTGCGTTCAGGTCGCAGTCTCCCTTGGAGGCGTGGGT	tRNA	4.5	4.9	4.8	1.1	4.1	5.9	10.1	9.7	-0.96	0.24
chr17.trna82-LysCTT	TCAGTCGGTAGAGCATGAGACTCTTAATCTCAGGGGCGTGGGTTCGTGCCCCACGTTGGGCGCCA	tRNA	32.5	1.6	124.1	35.7	53.8	27.7	181.6	138.4	-1.05	0.27
chr8.trna887-GlyGCC	ATGGTAGAATTCTCGCCTGCCACGCGGGAGGCCCGGGTTCGTTTCCCGGCCAATGCACCA	tRNA	21	1.6	1	1.1	0.8	103.9	52.1	133.1	-3.55	0.04
chr9.trna1035-LysCTT	TTCAGTCGGTAGAGCATGGGACTCTTAATCCCAGGGTCGTGGGTTCGTGCCCCACGTTGGGCGCCA	tRNA	4.5	14.7	47.1	9.7	7.4	27.7	0.6	52.6	-0.22	0.92
chr5.trna1314-AspGTC	CACGCGGGAGACCGGGGTTCGATTCCCCGACGGGGGGCCA	tRNA	65.5	1.6	63.5	71.4	0.8	164.3	0.6	70.8	-0.23	0.92
chr13.trna110-GlyGCC	TAGTTCAGTGGTAGAATTCTCGCCTGCCACGCGGGAGGCCCGGGTTCGTTTCCCGGCCAATGCACCA	tRNA	123.5	269.1	237.6	355.8	0.8	172.7	103.7	133.1	1.27	0.12
chr3.trna295-HisGTG	CGTATAGTGGTTAGTACTCTGCGTTGTGGCCGCAGCAACCT	tRNA	6.5	1.6	3.8	5.4	9.1	7.5	5.7	1.1	-0.43	0.75
chr13.trna978-SerAGA	TCCATTGGGGTGTCCCCGCGCAGGTTCGTATCCTGCCGACTACGCCA	tRNA	0.5	1.6	35.6	1.1	30.6	0.8	23.2	39.7	-1.28	0.25
chr2.trna1747-GlyGCC	GCATTGGTGGTTCAGTGGCAGAATTCTCGC	tRNA	2.5	8.2	1	6.5	13.2	1.7	5.7	3.2	-0.39	0.48
chr2.trna1747-GlyGCC	TGGTAGAATTCTCGCCTGCCACGCGGGAGGCCCGGGGTCGTTTCCCGGCCAATGCACCA	tRNA	164.5	202.2	78.9	134.1	374.1	344.5	387	705	-1.64	0.02
chr7.trna86-SeC(e)TCA	GCCCGGATGATCCTCAGTGGTCTGGGGTGCAGGCTTCAAACCTGTAGCTGTTTAGCGACAGAGTGGTTCATTTACACCTTTCGGGCGCCA	tRNA	20.5	21.2	16.4	18.4	10.8	4.2	8.2	5.4	1.42	0.13
chr13.trna1000-LysTTT	CCGGATAGCTCAGTCGGTAGAGC	tRNA	17	9.8	17.3	6.5	14.9	7.5	15.7	6.4	0.18	0.79
chr1.trna1000-AspGTC	TCCTCGTTTGTATAGTGGTGAGTATCCCCGCCTGTCACGCGGGAGACCGGGGTTCGTTTCCCCGACGGGGAGCCA	tRNA	26.5	171.2	51	394.7	43.9	131.6	0.6	56.9	1.47	0.32
chr11.trna1022-ArgCCT	GCCCCAGTCGCCTAATGGATAAGGCACTGGCCTCCTAAGCCAGGGATTGTGGGTTCGGGTCCCACCTGGGGTGCCA	tRNA	17	19.6	22.1	13	0.8	0.8	0.6	12.9	2.24	0.01
chr2.trna1432-HisGTG	TACTCTGCGTTGTGGCCGCAGCAACCTCGGTTCGTATCCGAGTCACGGCACCA	tRNA	945.4	808.8	520.5	536.3	671.2	1019.1	452.9	870.2	-0.1	0.92
chr17.trna113-GlyCCC	TAGTGGTATCATGCAAGATTCCCATTCTTGCGACCCGGGTTCGGTTCCCGGGCGGCGCACCA	tRNA	20.5	34.2	1	1.1	67	51.1	6.9	33.3	-1.48	0.23
chr9.trna342-GlnCTG	ATGGTTAGCACTCTGGACTCTGAATC	tRNA	34	34.2	26.9	30.3	34.8	30.2	20.1	36.5	0.05	0.91
chr1.trna1547-GluTTC	TCCCATATGGTCTAGCGGTTAGGATTCCTGGTTCTCACCCAGGCGGCCCGGGTTCGACTCCCGGTATGGGAACCA	tRNA	5.5	17.9	10.6	1.1	0.8	34.4	38.3	1.1	-1.09	0.26
chr11.trna397-AspGTC	CGCGGGAGACCGGGGTTCGTTTCCCCGACGGGGAGCCA	tRNA	715.5	743.6	1251.6	493.1	54.6	545.6	286.5	280.1	1.46	0.01
chr13.trna61-MetCAT	TCTGAAGGTCCTGAGTTCGGACCTCAGAGGGGGCACCA	tRNA	100.5	66.9	135.6	44.3	9.1	84.6	132.6	76.2	0.2	0.81
chr3.trna747-HisGTG	AGTACTCTTCGTTGTGGCCGCAGCAACCTCGGTTCGAATCCGAGTCACGGCACCA	tRNA	23	1.6	1	1.1	38.1	38.6	0.6	49.4	-2.25	0.21
chr13.trna87-GlnCTG	GGTTCCATGGTGTAATGGTTAGCACTCTGGAC	tRNA	44.5	42.4	33.7	89.8	44.7	8.4	33.9	10.7	1.11	0.37
chr3.trna747-HisGTG	TATAGTGGTTAGTACTCTGCGTTGTGGCCGCAGCAACCTCGGTTCGTATCCGAGTTACGGCACCA	tRNA	64.5	1.6	31.7	70.3	0.8	27.7	60.9	104.1	-0.2	0.92
chr13.trna110-GlyGCC	TGGTTCAGTGGTAGAATTCTCGCCTGCCACGCGGGAGGCCCGGGTTCGTTTCCCGGCCCATGCACCA	tRNA	940.4	947.4	1020.7	1363.6	116.7	537.2	201.7	237.1	1.97	0
chr6.trna317-GlyCCC	CTGGTGTAGTGGTATCATGCAAGATTCCCATTCTTGCGACCCGGGTTCGTTTCCCGGGCGGCGCACCA	tRNA	75.5	1.6	39.4	98.4	17.4	0.8	19.5	11.8	2.12	0.05
chr1.trna996-GluCTC	TCCCTGGTGGTCTAGTGGCTAGGATTCGGCGCTCTCACCGCCGCGGCCCGGGTTCGTTTCCCGGTCAGGGAACCA	tRNA	0.5	1.6	1	48.7	37.2	37.7	0.6	95.5	-1.73	0.21
chr7.trna86-SeC(e)TCA	CTCAGTGGTGTGGGGTGCAGGCTTCAAACCTGTAGCTGTTTAGCGACAGAGTGGTTCAATTCCACCTTTCGGGCGCCA	tRNA	3	9.8	5.8	11.9	0.8	0.8	0.6	6.4	1.8	0.03
chr3.trna291-HisGTG	TATAGTGGTTAGTACTCTGCGTTGTGGCCGCAGCAACCTCGGTTCGGATCCGAGTCACGGGACCA	tRNA	0.5	158.2	1	1.1	53.8	27.7	0.6	69.7	0.08	0.78
chr13.trna984-SerTGA	GGAAATCCATTGGGGTTTCCCCGCGCAGGTTCGTATCCTGCCGACTACGCCA	tRNA	6.5	1.6	1	27	0.8	10.9	8.2	1.1	0.79	0.68
chr10.trna851-AspGTC	TCGATTCCCCGACGGGGAGCCA	tRNA	15.5	6.5	15.4	8.7	10.8	16.8	13.8	15	-0.29	0.92
chr2.trna1747-GlyGCC	TGGTTCAGTGGTAGAATTCTCGCCTGC	tRNA	7	3.3	5.8	2.2	0.8	1.7	0.6	1.1	2.11	0
chr3.trna93-ProAGG	TTGGGGTGCGAGAGGTCCCGGGTT	tRNA	79.5	70.1	39.4	46.5	130.8	40.2	67.2	51.5	-0.3	0.82
chr11.trna1912-GluCTC	AGTGGTTAGGATTCGGCGCTCTCACCGCCGCGGCC	tRNA	6.5	9.8	2.9	14.1	0.8	1.7	1.3	1.1	2.78	0
chr8.trna887-GlyGCC	GTAGTAGAATTCTCGCCTGCCACGCGGGAGGCCCGGGTTCGTTTCCCGGCCAATGCACCA	tRNA	21	1.6	1	1.1	102.6	103.9	155.2	133.1	-4.33	0
chr2.trna1747-GlyGCC	TGGTAGAATTCTGGCCTGCCACGCGGGAGGCCCGGGTTCGTTTCCCGGCCAATGCACCA	tRNA	21	1.6	1	1.1	34.8	69.6	26.4	45.1	-2.83	0.07
chr5.trna1316-AspGTC	TCCTCGTTAGTATAGTGGTGAGTATCCCCGCCTGTCACGCGGGAGACCGGGGTTCGTTTCCCCGACGGGGAGCCA	tRNA	293	531.6	1189.1	2250.3	216	1144.9	327.3	977.6	0.68	0.5
chr1.trna1000-AspGTC	CCCGCCTGTCACGCGGGAGACCGGGGTTCGTTTCCCCGACGGGGAGCCA	tRNA	1950.4	1167.6	1189.1	1266.3	646.3	709	449.8	210.3	1.47	0
chr1.trna999-GluCTC	TCCCTGGTGGTCTAGTGGTTAGGATTCGGTGCTCTCACCGCCGCGGCCCGGGTTCGTTTCCCGGTCAGGGAACCA	tRNA	72.5	1.6	35.6	40	0.8	61.2	0.6	39.7	0.55	0.33
chr1.trna995-GlyTCC	TATAGTGGTGAGCATAGCTGCCTTCCAAGCAGTTGACCCGGGTTCGATTCCCGGCCAACGCACCA	tRNA	2.5	3.3	2.9	4.3	24	33.5	80.4	50.4	-3.86	0
chr8.trna560-GlyGCC	TGGTAGAATTCTCGCCTGCCACGCGGGAGGCCCGGGTTCGTCTCCCGGCCAATGCACCA	tRNA	21	1.6	1	1.1	34.8	35.2	26.4	1.1	-1.98	0.16
chr1.trna699-GlyGCC	GCATTGGTGGTTCAGTGGTAGAATTCACGC	tRNA	2.5	6.5	1	4.3	12.4	7.5	3.1	1.1	-0.76	0.31
chr13.trna979-AspGTC	GGGAGACCGGGGTTCGATTCCCCGACGGGGAGC	tRNA	2	1.6	3.8	5.4	5	4.2	5	7.5	-0.75	0.33
chr1.trna1002-GluCTC	CCTGGTGGTCTAGTGGTTAGGATTCGGCGCTC	tRNA	9	9.8	16.4	8.7	10.8	5.9	14.4	9.7	0.1	1
chr14.trna347-GluTTC	CCACATGGTCTAGCGGTTAGGATTCCTGGTT	tRNA	8	9.8	3.8	1.1	4.1	0.8	6.3	1.1	0.88	0.38
chr14.trna359-GluTTC	CCATATTGTCTAGCGGTTAGGATTCCTGGTTTTCACCCAG	tRNA	8	9.8	4.8	4.3	8.3	5.9	2.5	2.1	0.52	0.5
chr2.trna1432-HisGTG	TCGTATAGTGGTTAGTACTCTGCGTTGTGGCCGCAGCAACCTCGGTTCGGATCCGAGTCATGGCACCA	tRNA	0.5	53.8	31.7	1.1	80.3	54.5	20.7	35.4	-1.13	0.17
chr11.trna1446-AsnGTT	CGCTTTCGGCTGTTAACCGAAAGGTTGGTGGTTCGTGCCCACCCAGGGACGCCA	tRNA	296.5	363.6	178.9	161.1	215.2	373	93.6	120.2	0.32	0.59
chr6.trna107-ArgCCT	CTAAGCCATGGATTGTGGGTTCGTGTCCCATCTGGGGTGCCA	tRNA	16.5	1.6	4.8	40	17.4	21	10.7	9.7	0.1	0.85
chr2.trna1747-GlyGCC	GCATTGGTGGTTCAGTGGTAGAATTCTCGCCTGCCACT	tRNA	18.5	19.6	21.2	4.3	5.8	3.4	20.1	1.1	1.07	0.32
chr3.trna287-GlyCCC	TGGTAGAATTCTCGCCTCCCACGCGGGTGACCCGGGTTCGTTTCCCGGCCAATGCACCA	tRNA	1237.9	2423.2	2612.9	1246.8	1453.2	4187.2	1838.2	4797.6	-0.71	0.2
chr14.trna192-ProTGG	TTGGTTGCGAGAGGTCCCGGGTT	tRNA	22.5	27.7	16.4	14.1	30.6	16.8	11.9	10.7	0.2	0.84
chr17.trna82-LysCTT	TATCTCAGTCGGTAGAGCATGAGACTCTTAATCTCAGGGTCGTGGGTTCGGGCCCCACGTTGGGCGCCA	tRNA	304.5	106	93.3	35.7	53.8	269	161.5	241.4	-0.43	0.99
chr2.trna1747-GlyGCC	TGGTAGAATTCTCGCCTGCCACG	tRNA	7.5	19.6	8.7	8.7	9.1	1.7	11.3	5.4	0.69	0.64
chr1.trna999-GluCTC	TAGTGGTTAGGATTCGGCGCTCTCACCGCCGCGGCCC	tRNA	139	229.9	175.1	192.5	490.8	278.3	243.1	162	-0.67	0.25
chr9.trna961-GluTTC	TCCCACATGGTCTAGCGGTTAGGATTCCTGGT	tRNA	17	21.2	7.7	18.4	25.7	20.1	14.4	11.8	-0.16	0.87
chr3.trna287-GlyCCC	GCATTGGTAGTTCAATGGTAGAATTCTCGCTTCCCACGCGGGTGACCCGGGTTCGATTCCCGGCCAATGCACCA	tRNA	0.5	1.6	1	33.5	0.8	26	13.2	54.7	-1.37	0.31
chr11.trna397-AspGTC	NCCTCGTTAGTATAGTGGTGAGTATCCCCGCCTGTCACGCGGGAGACCGGGGTTCGATTCCCCGACGGGGAGCCA	tRNA	33	1.6	63.5	71.4	0.8	0.8	0.6	70.8	1.21	0.19
chr17.trna1000-LysCTT	CTCAGTCGGTAGAGCATGAGACTCTTAATCTCAGGGTCGTGGGCTCGTGCCCCACGTTGGGCGCCA	tRNA	48.5	158.2	31.7	174.1	53.8	0.8	40.8	35.4	1.66	0.15
chr13.trna87-GlnCTG	TGTAATGGTTAGCACTCTGGACTCTGAATCCA	tRNA	8	4.9	6.7	1.1	13.2	0.8	8.2	7.5	-0.52	0.68
chr11.trna1819-GlyGCC	GCATTGGTGGTTCAGTGGTAGAATTCTCGCCT	tRNA	681	971.9	582	1985.4	1497.9	1859.8	1836.9	540.8	-0.44	0.24
chr13.trna957-ProAGG	TTGGTCTAGGGGTATGATTCTCGCT	tRNA	14.5	16.3	9.6	16.2	14.9	10.1	16.3	10.7	0.12	0.95
chr3.trna755-GlyCCC	GCATTGGTAGTTCAATGGTAGAATTCTCGCTTCCCACGCGGGTGACCCGGGTTCGATTCCCGGCCAATGCACCA	tRNA	0.5	1.6	1	33.5	0.8	26	13.2	54.7	-1.37	0.31
chr1.trna997-AspGTC	CTGTCACGCGGGAGACCGGGGTTCGATTCCCCGACGGGGAGCCA	tRNA	5.5	1.6	5.8	1.1	3.3	7.5	6.3	5.4	-0.69	0.58
chr2.trna1431-HisGTG	TATAGTGGTTAGTACTCTGCGTTGTGGCCGCAGCAACCTCGGCTCGGATCCGAGTCACGGCACCA	tRNA	16.5	314.7	154.9	35.7	80.3	161.8	181.6	241.4	-0.35	0.32
chr8.trna887-GlyGCC	TAGAATTCTCGCCTGCCACGCGGGA	tRNA	5.5	13	10.6	6.5	9.9	2.5	4.4	3.2	0.83	0.43
chr11.trna1819-GlyGCC	GCATTGGTCGTTCAGTGGTAGAATTCTCGCCTGCCACGCGGGA	tRNA	20.5	27.7	33.7	22.7	1.7	3.4	6.3	4.3	2.75	0.01
chr13.trna982-GlnCTG	CTGAATCCAGCGATCCGAGTA	tRNA	3.5	8.2	7.7	7.6	9.9	7.5	3.1	9.7	-0.17	0.79
chr3.trna292-LysCTT	CTCAGTCGGTAGATCATGAGACTCTTAATCTCAGGGTCGTGGGTTCGTGCCCCACGTTGGGCGCCA	tRNA	32.5	53.8	31.7	1.1	0.8	81.3	0.6	1.1	0.51	0.71
chr3.trna750-AsnGTT	TTGGTGGTTCGGGCCCACCCAGGGACGCCA	tRNA	8	9.8	1	6.5	2.5	0.8	1.9	2.1	1.78	0.02
chr2.trna586-HisGTG	TATAGTGGTTAGTACTCTGCGTTGTGGCCGCAGCAACCTCGGTTCGTATCCGAGACACGGCACCA	tRNA	0.5	106	1	1.1	27.3	27.7	0.6	35.4	0.25	0.85
chr14.trna347-GluTTC	TAGTCTAGCGGTTAGGATTCCTGGTTTTCACCCAG	tRNA	8	3.3	6.7	1.1	3.3	1.7	3.8	1.1	0.96	0.14
chr1.trna1001-GlyTCC	AGCATAGCTGCCTTCCAAGCAGTTGACCCGGGTTCGTTTCCCGGCCAACGCACCA	tRNA	35.5	115.8	34.6	76.8	174.6	59.5	176.5	301.5	-1.44	0.05
chr11.trna1821-SerGCT	CTAATCCATTGTGCTATGCACGCGTGGGTTCGTATCCCATCCTCGTCGCCA	tRNA	8.5	27.7	31.7	18.4	14.1	67.9	50.9	52.6	-1.1	0.25
chr3.trna747-HisGTG	TAGTACTCTGCGTTGTGGCCGCAGCAACCTCGGTTCGTATCCGAGTCACGGCACCA	tRNA	6165.2	5358.5	4763	4234.6	5736	7958.7	4212.8	4443.5	-0.12	0.92
chr3.trna748-LysCTT	CAGTCGGTAGAGCATGAGACTCTTAATCTCAGGGTCGTGGGTTCGGGACCCACGTTGGGCGCCA	tRNA	32.5	471.3	185.7	1.1	345.1	537.2	121.2	172.8	-0.77	0.21
chr1.trna1022-ProCGG	GTATGATTCTCGCTTCGGGTGCGAGAGGTCCCGGGTT	tRNA	9	14.7	9.6	13	20.7	3.4	8.8	5.4	0.28	0.89
chr4.trna1697-HisGTG	TAGTACTCTGCGTTGTGGCCGCAGCAACCTCGGCTCGGATCCGAGTCACGGCACCA	tRNA	18.5	1.6	1	40	60.4	31	0.6	1.1	-0.61	0.77
chr10.trna81-GluCTC	TCCCTGGTTGTCTAGTGGTTAGGATTCGGCGCT	tRNA	6.5	9.8	8.7	27	39.7	16.8	32.7	9.7	-0.93	0.28
chr5.trna1316-AspGTC	CCTCCTTGGTATAGTGGTGAGTATCCCCGCCTGTCACGCGGGAGACCGGGGTTCGATTCCCCGACGGGGAGCCA	tRNA	26.5	1.6	1	113.5	0.8	44.4	33.3	1.1	0.84	0.68
chr8.trna560-GlyGCC	GCATTGGTGGTTCAGTGGTAGAATTCTCGCCTGCCACGCGG	tRNA	20.5	42.4	31.7	34.6	48	16.8	42.7	32.2	-0.11	0.8
chr3.trna295-HisGTG	TGCCGTGATCGTATAGTGGTTAGTACTCTG	tRNA	8.5	26.1	14.4	20.5	9.1	5	8.2	5.4	1.33	0.24
chr1.trna994-AspGTC	TCCTCGTTAGTATAGTGGTGAGTATCCCCGCCTGTCACGCGGGAGACCGGGGT	tRNA	10	13	8.7	4.3	6.6	7.5	24.5	17.2	-0.63	0.44
chr2.trna1747-GlyGCC	GCATTGGTGGTTCAGTGATAGAATTCTCGCCTGCCACGCGGGAGGCCCGGGTTCGTTTCCCGGCCAATGCACCA	tRNA	21	68.5	1	45.4	0.8	138.3	0.6	89.1	-0.75	0.53
chr13.trna110-GlyGCC	ATTGGTAGAATTCTCGCCTGCCACGCGGGAGGCCCGGGTTCGGTTCCCGGCCAATGCACCA	tRNA	28.5	50.6	58.7	11.9	50.5	59.5	25.8	76.2	-0.5	0.66
chr5.trna109-TyrGTA	GGGGCCTTCGATAGCTCAGTTGGTAGAGCGGAGGACTGTAGTCAGTACAATA	tRNA	1.5	4.9	3.8	4.3	9.1	1.7	3.8	13.9	-0.97	0.23
chr3.trna753-GlnCTG	TGGTGTAATGGTTAGCACTCTGGACT	tRNA	25.5	22.8	16.4	22.7	26.5	15.9	17	21.5	0.11	0.87
chr1.trna706-GlyGCC	TGGTAGAATTCTCGCCTGCCACTCGGGAGGCCCGGGTTCGTTTCCCGGCCCATGCACCA	tRNA	6.5	1.6	12.5	14.1	0.8	10.9	0.6	13.9	0.4	0.51
chr1.trna999-GluCTC	AGGATTCGACGCTCTCACCGCCGCGGCCCGGGTTCGTTTCCCGGTCAGGGAACCA	tRNA	18.5	1.6	1	78.9	0.8	31	45.9	1.1	0.34	0.94
chr8.trna414-LeuCAG	CCTTGGAGGCGTGGGTTCGTATCCCACTTCTGACACCA	tRNA	0.5	1.6	31.7	1.1	14.1	67.9	10.7	18.2	-1.67	0.23
chr3.trna292-LysCTT	ATCGGTAGAGCATGAGACTCTTAATCTCAGGGTCGTGGGTTCGGGCCCCACGTTGGGCGCCA	tRNA	80.5	53.8	62.5	35.7	80.3	134.9	20.7	104.1	-0.55	0.76
chr13.trna947-MetCAT	AGCAGAGTGGCGCAGCGGAAGCGTGCTGGGCCCATAACCCAGAGGTCGATGGATCGTAACCATCCTCTGCTATCTGGACTTT	tRNA	6	1.6	7.7	6.5	5	3.4	6.9	4.3	0.16	0.82
chr1.trna709-GluCTC	TGGTTAGGATTCGGCGCTCTCACCGCCGCGGCC	tRNA	14	21.2	22.1	29.2	3.3	0.8	3.8	1.1	3.27	0
chr13.trna103-LysCTT	GCTCAGTCGGTAGAGCATGAGACTCTTAATCTCAGGGTCGTGGGTTCGGGCCCCACGTTGGGCGCCA	tRNA	109.5	146.8	154.9	87.6	53.8	57	64.1	99.8	0.86	0.31
chr5.trna109-TyrGTA	TCCTTAGGTCGCTGGTTCGTTTCCGGCTCGAAGGACCA	tRNA	13.5	1.6	13.5	15.1	0.8	0.8	8.8	1.1	1.92	0.03
chr1.trna1002-GluCTC	TCCCTGGTGGTCTAGTGGTTAGGATTCGGCGCTCTCACCGCCGCGGCCCGGGGTCGTTTCCCGGTCAGGGAACCA	tRNA	612.5	412.6	451.2	1713.9	328.6	1056.9	204.2	1198.6	0.19	0.71
chr8.trna887-GlyGCC	TTCAGTTGTAGAATTCTCGCCTGCCACGCGGGAGGCCCGGGTTCGTTTCCCGGCCAATGCACCA	tRNA	164.5	1.6	40.4	134.1	238.3	207	129.4	310.1	-1.38	0.21
chr11.trna2023-LysCTT	GCCCGGCTAGCTCAGTCGGTAGAGCATGAGACTCT	tRNA	11.5	14.7	21.2	11.9	1.7	5	11.3	18.2	0.71	0.43
chrX.trna321-ArgCCT	AAGCCAGGGATTGTGGGTTCGTGTCCCACCTGGGGTGCCA	tRNA	26.5	22.8	26	71.4	0.8	11.7	17	1.1	2.26	0.07
chr3.trna292-LysCTT	TCGGTAGAGCATGAGACTCTTAATCTCAGGGTCGTGGGGTCGGGCCCCACGTTGGGCGCCA	tRNA	16.5	53.8	1	35.7	27.3	27.7	20.7	1.1	0.48	0.91
chr1.trna1002-GluCTC	GTTAGGATTCGGCGCTCTCACCGCCGCGGCCC	tRNA	7	6.5	6.7	14.1	1.7	5.9	4.4	3.2	1.18	0.16
chr2.trna586-HisGTG	CAACCTCGGTTCGTATCCGAGTCACGGCACCA	tRNA	92.5	1.6	266.5	299.5	267.3	270.7	116.2	247.9	-0.45	0.57
chr2.trna586-HisGTG	TAGTACTCTGCGTTGTGTCCGCAGCAACCTCGGTTCGGATCCGAGTCACGGCACCA	tRNA	54.5	1.6	1	40	30.6	61.2	45.9	117	-1.39	0.43
chr13.trna997-ArgCCG	CGGATCAGAAGATTGAGGGTTCGGGTCCCTTCGTGGTCGCCA	tRNA	6	19.6	1	1.1	9.9	0.8	7.5	1.1	0.51	0.95
chr13.trna103-LysCTT	TCAGTCGGTAGAGCATGAGACTCTTAATCTCAGGGTCGTGGGTTCGTGACCCACGTTGGGCGCCA	tRNA	16.5	1.6	31.7	35.7	0.8	27.7	40.8	1.1	0.28	0.92
chr2.trna586-HisGTG	AGTGGTTAGTACTCTGCGTTGTGCCCGCAGCAACCTCGGTTCGGATCCGAGTCACGGCACCA	tRNA	80.5	53.8	62.5	1.1	27.3	161.8	0.6	138.4	-0.73	0.76
chr9.trna1035-LysCTT	TCTCAGTCGGTAGAGCATGGGACTCTTAATCCCAGGGTCGTGGGTTCGGGCCCCACGTTGGGCGCCA	tRNA	24.5	14.7	8.7	1.1	7.4	14.2	5.7	1.1	0.78	0.27
chr7.trna977-ProAGG	TTGGGGTGCGAGAGGTCCCGGGTTT	tRNA	5.5	9.8	3.8	2.2	10.8	4.2	5.7	4.3	-0.23	0.72
chr19.trna107-LysTTT	AGGGGCCCGGATAGCTCAGTCGGTAGAGCATCAGACTTT	tRNA	16.5	8.2	11.5	16.2	7.4	7.5	12.6	9.7	0.49	0.51
chr8.trna560-GlyGCC	AAAATTCTCGCCTGCCACGCGGGAGGCCCGGGTTCGTTTCCCGGCCAATGCACCA	tRNA	21	1.6	40.4	1.1	0.8	35.2	26.4	45.1	-0.75	0.69
chr2.trna1747-GlyGCC	CATTGGTGGTTCAGTGGTAGAATTCTCGCCTGCCACGCGGGAGGCCCGGGTT	tRNA	14	17.9	20.2	7.6	8.3	8.4	4.4	7.5	1.06	0.21
chr1.trna1392-GlyGCC	GCATCGGTGGTTCAGTGGTAGAATGCTCGCCA	tRNA	38	1.6	73.1	1.1	62.9	0.8	38.9	1.1	0.13	0.85
chr11.trna208-ValAAC	NTTTCCGTAGTGTAGTGGTTATCACGTTCGCCT	tRNA	2	3.3	2.9	14.1	22.3	6.7	8.2	2.1	-0.83	0.34
chr3.trna752-GlyCCC	ATGGTAGAATTCTCGCCTCCCACGCGGGTGACCCGGGTTCGGTTCCCGGCCAATGCACCA	tRNA	195.5	393	361.7	374.1	236.7	403.1	490.6	596.6	-0.38	0.41
chr3.trna752-GlyCCC	ATGGTAGAATTCTCGCTTCCCACGCGGGTGACCCGGGTTCGTTTCCCGGCCAATGCACCA	tRNA	240.5	432.1	208.8	234.7	149.8	373	196.6	335.9	0.08	0.96
chr13.trna970-SerGCT	CCATTGTGCTATGCACGCGTGGGTTCGTATCCCATCCTCGTCGCCA	tRNA	8.5	1.6	1	1.1	14.1	14.2	10.7	1.1	-1.72	0.15
chr13.trna77-GlyGCC	TGGTAGAATTCTCGCCTGCCACACGGGAGGCCCGGGTTCGTTTCCCGGCCAATGCACCA	tRNA	41.5	1.6	79.8	1.1	68.7	35.2	26.4	89.1	-0.82	0.68
chr9.trna342-GlnCTG	GGTGTAATGGTTAGCACTCTGGACTC	tRNA	14.5	14.7	5.8	20.5	32.3	9.2	17.6	15	-0.42	0.68
chr13.trna983-MetCAT	AGCAGAGTGGCGCAGCGGAAGCGTGCTGGGCCCATAACCCAGAGGTCGATGGATCGTAACCATCCTCTGCTACCA	tRNA	29.5	96.2	28.9	32.4	24.8	98.1	0.6	63.3	0	0.95
chr11.trna69-AspGTC	CGGGAGACCGGGGTTCGATTCCCCGACGGGGAG	tRNA	43.5	60.3	59.6	64.9	146.5	83.8	98.6	94.4	-0.89	0.29
chr2.trna1947-AsnGTT	CCGAAAGGTTGGTGGTTCGTGCCCACCCAGGGACGCCA	tRNA	71.5	75	80.8	55.1	45.5	42.7	36.4	61.2	0.6	0.49
chr13.trna112-SerTGA	AATCCATTGGGGTTTCCCCGCGCAGGTTCGCATCCTGCCGACTACGCCA	tRNA	0.5	26.1	1	33.5	13.2	0.8	19.5	1.1	0.82	0.93
chr3.trna747-HisGTG	GCCGTGATCGTATAGTGGTTAGTACTCT	tRNA	11.5	31	21.2	5.4	10.8	2.5	4.4	3.2	1.72	0.09
chr1.trna791-SerGCT	TGGGTTCGTATCCCATCCTCGTCGCCA	tRNA	154.5	549.5	216.5	636.9	626.5	1244.6	352.4	1893.9	-1.4	0.07
chr15.trna913-MetCAT	TCTGAAGGTCGTGAGTTCGGTCCTCACACGGGGCACCA	tRNA	52.5	55.4	76	37.8	9.1	38.6	59.1	27.9	0.72	0.55
chr13.trna110-GlyGCC	GCATTAGTGGTTCAGTGGTAGAATTCTCGCCTGCCACGCGGGAGGCCCGGGT	tRNA	45	52.2	54.8	47.6	54.6	38.6	47.7	21.5	0.3	0.84
chr8.trna560-GlyGCC	GCATTGGTGGTTCAGTGGTAGA	tRNA	3	1.6	2.9	3.2	4.1	0.8	30.2	5.4	-1.91	0.27
chr1.trna1002-GluCTC	TCCCTGGTGGTCTAGTGGTTAGGATTCGGCGCTCTCACCGCCGC	tRNA	6	8.2	4.8	15.1	5	10.9	5.7	7.5	0.23	0.88
chr2.trna586-HisGTG	TATAGTGGTTAGTACTCTGCGTTGTGGCCACAGCAACCTCGGTTCGTATCCGAGTCACGGCACCA	tRNA	32.5	106	1	35.7	27.3	0.8	60.9	35.4	0.49	0.91
chr1.trna1004-GlyTCC	GTGAGCATAGCTGCCTTCCAAGCAGTTGACCCGGGTTCGTTTCCCGGCCAACGCACCA	tRNA	18	1.6	1	38.9	0.8	0.8	66.6	38.6	-0.84	0.57
chr2.trna1747-GlyGCC	GCATTGGTGGTTCAGTGGTAGAATTCTCGCCTGCCT	tRNA	98	96.2	79.8	23.8	109.2	35.2	205.4	67.6	-0.49	0.54
chr13.trna970-SerGCT	TCGTGGGTTCGTATCCCATCCTCGTCGCCA	tRNA	95.5	63.6	110.6	42.2	48	223.8	0.6	103	-0.27	0.99
chr1.trna699-GlyGCC	GTGGTAGAATTCTCGCCTGCCACGCGGGAGGCCCGGGTTCGTTTCCCGGCCCATGCACCA	tRNA	90.5	132.1	77.9	22.7	33.9	168.5	138.8	237.1	-0.84	0.34
chr7.trna86-SeC(e)TCA	CTCAGTGGTCTGGGGCGCAGGCTTCAAACCTGTAGCTGTTTAGCGACAGAGTGGTTCAATTCCACCTTTCGGGCGCCA	tRNA	5.5	9.8	5.8	6.5	9.1	0.8	3.8	1.1	0.9	0.36
chr1.trna1002-GluCTC	TCCCTGGTGGTCTAGTGGTTAGGATTCGGCGCTCTCACCGCCGCGGCCCGGG	tRNA	77	71.8	115.4	61.6	79.4	52	33.3	37.6	0.69	0.44
chr13.trna952-LeuCAG	AGGTCGCAGTCTCCCTTGGAGGCGTGGGTTCGAATCCCACTCCTGACACCA	tRNA	15.5	1.6	1	66	25.7	0.8	57.2	1.1	-0.01	0.87
chr3.trna92-ProTGG	TTGGTGCGAGAGGTCCCGGGT	tRNA	8	13	3.8	7.6	17.4	5	5.7	3.2	0.05	1
chr1.trna699-GlyGCC	GCATTTGTGGTTCAGTGGTAGAATTCTCGCCTGCCACGCGGGAGGCCCGGGG	tRNA	6.5	1.6	6.7	1.1	4.1	6.7	6.3	2.1	-0.27	0.98
chr1.trna1005-AspGTC	CCCGCCTGTCACGCGGGAGACCGGGGTTCGATTCCCCGACGGGGAGCCA	tRNA	119.5	88.1	88.5	68.1	200.3	129.1	91.1	95.5	-0.5	0.65
chr12.trna790-LysCTT	CTCAGTCGGTAGAGCATGGGACTCTTAATCCCAGGGTCGTGGGGTCGGGCCCCACGTTGGGCGCCA	tRNA	0.5	14.7	16.4	9.7	0.8	14.2	5.7	1.1	0.92	0.63
chr2.trna1747-GlyGCC	TCAGTGGTAGAATTCTCGCCTGCCACGCGGGGGGCCCGGGTTCGTTTCCCGGCCAATGCACCA	tRNA	21	1.6	1	45.4	34.8	69.6	0.6	1.1	-0.62	0.77
chr11.trna2023-LysCTT	TACCTCAGTCGGTAGAGCATGAGACTCTTAATCTCAGGGTCGTGGGTTCGTGCCCCACGTTGGGCGCCA	tRNA	16.5	53.8	31.7	1.1	0.8	0.8	0.6	35.4	1.45	0.22
chr8.trna560-GlyGCC	GCATTGGTGGTTCAGTGGTAGANTTCTCGCCTGCCACGCGGGAGGCCCGGGT	tRNA	19	13	15.4	8.7	36.4	22.6	17.6	6.4	-0.57	0.66
chr8.trna560-GlyGCC	GCATTGGTGGTTCAGTGGTAGAATTCTCGCCTGCCACG	tRNA	102.5	106	208.8	113.5	268.1	67	115	120.2	-0.1	0.88
chr3.trna755-GlyCCC	GCATTGGTTGTTCAATGGTAGAATTCTCGC	tRNA	4	4.9	1	10.8	16.6	5.9	5	4.3	-0.62	0.43
chr1.trna709-GluCTC	TCCCTGGTTGTCTAGTGGTTAGGATTCGGCGCTCT	tRNA	5.5	9.8	12.5	17.3	21.5	19.3	25.8	11.8	-0.8	0.31
chr8.trna887-GlyGCC	GCATTGGTGGTTCAGTGGTAGAATTCTCGCCTGC	tRNA	245	194.1	159.7	275.7	216.8	217.9	200.4	121.3	0.21	0.75
chr3.trna878-GlyGCC	TGTAGAATTCTCGCCTGCCACGCGGGAGGCCCGGGTTCGGTTCCCGGCCAATGCACCA	tRNA	5.5	34.2	10.6	1.1	9.1	42.7	13.2	22.5	-0.77	0.3
chr2.trna1747-GlyGCC	TCAGTTGTAGAATTCTCGCCTGCCACGCGGGAGGCCCGGGTTCGGTTCCCGGCCAATGCACCA	tRNA	5.5	17.9	20.2	11.9	17.4	51.1	19.5	33.3	-1.13	0.25
chr3.trna756-GlnCTG	GGTTCCATGGTGTAATGGTTAGCACTCTGGACTCTGAATCCAGCGATCCGAGATT	tRNA	8.5	4.9	4.8	5.4	11.6	3.4	9.4	2.1	-0.17	0.92
chr10.trna851-AspGTC	CGCCTGTCACGCGGGAGACCGGGGTTCGATTCCCCGCCGGGGAGCCA	tRNA	65.5	1.6	38.5	1.1	162.2	0.8	41.5	1.1	-0.95	0.79
chr3.trna92-ProTGG	TTGGTCTAGGGGTATGATTCTCGCT	tRNA	15	16.3	9.6	16.2	14.9	10.1	17	10.7	0.12	0.95
chr13.trna973-ArgACG	TCAGAAGATTCTAGGTTCGGCTCCTGGCTGGCTCGCCA	tRNA	140.5	197.3	135.6	174.1	133.2	151.7	132.6	205	0.06	0.96
chr8.trna887-GlyGCC	TGGTAGAATTCTCGCCTGCCACGCGGGAGGCCC	tRNA	280.5	352.2	339.6	404.4	378.2	233.8	277.7	509.7	-0.02	0.98
chr14.trna347-GluTTC	CCACATGGTCTAGCGGTTAGGATTCCT	tRNA	5	9.8	15.4	4.3	5.8	1.7	5	4.3	1.04	0.26
chr17.trna1000-LysCTT	TCAGTCGGTAGAGCATGAGGCTCTTAATCTCAGGGTCGTGGGTTCGGGCCCCACGTTGGGCGCCA	tRNA	0.5	1.6	31.7	35.7	27.3	27.7	60.9	1.1	-0.75	0.31
chr1.trna995-GlyTCC	CCGGGTTCGGTTCCCGGCCAACGCACCA	tRNA	23	148.4	87.5	1.1	0.8	0.8	28.9	1.1	3.04	0.13
chr1.trna710-ValCAC	TTTCCGTAGTGTAGTGGTTATCACGTTCGCC	tRNA	187.5	309.8	219.3	274.7	219.3	171.8	183.4	309	0.17	0.87
chr11.trna1819-GlyGCC	TGTGGTTCAGTGGTAGAATTCTCGCCTGCCACGCGGGAGGCCCGGGTT	tRNA	5.5	1.6	8.7	5.4	0.8	0.8	1.3	1.1	2.41	0
chr3.trna751-HisGTG	ATAGTGGTTAGTACTCTGCGTTGTGGCCGCAGCAACCTCGGTTCGTATCCGAGTCATGGCACCA	tRNA	0.5	1.6	31.7	70.3	27.3	27.7	40.8	69.7	-0.67	0.46
chr13.trna110-GlyGCC	TCAGTGGTAGAATTCTCGCCTGCCACGCGGGAGGCCCGGGTTCGTTTCCCGGCCCATGCACCA	tRNA	960.4	588.7	963	974.3	679.5	1626.8	616.3	1074.1	-0.2	0.9
chr5.trna1317-AlaTGC	TTCGATCCCCGGCATCTCCACCA	tRNA	2	8.2	2.9	6.5	1.7	13.4	5.7	20.4	-1.07	0.21
chr3.trna747-HisGTG	GAGTGGTTAGTACTCTGCGTTGTGGCCGCAGCAACCTCGGTTCGTATCCGAGTCACGGCACCA	tRNA	32.5	106	62.5	35.7	27.3	81.3	60.9	69.7	-0.02	0.82
chr10.trna81-GluCTC	TCCCTGGTGGTCTAGTGGTTAGGATTCTGCGCTCTCACCGCCGCGGCCCGGGTTCGTTTCCCGGTCAGGGAACCA	tRNA	54.5	1.6	70.2	1.1	179.6	31	0.6	1.1	-0.74	0.86
chr8.trna887-GlyGCC	GCATTGGTGGTTCAGTGGTAGAATTCTCGCCTGCCACGCGGGAGGCCCGGGCTCGTTTCCCGGCCAATGCACCA	tRNA	21	71.8	40.4	134.1	34.8	138.3	206.7	353	-1.46	0.07
chr2.trna586-HisGTG	CGTGATCGTATAGTGGTTAGTACTCTGC	tRNA	7.5	1.6	2.9	7.6	6.6	5.9	5.7	1.1	0.03	0.88
chr13.trna103-LysCTT	TCAGTCGGTAGAGCATGAGACTCTTAATCTCAGGGTCGTGGGTTCGGGCCCCACGTTGGGCACCA	tRNA	16.5	1.6	1	1.1	27.3	27.7	81	35.4	-3.09	0.03
chr3.trna295-HisGTG	GATAGTGGTTAGTACTCTGCGTTGTGGCCGCAGCAACCTCGGTTCGTATCCGAGTCACGGCACCA	tRNA	48.5	53.8	1	70.3	0.8	81.3	81	172.8	-0.95	0.38
chr1.trna710-ValCAC	TGGTTATCACGTTCGCCTCACACGCGAA	tRNA	8	6.5	3.8	1.1	3.3	0.8	2.5	1.1	1.33	0.06
chr4.trna1697-HisGTG	ACTCTGCGTTGTGGCCGCAGCAACCTCGGTTCGTATCCGAGTCACGGCACCA	tRNA	135.5	221.8	260.7	98.4	75.3	151.7	113.7	49.4	0.88	0.33
chr6.trna107-ArgCCT	TTGTGGGTTCGGGTCCCATCTGGGTCGCCA	tRNA	0.5	1.6	6.7	1.1	5.8	0.8	8.2	7.5	-1.17	0.13
chr11.trna2023-LysCTT	TAGAGCATTAGACTCTTAATCTCAGGGTCGTGGGTTCGTGCCCCACGTTGGGCGCCA	tRNA	34.5	1.6	1	37.8	29	0.8	0.6	37.6	0.14	0.59
chr2.trna1747-GlyGCC	GCATTGGTCGTTCAGTGGTAGAATTCTCGC	tRNA	198	443.6	102	718	211	57.8	80.4	39.7	1.91	0.09
chr11.trna397-AspGTC	CCTCCTTGGTATAGTGGTGAGTATCCCCGCCTGTCACGCGGGAGACCGGGGTTCGATTCCCCGACGGGGAGCCA	tRNA	26.5	1.6	1	113.5	0.8	44.4	33.3	1.1	0.84	0.68
chr2.trna1747-GlyGCC	GTGGTAGAATTCTCGCCTGCCACGCGGGAGGCCCGGGTTCGTTTCCCGGCCCATGCACCA	tRNA	90.5	132.1	77.9	22.7	33.9	168.5	138.8	237.1	-0.84	0.34
chr3.trna295-HisGTG	TATAGTGGTTAGTACGCTGCGTTGTGGCCGCAGCAACCTCGGTTCGTATCCGAGTCACGGCACCA	tRNA	32.5	1.6	31.7	1.1	27.3	0.8	20.7	1.1	0.42	0.59
chr8.trna560-GlyGCC	GTCAGTGGTAGAATTCTCGCCTGCCACGCGGGAGGCCCGGGTTCGTTTCCCGGCCAATGCACCA	tRNA	21	1.6	40.4	45.4	0.8	69.6	0.6	45.1	-0.1	0.91
chr3.trna753-GlnCTG	GGTTCCATCGTGTAATGGTTAGCACTCTGGACTCTGAATCCAGCGATCC	tRNA	2	4.9	5.8	7.6	19	0.8	3.1	16.1	-0.95	0.34
chr3.trna747-HisGTG	CTGCGTTGTGGCCGCAGCAACCTCGGTTCGGATCCGAGTCACGGCACCA	tRNA	23	75	87.5	1.1	112.6	76.3	28.9	97.6	-0.76	0.39
chr1.trna1547-GluTTC	TCCCATATGGTCTAGCGGTTAGGATTCCTGGTTTTCACCCAGGCGGCCCGGGTTCGACTCCCGGTATGGGAACCA	tRNA	128	171.2	154.9	307.1	75.3	170.1	395.8	207.1	-0.16	0.61
chr11.trna1819-GlyGCC	GCATTGGTGGTTCAGTGGTAGAATTCTCGT	tRNA	1.5	1.6	4.8	5.4	5	5	6.3	6.4	-0.77	0.26
chr1.trna996-GluCTC	TCCCTGGTTGTCTAGTGGTTAGGATTCGGCGCTCTCACCGCCGCGGCCCGGGTTCGATTCCCGTTCAGGGAACCA	tRNA	1206.4	1234.4	1039.9	3543.6	1073.4	2535.3	611.3	2859.7	-0.01	0.95
chr3.trna2-LysCTT	CTCAGTCTGTAGAGCATGAGACTCTTAATCTCAGGGTCGTGGGTTCGGGCCCCACGTTGGGCGCCA	tRNA	34.5	57.1	66.4	1.1	0.8	342.8	22	1.1	-1.21	0.61
chr1.trna995-GlyTCC	GCGTTAGTGGTATAGTGGTGAGCATAGCTGCCTTCCAAGCAGTTGACCCGGGT	tRNA	21.5	21.2	9.6	17.3	18.2	7.5	28.9	5.4	0.21	0.92
chr2.trna1747-GlyGCC	TTGTTGTTCAGTGGTAGAATTCTCGCC	tRNA	6	3.3	7.7	3.2	1.7	0.8	0.6	1.1	2.27	0
chr17.trna1000-LysCTT	TCAGTCGGTAGAGCATGAGACTNTTAATCTCAGGGTCGTGGGTTCGTGCCCCACGTTGGGCGCCA	tRNA	32.5	1.6	62.5	1.1	0.8	55.3	221.8	69.7	-1.83	0.24
chr1.trna702-GlyGCC	GCATGGGTGGTTCAGTGGTAGAATTCTCGCCTGCC	tRNA	5.5	11.4	10.6	8.7	1.7	5	7.5	5.4	0.88	0.4
chr1.trna999-GluCTC	TCCCTGGTGGTATAGTGGTTAGGATTCGGCGCTCTCACCGCCGCGGCCCGGGTTCGTTTCCCGGTCAGGGAACCA	tRNA	36.5	1.6	1	78.9	0.8	61.2	0.6	39.7	0.21	0.7
chr3.trna295-HisGTG	TATAGTGGTTAGTACTCTGCGTNGTGGCCGCAGCAACCTCGGTTCGTATCCGAGTCACGGCACCA	tRNA	48.5	210.4	124.1	139.5	53.8	54.5	221.8	138.4	0.16	0.79
chr8.trna886-GlyGCC	GCATTGGTCGTTCAGTGGTAGAATTCTCGCCTG	tRNA	5	8.2	9.6	16.2	1.7	4.2	3.1	2.1	1.81	0.04
chr11.trna1819-GlyGCC	ACTCGGGAGGCCCGGGTTCGTTTCCCGGCCAATGCACCA	tRNA	21	1.6	1	1.1	34.8	0.8	52.1	45.1	-2.43	0.11
chr3.trna749-HisGTG	CAACCTCGGTTCGGATCCGAGTCACGGCACCA	tRNA	92.5	1.6	45.2	50.8	77	39.4	58.4	149.2	-0.77	0.76
chr3.trna878-GlyGCC	GCATTGGTGGTTCAGTGGTAGAATTCTCGCCTGCCACTCGGGAGGCCCGGGT	tRNA	8	3.3	6.7	7.6	6.6	1.7	6.9	4.3	0.39	0.57
chr1.trna708-GlyTCC	GCGTTGGTGGTATAGTGGTGAGCATAGCTGCCTTCCAAGCAGTTGACCCGGGT	tRNA	826.5	815.3	807.1	1057.6	2241.1	1055.2	3965.3	1470.1	-1.32	0.03
chr3.trna748-LysCTT	CCGGCTAGCTCAGTCGGTAGAGCATGAGAC	tRNA	30.5	19.6	18.3	9.7	36.4	29.3	25.8	22.5	-0.55	0.75
chr17.trna113-GlyCCC	CCATTCTTGCGACCCGGGTTCGGTTCCCGGGCGGCGCACCA	tRNA	20.5	1.6	1	1.1	9.1	9.2	6.9	1.1	-0.12	0.73
chr13.trna110-GlyGCC	ATTCTCGCCTGCCACGCGGGAGGCCCGGGTTCGGTTCCCGGCCCATGCACCA	tRNA	13	42.4	1	28.1	0.8	0.8	173.4	54.7	-1.44	0.3
chr5.trna1316-AspGTC	TCCTCGTTTGTATAGTGGTGAGTATCCCCGCCTGTCACGCGGGAGACCGGGGTTCGTTTCCCCGACGGGGAGCCA	tRNA	26.5	171.2	51	394.7	43.9	131.6	0.6	56.9	1.47	0.32
chr3.trna748-LysCTT	CAGTCGGTAGAGCATGAGACTCTTAATCTCAGGGTCGTGGGTTCGTGCCCCACGTTGGGCGCC	tRNA	1	4.9	2.9	11.9	11.6	0.8	4.4	6.4	-0.17	0.69
chr17.trna82-LysCTT	TCAGTCGGTAGAGCATGGGACTCTTAATCTCAGGGTCGTGGGTTCGGGCCCCACGTTGGGCGCCA	tRNA	40.5	1.6	1	87.6	33.9	34.4	76	44	-0.53	0.68
chr3.trna295-HisGTG	AGCCGTGATCGTATAGTGGTTAGTACTCTGCGTTGTGGCCGCAGCAACCTCGGT	tRNA	6	1.6	4.8	7.6	12.4	10.9	11.3	8.6	-1.11	0.22
chr3.trna295-HisGTG	NAGTGGTTAGTACTCTGCGTTGTGGCCGCAGCAACCTCGGTTCGGATCCGAGTCACGGCACCA	tRNA	16.5	1.6	31.7	35.7	27.3	0.8	60.9	69.7	-0.89	0.46
chr4.trna1697-HisGTG	TAGTGGTTAGTACTCTGCGTTGTGGCCGCAGCAACCTCGGTTCATATCCGAGTCACGGCACCA	tRNA	16.5	53.8	1	1.1	0.8	0.8	20.7	35.4	0.32	0.93
chr1.trna702-GlyGCC	TGGTTCAGTGGTAGAATTCTCGCCTGCCACGCGGGAGGCC	tRNA	15	19.6	15.4	11.9	0.8	0.8	0.6	2.1	3.8	0
chr17.trna1000-LysCTT	TCAGTCGGTAGAGCATGAGACACTTAATCTCAGGGTCGTGGGTTCGTGCCCCACGTTGGGCGCCA	tRNA	16.5	1.6	31.7	1.1	0.8	27.7	40.8	35.4	-1.04	0.44
chr4.trna1697-HisGTG	GTATAGTGGTTAGTACTCTGCGTTGTGGCCGCAGCAACCTCGGTTCGTATCCGAGTCACGGCACCA	tRNA	1240.4	1045.3	462.7	1082.4	696	1710.6	603.7	2018.4	-0.39	0.72
chr8.trna414-LeuCAG	CCTTGGAGGCGTGGGTTCGGATCCCACTTCTGACACCA	tRNA	8.5	1.6	1	18.4	0.8	0.8	10.7	18.2	-0.05	0.94
chr1.trna1022-ProCGG	TTGGGGTGCGAGAGGTCCCGGGT	tRNA	74.5	75	77	49.7	86.1	40.2	89.2	50.4	0.05	0.98
chr2.trna586-HisGTG	AGCCGTGATCGTATAGTGGTTAGTACTCTGCGTTGTGGCCGCAGCAACCTCGGTTCGTATCCGAGTCACGGCACCA	tRNA	128.5	158.2	124.1	450.9	80.3	564	121.2	275.8	-0.27	0.73
chr17.trna84-LysCTT	CAGTCGTTAGAGCATGAGACTCTTAATCTCAGGGTCGTGGGTTCGTGCCCCACGTTGGGCGCCA	tRNA	80.5	1.6	1	1.1	106.8	27.7	20.7	1.1	-0.89	0.94
chr2.trna586-HisGTG	TATAGTGGTTAGTACTCTGCGTTGTGGCCGCAGCAACCTCGGTTCGGATCCGATTCACGGCACCA	tRNA	16.5	53.8	1	35.7	0.8	27.7	60.9	1.1	0.24	0.83
chr7.trna86-SeC(e)TCA	CTCAGTGGTCTGGGGTGCAGGCTTCAAACCTGTAGCTGTTTAGCG	tRNA	9	17.9	12.5	7.6	6.6	3.4	1.9	6.4	1.36	0.11
chr3.trna295-HisGTG	TAGTGGTTAGTACTCTGCGTTGTGGCCACAGCAACCTCGGTTCGGATCCGAGTCACGGCACCA	tRNA	16.5	1.6	31.7	35.7	0.8	0.8	20.7	1.1	1.87	0.14
chr13.trna1001-GluCTC	TCCCTGGTGGTCTAGTAGTTAGGATTCGGCGCTCTCACCGCCGCGGCCCGGGTTCGGTTCCCGGTCAGGGAACCA	tRNA	20	1.6	35.6	40	0.8	0.8	0.6	78.3	0.27	0.63
chr2.trna1747-GlyGCC	CGGTAGAATTCTCGCCTGCCACGCGGGAGGCCCGGGTTCGTTTCCCGGCCAATGCACCA	tRNA	41.5	1.6	40.4	1.1	136.6	106.4	26.4	177.1	-2.4	0.06
chr14.trna347-GluTTC	NCCCACATGGTCTAGCGGTTAGGATTCCTGGTTTTCACCCAGGCGGCCCGGGTTCGACTCCCGGTGTGGGAACCA	tRNA	0.5	1.6	1	21.6	16.6	16.8	12.6	21.5	-1.45	0.07
chr13.trna86-SerAGA	GTAGTCGTGGCCGAGTGGTTAAGG	tRNA	8.5	16.3	3.8	9.7	7.4	2.5	2.5	4.3	1.19	0.17
chr1.trna997-AspGTC	GGGAGACCGGGGTTCGATTCCCCGACGGGGAG	tRNA	7.5	6.5	4.8	15.1	38.1	7.5	20.7	20.4	-1.35	0.17
chr3.trna291-HisGTG	TAGTGGTTAGTACTCTGCGTTGTGACCGCAGCAACCTCGGTTCGTATCCGAGTCACGGCACCA	tRNA	224.5	523.5	431.9	450.9	345.1	295.9	241.9	447.5	0.29	0.77
chr9.trna342-GlnCTG	ATGGTTAGCACTCTGGACTCTGAATCC	tRNA	7.5	11.4	8.7	2.2	5.8	4.2	5.7	4.3	0.58	0.53
chr11.trna1820-TrpCCA	TCAAATCACGTCGGGGTCACCA	tRNA	7	4.9	4.8	10.8	7.4	7.5	10.1	3.2	-0.04	0.94
chr3.trna878-GlyGCC	TGGTAGAATTCTCGCCTGCCACGCGGGA	tRNA	26	29.4	90.4	50.8	59.6	36	21.4	38.6	0.34	0.77
chr3.trna292-LysCTT	GCCCGACTAGCTCAGTCGGTAGAGCATGAGACTC	tRNA	5	3.3	3.8	6.5	7.4	10.9	8.8	1.1	-0.6	0.42
chr17.trna995-ArgCCT	GCATTGGCTTCCTAAGCCAGGGATTGTGGGTTCGTGTCCCACCCGGGGTACCA	tRNA	12.5	1.6	8.7	14.1	10.8	14.2	3.1	5.4	0.14	0.67
chr2.trna1432-HisGTG	TAGTGGTTAGTACTCTGCGTTGTGGCCGCAGCAACCTCGGTTCGTATCCGATTCACGGCACCA	tRNA	112.5	53.8	1	35.7	53.8	134.9	20.7	1.1	-0.05	0.81
chr1.trna1392-GlyGCC	GCATTGGTGGTTCAGTGGTAGAATTCTCGCCT	tRNA	6	9.8	5.8	17.3	13.2	15.9	15.7	5.4	-0.37	0.52
chr1.trna997-AspGTC	NCGGGAGACCGGGGTTCGATTCCCCGACGGGGAGCCA	tRNA	0.5	107.6	1	1.1	54.6	0.8	41.5	140.6	-1.11	0.25
chr3.trna295-HisGTG	TGGTTAGTACTCTGCGTTGTGCCCGCAGCAACCTCGGTTCGGATCCGAGTCACGGCACCA	tRNA	32.5	1.6	93.3	104.9	53.8	81.3	60.9	104.1	-0.37	0.73
chr5.trna1314-AspGTC	CGGGAGACCGGGGTTCGGTTCCCCGACGGGGAGCCA	tRNA	65.5	107.6	376.2	71.4	108.4	55.3	0.6	70.8	1.4	0.21
chr9.trna1035-LysCTT	CTAGCTCAGTCGGTAGAGCATGGGACTCTTAATCCCAGGGTCGTGGGTTCGGGCCCCACGTTGGGCGCCA	tRNA	25.5	17.9	20.2	33.5	33.9	26	25.8	22.5	-0.16	0.93
chr11.trna1817-GlnCTG	GGTTCCATCGTGTAATGGTTAGCACTCTGGACTC	tRNA	5.5	3.3	4.8	8.7	1.7	5	1.3	3.2	0.99	0.15
chr2.trna1432-HisGTG	AACCTCGGTTCGTATCCGAGTCACGGCACCA	tRNA	23.5	76.6	1	50.8	0.8	116.5	0.6	1.1	0.35	0.92
chr1.trna702-GlyGCC	ATGGGTGGTTCAGTGGTAGAATTCTCGCCT	tRNA	3.5	34.2	1.9	5.4	4.1	0.8	3.1	2.1	2.13	0.41
chr1.trna1005-AspGTC	CCTGTCACGCGGGAGACCGGGGTTCGTTTCCCCGACGGGGAGCCA	tRNA	195.5	319.6	313.6	211.9	54.6	491.1	123.1	70.8	0.49	0.6
chr8.trna560-GlyGCC	TAGAATTCTCGCCTGCCACGCGG	tRNA	0.5	1.6	3.8	4.3	9.1	4.2	2.5	5.4	-1.04	0.13
chr17.trna1000-LysCTT	TCAGTCGGTAGAGCATGAGACTCTTAATCTCAGGGTCGTGGGTTCGTGTCCCACGTTGGGCGCCA	tRNA	32.5	106	1	1.1	0.8	0.8	40.8	35.4	0.85	0.73
chr13.trna87-GlnCTG	GGTTCCATGGTGTAATGGTTAGCACTCTGGACTCTG	tRNA	17	11.4	33.7	37.8	37.2	13.4	6.3	27.9	0.24	0.77
chr8.trna560-GlyGCC	GCATTGGTCGTTCAGTGGTAGAATTCTCGCCTGCCACGCGGGAGGCCCGGGTTCGTTTCCCGGCCAATGCACCA	tRNA	410.5	603.4	789.8	1552.8	68.7	241.4	180.9	265	2.15	0.01
chr13.trna1000-LysTTT	ATCTGAGGGTCCAGGGTTCAAGTCCCTGTTCGGGCGCCA	tRNA	16	16.3	20.2	20.5	15.7	16.8	11.3	31.1	-0.04	0.97
chr19.trna711-SerGCT	TCGTGGGTTCGTATCCCATCCTCGTCGCCA	tRNA	95.5	63.6	110.6	42.2	48	223.8	0.6	103	-0.27	0.99
chr11.trna1824-GlyTCC	GTATAGTGGTGAGCATAGCTGCCTTCCAAGCAGTTGACCCGGGTTCGTTTCCCGGCCAACGCACCA	tRNA	123	115.8	169.3	114.6	116.7	294.2	198.5	151.3	-0.54	0.46
chr1.trna485-LysTTT	AGGGCCCGGATAGCTCAGTCGGTAGAGCATCAGACTTTTA	tRNA	15.5	21.2	23.1	14.1	23.2	12.6	25.8	19.3	-0.13	0.85
chr3.trna747-HisGTG	AGTGGTTAGTACTCTGCGTTGTGGCCGCAGCAACCTCGGTTCGAATCCTATTCACGGCACCA	tRNA	16.5	1.6	31.7	35.7	0.8	27.7	0.6	1.1	1.5	0.16
chr14.trna347-GluTTC	TCGGTTAGGATTCCTGGTTTTCACCCAGGCGGCCCGGGTTCGACTCCCGGTGTGGGAACCA	tRNA	48	1.6	1	21.6	32.3	0.8	0.6	21.5	0.39	0.44
chr3.trna291-HisGTG	TGCCGTGATCGTATAGTGGTTAGTACTCTG	tRNA	8.5	26.1	14.4	20.5	9.1	5	8.2	5.4	1.33	0.24
chr3.trna747-HisGTG	TGCCGTGATCGTATAGTGGTTAGTA	tRNA	10.5	8.2	15.4	2.2	6.6	1.7	6.9	3.2	0.97	0.21
chr3.trna755-GlyCCC	GCATTGGTTGTTCAATGGTAGAATTCTCGCCTCCCACGCGGGTGACCCGGGTTCGTTTCCCGGCCAATGCACCA	tRNA	18.5	40.8	12.5	91.9	20.7	71.2	30.8	258.6	-1.22	0.41
chr13.trna1001-GluCTC	TCCCTGGTTGTCTAGTGGTTAGGATTCGGCGCTCTCACCGCCGCGGCCCGGGT	tRNA	32.5	32.6	33.7	19.5	29	31	17	13.9	0.38	0.71
chr3.trna292-LysCTT	TCTGTCGGTAGAGCATGAGACTCTTAATCTCAGGGTCGTGGGTTCGGGCCCCACGTTGGGCGCCA	tRNA	16.5	53.8	1	127.6	0.8	27.7	20.7	35.4	1.23	0.44
chr2.trna1747-GlyGCC	TGGTAGAATTCTCGCCTGCCACGCGGGAGGC	tRNA	15.5	17.9	17.3	11.9	5	2.5	3.8	2.1	2.23	0.01
chr10.trna81-GluCTC	TCCCTGGTGGTCTAGTGGTTAGGATTCGGCGCTCTCACCGCCGCGGCCCGGGTTCGATTCCCGGTCAGGGAACCG	tRNA	8.5	3.3	2.9	2.2	0.8	6.7	2.5	2.1	0.46	0.36
chr9.trna1035-LysCTT	TCAGTCGGTAGAGCATGGGACTCTTAATCTCAGGGTCGTGGGTTCGTGCCCCACGTTGGGCGCCA	tRNA	60.5	1.6	39.4	44.3	0.8	0.8	76	1.1	0.89	0.52
chr8.trna887-GlyGCC	GCATTGGTCGTTCAGTGGTAGAATTCTCGCCTGCC	tRNA	8.5	3.3	12.5	11.9	0.8	0.8	1.3	1.1	3.18	0
chr1.trna710-ValCAC	GTTTCCGTACTGTAGTGGTTATCACGTTCGCCT	tRNA	8	19.6	3.8	24.9	41.4	0.8	17	8.6	-0.27	0.63
chr19.trna711-SerGCT	CTTGGGTTCGTATCCCATCCTCGTCGCCA	tRNA	23.5	39.1	23.1	26	0.8	39.4	0.6	1.1	1.41	0.2
chr3.trna291-HisGTG	AAGTGGTTAGTACTCTGCGTTGTGGCCGCAGCAACCTCGGTTCGTATCCGAGTCACGGCACCA	tRNA	0.5	53.8	1	1.1	0.8	27.7	20.7	69.7	-1.08	0.26
chr11.trna2023-LysCTT	CCGGCTAGCTCAGTCGGTAGAGCATGAG	tRNA	17.5	8.2	7.7	2.2	14.1	14.2	13.8	8.6	-0.51	0.79
chr1.trna702-GlyGCC	GTTCAGTGTTAGAATTCTCGCCTGCCACGCGGGAGGCCCGGGTTCGTTTCCCGGCCCATGCACCA	tRNA	12.5	1.6	24.1	1.1	0.8	10.9	15.7	1.1	0.46	0.7
chr1.trna706-GlyGCC	TCAGTGGTAGAATTCTCGCCTGCCACGCGGGAGGCCCGGGTTCGGTTCCCGGCCCATGCACCA	tRNA	38	42.4	121.2	82.2	0.8	105.6	47.7	54.7	0.44	0.69
chr2.trna1431-HisGTG	GATCGTATAGTGGTTAGTACTCTGCGTTGTGGCCGCAGCAACCTCGGTTCGTATCCGAGTCACGGCACCA	tRNA	180.5	262.5	270.3	44.3	166.3	34.4	50.9	86.9	1.16	0.13
chr3.trna747-HisGTG	TATAGTGGTTAGTACTCTGCGTTGTGGCCGCAGCAACCTCGGTTCGGATCCGAGTTACGGCACCA	tRNA	0.5	1.6	1	35.7	27.3	27.7	20.7	69.7	-1.91	0.08
chr3.trna878-GlyGCC	GCATTGGTAGTTCAGTGGTAGAATTCTCGCCTGCCACGCGGGAGGCCCGGGTT	tRNA	41.5	48.9	45.2	31.4	5.8	5.9	5	1.1	3.23	0.01
chr8.trna560-GlyGCC	TGGTAGAATTCTCGCCTGCTACGCGGGAGGCCCGGGTTCGTTTCCCGGCCAATGCACCA	tRNA	0.5	1.6	1	45.4	34.8	35.2	52.1	1.1	-1.34	0.14
chr11.trna1819-GlyGCC	GCATTTGTGGTTCAGTGGTAGAATTCTCGCCT	tRNA	18.5	19.6	8.7	42.2	26.5	13.4	29.5	8.6	0.19	0.98
chr13.trna84-AspGTC	TCCTTTGTATAGTGGTGAGTATCCCCGCCTGTCACGCGGGAGACCGGGGTTCGATTCCCCGACGGGGAGCCA	tRNA	26.5	171.2	51	394.7	86.9	480.2	66	56.9	-0.1	0.76
chr8.trna887-GlyGCC	GCATTGGTGGTTCAGTGGTAGAATTCTCGCCTGCCACGCGGGAGGCCCGGGTTCGTTTCCCGACCAATGCACCA	tRNA	21	68.5	40.4	134.1	136.6	241.4	52.1	309	-1.49	0.05
chr11.trna1819-GlyGCC	GCATTGGTTGTTCAGTGGTAGAATTCTCGCCTGCCACGCGGGAGGCCCGGGG	tRNA	11	16.3	20.2	11.9	26.5	20.1	17.6	10.7	-0.33	0.68
chr11.trna1817-GlnCTG	GGTTCCATGGTGTAATGGTTAGCACTCTGGACTCTGAATCCAGCGATCCGAGTCT	tRNA	8.5	9.8	8.7	2.2	19	1.7	5.7	6.4	-0.17	0.92
chr11.trna945-ArgCCG	AGCCTCCGTAGCTGGGGATTGTGGGTTCGGGTCCCATCTGGGTCGCCA	tRNA	3	17.9	29.8	17.3	13.2	0.8	0.6	1.1	2.11	0.06
chr6.trna46-ProAGG	TCTTGGTCTAGGGGTATGATTCTCGC	tRNA	16	11.4	4.8	3.2	14.9	3.4	15.7	5.4	-0.15	0.99
chr1.trna699-GlyGCC	TTCAGTGGTAGAATTCTCGCCTGCCACGCGGGAGGCCCGGGTTCGGTTCCCGGCCAATGCACCA	tRNA	53	45.7	47.1	50.8	80.3	126.6	74.1	126.6	-1.05	0.31
chr14.trna191-TyrGTA	TATGTCGCTGGTTCGTTTCCGGCTCGAAGGACCA	tRNA	39.5	22.8	1	1.1	11.6	0.8	8.8	29	0.36	0.48
chr1.trna672-ProAGG	GTATGATTCTCGCTTGGGGTGCGAGAGGTCCCGGGTT	tRNA	9.5	11.4	1.9	1.1	15.7	3.4	5	9.7	-0.5	0.7
chr13.trna104-ThrAGT	CCTGTTTGGTAAACAGGAGATCCTGGGT	tRNA	6	1.6	1.9	1.1	7.4	7.5	11.3	5.4	-1.57	0.1
chr10.trna856-AspGTC	CCCGCCTGTCACGCGGGAGACCGGGGTTCAATTCCCCGACGGGGAGCCA	tRNA	38	1.6	34.6	33.5	96	21.8	28.9	27.9	-0.7	0.69
chr10.trna1316-LeuTAA	TATCCAATGGACATATGTCTGCGTGGGTTCGTACCCCACTCCTGGTACCA	tRNA	2.5	8.2	4.8	5.4	10.8	4.2	8.2	9.7	-0.65	0.28
chr17.trna84-LysCTT	CCAGTCGGTAGAGCATGAGACTCTTAATCTCAGGGTCGTGGGTTCGGGCCCCACGTTGGGCGCCA	tRNA	85.5	57.1	164.5	1.1	57.1	114.8	107.4	256.5	-0.8	0.49
chr13.trna979-AspGTC	TCACGCGGGAGACCGGGGTTCGTTTCCCCGACGGGGAGCCA	tRNA	748	637.6	813.9	985.1	162.2	273.2	368.1	210.3	1.65	0.01
chr13.trna103-LysCTT	CTCAGTCGGTAGAGCATGAGACTCTTAATCTCAGGATCGTGGGTTCGGGCCCCACGTTGGGCGCCA	tRNA	16.5	1.6	1	104.9	27.3	27.7	60.9	1.1	0.08	0.91
chr1.trna998-GlyTCC	GCGTTGGTGGTATAGTGGTGAGNATAGCTGCCTTCCAAGCAGTTGACCCGGGT	tRNA	2.5	1.6	2.9	3.2	2.5	1.7	12.6	2.1	-0.88	0.39
chr9.trna342-GlnCTG	GGTTAGCACTCTGGACTCTGAATCCAGCGATCCGAGTT	tRNA	41.5	50.6	44.3	42.2	95.2	57	42.1	51.5	-0.46	0.66
chr3.trna746-GlyTCC	GCATAGCTGCCTTCCAAGCAGTTGACCCGGGTTCGTTTCCCGGCCAACGCACCA	tRNA	0.5	58.7	1	1.1	87.7	0.8	22.6	38.6	-1.29	0.18
chr3.trna878-GlyGCC	TTAGTGGTAGAATTCTCGCCTGCCACGCGGGAGGCCCGGGTTCGTTTCCCGGCCAATGCACCA	tRNA	123.5	68.5	79.8	89.8	68.7	69.6	52.1	221	-0.19	0.89
chr1.trna710-ValCAC	GTTTCCGTAGTGTAGTGGTTATCACGTTCGCCTCACA	tRNA	52.5	154.9	207.8	45.4	50.5	19.3	79.8	51.5	1.2	0.29
chr1.trna710-ValCAC	GTTTCCGTAGTGTAGTGGTTATCACATTCGCCTCAC	tRNA	2	1.6	3.8	4.3	0.8	0.8	10.1	7.5	-0.7	0.44
chr17.trna84-LysCTT	CAGTCGGTAGAGCATGAGACTCTTAATCTCAGGGTCGTGGGT	tRNA	6.5	3.3	5.8	3.2	5	5.9	6.9	1.1	0	1
chr1.trna709-GluCTC	TCCCTGGTCGTCTAGTGGTTAGGATTCGGCGCTCTCACCGCCGCGGCCCGGGTTCGATTCCCGTTCAGGGAACCA	tRNA	414.5	236.5	381.9	1675	120	302.6	113.7	155.6	1.97	0.13
chr1.trna699-GlyGCC	TGGTAGAATTCTCGCCTGCCACGCGGG	tRNA	26.5	14.7	25	6.5	17.4	19.3	17.6	17.2	0.03	0.85
chr1.trna704-GlyGCC	TTCAGTGGTAGAATTCTCGCCTTCCACGCGGGAGGCCCGGGTTCGTTTCCCGGCCCATGCACCA	tRNA	6.5	1.6	12.5	27	0.8	0.8	8.2	13.9	1	0.38
chr1.trna706-GlyGCC	TGGTTCAGTGGTAGAATTCTCGCC	tRNA	23	13	11.5	11.9	4.1	1.7	1.9	1.1	2.76	0
chr6.trna107-ArgCCT	CTTCCTAAGCCAGGGATTGTGGGTTCGGGTCCCATCTGGGGTGCCA	tRNA	6.5	8.2	1	9.7	4.1	4.2	13.2	5.4	-0.09	0.78
chr17.trna84-LysCTT	TTAGTCGGTAGAGCATGAGACTCTTAATCTCAGGGTCGTGGGTTCGTGCCCCACGTTGGGCGCCA	tRNA	240.5	1.6	31.7	35.7	0.8	269	121.2	138.4	-0.77	0.92
chr1.trna699-GlyGCC	GCATTGGTGGTTCAGTGGTAGAATTCTCGCCTGCCACGCGGGAGGC	tRNA	48	13	32.7	31.4	43.9	9.2	18.2	5.4	0.71	0.43
chr3.trna287-GlyCCC	CAATTGTAGAATTCTCGCCTCCCACGCGGGTGACCCGGGTTCGTTTCCCGGCCAATGCACCA	tRNA	6.5	1.6	1	1.1	12.4	41.1	0.6	13.9	-2.74	0.16
chr3.trna292-LysCTT	ACAGTCGGTAGAGCATGAGACTCTTAATCTCAGGGTCGTGGGTTCGGGCCCCACGTTGGGCGCCA	tRNA	0.5	53.8	31.7	35.7	0.8	0.8	101.1	35.4	-0.18	0.53
chr1.trna999-GluCTC	TCCCTGGTCGTCTAGTGGTTAGGATTCGGCGCTCT	tRNA	6	6.5	8.7	18.4	9.9	9.2	13.8	5.4	0.05	0.9
chr2.trna1431-HisGTG	NAGTGGTTAGTACTCTGCGTTGTGGCCGCAGCAACCTCGGTTCGTATCCGAGTCACGGCACCA	tRNA	16.5	53.8	1	35.7	27.3	27.7	40.8	138.4	-1.13	0.27
chr3.trna747-HisGTG	TGGTTAGTACTCTGCGTTGTGCCCGCAGCAACCTCGGTTCGAATCCGAGTCACGGCACCA	tRNA	40.5	132.1	1	1.1	100.1	67.9	0.6	1.1	0.04	0.92
chr10.trna851-AspGTC	CACGCGGGAGACCGGGGTTCGGTTCCCCGACGGGGAGCCA	tRNA	2372.9	2333.5	3065	2672	592.6	981.4	245.6	1326.3	1.73	0
chr3.trna751-HisGTG	CGCAGCAACCTCGGTTCGTATCCGAGTCACGGCACCA	tRNA	833	882.2	910.1	974.3	671.2	566.6	990.1	918.5	0.19	0.77
chr8.trna887-GlyGCC	GCATTGGTGGTTCAGTGGTAGAATTCTCGCCA	tRNA	9.5	13	10.6	11.9	6.6	20.1	15.7	4.3	-0.05	0.84
chr13.trna110-GlyGCC	ATTGGTGGTTCAGTGGTAGAATTCTCGCCTGCCT	tRNA	19	19.6	16.4	8.7	19.9	5	45.9	16.1	-0.45	0.62
chr13.trna110-GlyGCC	GCATTGGTGGTTCAGTGGTAGAATTCTCGCCTGCCACGCGGGAGGC	tRNA	41	11.4	27.9	27	38.1	8.4	15.7	4.3	0.69	0.43
chr2.trna1432-HisGTG	TCGTATAGTGGTTAGTACTCTGCGTTGTGGCCGCAGCAACCTCGGTTCGCATCCGAGTCACGGCACCA	tRNA	0.5	66.9	70.2	44.3	33.9	134.9	50.9	1.1	-0.28	0.49
chr11.trna945-ArgCCG	GCATCAGCCTCCGGAGCTGGGGATTGTGGGTTCGTGTCCCATCTGGGTCGCCA	tRNA	3	1.6	10.6	22.7	0.8	9.2	0.6	1.1	1.69	0.26
chr13.trna77-GlyGCC	GCATTGGTGGTTCAGTGGTACAATTCTCGCCTGCCACGCGGGAGGCCCGGGTTCGTTTCCCGGCCAATGCACCA	tRNA	21	1.6	1	45.4	0.8	35.2	26.4	89.1	-1.13	0.51
chr11.trna1819-GlyGCC	TTGTTCAGTGGTAGAATTCTCGCCTGCCACGCGGGAGGCCC	tRNA	8.5	3.3	1	6.5	1.7	1.7	0.6	2.1	1.65	0.02
chr13.trna84-AspGTC	ACGCGGGAGACCGGGGTTCGGTTCCCCGACGGGGAGCCA	tRNA	98	107.6	1	1.1	54.6	0.8	41.5	1.1	1.08	0.42
chr2.trna1432-HisGTG	GGCCGTGATCGTATAGTGGTTAGTACTCTGCGTTG	tRNA	40	26.1	17.3	51.9	98.5	36	20.7	8.6	-0.28	0.86
chr8.trna887-GlyGCC	TGGTAGAATTCTCGCCTGCCACGCGGGAGGCCCGGGTTCGTTTTCCGGCCAATGCACCA	tRNA	21	1.6	1	89.8	34.8	0.8	0.6	45.1	0.48	0.66
chr13.trna103-LysCTT	TCAGTCGGTAGAGCATGAGACTCTTAATCTCAGGGTCATGGGTTCGGGCCCCACGTTGGGCGCCA	tRNA	0.5	53.8	31.7	1.1	27.3	0.8	20.7	1.1	0.8	0.92
chr12.trna790-LysCTT	TCAGTCGGTAGAGCATGAGACTCTTAATCCCAGGGTCGTGGGTTCGTGCCCCACGTTGGGCGCCA	tRNA	0.5	1.6	39.4	1.1	33.9	0.8	25.8	44	-1.29	0.25
chr12.trna790-LysCTT	GCCCGGCTAGCTCAGTCGGTAGAGCATGGGACTCTTAATCCCAGGGTCGTGGGTTCGAGCCCCACGTTGGGCGCCA	tRNA	275.5	181	193.4	390.4	149.8	378	157.7	247.9	0.16	0.71
chr1.trna699-GlyGCC	TCAGTGGTAGAATTCTCGCCTGCCACGCGGGAGGCCCGGGTTCGTTTCCCTGCCAATGCACCA	tRNA	103	202.2	1	178.4	68.7	172.7	155.2	1.1	0.29	1
chr11.trna1022-ArgCCT	GCCCCAGTCGCCTAATGGATAAGGCACTGGCCTCCTAAGCCAGGGATTGTGGGTTCGTGTCCCACCTGGGGTGCCA	tRNA	11.5	1.6	32.7	13	9.9	0.8	7.5	1.1	1.6	0.17
chr3.trna297-GlnCTG	GGTTCCATGGTGTAATGGTTAGNACTCTGGACTCTGAATCCAGCGATCCGAGTT	tRNA	5.5	3.3	3.8	7.6	5	3.4	4.4	8.6	-0.08	1
chr8.trna887-GlyGCC	GCATTGGTGGTTCAGTGGTAGAATTCTCG	tRNA	16	26.1	12.5	22.7	58.8	33.5	27	15	-0.8	0.43
chr3.trna751-HisGTG	TAGTGGTTAGTACTCTGCGTTGTGGCCGCAGCAACCTCGGTTCGTATCCGATTCACGGCACCA	tRNA	112.5	53.8	1	35.7	53.8	134.9	20.7	1.1	-0.05	0.81
chr13.trna973-ArgACG	GAAGATTCTAGGTTCGTCTCCTGGCTGGCTCGCCA	tRNA	5.5	66.9	10.6	66	9.1	17.6	19.5	11.8	1.36	0.43
chr14.trna347-GluTTC	TGGTCTAGCGGTTAGGATTCCTGGTTTTCACC	tRNA	8	3.3	11.5	4.3	5	3.4	3.8	2.1	0.93	0.18
chrX.trna459-ValTAC	GGTTCCATAGTGTAGCGGTTATCACGTCTGCTTTACACGCAGAAGGTCCTGGGT	tRNA	28	21.2	21.2	16.2	29.8	21	97.4	20.4	-0.96	0.36
chr1.trna709-GluCTC	TCCCTGGTTGTCTAGTGGTTAGGATTCGGCGCT	tRNA	6	8.2	7.7	24.9	36.4	15.1	30.2	8.6	-0.95	0.26
chr3.trna756-GlnCTG	TGTAATGGTTAGCACTCTGGACTCTGAAT	tRNA	4.5	3.3	3.8	5.4	7.4	2.5	6.3	2.1	-0.11	0.9
chr9.trna1035-LysCTT	TCGGTAGAGCATGGGACTCTTAATCCCAGGGTCGTGGGTTCGGGCCCCACGTTGGGCGCCA	tRNA	340.5	311.5	385.8	217.4	489.1	545.6	339.9	290.8	-0.41	0.56
chr13.trna103-LysCTT	CAGTCGGTAGAGCATGAGACTCTTAATCTCAGGATCGTGGGTTCGTGCCCCACGTTGGGCGCCA	tRNA	0.5	1.6	1	1.1	27.3	81.3	40.8	69.7	-5.71	0
chr8.trna887-GlyGCC	GCATTGGTGGTTCAGTGGTAGAATTCTCGCCTGCCACGCGGGAGGCCCGGG	tRNA	407	344.1	465.6	337.4	591.7	414.9	319.1	193.2	0.03	0.94
chr13.trna970-SerGCT	TAATCCATTGTGCTCTGCACGCGTGGGTTCGTATCCCATCCTCGTCGCCA	tRNA	23	368.5	188.6	163.3	187	642	160.8	677.1	-1.17	0.08
chr3.trna291-HisGTG	TAGTGGTTAGTACTCTGCGTTGTGGCCGCAGCAACCTCGGTTCGTATCCGAGTCACCGCACCA	tRNA	0.5	1.6	124.1	70.3	27.3	0.8	40.8	35.4	0.91	0.59
chr7.trna86-SeC(e)TCA	TGGTTCAGTTCCACCTTTCGGGCGCCA	tRNA	3	1.6	1	1.1	5	9.2	5	1.1	-1.6	0.09
chr1.trna699-GlyGCC	GCATTGGTGGTTCAGTGGTAGAATTCTCGCCTGCCACGCGGGAGGCCCGGGTTCGTTTCCCGGACAATGCACCA	tRNA	21	1.6	1	45.4	0.8	69.6	26.4	1.1	-0.5	0.78
chr3.trna746-GlyTCC	GCGTTGGTGGTATAGTGGTGAGCATAGCTGCCTTCCAAGCAGTTGACCCGGGTTT	tRNA	66.5	48.9	76	89.8	100.1	67.9	187.8	53.7	-0.54	0.47
chr9.trna1035-LysCTT	GTAGAGCATGGGACTCTTAATCCCAGGGTCGTGGGTTCGTGCCCCACGTTGGGCGCCA	tRNA	135.5	181	87.5	89.8	75.3	227.1	138.8	76.2	-0.07	0.88
chr3.trna746-GlyTCC	GTGAGCATAGCTGCCTTCCAAGCAGTTGACCCGGGTTCGTTTCCCGGCCAACGCACCA	tRNA	18	1.6	1	38.9	0.8	0.8	66.6	38.6	-0.84	0.57
chr5.trna109-TyrGTA	TCGCTGGTTCGGCTCCGGCTCGAAGGACCA	tRNA	24.5	1.6	24.1	14.1	10.8	26	4.4	13.9	0.22	0.56
chr1.trna1547-GluTTC	TCCCATATGGTCTAGCGGTTAGGATTCCTGGT	tRNA	8.5	14.7	3.8	18.4	28.1	12.6	20.1	10.7	-0.66	0.4
chr1.trna709-GluCTC	TCCCTGGTGGTCTAGTGGTTAGGATTCGGCGCTCTCACCGCCGCGGCCCGGGTTCGTTTCCCGGCCAGGGAACCA	tRNA	18.5	1.6	35.6	1.1	0.8	61.2	0.6	117	-1.66	0.5
chr8.trna887-GlyGCC	GCATTGGTTGTTCAGTGGTAGAATTCTCGCCTGCCACGCGGGAGGCCCGGGTT	tRNA	12.5	27.7	13.5	9.7	9.9	6.7	8.2	3.2	1.18	0.27
chr3.trna748-LysCTT	NAGTCGGTAGAGCATGAGACTCTTAATCTCAGGGTCGTGGGTTCGTGCCCCACGTTGGGCGCCA	tRNA	32.5	106	124.1	35.7	0.8	108.1	161.5	69.7	-0.19	0.58
chr13.trna954-ValCAC	GTTTCCGTAGTGTAGTGGTTATCACGTTCGCCTCACACGCGAAAGGTCCCCG	tRNA	9.5	17.9	17.3	7.6	17.4	15.1	9.4	16.1	-0.15	0.85
chr3.trna752-GlyCCC	GCATTGGTGGTTCAATGGTAGAATTCTCGCTTCCCACGCGGGTGACCCGG	tRNA	6.5	17.9	10.6	8.7	12.4	15.1	6.9	15	-0.18	0.75
chr11.trna1819-GlyGCC	AGGTAGAATTCTCGCCTGCCACGCGGGAGGCCCGGGTTCGTTTCCCGGCCAATGCACCA	tRNA	62	68.5	1	1.1	136.6	35.2	103.7	89.1	-1.46	0.18
chr8.trna887-GlyGCC	GCATTGGTGGTTCAGTGGTAGAATTCTCGCCTGCCACGCG	tRNA	4.5	1.6	2.9	5.4	10.8	2.5	5.7	2.1	-0.55	0.56
chr8.trna887-GlyGCC	TGGTAGAATTCTCGCCTGCCACGCG	tRNA	8.5	3.3	4.8	11.9	14.1	9.2	7.5	10.7	-0.55	0.65
chr1.trna998-GlyTCC	CATAGCTGCCTTCCAAGCAGTTGACCCGGGTTCGTTTCCCGGCCAACGCACCA	tRNA	228	971.9	371.3	455.2	551.2	558.2	374.4	414.2	0.09	0.75
chr10.trna81-GluCTC	TCCCTGGTGGTCTAGTGGTTAGGATTCGGCGCTCTCACCGCCGCGGCCCGGGTTCGTTTCCCGGTCAGGGGACCA	tRNA	180.5	1.6	347.3	234.7	179.6	121.5	226.8	464.6	-0.38	0.8
chr8.trna560-GlyGCC	TGGTAGCATTCTCGCCTGCCACGCGGGAGGCCCGGGTTCGTTTCCCGGCCAATGCACCA	tRNA	41.5	68.5	198.2	134.1	238.3	241.4	129.4	265	-0.98	0.16
chr2.trna1431-HisGTG	TAGTACTCTGCGTTGTGACCGCAGCAACCTCGGTTCGTATCCGAGTCACGGCACCA	tRNA	18.5	60.3	35.6	1.1	30.6	31	23.2	117	-0.81	0.46
chr1.trna699-GlyGCC	AGTGGTAGAATTCTCGCCTGCCACGCGGGAGGCCCGGGTTCGTTTCCCGGCCCATGCACCA	tRNA	400.5	262.5	347.3	174.1	182.9	503.7	251.9	237.1	0.01	0.82
chr2.trna1431-HisGTG	TATAGTGGTTAGTACTCTGCGTTGTGGCCGCAGCAACCTCGGTTCGGATCCGAGTTACGGCACCA	tRNA	0.5	1.6	1	35.7	27.3	27.7	20.7	69.7	-1.91	0.08
chr3.trna747-HisGTG	NTTAGTACTCTGCGTTGTGGCCGCAGCAACCTCGGTTCGTATCCGAGTCACGGCACCA	tRNA	36.5	1.6	35.6	40	30.6	0.8	0.6	78.3	0.04	0.65
chr10.trna851-AspGTC	CGGGAGACCGGGGTTCGATTCCCCGACGGGGA	tRNA	202	190.8	220.3	211.9	456	538.9	379.4	306.9	-1.03	0.12
chr3.trna748-LysCTT	CTCATTCGGTAGAGCATGAGACTCTTAATCTCAGGGTCGTGGGTTCGTGCCCCACGTTGGGCGCCA	tRNA	0.5	158.2	1	1.1	0.8	161.8	20.7	207.1	-1.28	0.23
chr17.trna82-LysCTT	ATTCGGTAGAGCATGAGACTCTTAATCTCAGGGTCGTGGGTTCGGGCCCCACGTTGGGCGCCA	tRNA	208.5	53.8	185.7	104.9	80.3	188.6	101.1	447.5	-0.56	0.84
chr13.trna108-MetCAT	AGCAGAGTAGCGCAGCGGAAGCGTGCTGGGC	tRNA	12	9.8	4.8	38.9	19.9	11.7	16.3	5.4	0.3	0.88
chr9.trna342-GlnCTG	ATGGTTAGCACTCTGGACTCTGAATCCAGCGATCCGAGT	tRNA	12	13	18.3	16.2	14.9	5	5	11.8	0.7	0.42
chr1.trna996-GluCTC	AGTGGTTAGGATTCGGCGCTCTCACCGCC	tRNA	47.5	35.9	37.5	58.4	12.4	20.1	43.3	9.7	1.07	0.39
chr1.trna1000-AspGTC	CCTCCTTGGTATAGTGGTGAGTATCCCCGCCTGTCACGCGGGAGACCGGGGTTCGATTCCCCGACGGGGAGCCA	tRNA	26.5	1.6	1	113.5	0.8	44.4	33.3	1.1	0.84	0.68
chr2.trna586-HisGTG	TACTCTGCGTTGTGGCCGCAGCAACCTCGGTTCGTATCCGAGTCACGGCACCA	tRNA	945.4	808.8	520.5	536.3	671.2	1019.1	452.9	870.2	-0.1	0.92
chr1.trna672-ProAGG	TTGGGTTGCGAGAGGTCCCGGGT	tRNA	20	27.7	15.4	17.3	27.3	11.7	27.6	7.5	0.12	1
chr3.trna628-ArgTCT	AGGTTCCGGGTTCGGGTCCCGGCGGAGTCGCCA	tRNA	3	1.6	5.8	6.5	0.8	17.6	0.6	6.4	-0.59	0.74
chr13.trna974-ValAAC	GTTTCCGTAGTGTAGTGGTTATCACTTTCGCCT	tRNA	279	301.7	206.8	882.4	1162.8	424.1	419	179.2	-0.39	0.55
chr12.trna790-LysCTT	CAGTCGGTAGAGCATGGGACTCTTAATCCCAGGGTCGTGGGTTCGGGCCCCACGTTGGGCGCCA	tRNA	2825.3	6834.3	5340.2	4423.8	4759.5	3437.1	18564.4	9325.9	-0.89	0.14
chr2.trna1432-HisGTG	NTTAGTACTCTGCGTTGTGGCCGCAGCAACCTCGGTTCGTATCCGAGTCACGGCACCA	tRNA	36.5	1.6	35.6	40	30.6	0.8	0.6	78.3	0.04	0.65
chr19.trna637-ArgTCT	AAGGTTGTGGGTTCGGGTCCCACCAGAGTCGCCA	tRNA	5.5	1.6	29.8	11.9	9.1	17.6	10.1	17.2	-0.14	0.91
chr2.trna1431-HisGTG	TCGGTTCGTATCCGAGTCACGGCACCA	tRNA	23.5	1.6	89.5	1.1	115	39.4	58.4	1.1	-0.89	0.49
chr3.trna289-AsnGTT	CGAAAGGTTGGTGGGTCGGGCCCACCCAGGGACGCCA	tRNA	19	62	1	1.1	31.4	31.8	0.6	1.1	0.35	0.93
chr3.trna291-HisGTG	TGGTTAGTACTCTGCGTTGTGGCCGCAGCAACCTCGGTTCGAATCCGAGTCACGGCACCA	tRNA	98.5	153.3	138.5	130.8	106.8	98.9	84.2	103	0.41	0.67
chr1.trna702-GlyGCC	TAGAATTCTCGCCTGCCACGCGGGAGGCCCGGGTTCGGTTCCCGGCCCATGCACCA	tRNA	13	1.6	25	28.1	0.8	21.8	110.6	27.9	-1.25	0.33
chr11.trna945-ArgCCG	AGCCTCCGAAGCTGGGGATTGTGGGTTCGTGTCCCATCTGGGTCGCCA	tRNA	5.5	1.6	5.8	6.5	0.8	0.8	0.6	6.4	1.15	0.07
chr1.trna704-GlyGCC	TGTGGTTCAGTGGTAGAATTCTCGCCTGCC	tRNA	9.5	6.5	6.7	4.3	0.8	0.8	0.6	1.1	3.01	0
chr3.trna293-HisGTG	GTTAGTACTCTGCGTTGTGACCGCAGCAACCTCGGTTCGGATCCGAGTCACGGCACCA	tRNA	72.5	119	35.6	1.1	120	121.5	0.6	39.7	-0.3	0.81
chr9.trna783-ArgACG	CGCATCAGAAGATTCTAGGTTCGTCTCCTGGCTGGCTCGCCA	tRNA	4.5	1.6	8.7	1.1	7.4	7.5	5.7	1.1	-0.45	0.66
chr3.trna293-HisGTG	GTTAGTACTCTGCGTTGTGGCCGCAGCAACCTCGGTTCGGATCCGAGTCATGGCACCA	tRNA	0.5	1.6	35.6	40	90.2	31	0.6	1.1	-0.66	0.61
chr1.trna672-ProAGG	GGCTCGTTTGTCTAGGGGTATGATTCTCGCT	tRNA	29.5	35.9	13.5	26	49.7	10.9	31.4	17.2	-0.06	0.94
chr2.trna1431-HisGTG	AGTGGTTAGTACTCTGCGTTGTGGCCGCAGCAACCTCGGTTCGAATCCTAGTCACGGCACCA	tRNA	80.5	66.9	39.4	1.1	33.9	202	101.1	44	-1.02	0.36
chr2.trna1509-SerGCT	ATTGTGCTTTGCACGCATGGGTTCGAATCCCATCCTCGTCGCCA	tRNA	25.5	17.9	10.6	1.1	17.4	34.4	0.6	129.8	-1.73	0.49
chr17.trna113-GlyCCC	ATCATGCAAGATTCCCATTCTTGCGACCCGGGTTCGGTTCCCGGGCGGCGCACCA	tRNA	25.5	17.9	1	1.1	0.8	9.2	6.9	11.8	0.66	0.37
chr7.trna337-GluTTC	TCCCACATGGTCTAGCGGTTAGGATTCCTGGTT	tRNA	112.5	140.2	107.7	117.9	183.7	115.7	123.1	105.2	-0.14	0.82
chr2.trna1432-HisGTG	ATAGTGGTTAGTACTCTGCGTTGTGCCCGCAGCAACCTCGGTTCGTATCCGAGTCACGGCACCA	tRNA	48.5	53.8	154.9	35.7	80.3	81.3	40.8	104.1	-0.07	0.99
chr13.trna1001-GluCTC	TCCCTGGTAGTCTAGTGGTTAGGATTCGGCGCTCTCACCGCCGCGGCCCGGGTTCGTTTCCCGGTCAGGGAACCA	tRNA	774.5	1175.7	416.6	1480.4	120	785.3	204.2	657.8	1.12	0.07
chr11.trna1819-GlyGCC	TTCAGCGGTAGAATTCTCGCCTGCCACGCGGGAGGCCCGGGTTCGTTTCCCGGCCAATGCACCA	tRNA	21	1.6	1	45.4	0.8	35.2	0.6	89.1	-0.87	0.8
chr2.trna1431-HisGTG	GGCCGTGATCGTATAGTGGTTAGTACTCTGCGTTGTGGCCGCAGCAACCTCGGTTCGTATCCGAGTCACGGCACCA	tRNA	2160.4	3080.4	1201.6	6125.8	848.3	7832.2	925.4	3812.6	-0.09	0.92
chr14.trna347-GluTTC	TCCCACATGGTCTAGCGGTTAGGATTCCTGGTTTTCACCCAGGCGGCCCGGGTTCGACTCCCGGTGTGGGAACCA	tRNA	138	241.3	205.9	381.7	230.1	968	507.6	1188.9	-1.58	0.03
chr13.trna982-GlnCTG	GGTTCCATTGTGTAATGGTTAGCACTCTGGACTCTGAATCCAGCGATCCGAGA	tRNA	29	24.5	19.2	18.4	24	7.5	20.1	16.1	0.43	0.65
chr3.trna752-GlyCCC	AATGGTAGAATTCTCGCCTCCCACGCGGGTGACCCGGGTTCGTTTCCCGGCCAATGCACCA	tRNA	1447.9	1493.7	1674.9	1347.4	1676.7	3734.6	1329.3	4395.2	-0.9	0.16
chr1.trna699-GlyGCC	TTCAGTGGTAGAATTCTCGCCTGCCACGCGGGAGGCCCGGGTTCGTTTCCCGGCCCATGCACCA	tRNA	1050.4	1371.4	1347.8	1082.4	861.5	2397.8	917.8	1718	-0.28	0.61
chr3.trna28-TyrGTA	AGGTCGCTGGTTCGTTTCCGGCTCGAAGGACCA	tRNA	325.5	86.4	213.6	183.8	226.8	414.9	139.5	308	-0.43	0.87
chr1.trna699-GlyGCC	TGGTTCAGTGGTAGAATTCTCGCCT	tRNA	71.5	52.2	37.5	42.2	31.4	21	22.6	34.3	0.9	0.33
chr9.trna342-GlnCTG	GGTTCCATGGTGTAATGGTTAGCACTCTGGACTCTGAATCCAGCGATCCGAGTTCT	tRNA	3.5	4.9	5.8	8.7	5.8	0.8	6.9	6.4	0.19	1
chr2.trna1747-GlyGCC	CACGCGGGCGGCCCGGGTTCGATTCCCGGCC	tRNA	4.5	4.9	4.8	3.2	18.2	2.5	6.9	5.4	-0.92	0.3
chr8.trna783-MetCAT	CATAATCTAAAGGTCGTGAGTTCGTTCCTCACACGGGGCACCA	tRNA	27.5	60.3	9.6	10.8	8.3	15.9	0.6	30	0.98	0.32
chr2.trna1431-HisGTG	GGCCGCAGCAACCTCGGTTCGTATCCGAGTCACGGCACCA	tRNA	0.5	1.6	87.5	1.1	38.1	38.6	28.9	1.1	-0.23	0.79
chr3.trna878-GlyGCC	GCATTGGTAGTTCAGTGGTAGAATTCTCGCCTGCCACGCGGGAGGCCCGGGT	tRNA	911.9	751.8	992.8	878.1	394.8	183.5	221.1	104.1	1.97	0
chr1.trna999-GluCTC	NCCCTGGTGGTCTAGTGGTTAGGATTCGGCGCTCTCACCGCCGCGGCCCGGGTTCGATTCCCGTTCAGGGAACCA	tRNA	54.5	1.6	70.2	117.9	120	242.2	23.2	117	-1.04	0.32
chr10.trna1316-LeuTAA	TTAAGATCCAATGGACATATGTCTGCGTGGGTTCGAACCCCACTCCTGGTACCA	tRNA	10.5	42.4	5.8	1.1	9.1	72.1	13.2	22.5	-0.97	0.34
chr2.trna1431-HisGTG	GTGGTTAGTACTCTGCGTTGTGACCGCAGCAACCTCGGTTCGTATCCGAGTCACGGCACCA	tRNA	32.5	106	247.2	1.1	0.8	27.7	0.6	69.7	1.97	0.18
chr13.trna1001-GluCTC	CCTGGTGGTCTAGTGGTTAGGATTCGGCGCTC	tRNA	9	9.8	16.4	8.7	10.8	5.9	14.4	9.7	0.1	1
chr13.trna984-SerTGA	CCATTGGGGTTTCCCCGCGCAGGTTCGGATCCTGCCGACTACGCCA	tRNA	8	26.1	15.4	33.5	0.8	0.8	10.1	33.3	0.88	0.42
chr8.trna560-GlyGCC	ATTGTGGTTCAGTGGTAGAATTCTCGCCTGCC	tRNA	3.5	8.2	7.7	11.9	0.8	0.8	8.8	13.9	0.36	0.83
chr3.trna752-GlyCCC	GGTTCAATGGTAGAATTCTCGCCTCCCACGCGGGTGACCCGGGTTCGGTTCCCGGCCAATGCACCA	tRNA	13	1.6	20.2	6.5	0.8	9.2	3.8	6.4	1.03	0.16
chr13.trna110-GlyGCC	CTCGCCTGCCACGCGGGAGGCCCGGGTTCGGTTCCCGGCCCATGCACCA	tRNA	13	1.6	1	1.1	83.6	21.8	16.3	27.9	-3.17	0.06
chr11.trna1824-GlyTCC	GCGTTGGTGGTATAGTGGTGAGCATAGCTGCCTTCCAAGCAGTTGACCCGGGTA	tRNA	1.5	4.9	3.8	11.9	15.7	5	6.9	8.6	-0.71	0.25
chr9.trna783-ArgACG	AGAAGATTCTAGGTTCGTCTCCTGGCTGGCTCGCCA	tRNA	10.5	17.9	20.2	1.1	0.8	0.8	6.9	11.8	1.29	0.16
chr13.trna970-SerGCT	GTGGGTTCGGATCCCATCCTCGTCGCCA	tRNA	219	789.3	532	697.5	514.8	1022.5	304.1	1259.8	-0.47	0.31
chr1.trna699-GlyGCC	NGGTAGAATTCTCGCCTGCCACGCGGGAGGCCCGGGTTCGTTTCCCGGCCAATGCACCA	tRNA	82.5	135.3	119.3	89.8	238.3	447.6	180.9	661	-1.84	0.01
chr3.trna298-AsnGTT	AGCGCTTTCGGCTGTTAACCGAAAGGTTGGTGGTTCGTGCCCACCCAGGGACGCCA	tRNA	0.5	1.6	1	81.1	62.1	31.8	47.1	1.1	-0.76	0.41
chr1.trna996-GluCTC	TCCCTGGTAGTCTAGTGGTTAGGATTCGGCGCT	tRNA	8	6.5	4.8	22.7	19.9	6.7	10.1	5.4	0	0.95
chr13.trna97-ValCAC	GTTTCCGTAGTGTAGTGGTCATCACGCTCGCCTC	tRNA	13	4.9	3.8	20.5	25.7	21	18.8	4.3	-0.72	0.48
chr3.trna291-HisGTG	AGTGGTTAGTACTCTGCGTTGTGACCGCAGCAACCTCGGTTCGTATCCGAGTCACGGCACCA	tRNA	208.5	210.4	185.7	104.9	106.8	215.4	81	1.1	0.81	0.29
chr1.trna1005-AspGTC	ACGGGAGACCGGGGTTCGATTCCCCGACGGGGAGCCA	tRNA	228	319.6	438.7	352.5	485	436.7	286.5	140.6	-0.01	0.84
chr13.trna1001-GluCTC	TCCCCTGTGGTCTAGTGGTTAGGATTCGGCGCTCTCACCGCCGCGGCCCGGGTTCGATTCCCGGTCAGGGAACCA	tRNA	486.5	706.1	485.8	1285.7	447.7	694.8	272	850.9	0.39	0.51
chr17.trna995-ArgCCT	AAGCCAGGGATTGTGGGTTCGGGTCCCACCCGGGGTACCA	tRNA	10.5	9.8	15.4	6.5	0.8	0.8	16.3	1.1	1.14	0.33
chr3.trna755-GlyCCC	TTCAATGGTAGAATTCTCGCCTCCCACGCGGGTGACCCGGGGTCGTTTCCCGGCCAATGCACCA	tRNA	0.5	1.6	1	14.1	10.8	10.9	15.7	1.1	-1.16	0.14
chr8.trna886-GlyGCC	CAGTGGTAGAATTCTCGCCTGCCACGCGGGAGGCCCGGGTTCGTTTCCTGGCCAATGCACCA	tRNA	21	68.5	1	1.1	34.8	35.2	0.6	1.1	0.35	0.93
chr3.trna751-HisGTG	GCCGTGATCGTATAGTGGTTAGTACTCTGC	tRNA	138.5	243	129.9	220.6	379.9	141.6	155.8	169.5	-0.21	0.66
chr13.trna1001-GluCTC	CCTGGTCTAGTGGTTAGGATTCGGCGCT	tRNA	21	22.8	18.3	6.5	8.3	0.8	8.8	2.1	1.77	0.05
chr7.trna86-SeC(e)TCA	TTCAAACCTGTAGCTGTTTAGCGACAGAGTGGTTCAATTCCACCTTTCGGGCGCCA	tRNA	7.5	19.6	14.4	23.8	11.6	17.6	9.4	20.4	0.15	1
chr1.trna998-GlyTCC	TTGACCCGGGTTCGTTTCCCGGCCAACGCACCA	tRNA	245.5	686.5	68.3	228.2	522.2	675.5	242.5	902.4	-0.93	0.13
chr3.trna287-GlyCCC	CCCGGGTTCGTTTCCCGGCCAANGCACCA	tRNA	0.5	1.6	82.7	93	141.5	72.1	54	92.3	-1.02	0.23
chr2.trna586-HisGTG	GGCCGTGATCGTATAGTGGTTAGTACTCTGCGTTGTGGCCGCAGCAACCTCGGTTCGAATCCGAGTCATGGCACCA	tRNA	112.5	53.8	31.7	70.3	27.3	54.5	40.8	1.1	1.12	0.24
chr10.trna1316-LeuTAA	TATCCAATGGACATATGTCTGCGTGGGTTCGGACCCCACTCCTGGTACCA	tRNA	2.5	8.2	4.8	1.1	4.1	4.2	5.7	5.4	-0.23	0.58
chr1.trna702-GlyGCC	TGGTAGAATTCTCGCCTGCCACGCGGG	tRNA	8.5	4.9	8.7	2.2	5.8	6.7	5.7	5.4	0.04	0.83
chr1.trna672-ProAGG	TCTTTGGTCTAGGGGTATGATTCTCGC	tRNA	6.5	13	2.9	5.4	12.4	1.7	17	4.3	-0.34	0.47
chr2.trna586-HisGTG	GGCCGTGATCGTATAGTGGTTAGTACTCTGCGTTGTGGCCGCAGCAACCTCGGTT	tRNA	31.5	14.7	10.6	17.3	14.9	19.3	15.7	6.4	0.4	0.57
chr2.trna1947-AsnGTT	GCTTTCGGCTGTTAACCGAAAGGTTGGTGGTTCGGGCCCACCCAGGGACGCCA	tRNA	241	62	107.7	41.1	184.6	248.9	23.9	40.8	-0.14	0.77
chr8.trna560-GlyGCC	GCTCAGTGGTAGAATTCTCGCCTGCCACGCGGGAGGCCCGGGTTCGTTTCCCGGCCAATGCACCA	tRNA	144	1.6	79.8	222.8	306.2	516.3	103.7	881	-2.01	0.1
chr3.trna284-ValCAC	TTCCGTAGTGTAGTGGTTATCACGTTCGCCT	tRNA	89	114.1	133.7	63.8	45.5	19.3	89.8	51.5	0.96	0.35
chr17.trna996-ProTGG	TTGGGTGCGAGAGGTCCCGGGT	tRNA	192	192.4	163.5	170.9	257.4	99.7	186.6	124.5	0.11	0.9
chr8.trna560-GlyGCC	TAGAATTCTCGCCTGCCACGCGGGAGGCCCGGGGTCGTTTCCCGGCCAATGCACCA	tRNA	21	1.6	1	45.4	0.8	0.8	52.1	45.1	-0.52	0.75
chr3.trna291-HisGTG	AGTAGTTAGTACTCTGCGTTGTGGCCGCAGCAACCTCGGTTCGTATCCGAGTCACGGCACCA	tRNA	160.5	1.6	31.7	1.1	53.8	54.5	60.9	69.7	-0.29	0.73
chr2.trna1432-HisGTG	TATAGTGGTTAGTACTCTGCGTTGTGGCCGCAGCAACCTCAGTTCGTATCCGAGTCACGGCACCA	tRNA	16.5	1.6	31.7	35.7	0.8	0.8	0.6	69.7	0.25	0.65
chr8.trna887-GlyGCC	TGGTTCAGTGGTAGAATTCTCGCCTGCC	tRNA	15.5	17.9	11.5	3.2	4.1	1.7	4.4	4.3	1.73	0.03
chr1.trna709-GluCTC	TCCCTGGTTGTCTAGTGGTTAGGATTCGGCGCTCTCACCGCCGCGGCCCGGGGTCGATTCCCGGTCAGGGAACCA	tRNA	18.5	1.6	35.6	40	0.8	61.2	23.2	1.1	0.15	0.92
chr1.trna999-GluCTC	TCCCTGATGGTCTAGTGGTTAGGATTCGGCGCTCTCACCGCCGCGGCCCGGGTTCGTTTCCCGGTCAGGGAACCA	tRNA	0.5	60.3	35.6	1.1	30.6	0.8	23.2	1.1	0.81	0.92
chr3.trna752-GlyCCC	CAATGGTAGAATTCTCGCCTCCCACGCGGGTGACCCGGGTTCGTTTCCCGGCCAATGCACCA	tRNA	1417.9	1126.8	1472.9	1444.7	1440.8	4275.2	1225.7	4685	-1.09	0.17
chr3.trna748-LysCTT	CCGGCTAGCTCAGTCGGTAGAGCATG	tRNA	9.5	4.9	5.8	2.2	5.8	3.4	5.7	3.2	0.31	0.54
chr13.trna110-GlyGCC	CATTGGTGGTTCAGTGGTAGAATTCTCGCCTGCCT	tRNA	8	13	6.7	3.2	2.5	0.8	12.6	1.1	0.87	0.56
chr3.trna293-HisGTG	TATAGAGGTTAGTACTCTGCGTTGTGGCCGCAGCAACCTCGGTTCGTATCCGAGTCACGGCACCA	tRNA	0.5	60.3	70.2	40	60.4	0.8	0.6	39.7	0.75	0.63
chr13.trna997-ArgCCG	CCGGATCAGAAGATTGAGGGTTCGTGTCCCTTCGTGGTCGCCA	tRNA	9.5	11.4	1	1.1	10.8	5.9	8.2	1.1	-0.17	0.88
chr9.trna342-GlnCTG	GGTTCCATGGTGTAATGGTTAGCACTCTGGACTCTGAATCCAGCCATCCGAGT	tRNA	5	6.5	4.8	6.5	6.6	2.5	6.3	4.3	0.21	0.94
chr13.trna98-ValCAC	GTTTCCGTAGTGTAGTGGTTATCACGCTCGCCTC	tRNA	6.5	6.5	4.8	18.4	14.1	10.1	9.4	4.3	-0.06	0.85
chr1.trna709-GluCTC	TCCCTGGTCGTCTAGTGGTTAGGATTCGGCGCTCTCACCGCCGCGGCCCGGGTTCGTTTCCCGGTCAGGGAACCA	tRNA	1026.4	1117	762.9	2492.5	149.8	1026.7	430.3	812.3	1.16	0.09
chr13.trna64-GlnCTG	TGGTGTAATGGTTAGCACTCTGGACTCTGAATCCAGCGATCCGAGTTTT	tRNA	4.5	8.2	4.8	6.5	6.6	2.5	2.5	5.4	0.49	0.61
chr13.trna985-ArgTCT	TTCAAAGGTTGCGGGTTCGGGTCCCGCCAGAGTCGCCA	tRNA	30.5	34.2	20.2	33.5	0.8	13.4	38.3	22.5	0.66	0.62
chr1.trna1184-LysTTT	AGTCGGTAGAGCATCAGACT	tRNA	5	6.5	1	1.1	3.3	0.8	8.2	7.5	-0.55	0.57
chr1.trna999-GluCTC	TCCCTGGTGGTCTAGTGGTTAGGATTCGGTGCTCTCACCGCCGCGGCCCGGGTTCGATTCCCGTTCAGGGAACCA	tRNA	18.5	1.6	1	117.9	0.8	31	23.2	39.7	0.55	0.74
chr3.trna287-GlyCCC	ATGGTAGAATTCTCGCCTCCCACGCGGGTGACCCGGGCTCGTTTCCCGGCCAATGCACCA	tRNA	6.5	1.6	1	40	10.8	10.9	8.2	13.9	0.17	0.93
chr10.trna81-GluCTC	CTAGTGGTTAGGATTCGGCGCTCTCACCGCCGCGGCCCGGGGTCGTTTCCCGGTCAGGGAACCA	tRNA	54.5	1.6	1	40	30.6	31	23.2	1.1	0.18	0.65
chr10.trna851-AspGTC	TCCTCGTTAGTATAGTGGTGAGTATCCCCGCCTGTCACGCGGGAGACCGGGGTTCGTTTCCCCGACGGGGAGCCA	tRNA	293	531.6	1189.1	2250.3	216	1144.9	327.3	977.6	0.68	0.5
chr17.trna113-GlyCCC	AGTGGTATCATGCAAGATTCCCATTCTTGCGACCCGGGTTCGTTTCCCGGGCGGCGCACCA	tRNA	130.5	66.9	87.5	44.3	33.9	160.1	101.1	129.8	-0.37	0.88
chr10.trna81-GluCTC	TCCCTGGTGGTCTAGTGGTTAGGATTCGGCGCTCTCACCGCCGCGGCCCGGGTTCGTTTCCCGATCAGGGAACCA	tRNA	90.5	1.6	70.2	40	90.2	61.2	0.6	39.7	0.08	0.62
chr3.trna751-HisGTG	GTTAGTACTCTGCGTTGTGGCCNCAGCAACCTCGGTTCGGATCCGAGTCACGGCACCA	tRNA	18.5	1.6	1	40	30.6	0.8	0.6	39.7	-0.23	0.93
chr11.trna204-ValCAC	GTTTCCGTAGTGTAGTGGTTATCA	tRNA	7	11.4	26	8.7	10.8	1.7	5.7	2.1	1.39	0.15
chr1.trna1392-GlyGCC	GCATTGGTCGTTCAGTGGTAGAATTCTCGCCTGCCACGCGGGAGGCCCGGGT	tRNA	12	13	14.4	13	4.1	3.4	3.1	2.1	2.04	0.02
chr11.trna1821-SerGCT	TAATCCATTGTGCTATGCACGCGTGGGTTCGAATCCCATCCTCGTCGCCA	tRNA	0.5	1.6	1	22.7	0.8	34.4	76	22.5	-2.37	0.06
chr3.trna878-GlyGCC	GCATTGGTTGTTCAGTGGTAGAATTCTCGCCTGCCACGCGGGAGGCC	tRNA	5.5	3.3	2.9	4.3	10.8	0.8	5	2.1	-0.23	0.91
chr2.trna586-HisGTG	GTACTCTGCGTTGTGGCCGCAGCAACCTCGGTTCGGATCCGAGTCACGGCACCA	tRNA	45.5	1.6	44.3	390.4	149.8	114	57.2	339.1	-0.45	0.75
chr10.trna81-GluCTC	TCCCTGGTGGTCTAGTGGTTAGGATTCGGCGCTCTCACCGCCGCGGCCCGGGTTCGATTCCCGCTCAGGGAACCA	tRNA	30	53.8	21.2	33.5	20.7	37.7	17.6	9.7	0.69	0.61
chr15.trna913-MetCAT	CTCATAATCTGAAGGTCGTGAGTTCGATCCTCACACGGGGCACCA	tRNA	49.5	29.4	20.2	32.4	16.6	39.4	18.8	38.6	0.21	0.68
chr1.trna709-GluCTC	TCCCTGGTGGTCTAGTGGTTAGGATTCGGCGCTCTCACCGCCGCGGCCCGGGTTCGATTCCCGGTCAGGGAAC	tRNA	3.5	1.6	1	22.7	3.3	8.4	0.6	3.2	0.89	0.6
chr3.trna295-HisGTG	AGTGGTTAGTACTCTGCGTTGTGGCCGCAGCAACCTCGGTTCGTATCCGAGTCATGGCACCA	tRNA	16.5	1.6	93.3	1.1	106.8	161.8	60.9	1.1	-1.55	0.2
chr11.trna1446-AsnGTT	TGAAAGGTTGGTGGTTCGTGCCCACCCAGGGACGCCA	tRNA	19	1.6	1	1.1	0.8	31.8	47.1	120.2	-3.14	0.15
chr13.trna1001-GluCTC	TCCCTGGTGGTCTAGTGGTTAGGATTTGGCGCTCTCACCGCCGCGGCCCGGGTTCGTTTCCCGGTCAGGGAACCA	tRNA	40.5	132.1	1	44.3	0.8	34.4	76	44	0.49	0.91
chr1.trna1001-GlyTCC	GCGTTGGTGGTATAGTGGTGAGCATAGCTGCCTTCCAAGCAGTTGACCCGGGTT	tRNA	79.5	68.5	98.1	131.9	144.8	87.2	280.2	112.7	-0.72	0.29
chr3.trna747-HisGTG	TATAGTGGTTAGTACTCTGCGTTGTGGCCGCAGCAACCTCGGTTCGTATCCGAGTCACGGGACCA	tRNA	16.5	53.8	124.1	139.5	0.8	0.8	0.6	1.1	6.63	0
chr17.trna994-ArgCCG	AAGATTGGGGGTTCGTGTCCCTTCGTGGTCGCCA	tRNA	23	17.9	5.8	1.1	9.1	9.2	3.8	11.8	0.5	0.34
chr1.trna993-LeuCAG	GTTCAGGTCGCAGTCTCTCTTGGAGGCGTGGGT	tRNA	2	3.3	1.9	4.3	8.3	7.5	2.5	7.5	-1.17	0.13
chr3.trna293-HisGTG	AGTGTTAGTACTCTGCGTTGTGGCCGCAGCAACCTCGGTTCGAATCCGAGTCACGGCACCA	tRNA	26.5	21.2	8.7	27	7.4	27.7	13.2	22.5	0.24	0.73
chr2.trna1747-GlyGCC	TGGTTCAGTGGTAGAATTCTCGCCTGCCACGCGGGAGGCC	tRNA	39	50.6	40.4	32.4	0.8	1.7	0.6	3.2	4.68	0
chr14.trna209-ArgACG	GGGCCAGTGGCGCAATGGATAACG	tRNA	6.5	4.9	2.9	7.6	2.5	2.5	1.9	1.1	1.46	0.05
chr13.trna113-GlnTTG	GGCCCCATGGTGTAATGGTTAGCACTCTGGACTTTGAATCCAGCGATCCGAGA	tRNA	7.5	9.8	13.5	5.4	17.4	2.5	12.6	5.4	-0.06	0.86
chr1.trna996-GluCTC	AGTGGTTAGGATTCGGCGCTCTCACCGCCGCGGCCC	tRNA	306.5	375.1	286.7	485.5	415.5	344.5	378.8	228.6	0.09	0.99
chr12.trna790-LysCTT	TAGAGCATGGGACTCTTAATCCCAGGGTCGTGGGTTCGGGCCCCACGTTGGGCGCCA	tRNA	105.5	148.4	126	195.7	174.6	202	302.2	226.4	-0.65	0.28
chr3.trna748-LysCTT	CTCAGTCGGTAGAGCATGAGACTCTTAATCTCAGGGTCGTGGGTTCGGGCCCCACGTTTGGCGCCA	tRNA	16.5	53.8	1	1.1	53.8	27.7	0.6	1.1	-0.2	0.79
chr8.trna560-GlyGCC	AGTGGTAGAATTCTCGCCTGCCACGCGGGAGGCCCGGGTTCGGTTCCCGGCCCATGCACCA	tRNA	50.5	1.6	121.2	28.1	42.2	63.7	32	27.9	0.28	0.68
chr2.trna1432-HisGTG	TATAGTGGTTTGTACTCTGCGTTGTGGCCGCAGCAACCTCGGTTCGTATCCGAGTCACGGCACCA	tRNA	0.5	1.6	31.7	1.1	0.8	27.7	60.9	69.7	-2.19	0.06
chr2.trna1747-GlyGCC	GCATTTGTGGTTCAGTGGTAGAATTCTCGCCTGC	tRNA	9.5	3.3	6.7	13	2.5	2.5	1.3	3.2	1.78	0.01
chr13.trna1001-GluCTC	TCCCTGGTGGTCTAGTAGTTAGGATTCGGCGCTCTCACCGCCGCGGCCCGGGTTCGTTTCCCGGTCAGGGAACCA	tRNA	162.5	295.2	104.9	351.4	209.4	483.6	113.7	348.7	-0.34	0.57
chr3.trna294-AsnGTT	CGAAAGGTTGGTGGTTCGTGCCCACCCAGGGACGCCA	tRNA	89	76.6	77	71.4	30.6	74.6	48.4	66.5	0.51	0.52
chr2.trna1747-GlyGCC	CCCGGGTTCGTTTCCCGGCCGATGCACCA	tRNA	35	226.7	67.3	1.1	172.1	0.8	130.7	75.1	-0.2	0.56
chr1.trna704-GlyGCC	AATTCTCGCCTGCCACGCGGGAGGCCCGGGTTCGTTTCCCGGCCCATGCACCA	tRNA	20.5	66.9	58.7	22.7	67	51.1	151.4	44	-0.89	0.21
chr2.trna586-HisGTG	TGGTTAGTACTCTGCGTTGTGTCCGCAGCAACCTCGGTTCGAATCCGAGTCACGGCACCA	tRNA	60.5	66.9	116.4	44.3	0.8	34.4	126.3	172.8	-0.21	0.83
chr3.trna878-GlyGCC	CATTGGTGGTTCAGTGGTAGAATTCTCGCCTGCCACGCGGGAGGCCCGGGT	tRNA	29.5	26.1	35.6	31.4	34.8	26.8	15.1	17.2	0.39	0.7
chr13.trna110-GlyGCC	CGGGAGGCCCGGGTTCGTTTCCCGGCCCATGCACCA	tRNA	30.5	34.2	20.2	66	17.4	51.1	25.8	44	0.13	0.91
chr17.trna82-LysCTT	GCCCGGCTAGCTCAGTCGGTAGAGCATGAGACTCTTAATCTCAGGGTCGTGGGGTCGGGCCCCACGTTGGGCGCCA	tRNA	16.5	1.6	31.7	61.6	0.8	27.7	20.7	35.4	0.4	0.7
chr4.trna1697-HisGTG	GATCGTATAGTGGTTAGTACTCTGCGTTGTGGCCGCAGCAACCTCGGTTCGGATCCGAGTCACGGCACCA	tRNA	160.5	262.5	77.9	1.1	33.9	0.8	0.6	86.9	2.04	0.06
chr2.trna1747-GlyGCC	TGGTAGAATTCTCGCCTGCCACGCGAGAGGCCCGGGTTCGTTTCCCGGCCAATGCACCA	tRNA	21	1.6	1	1.1	34.8	69.6	26.4	1.1	-2.42	0.16
chr13.trna1000-LysTTT	GCCCGGATAGCTCAGTCGGTAGAGCATCAGACTTTTAATCTGAGGGTCCAGGGTTCAGGTCCCTGTTCGGGCGCCA	tRNA	9.5	21.2	20.2	6.5	2.5	8.4	5	5.4	1.43	0.13
chr13.trna77-GlyGCC	GCATTGGTGGTTTAGTGGTAGAATTCTCGCCTGCCACGCGGGAGGCCCGGGTTCGTTTCCCGGCCAATGCACCA	tRNA	0.5	1.6	1	45.4	0.8	138.3	26.4	45.1	-2.12	0.18
chr1.trna672-ProAGG	TCGTTGGTCTAGGGGTATGATTCTCGCT	tRNA	51	37.5	26	36.8	90.2	21	59.1	30	-0.4	0.75
chr3.trna291-HisGTG	ATAGTGGTTAGTACTCTGCGTTGTGACCGCAGCAACCTCGGTTCGGATCCGAGTCACGGCACCA	tRNA	32.5	106	31.7	1.1	0.8	27.7	40.8	1.1	1.28	0.51
chr7.trna337-GluTTC	TCCCACATGGTCTAGCGGTTAGGATTCCTGGTTTTCACCCAGGCGGCCCGGGTTCGTCTCCCGGTGTGGGAACCA	tRNA	0.5	94.6	37.5	62.7	48	191.9	24.5	123.4	-0.99	0.15
chr4.trna1697-HisGTG	GATAGTGGTTAGTACTCTGCGTTGTGGCCGCAGCAACCTCGGTTCGGATCCGAGTCACGGCACCA	tRNA	16.5	1.6	1	35.7	27.3	0.8	20.7	1.1	0.13	0.94
chr3.trna878-GlyGCC	GCATTGGTTGTTCAGTGGTAGAATTCTCGCCTGCC	tRNA	6	6.5	2.9	3.2	2.5	8.4	6.9	6.4	-0.38	0.7
chr3.trna753-GlnCTG	GGTTAGCACTCTGGACTCTGAATCCAGCGATCCGAGAA	tRNA	7	9.8	9.6	3.2	10.8	2.5	3.1	7.5	0.31	0.68
chr3.trna753-GlnCTG	GGTTCCATGGTGTAATGGTTAGCACTCTGGACTCTGAATCCAGCGATCCGAGG	tRNA	5.5	4.9	7.7	3.2	5.8	2.5	4.4	3.2	0.42	0.6
chr13.trna110-GlyGCC	TTGTTCAGTGGTAGAATTCTCGCCTGCCACGCGGGAGGCCC	tRNA	8.5	3.3	1	6.5	1.7	1.7	0.6	2.1	1.65	0.02
chr7.trna86-SeC(e)TCA	CTCAGTGGTCTGGGGTGCAGGCTTCAAACCTGTAGCTGTTTAGCGAC	tRNA	14.5	24.5	9.6	24.9	12.4	20.1	8.2	22.5	0.22	0.85
chr13.trna1001-GluCTC	TCCCTGGTGGTCTAGTGATTAGGATTCGGCGCTCTCACCGCCGCGGCCCGGGTTCGTTTCCCGGTCAGGGAACCA	tRNA	0.5	1.6	35.6	117.9	0.8	31	45.9	39.7	0.41	0.92
chr3.trna295-HisGTG	GGCCGTGATCGTATAGTGGTTAGTACTCTGCGTTGTGGCCGCAGCAACCT	tRNA	10	16.3	5.8	4.3	12.4	8.4	3.1	7.5	0.21	0.81
chr13.trna957-ProAGG	GGTATGATTCTCGCTTGGGGTGCGAGAGGTCCCGGGT	tRNA	5	6.5	4.8	6.5	7.4	1.7	2.5	3.2	0.62	0.47
chr13.trna1001-GluCTC	TTGGTTAGGATTCGGCGCTCTCACCGCCGCGGCCCGGGTTCGTTTCCCGGTCAGGGAACCA	tRNA	252.5	236.5	347.3	507.2	269	272.4	91.1	310.1	0.51	0.39
chr3.trna878-GlyGCC	CTCGGGAGGCCCGGGTTCGTTTCCCGGCCAATGCACCA	tRNA	82.5	68.5	1	45.4	34.8	103.9	129.4	133.1	-1.02	0.35
chr3.trna746-GlyTCC	CTGCCTTCCAAGCAGTTGACCCGGGTTCGTTTCCCGGCCAACGCACCA	tRNA	35.5	1.6	102	76.8	116.7	528.8	22.6	76.2	-1.79	0.32
chr8.trna886-GlyGCC	AGTGTTAGAATTCTCGCCTGCCACGCGGGAGGCCCGGGTTCGTTTCCCGGCCAATGCACCA	tRNA	41.5	68.5	40.4	1.1	0.8	69.6	52.1	90.1	-0.49	0.68
chr1.trna1392-GlyGCC	GCATTGGTCGTTCAGTGGTAGAATTCTCGCCTGCCACGCGGGAGGCCCGGGTTTT	tRNA	6.5	9.8	4.8	1.1	0.8	1.7	1.3	1.1	2.2	0.02
chr4.trna1697-HisGTG	GCCGTGATCGTATAGTGGTTAGTACTCTGCGT	tRNA	7	11.4	2.9	17.3	7.4	2.5	6.9	4.3	0.87	0.41
chr13.trna999-MetCAT	CTCATAATCTGAAGGTCCTGAGTTCGGACCTCAGAGGGGGCACCA	tRNA	30.5	17.9	1	11.9	9.1	9.2	25.8	33.3	-0.34	0.97
chr2.trna1432-HisGTG	TACTCTGCGTTGTGGCCGCAGCAACCTCGGTTCGGATCCGAGTCACGGCACCA	tRNA	225.5	368.5	347.3	293	187	566.6	311.6	435.7	-0.28	0.59
chr13.trna88-SerAGA	GTAGTCGTGGCCGAGTGGTTAAGG	tRNA	5	9.8	2.9	5.4	4.1	1.7	1.9	3.2	1.08	0.21
chr13.trna997-ArgCCG	CGGATCAGAAGATTGAGGGTTCGTGTCCCTTCGTGGTCGCCA	tRNA	11.5	1.6	1	13	0.8	10.1	7.5	1.1	0.47	0.58
chr3.trna747-HisGTG	TATAGTGGTTAGTACTCTGCGTTGTGGCCGCAACAACCTCGGTTCGGATCCGAGTCACGGCACCA	tRNA	0.5	1.6	1	35.7	0.8	27.7	20.7	69.7	-1.62	0.24
chr3.trna747-HisGTG	TCGTATAGTGGTTAGTACTCTGCGTTGTGGCCGCAGCAACCTCGGTTCGTATCCGAGTCACGGCACCA	tRNA	860.5	784.4	655.1	952.7	1358.1	2548.7	779.6	1503.4	-0.93	0.12
chr5.trna1316-AspGTC	TCACGCGGGAGACCGGGGTTCGTTTCCCCGACGGGGAGCCA	tRNA	748	637.6	813.9	985.1	162.2	273.2	368.1	210.3	1.65	0.01
chr11.trna1821-SerGCT	TAATCCATTGTGCTCTGCACGCGTGGGTTCGGATCCCATCCTCGTCGCCA	tRNA	15.5	123.9	102	130.8	87.7	428.3	66.6	419.6	-1.43	0.1
chr13.trna74-ArgTCG	CAGAAGATTGAGGGTTCGAATCCCTTCGTGGTTGCCA	tRNA	8	3.3	6.7	9.7	4.1	2.5	6.3	6.4	0.52	0.44
chr3.trna748-LysCTT	GCTCAGTCTGTAGAGCATGAGACTCTTAATCTCAGGGTCGTGGGTTCGTGCCCCACGTTGGGCGCCA	tRNA	153.5	57.1	66.4	74.6	29	86.3	86.1	1.1	0.8	0.34
chr2.trna1432-HisGTG	CCGTGATCGTATAGTGGTTAGTACTCTGCGTTGTGGCCGCAGCAACC	tRNA	44	26.1	35.6	37.8	79.4	32.7	27	30	-0.24	0.93
chr2.trna1747-GlyGCC	GCATTGGTGGTTCAGTGGTAGAATTCTCGCCTGCCACGCGGGAGGCCCGGGTCCGTTTCCCGGCCAATGCACCA	tRNA	0.5	1.6	1	45.4	0.8	35.2	52.1	45.1	-1.46	0.13
chr13.trna77-GlyGCC	TCGGTGGTAGAATTCTCGCCTGCCACGCGGGAGGCCCGGGTTCGTTTCCCGGCCAATGCACCA	tRNA	21	1.6	1	1.1	34.8	35.2	26.4	1.1	-1.98	0.16
chr3.trna292-LysCTT	TCAGTCGGTAGAGCATGAGACTCTTAATCTCAGGGTCGTGGGGTCGTGCCCCACGTTGGGCGCCA	tRNA	64.5	210.4	154.9	139.5	80.3	134.9	503.2	35.4	-0.41	0.42
chr13.trna103-LysCTT	TTCGGTAGAGCATGAGACTCTTAATCTCAGGGTCGTGGGTTCGTGCCCCACGTTGGGCGCCA	tRNA	176.5	1.6	124.1	1.1	27.3	188.6	101.1	69.7	-0.35	0.92
chr3.trna297-GlnCTG	GGTTCCATGGTGTAATGGTTAGCACTCTGGACTCTGAATCCAGCGATCCGAGTTA	tRNA	4.5	3.3	6.7	8.7	14.9	2.5	6.9	11.8	-0.64	0.47
chr8.trna887-GlyGCC	GCATTGGTGGTTCAGTGGTAGAATTCTCGCCTGCCACGCGGGAGGCCCGGGTTCGTTTCCCGGCCAACGCACCA	tRNA	21	202.2	40.4	134.1	105.1	31	180.9	265	-0.55	0.27
chr2.trna1947-AsnGTT	TTCGGCTGTTAACCGAAAGGTTGGTGGTTCGTGCCCACCCAGGGACGCCA	tRNA	10.5	8.2	6.7	8.7	4.1	9.2	5	8.6	0.34	0.57
chr11.trna1023-ArgTCG	GATTGAGGGTTCGTGTCCCTTCGTGGTCGCCA	tRNA	44.5	19.6	64.5	13	37.2	74.6	14.4	60.1	-0.4	0.92
chr8.trna560-GlyGCC	GCATTGGTGGTTCAGTGGTAGANTTCTCGCCTGCCACGCGGGAGGCCCGGGTTCGTTTCCCGGCCAATGCACCA	tRNA	0.5	68.5	1	1.1	0.8	35.2	26.4	45.1	-0.6	0.36
chr13.trna110-GlyGCC	GCATTGGTGGTTCAGTGGTAGAATTCTCGCCTGCCACGT	tRNA	3	4.9	1.9	4.3	19.9	1.7	3.8	8.6	-1.26	0.26
chr1.trna1004-GlyTCC	TGGTATAGTGGTGAGCATAGCTGCCTTCCAAGCAGTTGACCCGGGTTCGGTTCCCGGCCAACGCACCA	tRNA	140.5	115.8	34.6	152.5	116.7	59.5	22.6	301.5	-0.17	0.89
chr1.trna699-GlyGCC	GCATTGGTGGTTCAGTGGTAGAATTCTCGCCTGCCATGCGGGAGGCCCGGGT	tRNA	6.5	1.6	1.9	5.4	6.6	8.4	8.8	4.3	-0.86	0.39
chr5.trna1316-AspGTC	CGCCTGTCACGCGGGAGACCGGGGTTCGATTCCCCGCCGGGGAGCCA	tRNA	65.5	1.6	38.5	1.1	162.2	0.8	41.5	1.1	-0.95	0.79
chr3.trna287-GlyCCC	ATGGTAGAATTCTCGCCTCCCACGCGGGTGACCCGGGGTCGTTTCCCGGCCAATGCACCA	tRNA	6.5	60.3	1	14.1	0.8	0.8	15.7	1.1	2.15	0.47
chr13.trna115-SerGCT	TCCATTGTGCTGTGCACGCGTGGGTTCGAATCCCATCCTCGTCGCCA	tRNA	10.5	1.6	20.2	1.1	17.4	34.4	13.2	22.5	-1.39	0.26
chr10.trna851-AspGTC	CTGTCACGCGGGAGACCGGGGTTCGATTCCCCGACGGGGAGCCA	tRNA	5.5	1.6	5.8	1.1	3.3	7.5	6.3	5.4	-0.69	0.58
chr1.trna1001-GlyTCC	TATAGTGGTGAGCATAGCTGCCTTCCAAGCAGTTGACCCGGGTTCGTTTCCCGGCCAACGCACCA	tRNA	1260.4	1428.5	1448.8	1174.3	1188.4	2435.6	2067.5	1878.9	-0.51	0.31
chr1.trna708-GlyTCC	GGTGGTATAGTGGTGAGCATAGCTGCCTTCCAAGCAGTTGACCCGGGTTCGTTTCCCGGCCAACGCACCA	tRNA	53	1.6	1	1.1	58.8	59.5	66.6	38.6	-1.98	0.26
chr3.trna294-AsnGTT	TTTCGGCTGTTAACCGAAAGGTTGGTGGTTCGGGCCCACCCAGGGACGCCA	tRNA	278	182.6	72.2	41.1	0.8	124.9	70.4	80.5	1.05	0.14
chr3.trna291-HisGTG	TAGTGGTTAGTACTCTGCGTTGTGGCCACAGCAACCTCGGTTCGGATCCGAGTCACGGCACCA	tRNA	16.5	1.6	31.7	35.7	0.8	0.8	20.7	1.1	1.87	0.14
chr1.trna703-LeuCAG	CGCAGTCTCCCTTGGAGGCGTGGGTTCGTATCCCACTCCTGACACCA	tRNA	12.5	40.8	1	27	40.6	0.8	15.7	1.1	0.48	0.92
chr12.trna790-LysCTT	CCGGCTAGCTCAGTCGGTAGAGCATG	tRNA	22	9.8	12.5	4.3	13.2	7.5	11.9	7.5	0.27	0.57
chr1.trna699-GlyGCC	TGTGGTTCAGTGGTAGAATTCTCGCCT	tRNA	6	3.3	3.8	8.7	3.3	0.8	3.8	1.1	1.28	0.11
chr3.trna291-HisGTG	TATAGTGGTTAGTACTCTGCGTTGTAGCCGCAGCAACCTCGGTTCGGATCCGAGTCACGGCACCA	tRNA	0.5	106	1	35.7	27.3	0.8	0.6	35.4	1.16	0.66
chr14.trna347-GluTTC	CCACATGGTCTAGCGGTTAGGATTCCTGGTTTTC	tRNA	7.5	8.2	17.3	7.6	2.5	0.8	14.4	9.7	0.56	0.61
chr2.trna1747-GlyGCC	GCACTGGTGGTTCAGTGGTAGAATTCTCGCCTGCCACGCGGGAGGCCCGGGT	tRNA	6	1.6	2.9	8.7	8.3	8.4	10.1	2.1	-0.59	0.49
chr1.trna994-AspGTC	CTCGGGAGACCGGGGTTCGATTCCCCGACGGGGAGCCA	tRNA	260.5	1.6	126	211.9	216	273.2	164	280.1	-0.64	0.7
chr3.trna303-GluCTC	GCCCTGGTGGTCTAGTGGTTAGGATTCGGCGCTCTCACCGCCGCGGCCCGGGTTCGTTTCCCGGTCAGGGAACCA	tRNA	72.5	1.6	1	78.9	30.6	151.7	68.5	1.1	-0.71	0.71
chr11.trna2023-LysCTT	GCCCGGCTAGCTCAGTCGGTAGAGCATGAGACTCTTAATCTCAGGGTCGTGGGTT	tRNA	9	4.9	11.5	9.7	1.7	1.7	1.9	2.1	2.26	0
chr13.trna77-GlyGCC	GCATTGGTGGTTCAGTGGTAGAATTCTCGCCTGCCACGCGGGAGGCCCGGGTTCGTTTTCCGGCCAATGCACCA	tRNA	21	1.6	1	45.4	34.8	69.6	26.4	1.1	-0.93	0.46
chr9.trna1035-LysCTT	TAGCTCAGTCGGTAGAGCATGGGAC	tRNA	4.5	3.3	3.8	1.1	8.3	5.9	5.7	2.1	-0.79	0.37
chr3.trna748-LysCTT	TCAGTCGGTAGAGCATGAGACTCTTAATCTCAGGGTCGTGGGTTCAGGCCCCACGTTGGGCGCCA	tRNA	48.5	210.4	31.7	1.1	27.3	54.5	101.1	138.4	-0.14	0.69
chr9.trna961-GluTTC	TGGTCTAGCGGTTAGGATTCCTGGTTTTCA	tRNA	23.5	29.4	19.2	14.1	29	3.4	27.6	11.8	0.26	0.87
chr7.trna86-SeC(e)TCA	CTCAGTGGTCTGGGGTGCAGGCTTCAAACCTGTAGCTGTTTAGCGACAGAGTGGTTCAGTTCCACCTTTCGGGC	tRNA	7	3.3	6.7	5.4	6.6	4.2	8.2	7.5	-0.24	0.91
chr2.trna586-HisGTG	TATAGTAGTTAGTACTCTGCGTTGTGGCCGCAGCAACCTCGGTTCGGATCCGAGTCACGGCACCA	tRNA	448.5	3602.2	1324.7	1004.6	662.9	912.7	1307.3	1511.9	0.54	0.86
chr10.trna81-GluCTC	TTCGGCGCTCTCACCGCCGCGGCCCGGGTTCGATTCCCGGTCAGGGAACCA	tRNA	27	66.9	31.7	96.2	41.4	182.7	147.6	168.5	-1.28	0.09
chr11.trna1493-GlnTTG	GGTGTAATGGTTAGCACTCTGGACTTTGAATCCAGCGATCCGAGTT	tRNA	25.5	29.4	34.6	29.2	42.2	15.1	26.4	35.4	0	1
chr7.trna86-SeC(e)TCA	GGCTTCAAACCTGTAGCTGTTTAGCGACAGAGTGGTTCATTTCCACCTTTCGGGCGCCA	tRNA	20.5	17.9	10.6	17.3	5	9.2	3.8	11.8	1.16	0.14
chr12.trna790-LysCTT	CAGTCGGCAGAGCATGGGACTCTTAATCCCAGGGTCGTGGGTTCGGGCCCCACGTTGGGCGCCA	tRNA	0.5	14.7	1	1.1	7.4	7.5	5.7	1.1	-0.33	0.43
chr13.trna103-LysCTT	CAGTCGGTAGAGCATGAGACTCTTAATCTCAGGGTCGTGGGGTCGTGCCCCACGTTGGGCGCCA	tRNA	96.5	1.6	124.1	104.9	159.7	108.1	221.8	172.8	-1.02	0.27
chr1.trna699-GlyGCC	GCATTGGTGGTTCAGTGGTAGAATTCTCGCCTGCCACGCGGGAGGCCCGGGATCGTTTCCCGGCCAATGCACCA	tRNA	21	1.6	79.8	89.8	0.8	207	387	309	-2.23	0.03
chr2.trna1431-HisGTG	GGCCGTGATCGTATAGTGGTTAGTACTCTGCG	tRNA	129.5	213.6	98.1	245.5	475	157.6	103	86.9	-0.26	0.65
chr4.trna1697-HisGTG	GTTAGTACTCTGCGTTGTGGCCNCAGCAACCTCGGTTCGGATCCGAGTCACGGCACCA	tRNA	18.5	1.6	1	40	30.6	0.8	0.6	39.7	-0.23	0.93
chr3.trna295-HisGTG	TAGTGGTTAGTACTCTGCGTTGTGGCCGCAGCAACCTCGGGTCGTATCCGAGTCACGGCACCA	tRNA	0.5	1.6	31.7	35.7	0.8	54.5	20.7	35.4	-0.68	0.46
chr13.trna64-GlnCTG	GCACTCTGGACTCTGAATCC	tRNA	14	19.6	18.3	18.4	8.3	10.1	12.6	5.4	0.95	0.39
chr10.trna81-GluCTC	TCCCTGGTCGTCTAGTGGTTAGGATTCGGCGCTCT	tRNA	6.5	8.2	9.6	20.5	10.8	10.1	15.1	6.4	0.08	0.92
chr9.trna1035-LysCTT	TCAGTCGGTAGAGCATGGGACTCTTAATCCCAAGGTCGTGGGTTCGTGCCCCACGTTGGGCGCCA	tRNA	8.5	1.6	8.7	9.7	7.4	0.8	15.7	26.8	-0.83	0.52
chr1.trna994-AspGTC	CGCGGGAGACCGGGGTTCGATTCCCCGACGGGGAG	tRNA	4	3.3	2.9	4.3	4.1	7.5	6.3	1.1	-0.4	0.59
chr11.trna1880-TrpCCA	AGATCAGAAGGTTGCGTGTTCAGGTCACGTCGGGGTCACCA	tRNA	15.5	26.1	1	44.3	33.9	30.2	6.9	22.5	-0.11	0.89
chr9.trna961-GluTTC	GTTAGGATTCCTGGTTTTCACCCAGGCGGCCCGGGTTCGACTCCCGGTGTGGGAACCA	tRNA	22.5	8.2	9.6	7.6	3.3	17.6	9.4	5.4	0.42	0.43
chr13.trna105-GluTTC	TGGTCTAGCGGTTAGGATTCCT	tRNA	7.5	9.8	11.5	8.7	5.8	0.8	4.4	4.3	1.29	0.12
chr2.trna1747-GlyGCC	TCAGTGGTAGAATTCTCGCCTGCCACGCGGGAGGCCCGGGTTCGGTTCCCGGCCCATGCACCA	tRNA	38	42.4	121.2	82.2	0.8	105.6	47.7	54.7	0.44	0.69
chr1.trna1022-ProCGG	GGCTCGTTGGTCTAGGGGTATGATTCTCGCT	tRNA	386.5	246.2	170.3	232.5	614.9	167.6	289	141.6	-0.23	0.86
chr13.trna103-LysCTT	TTCGGTAGAGCATGAGACTCTTAATCTCAGGGTCGTGGGTTCGGGCCCCACGTTGGGCGCCA	tRNA	192.5	1.6	31.7	174.1	53.8	161.8	141.3	1.1	0.16	0.72
chr1.trna704-GlyGCC	TTCAGTGGTAGAATTCTCGCCTGCCACGCGGGAGGCCCGGGTTCGTTTCCCGGCCCATGCACCA	tRNA	1050.4	1371.4	1347.8	1082.4	861.5	2397.8	917.8	1718	-0.28	0.61
chr8.trna560-GlyGCC	TGGTAGAATTCTCGCCTGCCACGCGTGAGGCCCGGGTTCGTTTCCCGGCCAATGCACCA	tRNA	0.5	68.5	79.8	1.1	102.6	69.6	0.6	89.1	-0.8	0.32
chr11.trna1493-GlnTTG	GTGTAATGGTTAGCACTCTGGAC	tRNA	10	1.6	26	7.6	5.8	11.7	8.2	1.1	0.76	0.45
chr13.trna962-ValAAC	GTTTCCGTAGTGTAGTGGTCATCACGCTC	tRNA	6	27.7	5.8	5.4	9.1	9.2	6.9	2.1	0.71	0.77
chr7.trna387-ArgTCG	AAGATTGCAGGTTCGTGTCCTGCCGCGGTCGCCA	tRNA	45.5	50.6	20.2	38.9	21.5	55.3	13.2	65.5	0	0.88
chr17.trna1000-LysCTT	CAGTCGTTAGAGCATGAGACTCTTAATCTCAGGGTCGTGGGTTCGTGCCCCACGTTGGGCGCCA	tRNA	80.5	1.6	1	1.1	106.8	27.7	20.7	1.1	-0.89	0.94
chr1.trna704-GlyGCC	CGCGGGAGGCCCGGGTTCGTTTCCCGGCCCATGCACCA	tRNA	10.5	1.6	20.2	1.1	33.9	17.6	0.6	1.1	-0.67	0.78
chr11.trna1817-GlnCTG	GGTTCCATGGTGTAATGGTTAGCACTCTGGACTCTGAATCCAGCGATCCGAGTTTT	tRNA	2086.4	2172.1	1659.5	2561.7	6350.9	1669.5	3004.8	3413.4	-0.77	0.16
chr11.trna1912-GluCTC	TGGTTAGGATTCGGCGCTCTCACCGCCGCGGCCC	tRNA	146.5	133.7	157.8	222.8	388.1	127.4	106.2	127.7	-0.18	0.82
chr13.trna110-GlyGCC	TGGTTCAGTGGTAGAATTCTCGCCTGCCACGCGGGAGGCCCGGGTTCGGTTCCCGGCCCATGCACCA	tRNA	100.5	164.7	217.4	163.3	21.5	147.5	32	54.7	1.34	0.12
chr13.trna979-AspGTC	TCACGCGGGAGACCGGGGTTCGGTTCCCCGACGGGGAGCCA	tRNA	33	1.6	1	211.9	108.4	0.8	41.5	1.1	0.71	0.76
chr1.trna702-GlyGCC	TTCAGTGGTAGAATTCTCGCCTTCCACGCGGGAGGCCCGGGTTCGTTTCCCGGCCCATGCACCA	tRNA	6.5	1.6	12.5	27	0.8	0.8	8.2	13.9	1	0.38
chr13.trna973-ArgACG	ACTGCGGATCAGAAGATTCTAGGTTCGGCTCCTGGCTGGCTCGCCA	tRNA	24.5	14.7	24.1	18.4	27.3	47.8	10.7	61.2	-0.85	0.61
chr7.trna86-SeC(e)TCA	CTCAGTGGTCTGGGGTGCAGGCTTCAAACCTGTAGCTGTTTAGCGACAGAGTGGTTCAATTCCAACTTTCGGGCGCCA	tRNA	5.5	17.9	5.8	6.5	5	5	0.6	6.4	1.07	0.24
chr3.trna291-HisGTG	TGCCGTGATCGTATAGTGGTTAGTACTC	tRNA	3.5	4.9	2.9	5.4	6.6	5	6.9	5.4	-0.52	0.44
chr13.trna983-MetCAT	AGAGTGGCGCAGCGGAAGCGTGCTGGGC	tRNA	11.5	9.8	10.6	6.5	12.4	4.2	5	7.5	0.4	0.55
chr4.trna1697-HisGTG	AGTGGTTAGTACTCTGCGTTGTGACCGCAGCAACCTCGGTTCGTATCCGAGTCACGGCACCA	tRNA	208.5	210.4	185.7	104.9	106.8	215.4	81	1.1	0.81	0.29
chr1.trna996-GluCTC	ATTGGTTAGGATTCGGCGCTCTCACCGCCGCGGCCCGGGTTCGTTTCCCGGTCAGGGAACCA	tRNA	198.5	1.6	35.6	1.1	209.4	121.5	45.9	78.3	-0.94	0.84
chr14.trna359-GluTTC	AGGATTCCTGGTTTTCACCCAGGCGGCCCGGGTTCGACTCCCGGTATGGGAACCA	tRNA	7	3.3	2.9	6.5	3.3	6.7	5	3.2	0.1	0.81
chr8.trna887-GlyGCC	CATTGGTGGTTCAGTGGTAGAATTCTCGCCTGCC	tRNA	6.5	17.9	7.7	13	7.4	5.9	19.5	30	-0.48	0.51
chr3.trna747-HisGTG	AGTGGTTAGTACTCTGCGTTGTGGCCGCAGCAACCTCGGTTCGTATCCGAGTCACGGCACCA	tRNA	21879.3	16308.6	8197.4	17432.4	14599.5	22931.6	15077.8	22749.9	-0.24	0.84
chr7.trna86-SeC(e)TCA	CTCAGTGGTCTGGGGTGCAGGCTTCAAACCTGTTGCTGTTTAGCGACAGAGTGGTTCATTTCCACCTTTCGGGCGCCA	tRNA	4.5	8.2	8.7	5.4	10.8	6.7	0.6	13.9	-0.26	0.84
chr13.trna115-SerGCT	CCCCGCGTGGGTTCGAATCCCATCCTCGTCGCCA	tRNA	224.5	106	139.5	70.3	133.2	94.7	111.2	52.6	0.46	0.43
chr8.trna886-GlyGCC	GCATTAGTGGTTCAGTGGTAGAATTCTCGCCTGCCACGCGGGAGGCCCGGGTTCGTTTCCCGGCCAATGCACCA	tRNA	21	135.3	237.6	178.4	102.6	241.4	103.7	441	-0.63	0.35
chr3.trna295-HisGTG	AGTGGTTAGTACTCTGCGTTGTGTCCGCAGCAACCTCGGTTCGTATCCGAGTCACGGCACCA	tRNA	176.5	158.2	124.1	174.1	398.1	215.4	161.5	172.8	-0.58	0.46
chr3.trna753-GlnCTG	CTGGACTCTGAATCCAGCGATCCGAGTT	tRNA	12	19.6	9.6	14.1	14.9	11.7	20.1	10.7	-0.06	0.84
chr3.trna745-GluCTC	TCCCTGGTGGTCTAGTGGTTAGGATTCGGCGCTCTCACCGCCGCGGCCCGGGTTCGTTTCCC	tRNA	6	9.8	9.6	11.9	8.3	5.9	8.8	9.7	0.19	0.95
chr3.trna747-HisGTG	TATAGTGGTTAGTACTCTGCGTTGTGGCCGCAGCAACCTCGGTTCGGATCCGAGTCACCGCACCA	tRNA	32.5	53.8	31.7	1.1	0.8	0.8	60.9	1.1	0.9	0.69
chr10.trna1316-LeuTAA	ATGGACATATGTCTGCGTGGGTTCGGACCCCACTCCTGGTACCA	tRNA	145.5	148.4	130.8	125.4	75.3	197.8	91.7	113.7	0.2	0.75
chr13.trna115-SerGCT	CACGCGTGGGTTCGGATCCCATCCTCGTCGCCA	tRNA	140.5	99.5	39.4	66	166.3	151.7	25.8	86.9	-0.32	0.94
chr8.trna560-GlyGCC	TGTTAGAATTCTCGCCTGCCACGCGGGAGGCCCGGGTTCGTTTCCCGGCCAATGCACCA	tRNA	82.5	135.3	119.3	89.8	272.3	207	206.7	793	-1.79	0.08
chr11.trna1819-GlyGCC	TGGTAGAATTCTCGCCTGCCACGCGGGAGGCCCGGGATCGTTTCCCGGCCAATGCACCA	tRNA	82.5	135.3	198.2	45.4	102.6	35.2	77.9	221	0.08	0.88
chr13.trna62-LeuAAG	GCTCCAGTCTCTTCGGGGGCGTGGGTTCGTATCCCACCGCTGCCACCA	tRNA	0.5	66.9	77.9	87.6	0.8	67.9	50.9	129.8	-0.1	0.73
chr1.trna710-ValCAC	TCCGTAGTTTAGTGGTTATCACGTTCGCCT	tRNA	6	6.5	15.4	8.7	13.2	0.8	28.9	1.1	-0.27	0.62
chr11.trna1819-GlyGCC	NCAGTGGTAGAATTCTCGCCTGCCACGCGGGAGGCCCGGGTTCGTTTCCCGGCCAATGCACCA	tRNA	0.5	68.5	79.8	45.4	0.8	0.8	26.4	45.1	1.41	0.32
chr1.trna998-GlyTCC	CCGGGTTCGGTTCCCGGCCAACGCACCA	tRNA	23	148.4	87.5	1.1	0.8	0.8	28.9	1.1	3.04	0.13
chr13.trna100-IleAAT	CCAAGGTCGCGGGTTCGTTCCCCGTACGGGCCACCA	tRNA	19.5	63.6	1	1.1	32.3	64.5	24.5	1.1	-0.52	0.5
chr2.trna1431-HisGTG	GCCGTGATCGTATAGTGGTTAGTACTCTGCGTTGTGGCCGCAGCAACCTCGGTTCGGATCCGAGTCACGGCACCA	tRNA	460.5	914.8	616.7	2163.8	0.8	1543	251.9	1074.1	0.53	0.61
chr6.trna107-ArgCCT	CTAAGCCAGGGATTGTGGGTTCGGGTCCCATCTGGGGCGCCA	tRNA	2.5	14.7	4.8	14.1	10.8	0.8	3.1	1.1	1.19	0.42
chr8.trna560-GlyGCC	GTAGAATTCTCGCCTGCCACGCGGGAGGCCCGGGTTCGGTTCCCGGCCCATGCACCA	tRNA	475.5	490.8	578.2	271.4	125	818	330.4	296.2	0.21	0.7
chr2.trna1431-HisGTG	CTCGGTTCGTATCCGAGTCACGGCACCA	tRNA	230.5	353.9	620.5	598	648	386.4	231.8	790.8	-0.19	0.73
chr13.trna103-LysCTT	CTCAGTCGTTAGAGCATGAGACTCTTAATCTCAGGGTCGTGGGTTCGAGCCCCACGTTGGGCGCCA	tRNA	4	3.3	4.8	7.6	2.5	6.7	3.8	7.5	-0.06	1
chr3.trna297-GlnCTG	GGTTCCATAGTGTAATGGTTAGCACTCTGGACTCTGAATCCAGCGATCCGAGTT	tRNA	66.5	58.7	53.9	70.3	113.4	41.9	64.7	79.4	-0.26	0.83
chr3.trna628-ArgTCT	CTCAAAGGTTCCGGGTTCGAGTCCCGGCGGAGTCGCCA	tRNA	8	17.9	1	6.5	5	9.2	6.9	6.4	0.28	0.92
chr8.trna887-GlyGCC	GCATTGGTAGTTCAGTGGTAGAATTCTCGCCT	tRNA	24.5	35.9	27.9	83.3	19	13.4	13.8	2.1	1.83	0.15
chr1.trna706-GlyGCC	TAGTTCAGTGGTAGAATTCTCGCCTGCCACGCGGGAGGCCCGGGTTCGTTTCCCGGCCCATGCACCA	tRNA	12.5	1.6	12.5	78.9	0.8	51.1	8.2	13.9	0.51	0.75
chr8.trna886-GlyGCC	TGGCAGAATTCTCGCCTGCCACGCGGGAGGCCCGGGTTCGTTTCCCGGCCAATGCACCA	tRNA	62	1.6	79.8	1.1	0.8	69.6	26.4	1.1	0.56	0.55
chr2.trna1431-HisGTG	TATAGTGGTTAGTACTCTGCGTTGTGGCCGCAGCAACCTCGGTTCGTATCCTAGTCACGGCACCA	tRNA	16.5	106	31.7	1.1	0.8	27.7	0.6	35.4	1.27	0.45
chr1.trna699-GlyGCC	GTGGTAGAATTCTCGCCTGCCACGCGGGAGGCCCGGGTTCGGTTCCCGGCCAATGCACCA	tRNA	5	14.7	12.5	9.7	13.2	13.4	20.7	16.1	-0.6	0.38
chr11.trna1817-GlnCTG	CATGGTGTAATGGTTAGCACTCTGGACTCTGAATCCAGCGATCCGAGT	tRNA	5.5	9.8	3.8	13	5	1.7	2.5	4.3	1.26	0.14
chr1.trna699-GlyGCC	TTGTAGAATTCTCGCCTGCCACGCGGGAGGCCCGGGTTCGATTCCCGGCCAATGCACCA	tRNA	5	3.3	5.8	4.3	16.6	47.8	18.2	41.8	-2.76	0.02
chr1.trna710-ValCAC	GTTTCCGTAGTGTAGTGGTTATCACTTTCGCCG	tRNA	14.5	6.5	14.4	28.1	12.4	21.8	2.5	8.6	0.49	0.53
chr19.trna711-SerGCT	TAATCCATTGTGCTTTGCACGCGTGGGTTCGAATCCCATCCTCGTCGCCA	tRNA	8	17.9	20.2	38.9	21.5	38.6	182.8	54.7	-1.81	0.1
chr13.trna980-SerAGA	GTAGTCGTGGCCGAGTGGTTAAGG	tRNA	16.5	31	7.7	18.4	14.1	5	5	8.6	1.17	0.24
chr13.trna77-GlyGCC	TGGTAGAATTCTCGCCTGCCACGCGAGAGGCCCGGGTTCGTTTCCCGGCCAATGCACCA	tRNA	21	1.6	1	1.1	34.8	69.6	26.4	1.1	-2.42	0.16
chr13.trna84-AspGTC	GTTCTCCTCGTTAGTATAGTGGTGAGTATCCCCGCCTGTCACGCGGGAGACCGGGGTTCGATTCCCCGACGGGGAGTCTGGACACATGTGGCTTTT	tRNA	5.5	29.4	13.5	9.7	21.5	15.1	27	3.2	-0.2	0.51
chr5.trna1316-AspGTC	ACGGGAGACCGGGGTTCGTTTCCCCGACGGGGAGCCA	tRNA	130.5	171.2	51	169.8	43.9	44.4	0.6	56.9	1.84	0.03
chr13.trna980-SerAGA	GGAAATCCATTGGGGTTTCCCCGCGCAGGTTCGTATCCTGCCGACTACGCCA	tRNA	6.5	1.6	1	27	0.8	10.9	8.2	1.1	0.79	0.68
chr3.trna303-GluCTC	TCTAGTGGTTAGGATTCTGCGCTCTCACCGCCGCGGCCCGGGTTCGTTTCCCGGTCAGGGAACCA	tRNA	36.5	60.3	70.2	1.1	0.8	31	0.6	1.1	2.33	0.04
chr13.trna77-GlyGCC	GTGGTAGAATTCTCGCCTGCC	tRNA	10	6.5	5.8	8.7	9.9	4.2	6.9	6.4	0.17	0.76
chr11.trna1819-GlyGCC	GCATTGGTGGTTCAGCGGTAGAATTCTCGCCTGCCACGCGGGAGGCCCGGGTTCGTTTCCCGGCCAATGCACCA	tRNA	0.5	1.6	1	45.4	34.8	35.2	0.6	45.1	-1.25	0.25
chr14.trna191-TyrGTA	CGCTGGTTCGTTTCCGGCTCGAAGGACCA	tRNA	176	298.4	263.6	183.8	226.8	480.2	245.6	447.5	-0.6	0.33
chr10.trna81-GluCTC	CCCCTGGTGGTCTAGTGGTTAGGATTCGGCGCTCTCACCGCCGCGGCCCGGGTTCGTTTCCCGGTCAGGGAACCA	tRNA	54.5	1.6	70.2	78.9	30.6	61.2	23.2	39.7	0.41	0.58
chr1.trna998-GlyTCC	TTGGTGGTATAGTGGTGAGCATAGCTGCCTTCCAAGCAGTTGACCCGGGT	tRNA	2.5	6.5	5.8	6.5	10.8	12.6	10.1	5.4	-0.86	0.18
chr8.trna887-GlyGCC	CTTCAGTGGTAGAATTCTCGCCTGCCACGCGGGAGGCCCGGGTTCGTTTCCCGGCCAATGCACCA	tRNA	0.5	1.6	1	134.1	0.8	69.6	26.4	133.1	-0.74	0.61
chr13.trna957-ProAGG	GGCTCGTTTGTCTAGGGGTATGATTCTCGCT	tRNA	27.5	32.6	12.5	23.8	46.3	10.1	29.5	16.1	-0.08	0.92
chr3.trna746-GlyTCC	TATTGGTGAGCATAGCTGCCTTCCAAGCAGTTGACCCGGGTTCGATTCCCGGCCAACGCACCA	tRNA	0.5	1.6	34.6	1.1	0.8	30.2	44.6	38.6	-1.59	0.12
chr11.trna1819-GlyGCC	GCATTGGTGGTTCAGTGGTAGANTTCTCGC	tRNA	11	13	1	21.6	61.2	12.6	14.4	6.4	-1.02	0.38
chr11.trna1817-GlnCTG	ATGGTTAGCACTCTGGACTCTGAATCCAGCGATCCGAGTT	tRNA	16.5	42.4	16.4	17.3	38.9	23.5	23.9	30	-0.33	0.67
chr14.trna192-ProTGG	GGCTCGTTTGTCTAGGGGTATGATTCTCGCTTGGGGTGCGAGAGGTCCCGGGT	tRNA	5.5	8.2	2.9	6.5	13.2	1.7	6.3	5.4	-0.21	0.75
chr13.trna110-GlyGCC	TGTGGTTCAGTGGTAGAATTCTCGCCTGCC	tRNA	25	14.7	17.3	9.7	1.7	1.7	1.3	1.1	3.56	0
chr13.trna115-SerGCT	CTAATCCATTGTGCTCTGCACGCGTGGGTTCGTATCCCATCCTCGTCGCCA	tRNA	0.5	26.1	29.8	66	0.8	26	10.1	65.5	0.26	0.9
chr1.trna699-GlyGCC	CCACGCGGGAGGCCCGGGTTCGTTTCCCGGCCAATGCACCA	tRNA	7	8.2	4.8	6.5	11.6	13.4	15.7	6.4	-0.83	0.28
chr5.trna109-TyrGTA	GGTCGCTGGTTCGATTCCGGCTCGAAGGACCA	tRNA	2.5	19.6	4.8	9.7	4.1	6.7	17.6	16.1	-0.28	0.41
chr3.trna748-LysCTT	CTCGGTAGAGCATGAGACTCTTAATCTCAGGGTCGTGGGTTCGGGCCCCACGTTGGGCGCCA	tRNA	0.5	1.6	62.5	1.1	27.3	81.3	0.6	69.7	-1.44	0.29
chr3.trna745-GluCTC	TCCCTGGTAGTCTAGTGGTTAGGATTCGGC	tRNA	3	14.7	4.8	3.2	15.7	10.1	4.4	1.1	-0.28	0.53
chr3.trna293-HisGTG	AGTACTCTGCGTTGTGTCCGCAGCAACCTCGGTTCGTATCCGAGTCACGGCACCA	tRNA	0.5	60.3	1	40	60.4	0.8	45.9	1.1	-0.09	0.54
chr13.trna77-GlyGCC	ATTGGTGGTTCAGTGGTAGAATTCTCGCC	tRNA	1.5	4.9	8.7	4.3	6.6	1.7	11.9	9.7	-0.63	0.27
chr2.trna586-HisGTG	TATAGTGGTTAGTACTCTGCGTNGTGGCCGCAGCAACCTCGGTTCGGATCCGAGTCACGNCACCA	tRNA	8.5	1.6	1	9.7	14.1	0.8	5.7	1.1	-0.06	0.95
chr17.trna84-LysCTT	TCAGTCGGTAGAGCATGAGACTCTTAATCTCAGGGCCGTGGGTTCGTGCCCCACGTTGGGCGCCA	tRNA	48.5	106	1	35.7	0.8	0.8	101.1	35.4	0.47	0.92
chr14.trna209-ArgACG	GTCTGCGGGCCAGTGGCGCAATGGATAACGCGTCTGACTGCGGATCAGAAGATTCCAGGTTCGACTCCTGGCTGGCTCGTTGGGACTGGTACTCCTTTAT	tRNA	37	45.7	42.3	30.3	55.4	63.7	35.2	42.9	-0.35	0.76
chr3.trna747-HisGTG	AGTGGTTAGTACTCTGCGTTGTGGCCGCAGCAACCTCGGTTCGTATCCGATTCACGGCACCA	tRNA	32.5	106	31.7	104.9	27.3	27.7	0.6	35.4	1.6	0.16
chr13.trna64-GlnCTG	GGTTCCATGGTGTAATGGTTAGCACTCTGGACTCTGAATCCAGCGATCCGAGTTTTA	tRNA	6	16.3	15.4	14.1	42.2	9.2	13.8	21.5	-0.74	0.39
chr1.trna710-ValCAC	GTTTCCGTAGTGTAGTGGTCATCACGTTCGCCT	tRNA	7.5	8.2	9.6	616.4	16.6	16.8	6.3	1.1	3.98	0.28
chr5.trna1316-AspGTC	CTGTCACGCGGGAGACCGGGGTTCGTTTCCCCGACGGGGAGCCA	tRNA	65.5	1.6	126	71.4	0.8	0.8	41.5	1.1	2.58	0.04
chr1.trna994-AspGTC	CCGGGAGACCGGGGTTCGATTCCCCGACGGGGAGCCA	tRNA	325.5	1803.6	901.4	1758.3	2690.5	3650.8	2042.3	3837.3	-1.35	0
chr13.trna1001-GluCTC	TCCCTGGTGGTCTAGTGGTTAGGATTCGGCGCTCTCACCGCCGCGGCCCGGGTTCGATT	tRNA	17.5	21.2	38.5	45.4	24.8	6.7	13.2	10.7	1.14	0.34
chr13.trna90-MetCAT	AGCAGAGTAGCGCAGCGGAAGCGTGCTGGGC	tRNA	12.5	9.8	4.8	41.1	20.7	12.6	17	5.4	0.29	0.88
chr11.trna1234-ArgCCT	GCCCCAGTCGCCTAATGGATAAGGCACTGGCCTCCTAAGCCAGGGATTGTGGGTTCGGGTCCCACCTGGGGTGCCA	tRNA	17	19.6	22.1	13	0.8	0.8	0.6	12.9	2.24	0.01
chr8.trna887-GlyGCC	GCATTGGTGGTTCAGTGGTAGAATTCTCGCCTG	tRNA	80.5	44	87.5	126.5	181.2	124.9	103	60.1	-0.47	0.59
chr4.trna1697-HisGTG	AGTGGTTAGTACTCTGCGTTGTGGCCGCAGCAACCTCGGTTCGAATCCTAGTCACGGCACCA	tRNA	80.5	66.9	39.4	1.1	33.9	202	101.1	44	-1.02	0.36
chr4.trna1697-HisGTG	TAGTGGTTAGTACTCTGCGTTGTGGCCGCAGCAACCTCGGTTCGAATCCTAGTCACGGCACCA	tRNA	120.5	66.9	77.9	87.6	0.8	336.1	76	86.9	-0.5	0.77
chr11.trna1817-GlnCTG	GGTTCCATTGTGTAATGGTTAGCACTCTGGACTCTGAATCCAGCGA	tRNA	1	3.3	1.9	3.2	7.4	2.5	3.8	9.7	-1.31	0.07
chr13.trna110-GlyGCC	TAGAATTCTCGCCTGCCACGCGGGAGGCCCGGGGTCGTTTCCCGGCCAATGCACCA	tRNA	21	1.6	1	45.4	0.8	0.8	52.1	45.1	-0.52	0.75
chr8.trna560-GlyGCC	TCAGTGGTAGAATTCTCGCCTGCCACGCGGGAGGCCC	tRNA	6.5	4.9	5.8	8.7	0.8	1.7	1.3	2.1	2.13	0.01
chr3.trna751-HisGTG	CCTCGGTTCGGATCCGAGTCACGGCACCA	tRNA	69.5	1.6	1	100.6	38.9	39.4	0.6	1.1	1.11	0.32
chr3.trna287-GlyCCC	GGTAGAATTCTCGCCTCCCACGCGGGTGACCCGGGTTCGGTTCCCGGCCAATGCACCA	tRNA	8	1.6	29.8	1.1	25.7	0.8	10.1	17.2	-0.41	0.84
chr1.trna699-GlyGCC	NCATTGGTGGTTCAGTGGTAGAATTCTCGCCTGCCACGCGGGAGGCCCGGGT	tRNA	18.5	17.9	26.9	10.8	38.1	31.8	27	10.7	-0.54	0.62
chr14.trna359-GluTTC	TCCCACATGGTCTAGCGGTTAGGATTCCTGGTTTTCACCCAGGCGGCCCGGGTTCGACTCCCGGTATGGGAACCA	tRNA	44	1.6	47.1	189.2	24.8	0.8	73.5	1.1	1.49	0.42
chr13.trna110-GlyGCC	GCATTGGTGGTTCAGTGGTA	tRNA	3.5	1.6	1.9	5.4	3.3	0.8	17.6	1.1	-0.87	0.51
chr19.trna107-LysTTT	GCCCGGATAGCTCAGTCGGTAGAGCATCAGA	tRNA	215	198.9	131.8	108.1	53.8	78.8	99.9	71.9	1.1	0.15
chr11.trna1823-IleAAT	GATAACGCCAAGGTCGCGGGTTCGTTCCCCGTACGGGCCACC	tRNA	23	1.6	1	49.7	38.1	38.6	0.6	1.1	-0.06	0.93
chr2.trna1509-SerGCT	GACGAGGTGGCCGAGTGGTTAAGGCGATGGACTGCTAATCCATTGTGCTTTGCACGCATGGGT	tRNA	3	6.5	6.7	6.5	21.5	5	3.1	4.3	-0.58	0.5
chr11.trna1446-AsnGTT	AGCGCTTTCGGCTGTTAACCGAAAGGTTGGTGGTTCGGGCCCACCCAGGGACGCCA	tRNA	74.5	62	36.6	1.1	0.8	0.8	23.9	40.8	1.39	0.14
chr1.trna706-GlyGCC	GTAGAATTCTCGCCTGCCACGCGGGAGGCCCGGGTTCGTTTCCCGGCCCATGCACCA	tRNA	2290.4	1828	2175.1	1039.2	696	4040.5	1583.7	1374.6	-0.07	0.97
chr11.trna208-ValAAC	GTTTCCGTAGTGTAGTGGTTATCACGTTCGCCTGACACGCGAA	tRNA	5.5	6.5	12.5	3.2	7.4	5	3.1	1.1	0.73	0.4
chr3.trna746-GlyTCC	GCGTTAGTGGTATAGTGGTGAGCATAGCTGCCTTCCAAGCAGTTGACCCGGGT	tRNA	22	22.8	10.6	18.4	19	8.4	29.5	6.4	0.22	0.92
chr1.trna699-GlyGCC	GCATTGGTGGTTCAGTGATAGAATTCTCGC	tRNA	2.5	6.5	1.9	7.6	12.4	1.7	8.8	2.1	-0.43	0.4
chr17.trna1000-LysCTT	TCAGTCGGTAGAGCATGAGACTCTTAATCTCAGGGTCGTGGGTTCGGGCCCCACGCTGGGCGCCA	tRNA	32.5	1.6	62.5	35.7	0.8	27.7	40.8	1.1	0.91	0.46
chr3.trna303-GluCTC	TCCCTCGTGGTCTAGTGGTTAGGATTCGGCGCTCTCACCGCCGCGGCCCGGGTTCGTTTCCCGGTCAGGGAACCA	tRNA	252.5	236.5	35.6	195.7	0.8	31	204.2	39.7	1.39	0.15
chr11.trna1819-GlyGCC	TGGTTCAGTGGTAGAATTCTCGCCTGC	tRNA	7	3.3	5.8	2.2	0.8	1.7	0.6	1.1	2.11	0
chr3.trna303-GluCTC	TCCCTGGTGGTCTAGTGGTCAGGATTCGGCGCTCTCACCGCCGCGGCCCGGGTTCGTTTCCCGGTCAGGGAACCA	tRNA	18.5	60.3	36.6	40	0.8	0.8	23.2	39.7	1.27	0.32
chr14.trna347-GluTTC	CACCCAGGCGGCCCGGGTTCGACTCCCGGTGTGGGAACCA	tRNA	68.5	71.8	62.5	80	53	25.1	41.5	55.8	0.69	0.47
chr3.trna303-GluCTC	CCCTGGTGGTCTAGTGGTTAGGATTCGGCGCTCTCACCGCCGCGGCCCGGGTTCGTTTCCCGTTCAGGGAACCA	tRNA	0.5	60.3	35.6	78.9	0.8	0.8	23.2	78.3	0.76	0.63
chr13.trna91-ValCAC	GTTTCCGTAGTGTAGTGGTTATCACGTTCGCCTCACACGCGAAAGGTCCCCGGTT	tRNA	94	88.1	76	90.8	25.7	18.4	20.1	20.4	2.04	0.04
chr1.trna485-LysTTT	TGAGGGTCCAGGGTTCAGGTCCCTGTTCGGGCGC	tRNA	11	8.2	6.7	6.5	14.1	4.2	6.3	3.2	0.22	0.73
chr3.trna878-GlyGCC	TAGTAGAATTCTCGCCTGCCACGCGGGAGGCCCGGGTTCGATTCCCGGCCCATGCACCA	tRNA	20.5	1.6	1	22.7	33.9	67.9	25.8	1.1	-1.49	0.27
chr17.trna84-LysCTT	CAGTCGGTAGATCATGAGACTCTTAATCTCAGGGTCGTGGGTTCGGGCCCCACGTTGGGCGCCA	tRNA	16.5	1.6	31.7	35.7	0.8	81.3	20.7	35.4	-0.69	0.61
chr1.trna708-GlyTCC	CCGGGTTCGGTTCCCGGCCAACGCACCA	tRNA	23	148.4	87.5	1.1	0.8	0.8	28.9	1.1	3.04	0.13
chr3.trna878-GlyGCC	GCATTGGTGGTTCAGTGGTAGAATTCTCGCCTGCCACGCGGGAGGACCGGGT	tRNA	7.5	6.5	6.7	7.6	12.4	8.4	9.4	6.4	-0.37	0.67
chr1.trna706-GlyGCC	GCATGGGTGGTTCAGTGGTAGAATTCTCGCCTGCCACGCGGGAGGCCCGGGTT	tRNA	31	21.2	28.9	27	11.6	11.7	10.1	6.4	1.44	0.16
chr1.trna699-GlyGCC	GCATTGGTGGTTCAGTGGTAGAATTCTCGCCTGCCACGCGGGAGGCCCGGGTTCGTTTCC	tRNA	8.5	11.4	13.5	11.9	17.4	7.5	6.9	17.2	-0.11	0.94
chr13.trna77-GlyGCC	CAGTTGTAGAATTCTCGCCTGCCACGCGGGAGGCCCGGGTTCGTTTCCCGGCCAATGCACCA	tRNA	246.5	68.5	237.6	45.4	238.3	585	361.9	1408.9	-2.12	0.13
chr2.trna1747-GlyGCC	TCAGTGGTAGAATTCTCGCCTGCCACGCGGGAGGCCCGGGTTCGTTTCCCAGCCAATGCACCA	tRNA	21	1.6	1	89.8	34.8	69.6	0.6	1.1	0.1	0.93
chr17.trna1000-LysCTT	CTCAGTCGTTAGAGCATGAGACTCTTAATCTCAGGGTCGTGGGTTCGTGCCCCACGTTGGGCGCCA	tRNA	912.4	993.1	1109.2	1073.8	795.3	939.5	724.3	859.5	0.3	0.59
chr7.trna337-GluTTC	TCCCACATTGTCTAGCGGTTAGGATTCCTGGTTTTCACCCAGGCGGCCCGGGTTCGACTCCCGGTGTGGGAACCA	tRNA	162	280.5	330	864	236.7	1290.7	800.3	1815.6	-1.34	0.08
chr1.trna996-GluCTC	ACCCTGGTGGTCTAGTGGTTAGGATTCGGCGCTCTCACCGCCGCGGCCCGGGTTCGATTCCCGTTCAGGGAACCA	tRNA	36.5	60.3	35.6	78.9	0.8	61.2	0.6	1.1	1.73	0.14
chr3.trna747-HisGTG	GCCGTGATCGTATAGTGGTTAGTACTCTGCGTTGTGGCCGCAGCAACCTCGGTTCGGATCCGAGTCACGGCACCA	tRNA	460.5	914.8	616.7	2163.8	0.8	1543	251.9	1074.1	0.53	0.61
chr4.trna1697-HisGTG	TGTTAGTACTCTGCGTTGTGGCCGCAGCAACCTCGGTTCGTATCCGAGTCACGGCACCA	tRNA	216.5	353.9	174.1	156.8	30.6	181.9	158.9	78.3	1	0.24
chr1.trna710-ValCAC	GTTTCCGTAGTGTAGTGGTTATCACCTTCGCC	tRNA	24	48.9	18.3	23.8	79.4	31	37.1	20.4	-0.55	0.54
chr2.trna1432-HisGTG	NGTGGTTAGTACTCTGCGTTGTGGCCGCAGCAACCTCGGTTCGTATCCGAGTCACGGCACCA	tRNA	0.5	53.8	31.7	35.7	53.8	108.1	0.6	35.4	-0.7	0.35
chr3.trna747-HisGTG	TCGGTTCGTATCCGAGTCACGGCACCA	tRNA	23.5	1.6	89.5	1.1	115	39.4	58.4	1.1	-0.89	0.49
chr3.trna747-HisGTG	CCGTGATCGTATAGTGGTTAGTACTCTG	tRNA	7.5	8.2	9.6	3.2	5.8	0.8	5	9.7	0.42	0.53
chr3.trna287-GlyCCC	ATGGTAGAATTCTCGCTTCCCACGCGGGTGACCCGGGTTCGTTTCCCGGCCAATGCACCA	tRNA	240.5	432.1	208.8	234.7	149.8	373	196.6	335.9	0.08	0.96
chr8.trna887-GlyGCC	TTCAGTGGTAGAATTCTCTCCTGCCACGCGGGAGGCCCGGGTTCGTTTCCCGGCCAATGCACCA	tRNA	21	1.6	1	1.1	68.7	103.9	26.4	1.1	-3.02	0.1
chr3.trna878-GlyGCC	TGGTAGAATTCTCGCCTGCCACGCGGGAGGCCCGGGTTCGTTTCCCTGCCAATGCACCA	tRNA	144	335.9	198.2	178.4	102.6	619.4	155.2	265	-0.42	0.5
chr1.trna699-GlyGCC	GCATTGGTGGTTCAGTGGTAGAATTCTCGCCTGCCACT	tRNA	21.5	22.8	25	4.3	6.6	4.2	23.2	1.1	1.07	0.35
chr13.trna115-SerGCT	CTAATCCATTGTGCTATGCACGCGTGGGTTCGTATCCCATCCTCGTCGCCA	tRNA	8.5	27.7	31.7	18.4	14.1	67.9	50.9	52.6	-1.1	0.25
chr3.trna293-HisGTG	GTTAGTACTCTGCGTTGTGCCCGCAGCAACCTCGGTTCGTATCCGAGTCACGGCACCA	tRNA	144.5	236.5	1	40	60.4	242.2	136.3	194.2	-0.59	0.47
chr3.trna751-HisGTG	GGCCGTGATCGTATAGTGGTTAGTACTCTGCGTT	tRNA	61.5	140.2	47.1	142.7	87.7	74.6	35.8	31.1	0.77	0.51
chr4.trna1697-HisGTG	TGGTTAGTACTCTGCGTTGTGGCCGCAGCAACCTCGGTTCGCATCCGAGTCACGGCACCA	tRNA	440.5	523.5	501.2	736.4	464.3	369.6	452.9	516.1	0.29	0.69
chr6.trna317-GlyCCC	CGGGTTCGTTTCCCGGGCGTCGCACCA	tRNA	44.5	1.6	8.7	9.7	7.4	21	10.7	18.2	0.17	0.47
chr9.trna1035-LysCTT	CCGGCTAGCTCAGTCGGTAGAGCATGGGACT	tRNA	34	31	37.5	24.9	38.9	22.6	47.7	27.9	-0.11	0.92
chr1.trna672-ProAGG	GGCTCGTTGGTCTAGGGGTATGATTCTCGCT	tRNA	389	247.9	171.2	234.7	619	168.5	290.9	142.7	-0.23	0.86
chr13.trna91-ValCAC	GTTTCCGTAGTGTAGTGGTTATCACGTTCGCCTGACA	tRNA	3.5	11.4	11.5	4.3	3.3	4.2	3.1	6.4	0.85	0.39
chr2.trna586-HisGTG	TGCGTTGTGGCCGCAGCAACCTCGGTTCGTATCCGAGTCACGGCACCA	tRNA	45.5	1.6	1	1.1	38.1	38.6	28.9	1.1	-1.12	0.69
chr11.trna1493-GlnTTG	GGTCCCATGGTGTAATGGTTAGCACTCTGGACTTTGAATCCAGCGATCCGAGTTTT	tRNA	63.5	62	42.3	45.4	96.8	44.4	73.5	50.4	-0.31	0.77
chr3.trna93-ProAGG	GGCTCGTTGGTCTAGGGGTATGATTCTCGCTTGGGGTGCGAGAGGTCCCGGGT	tRNA	38	50.6	28.9	56.2	147.3	49.4	89.8	62.2	-1.01	0.26
chr2.trna1432-HisGTG	TAGTGGTTAGTACTCTGCGTTGTGGCCGCAGCAACCTCGGTTCGTATCCTAGTCACGGCACCA	tRNA	32.5	53.8	31.7	35.7	0.8	134.9	20.7	69.7	-0.56	0.62
chr1.trna710-ValCAC	GTTTCCGTAGTGTAGTGGTTATCACGTTCGCCTCACACGCGAAAGGTCCCCGGTT	tRNA	640.5	598.5	514.7	616.4	173	122.4	133.2	139.5	2.06	0
chr4.trna1697-HisGTG	TATAGTGGTTAGTACTCTGCGTNGTGGCCGCAGCAACCTCGGTTCGTATCCGAGTCACGGCACCA	tRNA	48.5	210.4	124.1	139.5	53.8	54.5	221.8	138.4	0.16	0.79
chr13.trna114-GlnTTG	GGCCCCATAGTGTAATGGTTAGCACTCTGGACTTTGAATCCAGCGATCCGAGT	tRNA	5.5	4.9	1.9	2.2	9.9	5.9	11.9	11.8	-1.45	0.1
chr13.trna103-LysCTT	CAGTCGGTAGAGCATGAGACTCTTAATCTCAGTGTCGTGGGTTCGGGCCCCACGTTGGGCGCCA	tRNA	16.5	1.6	31.7	35.7	27.3	81.3	40.8	1.1	-0.81	0.46
chr13.trna110-GlyGCC	GCATTGGTCGTTCAGTGGTAGAATTCTCGCCTGCCACGCGGGAGGCCCGGG	tRNA	87.5	68.5	70.2	73.5	12.4	9.2	9.4	10.7	2.84	0.01
chr3.trna287-GlyCCC	CAATGGTAGAATTCTCGCTTCCCACGCGGGTGACCCGGGTTCGGTTCCCGGCCAATGCACCA	tRNA	6.5	1.6	12.5	40	50.5	41.1	0.6	13.9	-0.81	0.46
chr11.trna204-ValCAC	GTTTCCGTAGTGTAGTGGTTATC	tRNA	51	32.6	47.1	35.7	43	10.9	29.5	18.2	0.71	0.48
chr3.trna878-GlyGCC	CCCGGGTTCGTTTCCCGGCCGATGCACCA	tRNA	35	226.7	67.3	1.1	172.1	0.8	130.7	75.1	-0.2	0.56
chr3.trna747-HisGTG	TAGTGGTTAGTACTCTGCGTTGTGGCCGCAGCAACCT	tRNA	12.5	3.3	7.7	3.2	11.6	8.4	8.2	3.2	-0.23	1
chr17.trna994-ArgCCG	AGAAGATTGAGGGTTCGTGTCCCTTCGTGGTCGCCA	tRNA	72	37.5	43.3	72.5	64.6	56.2	14.4	48.3	0.3	0.62
chr1.trna706-GlyGCC	TGGTAGAATTCTCGCCTGCCACGCGGGAGGCC	tRNA	70	86.4	82.7	89.8	2.5	2.5	3.1	7.5	4.39	0
chr2.trna586-HisGTG	GGCCGTGATCGTATAGTGGTTAGTACT	tRNA	17.5	84.8	23.1	40	52.1	16.8	20.7	23.6	0.55	0.83
chr3.trna297-GlnCTG	GGTTCCATCGTGTAATGGTTAGCACTCTGGACTCTGAATCCAGCGATCCGAGT	tRNA	80.5	86.4	81.8	102.7	172.1	61.2	106.8	124.5	-0.4	0.63
chr1.trna1004-GlyTCC	GCGTTGGTGGTATAGTGGTGAGCATAGCTGCCTTCCAAGCAGTTGACCCGGG	tRNA	59.5	53.8	58.7	62.7	115.9	76.3	197.9	79.4	-1	0.23
chr13.trna77-GlyGCC	GCATTGGTGGTTCAGTGGTAGAATTCTCGCCTGCCACGCGGGAGGCCCGGGCTCGTTTCCCGGCCAATGCACCA	tRNA	21	71.8	40.4	134.1	34.8	138.3	206.7	353	-1.46	0.07
chr3.trna745-GluCTC	GTGGTTAGTATTCGGCGCTCTCACCGCCGCGGCCCGGGTTCGTTTCCCGGTCAGGGAACCA	tRNA	18.5	60.3	35.6	78.9	120	31	158.9	78.3	-1.01	0.16
chr13.trna110-GlyGCC	TTAGTGGTAGAATTCTCGCCTGCCACGCGGGAGGCCCGGGTTCGTTTCCCGGCCAATGCACCA	tRNA	123.5	68.5	79.8	89.8	68.7	69.6	52.1	221	-0.19	0.89
chr13.trna982-GlnCTG	ATGGTGTAATGGTTAGCACTCTGGACTCTGAATCCAGCGATCCGAGTT	tRNA	7.5	3.3	8.7	10.8	11.6	8.4	10.7	13.9	-0.56	0.59
chr13.trna115-SerGCT	CTCGTGGGTTCGAATCCCATCCTCGTCGCCA	tRNA	20.5	1.6	20.2	1.1	17.4	34.4	0.6	1.1	-0.3	0.94
chr2.trna1431-HisGTG	TATAGTGGTTAGTACTCTGCGTTGTGGCCGCAGCAACCTCGGTTCGCATCCGAGTCACGGCACCA	tRNA	1620.4	6302.7	4888	5753.9	4536	2883.9	4925.8	7898.8	-0.12	0.48
chr11.trna1819-GlyGCC	CAGTGGTAGAATTCTCGCCTTCCACGCGGGAGGCCCGGGTTCGTTTCCCGGCCAATGCACCA	tRNA	21	1.6	198.2	134.1	136.6	172.7	77.9	353	-1.06	0.25
chr14.trna192-ProTGG	TTGGGTGCGAGAGGTCCCGGGTT	tRNA	68	88.1	53.9	49.7	108.4	41.1	60.9	48.3	0.01	0.99
chr2.trna586-HisGTG	TCGTATAGTGGTTAGTACTCTGCGTTGTGGCCGCAGCAACCTCGGT	tRNA	8.5	9.8	13.5	5.4	5.8	7.5	11.3	7.5	0.21	0.88
chr1.trna699-GlyGCC	GCATTGGTGGTTCAGTGGTA	tRNA	4	1.6	1.9	6.5	3.3	0.8	20.7	1.1	-0.89	0.53
chr3.trna748-LysCTT	CTTAGTCGGTAGAGCATGAGACTCTTAATCTCAGGGTCGTGGGTTCGGGCCCCACGTTGGGCGCCA	tRNA	80.5	1.6	31.7	35.7	0.8	27.7	40.8	35.4	0.51	0.42
chr17.trna82-LysCTT	GCCCGACTAGCTCAGTCGGTAGAGCATGAGACTC	tRNA	5	3.3	3.8	6.5	7.4	10.9	8.8	1.1	-0.6	0.42
chr1.trna998-GlyTCC	GCGTTAGTGGTATAGTGGTGAGCATAGCTGCCTTCCAAGCAGTTGACCCGGGT	tRNA	21.5	21.2	9.6	17.3	18.2	7.5	28.9	5.4	0.21	0.92
chr13.trna997-ArgCCG	ATTGAGGGTTCGGGTCCCTTCGTGGTCGCCA	tRNA	204	127.2	85.6	24.9	38.1	148.3	55.9	71.9	0.49	0.37
chr2.trna586-HisGTG	GGCCGTGATCGTATAGTGGTTAGTACTCTG	tRNA	26.5	37.5	17.3	16.2	32.3	11.7	15.7	10.7	0.47	0.69
chr1.trna707-AspGTC	TCCTTGGTATAGTGGTGAGTATCCCCGCCTGTCACGCGGGAGACCGGGGT	tRNA	6.5	4.9	3.8	3.2	5	5.9	20.1	4.3	-0.93	0.29
chr2.trna1432-HisGTG	AATAGTGGTTAGTACTCTGCGTTGTGGCCGCAGCAACCTCGGTTCGGATCCGAGTCACGGCACCA	tRNA	32.5	53.8	1	35.7	0.8	0.8	40.8	69.7	0.13	0.91
chr1.trna994-AspGTC	CTCCTTCGTATAGTGGTGAGTATCCCCGCCTGTCACGCGGGAGACCGGGGTTCGATTCCCCGACGGGGAGCCA	tRNA	0.5	86.4	1	169.8	86.9	0.8	98.6	1.1	0.46	0.91
chr12.trna790-LysCTT	TCAGTCGGTAGAGCATGGGACTCTTAATCCCAGGGTCGTGGGTTCGGGCCCCACGTTGGGCGCCA	tRNA	3030.3	5904.8	5994.4	4456.2	2491.9	2825.3	12715.7	5183.9	-0.26	0.46
chr17.trna994-ArgCCG	TGATTCCGGATCAGAAGATTGGGGGTTCGGGTCCCTTCGTGGTCGCCA	tRNA	15.5	9.8	10.6	6.5	9.1	17.6	16.3	11.8	-0.37	0.8
chr7.trna86-SeC(e)TCA	CTCAGTGGTCTGGGGTGCAGGCTTCAAACCTGTAGCTGTTTAGCGACAGAGTGGTTCAGTTCCACCTTTCGGG	tRNA	39	39.1	40.4	45.4	39.7	25.1	30.2	41.8	0.26	0.79
chr13.trna110-GlyGCC	TTAGAATTCTCGCCTGCCACGCGGGAGGCCCGGGTTCGTTTCCCGGCCAATGCACCA	tRNA	41.5	1.6	1	1.1	34.8	241.4	180.9	177.1	-3.81	0
chr3.trna284-ValCAC	GTTTCCGTAGTGTAGTGGTTATCACGTTCGCCTGACACGCGAAAGGTCCCCGGTTCGTAACCGGGCGGAAACACCA	tRNA	70.5	47.3	27.9	152.5	0.8	94.7	106.2	31.1	0.36	0.8
chr3.trna294-AsnGTT	TAACCGAAAGGTTGGTGGTTCGTGCCCACCCAGGGACGCCA	tRNA	15.5	26.1	22.1	21.6	24.8	18.4	15.7	16.1	0.19	0.94
chr3.trna295-HisGTG	TGCCGTGATCGTATAGTGGTTAGTA	tRNA	10.5	8.2	15.4	2.2	6.6	1.7	6.9	3.2	0.97	0.21
chr17.trna996-ProTGG	GTATGATTCTCGCTTTGGGTGCGAGAGGTCCCGGGTT	tRNA	2	4.9	3.8	3.2	5.8	4.2	3.8	6.4	-0.53	0.42
chr13.trna77-GlyGCC	TTAGAATTCTCGCCTGCCACGCGGGAGGCCCGGGTTCGTTTCCCGGCCAATGCACCA	tRNA	41.5	1.6	1	1.1	34.8	241.4	180.9	177.1	-3.81	0
chr11.trna396-ProCGG	TATGATTCTCGCTTCGGGTGCGAGAGGTCCCGGG	tRNA	12.5	16.3	13.5	8.7	13.2	12.6	9.4	10.7	0.15	0.89
chr14.trna191-TyrGTA	CTGGTTCGGTTCCGGCTCGAAGGACCA	tRNA	13.5	22.8	1	15.1	0.8	22.6	0.6	15	0.42	0.62
chr11.trna1819-GlyGCC	GCATTGGTGGTTCAGTGGTAGAATTCTCGCCTGCCACGCGGGAGGCCCGGGTT	tRNA	767.5	755	793.7	441.2	458.5	397.3	245.6	183.5	1.1	0.06
chr1.trna1005-AspGTC	NCCTCGTTAGTATAGTGGTGAGTATCCCCGCCTGTCACGCGGGAGACCGGGGTTCGATTCCCCGACGGGGAGCCA	tRNA	33	1.6	63.5	71.4	0.8	0.8	0.6	70.8	1.21	0.19
chr2.trna1431-HisGTG	ATAGTGGTTAGTACTCTGCGTTGTGTCCGCAGCAACCTCGGTTCGTATCCGAGTCACGGCACCA	tRNA	112.5	210.4	31.7	70.3	106.8	161.8	40.8	69.7	0.16	0.89
chr11.trna1819-GlyGCC	CCACTCGGGAGGCCCGGGTTCGTTTCCCGGCCAATGCACCA	tRNA	0.5	1.6	1	1.1	102.6	35.2	77.9	89.1	-6.19	0
chr13.trna979-AspGTC	TCCTCGTTAGTATAGTGGTGAGTATCCCCG	tRNA	2.5	8.2	5.8	3.2	9.9	7.5	8.8	10.7	-0.91	0.17
chr8.trna560-GlyGCC	NGGTAGAATTCTCGCCTGCCACGCGGGAGGCCCGGGTTCGGTTCCCGGCCAATGCACCA	tRNA	5.5	1.6	20.2	14.1	17.4	17.6	0.6	11.8	-0.2	0.93
chr2.trna1432-HisGTG	TATAGTGGTTAGTACTCTGCGTNGTGGCCGCAGCAACCTCGGTTCGGATCCGAGTCACGGCACCA	tRNA	16.5	366.9	62.5	35.7	80.3	27.7	0.6	69.7	1.43	0.54
chr10.trna81-GluCTC	TCCCTGGTGGTCTAGGGGTTAGGATTCGGCGCTCTCACCGCCGCGGCCCGGGTTCGATTCCCGTTCAGGGAACCA	tRNA	0.5	1.6	35.6	40	0.8	61.2	23.2	39.7	-0.68	0.47
chr13.trna93-ValAAC	GTTTCCGTAGTGTAGTGGTCATCACTCTCGCCT	tRNA	1.5	4.9	1.9	3.2	12.4	9.2	5	1.1	-1.26	0.08
chr2.trna1747-GlyGCC	GCATTGGTGGTTCAGTGGTAGAATTCTCGCCTGCCACGCGGGAGGACCGGGTTCGTTTCCCGGCCAATGCACCA	tRNA	21	1.6	1	89.8	34.8	344.5	103.7	177.1	-2.54	0.04
chr1.trna699-GlyGCC	TCAGTGTTAGAATTCTCGCCTGCCACGCGGGAGGCCCGGGTTCGTTTCCCGGCCAATGCACCA	tRNA	41.5	68.5	119.3	1.1	68.7	138.3	103.7	133.1	-0.95	0.28
chr13.trna982-GlnCTG	GGTTCCATGGTGTAATGGTTAGCACTCTGGACTCTGAATCCAGCTATCCGAGT	tRNA	7	11.4	21.2	10.8	11.6	10.1	13.8	6.4	0.27	0.94
chr3.trna755-GlyCCC	GTAGAATTCTCGCCTCCCACGCGGGTGACCCGGGTTCGGTTCCCGGCCAATGCACCA	tRNA	15.5	26.1	29.8	17.3	0.8	88.8	28.9	65.5	-1.05	0.36
chr13.trna982-GlnCTG	GGTTCCATGGTGTAATGGTTAGCACTCTGGAC	tRNA	13.5	13	10.6	28.1	14.1	2.5	10.7	3.2	1.1	0.28
chr7.trna86-SeC(e)TCA	CTCAGTGGTCTGGGGTGCAGGCNTCAAACCTGTAGCTGTTTAGCGACAGAGTGGTTCAGTTCCACCTTTCGGGCGCCA	tRNA	0.5	1.6	1	14.1	7.4	4.2	3.1	18.2	-0.95	0.43
chr3.trna878-GlyGCC	TGGTAGAATTCTCGCCTGCCACGC	tRNA	13.5	13	10.6	11.9	11.6	10.1	7.5	2.1	0.65	0.47
chr11.trna1022-ArgCCT	AAGCCAGGGATTGTGGGTTCGTGTCCCACCTGGGGTGCCA	tRNA	26.5	22.8	26	71.4	0.8	11.7	17	1.1	2.26	0.07
chr2.trna586-HisGTG	TAATGGTTAGTACTCTGCGTTGTGGCCGCAGCAACCTCGGTTCGGATCCGAGTCACGGCACCA	tRNA	16.5	53.8	1	35.7	0.8	0.8	60.9	35.4	0.13	0.82
chr1.trna996-GluCTC	TCCCTGGTGGTCTAGTGGTTAGGATTCGGCGCTCTCACC	tRNA	22	75	55.8	55.1	15.7	36	69.7	30	0.46	0.92
chr11.trna1433-CysGCA	TGACTGCAGATCAAGAGGTCCCCGG	tRNA	10	6.5	13.5	15.1	5	6.7	7.5	2.1	1.08	0.22
chr11.trna1817-GlnCTG	GCACTCTGGACTCTGAATCCAGCGATCCGAGTTT	tRNA	12.5	21.2	16.4	5.4	9.1	9.2	10.7	9.7	0.52	0.63
chr2.trna1747-GlyGCC	GCATTGGTGGTTCAGTGGTAGAATTCTCGCCTGCCACGCGGGAGGCCCGGGTTCGTTTCCCAGCCAATGCACCA	tRNA	0.5	68.5	1	1.1	0.8	35.2	26.4	133.1	-1.46	0.24
chr13.trna1001-GluCTC	TCCCTGGTGGTCTAGTGGTTAGGATTCGGCGCTCTCACCGCCGCGGCCCGGGTTCGTTTCCCGATCAGGGAACCA	tRNA	90.5	1.6	70.2	40	90.2	61.2	0.6	39.7	0.08	0.62
chr1.trna710-ValCAC	GTTTCCGTAGTGTAGTGGTTATCACGTTCGCCTGACA	tRNA	21	75	77	29.2	22.3	26	19.5	40.8	0.9	0.49
chr7.trna86-SeC(e)TCA	CTCAGGGGTCTGGGGTGCAGGCTTCAAACCTGTAGCTGTTTAGCGACAGAGTGGTTCATTTCCACCTTTCGGGCGCCA	tRNA	10.5	8.2	12.5	9.7	17.4	10.9	8.2	13.9	-0.3	0.84
chr3.trna292-LysCTT	TCGGTAGATCATGAGACTCTTAATCTCAGGGTCGTGGGTTCGGGCCCCACGTTGGGCGCCA	tRNA	64.5	106	1	1.1	133.2	81.3	60.9	104.1	-1.14	0.26
chr10.trna81-GluCTC	TAGTGGTTAGGATTCGGCGCTCTCACCGCCGCGGCCC	tRNA	151.5	251.1	190.5	209.8	534.6	303.4	265.1	177.1	-0.67	0.24
chr9.trna961-GluTTC	CCACATGGTCTAGCGGTTAGGATTCCTGGTTTTCACCCAG	tRNA	31	21.2	15.4	16.2	17.4	10.1	15.1	6.4	0.78	0.39
chr8.trna886-GlyGCC	ACTGGTAGAATTCTCGCCTGCCACGCGGGAGGCCCGGGTTCGTTTCCCGGCCAATGCACCA	tRNA	62	1.6	79.8	1.1	68.7	35.2	103.7	353	-1.96	0.31
chr3.trna751-HisGTG	AATGGTTAGTACTCTGCGTTGTGGCCGCAGCAACCTCGGTTCGTATCCGAGTCACGGCACCA	tRNA	276.5	419.1	185.7	243.3	212.7	295.9	201.7	516.1	-0.13	0.9
chr13.trna110-GlyGCC	GCATTGGTGGTTCAGTGGTAGAATTCTCGCCCGCCACGCGGGAGGCCCGGGT	tRNA	2	1.6	3.8	7.6	12.4	6.7	7.5	3.2	-0.99	0.15
chrX.trna321-ArgCCT	GCCAGGGATTGTGGGTTCGTGTCCCACCTGGGGTACCA	tRNA	0.5	1.6	11.5	13	0.8	0.8	7.5	12.9	0.27	0.94
chr1.trna699-GlyGCC	GCATTGGTGGTTCAGTGGTAGAATTCTCGCCTGCCACGCGGGAGGCCCG	tRNA	46.5	47.3	38.5	72.5	54.6	21	25.1	36.5	0.58	0.58
chr11.trna2023-LysCTT	TCAGTCGGTAGAGCATGAGACTCTTAATCTCAGGGTCGTGGGTTCGGGCCCCACGCTGGGCGCCA	tRNA	32.5	1.6	62.5	35.7	0.8	27.7	40.8	1.1	0.91	0.46
chr13.trna115-SerGCT	CATTGTGCTGTGCACGCGTGGGTTCGTATCCCATCCTCGTCGCCA	tRNA	24.5	27.7	47.1	53	40.6	27.7	71	52.6	-0.33	0.68
chr13.trna982-GlnCTG	GGTTCCATAGTGTAATGGTTAGCACTCTGGACTCTGAATCCAGCGATCCGA	tRNA	2	9.8	6.7	6.5	4.1	2.5	6.9	19.3	-0.39	0.57
chr9.trna961-GluTTC	TGGTCTAGCGGTTAGGATTCCT	tRNA	7.5	9.8	11.5	8.7	5.8	0.8	4.4	4.3	1.29	0.12
chr6.trna317-GlyCCC	CATGCAAGATTCCCATTCTTGCNACCCGGGTTCGTTTCCCGGGCGGCGCACCA	tRNA	4.5	27.7	8.7	1.1	7.4	7.5	10.7	1.1	0.65	0.93
chr1.trna1004-GlyTCC	GCGTTGGTGGTATAGTGGTGAGCATAGCTGCCTTCCAAGCAGTTGACCCGGGTTCGTTTCCCGGCCAACGCACCA	tRNA	298	344.1	304	909.4	116.7	440.8	902.1	564.4	-0.13	0.66
chr3.trna303-GluCTC	TCCCTGGTGGTCTAGTGGTTAGGATTCGGCGCTCTCACCGCCGCGACCCGGGTTCGTTTCCCGGTCAGGGAACCA	tRNA	18.5	1.6	1	117.9	23.2	91.4	0.6	39.7	-0.16	0.96
chr11.trna2023-LysCTT	ATCGGTAGAGCATGAGACTCTTAATCTCAGGGTCGTGGGTTCGTGCCCCACGTTGGGCGCCA	tRNA	112.5	53.8	93.3	1.1	80.3	81.3	60.9	35.4	0.02	0.8
chr13.trna984-SerTGA	TGGAAATCCATTGGGGTTTCCCCGCGCAGGTTCGGATCCTGCCGACTACGCCA	tRNA	12.5	99.5	1	1.1	10.8	41.1	23.2	26.8	0.16	0.83
chr3.trna292-LysCTT	CAGTCGGTAGAGCATGAGACTCTTAATCTCAAGGTCGTGGGTTCGTGCCCCACGTTGGGCGCCA	tRNA	64.5	210.4	31.7	104.9	27.3	134.9	241.9	172.8	-0.49	0.31
chr3.trna749-HisGTG	CCTCGGTTCGGATCCGAGTCACGGCACCA	tRNA	69.5	1.6	1	100.6	38.9	39.4	0.6	1.1	1.11	0.32
chr17.trna996-ProTGG	GGCTCGTTGGTCTAGGGGTATGATTCTCGCT	tRNA	383	244.6	169.3	230.3	609.1	165.9	286.5	140.6	-0.23	0.86
chr14.trna457-PheGAA	CTTTAGACTGAAGATCTAAAGGTCCCTGGTTCGTTCCCGGGTTTCGGCACCA	tRNA	50.5	99.5	58.7	87.6	17.4	0.8	13.2	108.4	1.08	0.23
chr13.trna994-MetCAT	CTCATAATCTGAAGGTCCTGAGTTCGAACCTCAGAGAGGGCACCA	tRNA	10.5	34.2	1	1.1	0.8	21.8	16.3	11.8	-0.12	0.75
chr13.trna64-GlnCTG	GGTTCCATTGTGTAATGGTTAGCACTCTGGACTCTGAATCCAGCGATCCG	tRNA	26	47.3	32.7	71.4	149.8	24.3	33.9	119.1	-0.88	0.35
chr4.trna1697-HisGTG	TGCCGTGATCGTATAGTGGTTAGTACTCTGC	tRNA	171.5	107.6	90.4	91.9	379	128.2	226.2	122.3	-0.89	0.3
chr3.trna93-ProAGG	TCTTGGTCTAGGGGTATGATTCTCGCT	tRNA	88.5	84.8	34.6	44.3	115.9	32.7	71.6	46.1	-0.08	0.99
chr11.trna1818-ArgTCT	TTCAAAGGTTGTGGGTTCGTATCCCACCAGAGTCGCCA	tRNA	18.5	11.4	12.5	20.5	0.8	5.9	15.7	1.1	1.42	0.14
chr7.trna337-GluTTC	CCACATGGTCTAGCGGTTAGGATTCCTGGTT	tRNA	8	9.8	3.8	1.1	4.1	0.8	6.3	1.1	0.88	0.38
chr1.trna704-GlyGCC	TGGTAGAATTCTCGCCTGCCACGCG	tRNA	5	3.3	2.9	7.6	8.3	5.9	5	6.4	-0.45	0.65
chr1.trna1002-GluCTC	TCCCTGGTTGTCTAGTGGTTAGGATTCGGCGCTCTCACCGCCGCGGCCCGGGTTCGGTTCCCGGTCAGGGAACCA	tRNA	162.5	177.7	70.2	234.7	60.4	121.5	0.6	117	1.11	0.12
chr13.trna93-ValAAC	GTTTCCGTAGTGTAGTGGTCATCACGCTCGCCTGACACGCGAGAGGTCCCCGG	tRNA	4.5	17.9	5.8	9.7	5	10.1	11.3	9.7	0.08	0.8
chr1.trna994-AspGTC	CCCCGCCTGTCACGCGGGAGACCGGGGTTCGTTTCCCCGACGGGGAGCCA	tRNA	163	107.6	313.6	282.2	54.6	0.8	41.5	140.6	1.87	0.01
chr8.trna886-GlyGCC	GCATTGGTGGTTCAGTGGTAGAATTCTCGCCTGCCACGCGGGAGGCCCGGGTTCGTTTCCCGGCCAACGCACCA	tRNA	21	202.2	40.4	134.1	105.1	31	180.9	265	-0.55	0.27
chr13.trna77-GlyGCC	GCATTGGTGGTTCAGTGGTAGAATTCTCGCCTGCCACGCGGGAGGCCCGG	tRNA	27	26.1	40.4	29.2	41.4	26	20.1	30	0.06	0.93
chr11.trna69-AspGTC	TCGGGAGACCGGGGTTCGATTCCCCGACGGGGAGCCA	tRNA	488	319.6	438.7	352.5	162.2	436.7	654	210.3	0.13	0.87
chr13.trna115-SerGCT	CCATTGTGCTGTGCACGCGTGGGTTCGAATCCCATCCTCGTCGCCA	tRNA	10.5	1.6	20.2	22.7	0.8	0.8	13.2	65.5	-0.55	0.89
chr19.trna711-SerGCT	CGTGGGTTCGCATCCCATCCTCGTCGCCA	tRNA	0.5	39.1	45.2	1.1	38.9	20.1	15.1	1.1	0.19	0.83
chr3.trna93-ProAGG	TGGGGTGCGAGAGGTCCCGGGT	tRNA	7	8.2	6.7	7.6	11.6	4.2	10.1	8.6	-0.22	0.77
chr3.trna751-HisGTG	GTGGTTAGTACTCTGCGTTGTGTCCGCAGCAACCTCGGTTCGGATCCGAGTCACGGCACCA	tRNA	16.5	53.8	62.5	104.9	53.8	0.8	20.7	69.7	0.71	0.56
chr3.trna291-HisGTG	TGCCGTGATCGTATAGTGGTTAGTACTCTGCGTTGTGGCCGCAGCAACCTCGGTTCGTATCCGAGTCACGGCACCA	tRNA	400.5	680	93.3	1108.4	212.7	2119.6	201.7	1340.2	-0.76	0.48
chr3.trna747-HisGTG	CCGTGATCTTATAGTGGTTAGTACTCTGC	tRNA	11.5	9.8	12.5	7.6	14.1	5.9	10.7	11.8	-0.04	1
chr2.trna1509-SerGCT	ATTGTGCTATGCACGCATGGGTTCGTATCCCATCCTCGTCGCCA	tRNA	4.5	14.7	4.8	1.1	0.8	0.8	0.6	5.4	1.71	0.19
chr13.trna110-GlyGCC	GGTTCAGTGGTAGAATTCTCGCCTGCCACGCGGGAGGCCCGGGTTCGTTTCCCGGCCCATGCACCA	tRNA	160.5	164.7	39.4	44.3	33.9	51.1	0.6	1.1	2.24	0.02
chr3.trna292-LysCTT	CGGCTAGCTCAGTCGGTAGAGCATGAGACTCT	tRNA	13.5	29.4	17.3	14.1	8.3	5.9	22	15	0.54	0.75
chr1.trna995-GlyTCC	GCGTTGGTGGTATAGTGGTGAGCATAGCTGCCTTCCAAGCAGTTGACCCGGGTTCGTTTCCCGGCCAATGCACCA	tRNA	0.5	47.3	1	1.1	70.3	0.8	18.2	31.1	-1.27	0.18
chr7.trna86-SeC(e)TCA	CTCAGTGGTCTGGGGTGCAGGCTTCAAACCTGTGGCTGTTTAGCGACAGAGTGGTTCATTTCCACCTTTCGGGCGCCA	tRNA	6.5	14.7	1	14.1	7.4	4.2	0.6	9.7	0.72	0.41
chr13.trna949-ArgTCG	TCAGAAGATTGAGGGTTCGGATCCCTTCGTGGTTGCCA	tRNA	42.5	47.3	1	16.2	12.4	36	27	1.1	0.48	0.67
chr3.trna291-HisGTG	GTGGTTAGTACTCTGCGTTGTGCCCGCAGCAACCTCGGTTCGTATCCGAGTCACGGCACCA	tRNA	16.5	106	93.3	70.3	106.8	27.7	40.8	69.7	0.22	0.98
chr11.trna1817-GlnCTG	ATGGTTAGCACTCTGGACTCTGAATC	tRNA	50.5	50.6	40.4	45.4	51.3	44.4	29.5	53.7	0.06	0.89
chr11.trna204-ValCAC	TTCCGTAGTGTAGTGGTTATCACGTTCGCCTC	tRNA	5.5	9.8	9.6	7.6	3.3	1.7	4.4	3.2	1.37	0.13
chr17.trna82-LysCTT	GCCCGGCTAGCTCAGTCGGTAGAGCATGAGACTCTTAATCTCAAGGTCGTGGGTTCGGGCCCCACGTTGGGCGCCA	tRNA	16.5	1.6	1	35.7	53.8	0.8	20.7	1.1	-0.48	0.78
chr1.trna998-GlyTCC	CAGTTGACCCGGGTTCGTTTCCCGGCCAACGCACCA	tRNA	140.5	1.6	102	76.8	58.8	88.8	88.6	414.2	-1.02	0.68
chr3.trna292-LysCTT	TCAGTCGGTAGAGCATGGGACTCTTAATCTCAGGGTCGTGGGTTCGGGCCCCACGTTGGGCGCCA	tRNA	40.5	1.6	1	87.6	33.9	34.4	76	44	-0.53	0.68
chr1.trna1005-AspGTC	GGGAGACCGGGGTTCGATTCCCCGACGGGGAG	tRNA	7.5	6.5	4.8	15.1	38.1	7.5	20.7	20.4	-1.35	0.17
chr11.trna1912-GluCTC	GTGGTTAGTATTCGGCGCTCTCACCGCCGCGGCCCGGGTTCGTTTCCCGGTCAGGGAACCA	tRNA	18.5	60.3	35.6	78.9	120	31	158.9	78.3	-1.01	0.16
chr4.trna1697-HisGTG	CTTATAGTGGTTAGTACTCTGCGTTGTGGCCGCAGCAACCTCGGTTCGGATCCGAGTCACGGCACCA	tRNA	496.5	314.7	154.9	70.3	53.8	537.2	282.1	241.4	-0.1	0.86
chr17.trna82-LysCTT	CAGTCGGTAGAGCATGAGACTCNTAATCTCAGGGTCGTGGGTTCGTGCCCCACGTTGGGNGCCA	tRNA	7.5	1.6	1	1.1	0.8	12.6	35.8	16.1	-2.55	0.1
chr7.trna86-SeC(e)TCA	GCCCGGATGATCCTCAGTGGTCTGGGGTGCAGGCTTCAAACCTGTAGCTGTTTAGCGACAGAGTGGTTCAGTTCCACCTTTCGGGCGCCA	tRNA	1587.9	2496.6	2891.8	1428.5	857.4	1044.3	823.6	1240.5	1.08	0.05
chr1.trna1005-AspGTC	TCCTCGTTAGTATAGTGGTGAGTATCCCCGCCTGTCACGCGGGAGACCGGGGTTCGGTTCCCCGACGGGGAGCCA	tRNA	0.5	107.6	63.5	71.4	162.2	109.8	0.6	140.6	-0.77	0.24
chr1.trna702-GlyGCC	TGGTAGAATTCTCGCCTGCCACGCGGGA	tRNA	10	11.4	34.6	19.5	22.3	13.4	8.2	15	0.36	0.75
chr3.trna284-ValCAC	GTTTCCGTAGTGTAGTGGTTATCACGTTCGCCTGACACGCGAAAGGTCCCCGGTT	tRNA	64.5	37.5	54.8	40	23.2	14.2	19.5	11.8	1.52	0.15
chr13.trna84-AspGTC	TCACGCGGGAGACCGGGGTTCGGTTCCCCGACGGGGAGCCA	tRNA	33	1.6	1	211.9	108.4	0.8	41.5	1.1	0.71	0.76
chr3.trna628-ArgTCT	TTCAAAGGTTCCGGGTTCGGGTCCCGGCGGAGTCGCCA	tRNA	165.5	189.2	102	179.5	153.9	67.9	98	113.7	0.55	0.47
chr13.trna949-ArgTCG	CAGAAGATTGAGGGTTCGTATCCCTTCGTGGTTGCCA	tRNA	91.5	24.5	95.2	46.5	93.5	71.2	115	16.1	-0.2	0.91
chr3.trna292-LysCTT	NCAGTCGGTAGAGCATGAGACTCTTAATCTCAGGGTCGTGGGTTCGTGCCCCACGTTGGGCGCCA	tRNA	80.5	1.6	154.9	70.3	53.8	108.1	40.8	69.7	0.17	0.69
chr13.trna982-GlnCTG	GGTTCCATGGTGTAATGGTTAGCACTCTGGACTCT	tRNA	4	6.5	7.7	4.3	5.8	1.7	5.7	12.9	-0.21	0.84
chr13.trna966-AlaAGC	TGGTAGAGCGCTCGCTTGGCTTGCGA	tRNA	5	4.9	8.7	2.2	1.7	1.7	2.5	2.1	1.37	0.07
chr17.trna82-LysCTT	CGTAGAGCATGAGACTCTTAATCTCAGGGTCGTGGGTTCGGGCCCCACGTTGGGCGCCA	tRNA	51.5	57.1	66.4	1.1	85.2	57.8	150.1	1.1	-0.74	0.38
chr11.trna1817-GlnCTG	GGTTCCATGGTGTAATGGTTAGCACTCTGGACTCTGAATCCAGCGATCCGAGAA	tRNA	125	94.6	137.6	96.2	202.8	52.8	109.3	85.8	0.01	0.95
chr1.trna996-GluCTC	TCCCTGGTGGTCTAGTGGTTAGGATTCGGCGCTCTCACCGCCGCGGCCCGGGTTCGCTTCCCGTTCAGGGAACCA	tRNA	270.5	119	381.9	429.3	60.4	272.4	91.1	271.5	0.79	0.17
chr3.trna292-LysCTT	GCCCGGCTAGCTCAGTCGGTAGAGCATGGGACTCTTAATCTCAGGGTCGTGGGTTCGGGCCCCACGTTGGGCGCCA	tRNA	600.5	1110.5	616.7	563.4	133.2	0.8	126.3	215.7	2.6	0
chr3.trna295-HisGTG	TATAGTGGTTAGTACTCTGCGTTGTGACCGCAGCAACCTCGGTTCGGATCCGAGTCACGGCACCA	tRNA	96.5	1045.3	431.9	347.1	557	188.6	382.6	790.8	0	0.65
chr3.trna295-HisGTG	ATCCTATAGTGGTTAGTACTCTGCGTTGTGGCCGCAGCAACCTCGGTTCGTATCCGAGTCACGGCACCA	tRNA	0.5	1.6	1	35.7	133.2	27.7	20.7	1.1	-2.24	0.21
chr13.trna983-MetCAT	ATGGATCGGAACCATCCTCTGCTACCA	tRNA	83	109.3	32.7	1.1	137.4	83.8	83.6	107.3	-0.87	0.39
chr3.trna297-GlnCTG	GGTTAGCACTCTGGACTCTGAATCCAGCGATCCGAGTTTT	tRNA	5.5	4.9	2.9	3.2	11.6	3.4	6.9	9.7	-0.93	0.31
chr8.trna887-GlyGCC	GCATTGGTGGTTCAGTGGTAGANTTCTCGCCTGCCACGCGGGAGGCCCGGGT	tRNA	17	11.4	13.5	8.7	33.1	21	15.7	5.4	-0.57	0.64
chr10.trna851-AspGTC	TCCTCGTTTGTATAGTGGTGAGTATCCCCGCC	tRNA	5	6.5	4.8	9.7	9.9	1.7	12.6	5.4	-0.18	0.67
chr8.trna560-GlyGCC	GTCGTAGAATTCTCGCCTGCCACGCGGGAGGCCCGGGTTCGTTTCCCGGCCAATGCACCA	tRNA	41.5	68.5	1	1.1	68.7	69.6	0.6	1.1	-0.32	0.84
chr1.trna996-GluCTC	CCTGGTGGTCTAGTGGTTAGGATTCGGCGCTC	tRNA	9	9.8	16.4	8.7	10.8	5.9	14.4	9.7	0.1	1
chr1.trna699-GlyGCC	TTGTGGTTCAGTGGTAGAATTCTCGCC	tRNA	9.5	16.3	6.7	7.6	0.8	0.8	0.6	1.1	3.57	0
chr3.trna294-AsnGTT	CCGAAAGGTTGGTGGTTCGAGCCCACCCAGGGACGCCA	tRNA	16	4.9	15.4	11.9	10.8	10.9	10.1	11.8	0.15	0.71
chr3.trna628-ArgTCT	TCAAAGGTTCCGGGTTCGAGTCCCGGCGGAGTCGCCA	tRNA	3.5	9.8	2.9	10.8	4.1	5	7.5	4.3	0.36	0.99
chr13.trna954-ValCAC	GTTTCCTTAGTGTAGTGGTTATCACGTTCGCC	tRNA	5.5	4.9	3.8	7.6	7.4	1.7	3.8	2.1	0.54	0.53
chr5.trna1314-AspGTC	CCTCGTTAGTATAGTGGTGAGTATCCCCGCCTGTCACGCGGGAGACCGGGGTTCGTTTCCCCGACGGGGAGCCA	tRNA	65.5	213.6	313.6	71.4	108.4	0.8	41.5	280.1	0.62	0.51
chr17.trna82-LysCTT	TTCAGTCGGTAGAGCATGAGACTCTTAATCTCAGGGTCGTGGGTTCGGGCCCCACGTTGGGCGCCA	tRNA	48.5	53.8	62.5	208.7	80.3	264.8	121.2	550.5	-1.44	0.19
chr1.trna699-GlyGCC	GCATTGGTGGTTCAGTGGTAGAATTC	tRNA	8.5	6.5	7.7	8.7	15.7	1.7	8.2	8.6	-0.12	0.97
chr3.trna751-HisGTG	GTATAGTGGTTAGTACTCTGCGTTGTGGCCGCAGCAACCTCGGTTCGCATCCGAGTCACGGCACCA	tRNA	100.5	1.6	1	1.1	0.8	67.9	76	129.8	-1.4	0.65
chr3.trna295-HisGTG	TGCCGTGATCGTATAGTGGTTAGTACTCTGCGTTGTGGCCGCAGCAACCT	tRNA	11.5	3.3	10.6	9.7	19.9	10.9	12.6	15	-0.73	0.55
chr1.trna994-AspGTC	TCCTCGTTTGTATAGTGGTGAGTATCCCCGCC	tRNA	5	6.5	4.8	9.7	9.9	1.7	12.6	5.4	-0.18	0.67
chr8.trna887-GlyGCC	TGTTCAGTGGTAGAATTCTCGCCTGCCACGCGGGAGGCCCGGGTTCGTTTCCCGGCCAATGCACCA	tRNA	226	269.1	198.2	311.4	136.6	172.7	26.4	1.1	1.58	0.04
chr13.trna110-GlyGCC	GTGGTAGAATTCTCGCCTGCCACGCGGGAGGCCC	tRNA	11.5	19.6	5.8	9.7	8.3	2.5	5	5.4	1.14	0.2
chr2.trna263-AlaCGC	GGGGGTGTAGCTCAGTGGTAGAGCGTGC	tRNA	3.5	14.7	6.7	7.6	0.8	10.9	7.5	7.5	0.28	1
chr3.trna292-LysCTT	TCAGTCGGTAGAGCATGAGACTCTTAATCTCAGGGTTGTGGGTTCGTGCCCCACGTTGGGCGCCA	tRNA	16.5	1.6	31.7	1.1	27.3	27.7	20.7	1.1	-0.59	0.66
chr10.trna81-GluCTC	AGTTAGGATTCGGCGCTCTCACCGCCGCGGCCCGGGTTCGTTTCCCGGTCAGGGAACCA	tRNA	18.5	1.6	35.6	1.1	30.6	31	23.2	1.1	-0.6	0.67
chr13.trna110-GlyGCC	TAGTGGTAGAATTCTCGCCTGCCACGCGGGAGGCCCGGGTTCGTTTCCCGGCCAATGCACCA	tRNA	82.5	1.6	79.8	1.1	204.4	207	77.9	221	-2.11	0.06
chr13.trna77-GlyGCC	GCATTGGTGGTTCAGTGGTAGA	tRNA	2.5	1.6	2.9	3.2	3.3	0.8	27.6	4.3	-1.81	0.3
chr1.trna709-GluCTC	TCCCTGGTGGTCTAGTGGTTAGGATTCGGCGCTCTCACCGCCGCGGCCCGGGTTCGATTCCCGTTCAGGGAGCCA	tRNA	0.5	60.3	70.2	40	0.8	0.8	0.6	39.7	2.03	0.08
chr2.trna1947-AsnGTT	CGCATTCGGCTGTTAACCGAAAGGTTGGTGGTTCGGGCCCACCCAGGGACGCCA	tRNA	0.5	62	1	1.1	31.4	31.8	23.9	1.1	-0.45	0.37
chr2.trna586-HisGTG	TAGTGGTTAGTACTCTGCGTTGTGGCCGCAGCAACCTCGGTTCGTATCCTAGTCACGGCACCA	tRNA	32.5	53.8	31.7	35.7	0.8	134.9	20.7	69.7	-0.56	0.62
chr13.trna1001-GluCTC	TCCCTGGTGGTCTAGTGGTTAGGATTCGGCGCTCTCACCGCCGCGGCCCGGGTTCGTTTCCCAGTCAGGGAACCA	tRNA	72.5	177.7	1	40	0.8	181.9	0.6	78.3	0.15	0.91
chr14.trna191-TyrGTA	CCTTAGGTCGCTGGTTCGTTTCCGGCTCGAAGGACCA	tRNA	46	22.8	26	29.2	0.8	55.3	0.6	42.9	0.31	0.54
chr1.trna710-ValCAC	GTTTCCGTAGTGTAGTGGTTATCACGTTCGCCTGACACGCGAAAGGTCCCCGG	tRNA	227.5	525.1	487.7	242.2	504.8	339.4	247.5	438.9	-0.05	0.81
chr3.trna746-GlyTCC	CCAAGCAGTTGACCCGGGTTCGTTTCCCGGCCAACGCACCA	tRNA	0.5	115.8	135.6	38.9	58.8	30.2	66.6	38.6	0.58	0.89
chr13.trna115-SerGCT	TGGGTTCGCATCCCATCCTCGTCGCCA	tRNA	0.5	1.6	1	61.6	0.8	188.6	18.2	211.4	-2.69	0.1
chr5.trna1316-AspGTC	CGGGAGACCGGGGTTCGATTCCCCGACGGGGAG	tRNA	43.5	60.3	59.6	64.9	146.5	83.8	98.6	94.4	-0.89	0.29
chr3.trna751-HisGTG	CAGCAACCTCGGTTCGGATCCGAGTCACGGCACCA	tRNA	253.5	526.7	266.5	150.3	229.2	232.2	578.6	692.1	-0.53	0.3
chr3.trna292-LysCTT	CAGTCGGTAGAGCATGAGACTCTTAATCTCAGGATCGTGGGTTCGTGCCCCACGTTGGGCGCCA	tRNA	0.5	1.6	1	1.1	27.3	81.3	40.8	69.7	-5.71	0
chr2.trna586-HisGTG	TGGTTAGTACTCTGCGTTGTGGCCGCAGCAACCTCGGTTCGGATCCGAGTCACGGCACCA	tRNA	6440.1	10438.1	8890	8954.7	7018.8	5063	7011.5	6525.3	0.44	0.49
chr1.trna699-GlyGCC	TGGTAGAATTCTCGCCTGCCACGCGGGAGGCCCGGGTTCGTTTCCCGTCCAATGCACCA	tRNA	123.5	135.3	40.4	45.4	68.7	619.4	77.9	89.1	-1.31	0.44
chr1.trna996-GluCTC	TCCCTGGTGGTCTAGTGATTAGGATTCGGCGCTCTCACCGCCGCGGCCCGGGTTCGATTCCCGTTCAGGGAACCA	tRNA	0.5	1.6	1	78.9	30.6	61.2	23.2	1.1	-0.5	0.6
chr13.trna61-MetCAT	CAGTCTCATAATCTGAAGGTCCTGAGTTCGTACCTCAGAGGGGGCACCA	tRNA	20.5	34.2	29.8	1.1	0.8	34.4	0.6	22.5	0.55	0.52
chr19.trna106-PheGAA	TTAGACTGAAGATCTAAAGGTCCCTGGTTCGGTCCCGGGTTTCGGCACCA	tRNA	13	42.4	25	1.1	0.8	42.7	63.4	27.9	-0.73	0.36
chr2.trna1509-SerGCT	ACGCATGGGTTCGGATCCCATCCTCGTCGCCA	tRNA	0.5	17.9	1	11.9	0.8	5	10.1	6.4	0.49	0.94
chr8.trna886-GlyGCC	CAGTGGTAAAATTCTCGCCTGCCACGCGGGAGGCCCGGGTTCGTTTCCCGGCCAATGCACCA	tRNA	41.5	68.5	40.4	1.1	204.4	172.7	103.7	133.1	-2.02	0.02
chr13.trna98-ValCAC	GTTTCCGTAGTGTAGTGGTTATCACGCTCGCCTCACACGCGAGAGGTCCCCGG	tRNA	6.5	11.4	11.5	8.7	8.3	7.5	5.7	12.9	0.15	0.91
chr1.trna996-GluCTC	TCCCTAGTGGTCTAGTGGTTAGGATTCGGCGCTCTCACCGCCGCGGCCCGGGTTCGATTCCCGTTCAGGGAACCA	tRNA	144.5	1.6	70.2	468.2	0.8	242.2	23.2	117	0.84	0.47
chr3.trna752-GlyCCC	GCATTGGTGGTTCAATGGTAGAATTCTCGCTT	tRNA	3	6.5	1	19.5	11.6	6.7	13.8	4.3	-0.28	0.52
chr17.trna1000-LysCTT	ATTCGGTAGAGCATGAGACTCTTAATCTCAGGGTCGTGGGTTCGTGCCCCACGTTGGGCGCCA	tRNA	208.5	262.5	93.3	1.1	80.3	215.4	40.8	138.4	0.25	0.61
chr10.trna81-GluCTC	TCCCTGGTGGTCTAGTGGTTAGNATTCGGCGCTCTCACCGCCGCGGCCCGGGTTCGTTTCCCGGTCAGGGAACCA	tRNA	54.5	60.3	70.2	117.9	90.2	61.2	23.2	39.7	0.5	0.61
chr1.trna995-GlyTCC	GAGCATAGCTGCCTTCCAAGCAGTTGACCCGGGTTCGTTTCCCGGCCAACGCACCA	tRNA	35.5	115.8	1	114.6	145.7	88.8	88.6	38.6	-0.44	0.41
chr3.trna756-GlnCTG	GGTTCCATGGTGTAATGGTTAGCACTCTGGACTCTGAATCCAGCGATCCGAGTTCTT	tRNA	41	22.8	32.7	26	43.9	10.1	24.5	24.7	0.25	0.73
chr1.trna1004-GlyTCC	CGTTGGTGGTATAGTGGTGAGCATAGCTGCCTTCCAAGCAGTTGACCCGGGT	tRNA	2.5	1.6	4.8	5.4	8.3	10.9	13.8	8.6	-1.53	0.05
chr8.trna887-GlyGCC	GCATTGGTTGTTCAGTGGTAGAATTCTCGCCTGCCACGCGGGAGGCCCGGGA	tRNA	3.5	6.5	7.7	4.3	6.6	6.7	3.1	4.3	0.09	1
chr10.trna1316-LeuTAA	TGGACATATGTCTGCGTGGGT	tRNA	31	55.4	48.1	34.6	66.2	24.3	23.2	39.7	0.14	0.94
chr6.trna46-ProAGG	TATGATTCTCGCTTGGGGTGCGAGAGGTCCCGGGT	tRNA	18	22.8	17.3	15.1	28.1	13.4	17	19.3	-0.09	0.95
chr3.trna291-HisGTG	TATAGTGGTTAGTACTCTGCGTTGTGGCCGCAGCAACCTCGGTTCGTATCCGAGTCATGGCACCA	tRNA	112.5	314.7	124.1	139.5	186.2	269	121.2	619.2	-0.79	0.3
chr11.trna2023-LysCTT	TCAGTCGGTAGAGCATGAGACTCTTAATCTCAGGGTTGTGGGTTCGGGCCCCACGTTGGGCGCCA	tRNA	0.5	53.8	1	1.1	27.3	27.7	101.1	1.1	-1.48	0.13
chr11.trna1817-GlnCTG	TGTGTAATGGTTAGCACTCTGGACTC	tRNA	4.5	9.8	7.7	5.4	8.3	4.2	8.2	3.2	0.2	1
chr4.trna1697-HisGTG	ATCCTATAGTGGTTAGTACTCTGCGTTGTGGCCGCAGCAACCTCGGTTCGTATCCGAGTCACGGCACCA	tRNA	0.5	1.6	1	35.7	133.2	27.7	20.7	1.1	-2.24	0.21
chr2.trna1431-HisGTG	TAGTTAGTACTCTGCGTTGTGGCCGCAGCAACCTCGGTTCGAATCCGAGTCACGGCACCA	tRNA	120.5	1.6	77.9	1.1	67	134.9	76	44	-0.68	0.82
chr3.trna749-HisGTG	GGCCGAGATCGTATAGTGGTTAGTACTCTGCATTGTGGCTGCAGCAACCTCGGTTCGTATCCGAGTCTCGGCACCA	tRNA	5.5	17.9	1	1.1	9.1	21.8	3.8	22.5	-1.17	0.19
chr13.trna64-GlnCTG	GTGTAATGGTTAGCACTCTGGACTC	tRNA	13.5	13	9.6	16.2	14.1	9.2	14.4	7.5	0.21	0.87
chr8.trna886-GlyGCC	GCATTGGTTGTTCAGTGGTAGAATTCTCGC	tRNA	97.5	228.3	56.8	351.4	731.6	249.8	226.8	86.9	-0.82	0.28
chr3.trna748-LysCTT	CGGCTAGCTCAGTCGGTAGAGCATGAGACT	tRNA	13	14.7	9.6	13	12.4	6.7	20.7	8.6	0.05	0.97
chr14.trna192-ProTGG	TTTGGGTGCGAGAGGTCCCGGGTT	tRNA	66	60.3	58.7	41.1	114.2	26	49.6	27.9	0.05	0.93
chr13.trna103-LysCTT	GGTAGAGCATGAGACTCTTAATCTCAGGGTCGTGGGTTCGGGCCCCACGTTGGGCGCCA	tRNA	56	55.4	65.4	41.1	46.3	80.5	37.7	51.5	0.01	0.94
chrX.trna375-AlaTGC	GGGGATGTAGCTCAATGGTAGAGCACATGCTTTGCTTGTATGAGGCACCGGGT	tRNA	110	94.6	117.4	125.4	97.7	43.6	51.5	45.1	0.91	0.29
chr11.trna2021-LeuAAG	TGGATTGAGGCTCCAGTCTCTTCGGGGGCGTGGGT	tRNA	2	19.6	5.8	13	3.3	3.4	1.9	4.3	1.65	0.18
chr3.trna756-GlnCTG	AGCACTCTGGACTCTGAATC	tRNA	5.5	11.4	7.7	8.7	1.7	0.8	5.7	9.7	0.9	0.31
chr13.trna87-GlnCTG	GGTTCCATGGTGTAATGGTTAGCACTCTGGACTCTGAATCCA	tRNA	191	185.9	130.8	164.4	99.3	109	150.8	128.8	0.46	0.53
chr3.trna751-HisGTG	TCTGCGTTGTGGCCGCAGCAACCTCGGTTCGTATCCGAGTCACGGCACCA	tRNA	23	75	1	49.7	0.8	38.6	28.9	49.4	0.34	0.91
chr7.trna387-ArgTCG	CAGAAGATTGCAGGTTCGGGTCCTGCCGCGGTCGCCA	tRNA	105.5	123.9	82.7	98.4	112.6	97.2	110.6	108.4	-0.06	0.93
chr2.trna1747-GlyGCC	GCATTGGTGGTTCAGTGGTAGAATTCTCGCCTGCCACGCGGGAGGCCC	tRNA	122.5	171.2	177	214.1	328.6	95.5	140.1	153.4	-0.07	0.85
chr13.trna64-GlnCTG	NGTTCCATGGTGTAATGGTTAGCACTCTGGACTCTGAATCCAGCGATCCGAGT	tRNA	15	8.2	9.6	18.4	17.4	10.1	8.2	17.2	-0.04	0.92
chr1.trna707-AspGTC	TCCTCTTTGGTATAGTGGTGAGTATCCCCGCCTGTCACGCGGGAGACCGGGGTTCGATTCCCCGACGGGGAGCCA	tRNA	26.5	86.4	201.1	1.1	0.8	44.4	33.3	1.1	1.98	0.27
chr2.trna1747-GlyGCC	GCATTGGTGGTTCAGTGGTAGAATTCTCGC	tRNA	4807.2	8665.5	2479.1	14140.8	35903.4	10340.6	9888.8	3228.8	-0.98	0.29
chr8.trna560-GlyGCC	TGGTAGAATTCTCGCCTGCCACGCGGGAGGCCCGGGTT	tRNA	36.5	48.9	36.6	47.6	26.5	15.1	7.5	15	1.4	0.21
chr2.trna1432-HisGTG	TATAGTAGTTAGTACTCTGCGTTGTGGCCGCAGCAACCTCGGTTCGAATCCGAGTCACGGCACCA	tRNA	560.5	2088.9	732.1	952.7	398.1	604.3	1005.8	1245.8	0.41	0.81
chr3.trna293-HisGTG	CCTCGGTTCGTATCCGAGTCACGGCACCA	tRNA	0.5	1.6	178	1.1	38.9	39.4	0.6	50.4	0.49	0.77
chr17.trna1000-LysCTT	TCAGTCGGTAGAGCATGAGACTCTTGATCTCAGGGTCGTGGGTTCGGGCCCCACGTTGGGCGCCA	tRNA	32.5	1.6	31.7	70.3	53.8	54.5	40.8	35.4	-0.44	0.75
chr1.trna1000-AspGTC	CACGCGGGAGACCGGGGTTCGCTTCCCCGACGGGGAGCCA	tRNA	65.5	1.6	63.5	71.4	54.6	0.8	41.5	1.1	1.04	0.32
chr13.trna105-GluTTC	TCCCACATGGTCTAGCGGTTAGGATTCCTGGTTTTCACCCAGGCGGCCCGGGTTCGTCTCCCGGTGTGGGAACCA	tRNA	0.5	94.6	37.5	62.7	48	191.9	24.5	123.4	-0.99	0.15
chr3.trna289-AsnGTT	CGCTTTCGGCTGTTAACCGAAAGGTTGGTGGTTCGCGCCCACCCAGGGACGCCA	tRNA	0.5	1.6	1	1.1	31.4	31.8	23.9	40.8	-4.94	0
chr6.trna107-ArgCCT	ATGGATTGTGGGTTCGAGTCCCATCTGGGGTGCCA	tRNA	5.5	9.8	5.8	1.1	5	5	3.8	6.4	0.13	0.94
chr11.trna2023-LysCTT	TCAGTCGGTAGAGCATGAGACTNTTAATCTCAGGGTCGTGGGTTCGTGCCCCACGTTGGNCGCCA	tRNA	4	13	7.7	8.7	0.8	12.6	13.8	8.6	-0.1	0.65
chr2.trna586-HisGTG	GTATAGTAGTTAGTACTCTGCGTTGTGGCCGCAGCAACCTCGGTTCGTATCCGAGTCACGGCACCA	tRNA	0.5	1.6	31.7	70.3	0.8	54.5	40.8	35.4	-0.34	0.61
chr19.trna110-ValTAC	ACACGCAGAAGGTCCTGGGTTCGTGCCCCAGTGGAACCACCA	tRNA	0.5	1.6	13.5	15.1	11.6	11.7	0.6	1.1	0.3	0.94
chr17.trna84-LysCTT	CGTCGGTAGAGCATGAGACTCTTAATCTCAGGGTCGTGGGTTCGTGCCCCACGTTGGGCGCCA	tRNA	16.5	1.6	31.7	1.1	0.8	0.8	60.9	35.4	-0.94	0.57
chr14.trna191-TyrGTA	TCGCTGGTTCGGTTCCGGCTCGAAGGACCA	tRNA	130.5	150	188.6	169.8	108.4	55.3	33.3	70.8	1.25	0.12
chr3.trna747-HisGTG	AGTACTCTTCGTTGTGGCCGCAGCAACCTCGGTTCGGATCCGAGTCACGGCACCA	tRNA	0.5	1.6	70.2	40	0.8	0.8	23.2	39.7	0.8	0.62
chr10.trna856-AspGTC	CCCCGCCTGTCACGCGGGAGACCGGGGTTCATTTCCCCGACGGGGAGCCA	tRNA	8	26.1	15.4	1.1	5	0.8	0.6	1.1	2.75	0.05
chr17.trna994-ArgCCG	AGATTGGGGGTTCGGGTCCCTTCGTGGTCGCCA	tRNA	20.5	26.1	15.4	1.1	9.1	21.8	10.1	11.8	0.26	0.74
chr8.trna886-GlyGCC	GCATTGGTGGTTCAGTGGTAGAATTCTCGCCTGCCACGCGGGAGGCCCGGGTTCGTTTCCC	tRNA	8.5	4.9	2.9	4.3	9.1	6.7	6.9	6.4	-0.5	0.72
chr13.trna979-AspGTC	CCCGCCTGTCACGCGGGAGACCGGGGTTCGATTCCCCGCCGGGGAGCCA	tRNA	65.5	1.6	1	71.4	54.6	164.3	41.5	1.1	-0.91	0.64
chr1.trna1000-AspGTC	CACGCGGGAGACCGGGGTTCGGTTCCCCGACGGGGAGCCA	tRNA	2372.9	2333.5	3065	2672	592.6	981.4	245.6	1326.3	1.73	0
chr7.trna86-SeC(e)TCA	CTCAGTGGCCTGGGGTGCAGGCTTCAAACCTGTAGCTGTTTAGCGACAGAGTGGTTCATTTCCACCTTTCGGGCGCCA	tRNA	8.5	27.7	16.4	22.7	14.1	17.6	5.7	9.7	0.68	0.62
chr3.trna295-HisGTG	AGTACTCTGCGTTGTGTCCGCAGCAACCTCGGTTCGTATCCGAGTCACGGCACCA	tRNA	0.5	60.3	1	40	60.4	0.8	45.9	1.1	-0.09	0.54
chr3.trna295-HisGTG	GGCCGTGATCGTATAGTGGTTAGTACTCTGCGTT	tRNA	61.5	140.2	47.1	142.7	87.7	74.6	35.8	31.1	0.77	0.51
chr11.trna1819-GlyGCC	GCATTGGTAGTTCAGTGGTAGAATTCTCGCCTGCCACGCGGGAGGCCC	tRNA	8	4.9	9.6	13	5	3.4	2.5	1.1	1.58	0.05
chr11.trna2023-LysCTT	GCAGTCGGTAGAGCATGAGACTCTTAATCTCAGGGTCGTGGGTTCGGGCCCCACGTTGGGCGCCA	tRNA	0.5	1.6	124.1	1.1	27.3	0.8	60.9	35.4	0.03	0.93
chr17.trna1000-LysCTT	AAGTCGGTAGAGCATGAGACTCTTAATCTCAGGGTCGTGGGTTCGTGCCCCACGTTGGGCGCCA	tRNA	0.5	1.6	1	35.7	0.8	27.7	81	69.7	-2.21	0.05
chr1.trna699-GlyGCC	GCATTGGTGGTTCAGTGGTAGAATTCTCGCCTGCCATT	tRNA	14	22.8	19.2	1.1	9.1	9.2	19.5	8.6	0.3	0.87
chr1.trna709-GluCTC	TCCCTGGTGGTCTAGTGGTTAGGATTCGGTGCTCTCACCGCCGCGGCCCGGGTTCGTTTCCCGGTCAGGGAACCA	tRNA	72.5	1.6	35.6	40	0.8	61.2	0.6	39.7	0.55	0.33
chr3.trna292-LysCTT	CGGTAGAGCATGAGACTCTTAATCTCAGGGTCGTGGGTTCGGGACCCACGTTGGGCGCCA	tRNA	0.5	158.2	31.7	35.7	0.8	54.5	20.7	1.1	1.55	0.58
chr1.trna996-GluCTC	TCCCTGGTGGTCTAGTGGTTAGGATTCGGCGCTCTCACGGCCGCGGCCCGGGTTCGATTCCCGTTCAGGGAACCA	tRNA	36.5	1.6	35.6	1.1	30.6	31	0.6	39.7	-0.45	0.92
chr11.trna1446-AsnGTT	CCTTCGGCTGTTAACCGAAAGGTTGGTGGTTCGGGCCCACCCAGGGACGCCA	tRNA	19	1.6	1	1.1	123.3	31.8	0.6	40.8	-3.12	0.17
chr11.trna1493-GlnTTG	GGTGTAATGGTTAGCACTCTGGACTTTGAATCCAGCGATCCGAGTTTT	tRNA	1.5	14.7	1	6.5	9.9	0.8	7.5	1.1	0.29	0.83
chr3.trna745-GluCTC	CTAGTGGTTAGGATTCGGCGCTCTCACCGCCGCGGCCC	tRNA	10	9.8	18.3	21.6	32.3	12.6	17.6	8.6	-0.25	0.74
chr1.trna709-GluCTC	TGGTCTAGTGGTTAGGATTCGGCGCTCTCACCGCC	tRNA	7	4.9	2.9	5.4	0.8	0.8	1.3	1.1	2.34	0
chr2.trna1432-HisGTG	TATAGTGGTTAGTACTCTGCGTTGTGGCCGCAGCAACCTCGGTTCGAATCCTAGTCACGGCACCA	tRNA	40.5	1.6	77.9	44.3	67	67.9	76	44	-0.63	0.6
chr19.trna711-SerGCT	CACGCGTGGGTTCGGATCCCATCCTCGTCGCCA	tRNA	140.5	99.5	39.4	66	166.3	151.7	25.8	86.9	-0.32	0.94
chr3.trna295-HisGTG	GCCGTGATCGTATAGTGGTTAGTACTCTGCGTTGT	tRNA	3.5	3.3	29.8	2.2	4.1	0.8	0.6	1.1	2.54	0.23
chr1.trna704-GlyGCC	TAGAATTCTCGCCTGCCACG	tRNA	102.5	174.5	130.8	138.4	163	81.3	143.2	203.9	-0.11	0.81
chr2.trna1432-HisGTG	TGTTAGTACTCTGCGTTGTGGCCGCAGCAACCTCGGTTCGAATCCGAGTCACGGCACCA	tRNA	68	1.6	130.8	49.7	38.1	38.6	0.6	49.4	0.98	0.21
chr3.trna287-GlyCCC	GCATTGGTCGTTCAATGGTAGAATTCTCGCTTCCCACGCGGGTGACCCGGG	tRNA	9.5	11.4	12.5	11.9	6.6	10.9	5	11.8	0.4	0.62
chr3.trna291-HisGTG	TATAGTGGTTAGTACTCTGCGTNGTGGCCGCAGCAACCTCGGTTCGAATCCGAGTCACGGCACCA	tRNA	0.5	66.9	77.9	44.3	33.9	34.4	25.8	1.1	1	0.63
chr13.trna82-MetCAT	AGCAGAGTGGCGCAGCGGAAGCGTGCTGGGC	tRNA	4.5	4.9	2.9	10.8	9.1	4.2	8.8	2.1	-0.07	0.79
chr13.trna105-GluTTC	ATTCCTGGTTTTCACCCAGGCGGCCCGGGTTCGACTCCCGGTGTGGGAACCA	tRNA	7.5	6.5	2.9	4.3	2.5	2.5	5.7	4.3	0.51	0.48
chr14.trna192-ProTGG	GGCTCGTTGGTCTAGGGGTATGATTCTCGCTTGGGTTGCGAGAGGTCCCGGGT	tRNA	7	4.9	7.7	17.3	33.1	14.2	27	19.3	-1.34	0.18
chr13.trna103-LysCTT	TCAGTCGGTAGAGCATAAGACTCTTAATCTCAGGGTCGTGGGTTCGGGCCCCACGTTGGGCGCCA	tRNA	0.5	1.6	31.7	1.1	27.3	27.7	20.7	1.1	-1.13	0.25
chr13.trna979-AspGTC	TCCTCGTTTGTATAGTGGTGAGTATCCCCGCCTGTCACGCGGGAGACCGGGGTTCGATTCCCCGACGGGGAGCCA	tRNA	325.5	425.6	1001.5	1969.1	592.6	1417.2	1021.5	280.1	0.17	0.93
chr2.trna1432-HisGTG	CCGTGATCGTATAGTGGTTAGTAC	tRNA	23.5	11.4	16.4	24.9	53.8	9.2	20.7	15	-0.38	0.81
chr1.trna791-SerGCT	GTGGGTTCGGATCCCATCCTCGTCGCCA	tRNA	219	789.3	532	697.5	514.8	1022.5	304.1	1259.8	-0.47	0.31
chr2.trna1431-HisGTG	NTTAGTACTCTGCGTTGTGGCCGCAGCAACCTCGGTTCGTATCCGAGTCACGGCACCA	tRNA	36.5	1.6	35.6	40	30.6	0.8	0.6	78.3	0.04	0.65
chr3.trna291-HisGTG	TGTCCGCAGCAACCTCGGTTCGGATCCGAGTCACGGCACCA	tRNA	0.5	60.3	35.6	78.9	0.8	31	0.6	1.1	2.39	0.08
chr2.trna1747-GlyGCC	GCATTGGTCGTTCAGTGGTAGAATTCTCGCC	tRNA	490	487.6	248.2	1521.5	262.3	87.2	209.2	59	2.15	0.07
chr17.trna84-LysCTT	GTCGGTAGAGCATGAGACTC	tRNA	7.5	3.3	2.9	2.2	7.4	5	5	2.1	-0.31	0.98
chr13.trna980-SerAGA	GTTTCCCCGCGCAGGTTCGTATCCTGCCGACTACGCCA	tRNA	0.5	26.1	1	1.1	25.7	0.8	47.7	17.2	-1.67	0.06
chr15.trna913-MetCAT	CAGTCTCATAATCTGAAGGTCGTGAGTTCGTTCCTCACACGGGGCACCA	tRNA	93	62	77.9	59.5	58.8	81.3	32	70.8	0.27	0.63
chr13.trna112-SerTGA	AATCCATTTGGGTTTCCCCGCGCAGGTTCGTATCCTGCCGACTACGCCA	tRNA	6.5	1.6	1	1.1	10.8	0.8	8.2	26.8	-2.2	0.24
chr17.trna82-LysCTT	CAGTCGGTAGAGCATGAGACTCTTAATCTCAGGGTCGTGGGGTCGTGCCCCACGTTGGGCGCCA	tRNA	96.5	1.6	124.1	104.9	159.7	108.1	221.8	172.8	-1.02	0.27
chr9.trna1035-LysCTT	TCGGTAGATCATGGGACTCTTAATCCCAGGGTCGTGGGTTCGAGCCCCACGTTGGGCGCCA	tRNA	0.5	17.9	10.6	1.1	9.1	0.8	6.9	1.1	0.75	0.94
chr1.trna1184-LysTTT	AGAGCGCCCGGATAGCTCAGTCGGTAGAGCATCAGACT	tRNA	18.5	17.9	5.8	9.7	17.4	14.2	14.4	9.7	-0.1	0.99
chr2.trna1431-HisGTG	ACTCTGCGTTGTGGCCGCAGCAACCTCGGTTCGGATCCGAGTCACGGCACCA	tRNA	113	1.6	1	1.1	75.3	114	28.9	49.4	-1.2	0.74
chr11.trna791-CysGCA	GGGGGTATAGCTCAGTGGTAGAGCATTTGACT	tRNA	20.5	9.8	20.2	44.3	33.9	14.2	11.9	2.1	0.61	0.59
chr1.trna699-GlyGCC	TGTAGAATTCTCGCCTGCCACGCGGGAGGCCCGGGTTCGATTCCCGGCCCATGCACCA	tRNA	10.5	34.2	39.4	1.1	0.8	17.6	0.6	1.1	2.08	0.12
chr8.trna887-GlyGCC	TCAGTGGTAGAATTCTCGCCTGCCACGCGGGAGGCCCGGGTTCGTTTCCCAGCCAATGCACCA	tRNA	21	1.6	1	89.8	34.8	69.6	0.6	1.1	0.1	0.93
chr2.trna586-HisGTG	AGTGGTTAGTACTCTGCGTTGTGGCCGCAGCAACCTCGGTTCGAATCCTAGTCACGGCACCA	tRNA	80.5	66.9	39.4	1.1	33.9	202	101.1	44	-1.02	0.36
chr1.trna1006-AsnGTT	TGAAAGGTTGGTGGTTCGGGCCCACCCAGGGACGCCA	tRNA	56	122.3	1	1.1	0.8	0.8	47.1	40.8	1.01	0.57
chr13.trna951-ArgACG	CAGAAGATTCCAGGTTCGTCTCCTGGCTGGCTCGCCA	tRNA	173	75	102	98.4	112.6	176.8	113.7	129.8	-0.25	0.97
chr17.trna1000-LysCTT	GCCCGGCTAACTCAGTCGGTAGAGCATGAGACTCTTAATCTCAGGGTCGTGGGTTCGGGCCCCACGTTGGGCGCCA	tRNA	48.5	158.2	93.3	70.3	0.8	27.7	20.7	35.4	2.13	0.05
chr1.trna704-GlyGCC	TTCAGTGGTAGAATTCTCGCCTGCCACGCGGGAGGCCCGGGTTCGGTTCCCGGCCCATGCACCA	tRNA	175.5	42.4	193.4	109.2	207.7	210.4	173.4	81.6	-0.37	0.77
chr2.trna586-HisGTG	CCGTGATCGTATAGTGGTTAGTACTCTGCGTTGTGGCCGCAGCAACCTCGGT	tRNA	4.5	8.2	6.7	5.4	5	6.7	7.5	3.2	0.14	1
chr17.trna1000-LysCTT	CTTAGTCGGTAGAGCATGAGACTCTTAATCTCAGGGTCGTGGGTTCGTGCCCCACGTTGGGCGCCA	tRNA	64.5	1.6	1	35.7	0.8	27.7	40.8	35.4	-0.03	0.71
chr3.trna878-GlyGCC	GTAGAATTCTCGCCTGCCACGCGGGAGGCCCGGGGTCGTTTCCC	tRNA	1.5	1.6	1	2.2	2.5	15.9	6.9	3.2	-2.19	0.07
chr6.trna107-ArgCCT	CCAGGGATTGTGGGTTCGTGTCCCATCTGGGGAGCCA	tRNA	0.5	14.7	8.7	9.7	4.1	0.8	0.6	1.1	2.33	0.06
chr3.trna303-GluCTC	TAGTGGTTAGGATTCGGCGC	tRNA	4	4.9	3.8	4.3	31.4	0.8	1.9	1.1	-1.05	0.62
chr3.trna295-HisGTG	TGCCGTGATCGTATAGTGGTTAGTACTCT	tRNA	10.5	9.8	19.2	9.7	14.1	6.7	16.3	8.6	0.11	0.99
chr4.trna1697-HisGTG	TGCCGTGATCGTATAGTGGTTAGTACTCTGCGTTGTGGCCGCAGCAACCTCGGTTCGTATCCGAGTCACGGCACCA	tRNA	400.5	680	93.3	1108.4	212.7	2119.6	201.7	1340.2	-0.76	0.48
chr3.trna747-HisGTG	GCCGCAGCAACCTCGGTTCGGATCCGAGTCACGGCACCA	tRNA	113	221.8	44.3	98.4	0.8	38.6	226.8	97.6	0.39	0.9
chr3.trna751-HisGTG	TGCCGTGATCGTATAGTGGTTAGTACTCT	tRNA	10.5	9.8	19.2	9.7	14.1	6.7	16.3	8.6	0.11	0.99
chr3.trna746-GlyTCC	AACCTGCGTTGGTGGTATAGTGGTGAGCATAGCTGCCTTCCAAGCAGTTGACCCGGGTTCGTTTCCCGGCCAACGCATGAGGTTGTCTTTT	tRNA	8.5	11.4	9.6	7.6	1.7	3.4	4.4	2.1	1.68	0.05
chr2.trna586-HisGTG	CATATAGTGGTTAGTACTCTGCGTTGTGGCCGCAGCAACCTCGGTTCGAATCCGAGTCACGGCACCA	tRNA	0.5	1.6	77.9	1.1	67	67.9	101.1	1.1	-1.55	0.12
chr13.trna103-LysCTT	AGAGCATGAGACTCTTAATCTCAGGGTCGTGGGTTCGTGCCCCACGTTGGGCGCCA	tRNA	15	16.3	15.4	15.1	5	31.8	16.3	21.5	-0.27	0.83
chr19.trna8-AlaAGC	GGGGAATTAGCTCAAATGGTAGA	tRNA	7.5	3.3	15.4	4.3	5.8	1.7	16.3	4.3	0.12	1
chr17.trna1000-LysCTT	TCGGTAGAGCATGAGACTCTTAATCTCAGGGTCGTGGGT	tRNA	4.5	6.5	10.6	3.2	15.7	2.5	3.1	4.3	-0.05	0.97
chr13.trna110-GlyGCC	CAGTGGTAGAATTCTCGCCTGCCACGCGGGAGGCCC	tRNA	19.5	22.8	32.7	18.4	16.6	14.2	9.4	5.4	1.04	0.34
chr13.trna115-SerGCT	GTGGGTTCGTATCCCATCCTCGTCGCCA	tRNA	437.5	1764.4	930.3	1070.5	952.6	1928.5	477.4	3036.8	-0.61	0.34
chr13.trna115-SerGCT	CTAATCCATTGTGCTGTGCACGCGTGGGTTCGTATCCCATCCTCGTCGCCA	tRNA	8.5	1.6	1	18.4	40.6	67.9	50.9	69.7	-2.96	0.02
chr11.trna1912-GluCTC	GGTTAGGATTCGGCGCTCTCACCGCCGCGGCCC	tRNA	10	8.2	8.7	9.7	6.6	15.1	8.8	4.3	0.07	0.95
chr13.trna1001-GluCTC	TCCCTGGTGGTCTAGTGGTTAGGATTCGGCGCTCTCACCGCCGCG	tRNA	10	14.7	7.7	19.5	11.6	13.4	6.9	12.9	0.21	0.86
chr19.trna637-ArgTCT	CTCAAAGGTTGTGGGTTCGGGTCCCACCAGAGTCGCCA	tRNA	35.5	17.9	10.6	17.3	13.2	17.6	25.8	11.8	0.25	0.71
chr1.trna699-GlyGCC	TAGAATTCTCGCCTGCCACGCGGGAGGCCCGGGTTCGTTTCCCGGCCAATGCACCA	tRNA	40	140.2	71.2	84.3	128.3	79.6	376.9	214.6	-1.25	0.04
chr3.trna751-HisGTG	TGGTTAGTACTCTGCGTTGTGTCCGCAGCAACCTCGGTTCGTATCCGAGTCACGGCACCA	tRNA	64.5	106	185.7	243.3	133.2	134.9	181.6	138.4	0.03	0.84
chr9.trna1035-LysCTT	GCCCGGCTAGCTCAGTCGGTAGAGCATGGGACTCTTAATCTCAGGGTCGTGGGTTCGTGCCCCACGTTGGGCGCCA	tRNA	720.5	914.8	655.1	1082.4	133.2	67.9	377.6	232.9	2.06	0
chr1.trna709-GluCTC	ACCGCCGCTGCCCGGGTTCGTTTCCCGGTCAGGGAACCA	tRNA	44.5	73.4	1	48.7	0.8	37.7	55.9	48.3	0.23	0.91
chr1.trna1000-AspGTC	TCCTCCTTTGTATAGTGGTGAGTATCCCCGCCTGTCACGCGGGAGACCGGGGTTCGATTCCCCGACGGGGAGCCA	tRNA	78.5	86.4	151	507.2	43.9	436.7	164	447.5	-0.41	0.63
chr2.trna1432-HisGTG	TTAGTACTCTGCGTTGTGACCGCAGCAACCTCGGTTCGAATCCGAGTCACGGCACCA	tRNA	0.5	1.6	1	49.7	38.1	38.6	28.9	1.1	-1.01	0.27
chr1.trna706-GlyGCC	ATTGGTAGAATTCTCGCCTGCCACGCGGGAGGCCCGGGTTCGTTTCCCGGCCCATGCACCA	tRNA	126.5	60.3	93.3	1.1	20.7	151.7	60.9	91.2	-0.21	0.91
chr1.trna1547-GluTTC	TCCCATATGGTCTAGCGGTTAGGATTCCTGGTTTTCACCCAGGCGGCCCGGGTTCGACTCCCGGTGTGGGAACCA	tRNA	145.5	238.1	140.5	220.6	24.8	49.4	91.7	1.1	2.16	0.02
chr7.trna86-SeC(e)TCA	CTCAGTGGTCTGGGGTGCAGGCTTCAAACCTGTAGGTGTTTAGCGACAGAGTGGTTCATTTCCACCTTTCGGGCGCCA	tRNA	10.5	21.2	8.7	9.7	4.1	7.5	3.1	5.4	1.31	0.14
chr9.trna1035-LysCTT	CTCAGTCGGTAGAGCATGGGACTCTTAATCCCAGGGTCGTGGGGTCGTGCCCCACGTTGGGCGCCA	tRNA	4.5	1.6	8.7	18.4	0.8	7.5	0.6	9.7	0.83	0.38
chr13.trna77-GlyGCC	GCATTGGTGGTTCAGTGGTAGAATTCTCGCCTGCCAC	tRNA	14	9.8	18.3	11.9	17.4	8.4	16.3	7.5	0.12	0.92
chr1.trna994-AspGTC	CGGGAGACCGGGGTTCGATTCCCCGACGGGGA	tRNA	202	190.8	220.3	211.9	456	538.9	379.4	306.9	-1.03	0.12
chr13.trna1000-LysTTT	CCGGATAGCTCAGTCGGTAGAGCATCAG	tRNA	14	16.3	10.6	15.1	9.9	9.2	11.3	10.7	0.44	0.65
chr11.trna1819-GlyGCC	GGTTCAGTGGTAGAATTCTCGCCTGC	tRNA	8.5	3.3	36.6	3.2	0.8	1.7	0.6	1.1	3.62	0.08
chr3.trna295-HisGTG	TATAGTGGTTAGTACTCTGCGTTGTGGCCGCAGCAGCCTCGGTTCGTATCCGAGTCACGGCACCA	tRNA	0.5	106	1	70.3	27.3	54.5	20.7	69.7	0.05	0.7
chr4.trna1697-HisGTG	ATAGTGGTTAGTACTCTGCGTTGTGACCGCAGCAACCTCGGTTCGAATCCGAGTCACGGCACCA	tRNA	40.5	1.6	1	1.1	86.9	34.4	25.8	1.1	-1.75	0.46
chr8.trna887-GlyGCC	TTGTAGAATTCTCGCCTGCCACGCGGGAGGCCCGGGTTCGTTTCCCGGCCAATGCACCA	tRNA	1906.9	2676	2130.9	1641.5	2579.6	7079.5	3271.8	5764.5	-1.16	0.02
chr13.trna103-LysCTT	CAGTCGGTAGAGCATGAGACTCNTAATCTCAGGGTCGTGGGTTCGGGCCCCACGTTGGGNNCCA	tRNA	0.5	24.5	1	16.2	12.4	24.3	0.6	16.1	-0.34	0.47
chr19.trna637-ArgTCT	GTTGTGGGTTCGTGTCCCACCAGAGTCGCCA	tRNA	0.5	9.8	1	6.5	17.4	0.8	6.9	6.4	-0.83	0.23
chr13.trna77-GlyGCC	GCATTGGTGGTTCAGTGGTAGAATTCTC	tRNA	8	22.8	6.7	13	42.2	41.9	17	8.6	-1.12	0.22
chr3.trna298-AsnGTT	GCTTTCGGCTGTTAACCGAAAGGTTGGTGGTTCGTGCCCACCCAGGGACGCCA	tRNA	167	62	36.6	41.1	92.7	217.9	70.4	40.8	-0.46	0.9
chr17.trna82-LysCTT	CCGGCTAGCTCAGTCGGTAGAGC	tRNA	13	6.5	11.5	6.5	9.1	12.6	11.3	11.8	-0.25	0.95
chr10.trna81-GluCTC	CCGCCGCGGCCCGGGGTCGTTTCCCGGTCAGGGAACCA	tRNA	66.5	1.6	1	1.1	37.2	56.2	28.3	95.5	-1.63	0.51
chr8.trna886-GlyGCC	AGTGGTAGAATTCTCGCCTGCC	tRNA	10	14.7	8.7	10.8	6.6	2.5	10.1	11.8	0.51	0.6
chr1.trna710-ValCAC	GCTTCCGTAGTGTAGTGGTTATCACGTTCGCCT	tRNA	0.5	1.6	3.8	20.5	25.7	10.1	14.4	8.6	-1.15	0.12
chr3.trna748-LysCTT	ATCGGTAGAGCATGAGACTCTTAATCTCAGGGTCGTGGGTTCGTGCCCCACGTTGGGCGCCA	tRNA	112.5	53.8	93.3	1.1	80.3	81.3	60.9	35.4	0.02	0.8
chr13.trna103-LysCTT	CCGGCTAGCTCAGTCGGTAGAGCATGAGACTC	tRNA	26	21.2	33.7	20.5	24.8	8.4	41.5	20.4	0.09	0.97
chr10.trna81-GluCTC	TAGGATTCTGCGCTCTCACCGCCGCGGCCCGGGTTCGTTTCCCGGTCAGGGAACCA	tRNA	72.5	60.3	35.6	40	0.8	61.2	45.9	117	-0.11	0.91
chr2.trna1431-HisGTG	TTAGTACTCTGCGTTGTGCCCGCAGCAACCTCGGTTCGGATCCGAGTCACGGCACCA	tRNA	90.5	60.3	1	1.1	60.4	31	45.9	117	-0.73	0.78
chr3.trna747-HisGTG	GCCGTGATCGTATAGTGGTTAGTACTCTGCGTTGTGGCCGCAGCAACCTCGGTTCGGATCCGAGTCATGGCACCA	tRNA	32.5	1.6	1	35.7	0.8	108.1	0.6	35.4	-1.03	0.74
chr3.trna745-GluCTC	TCCCTGGTGGTCTAGTGGTTAGGATTCGGCGCTCTCACCGCCGCGGCCCGGGTTCGTTTCCCGGCCAGGGAACCA	tRNA	18.5	1.6	35.6	1.1	0.8	61.2	0.6	117	-1.66	0.5
chr3.trna752-GlyCCC	GTTCAATGGTAGAATTCTCGCCTCCCACGCGGGTGACCCGGGTTCGGTTCCCGGCCAATGCACCA	tRNA	68	197.3	87.5	147.1	62.9	164.3	19.5	242.5	0.03	1
[truncated: 22,322 more rows]
