# Supplementary material for: Cytosine-5 RNA Methylation Regulates Neural Stem Cell Differentiation and Motility
Source: Stem Cell Reports. 2016 Dec 29;8(1):112–24. doi: 10.1016/j.stemcr.2016.11.014 (PMC5233436; doi:10.1016/j.stemcr.2016.11.014)
Supplement: Table S5. tRNA-Derived Small Non-coding RNAs in Wild-Type and NSun2−/− Mouse Brains at E18.5, Related to Figure 4 [file mmc6.xlsx]

## Sheet: mouse.deseq.table.E18.5.xls
Supplementary Table 5: tRNA-derived small non-coding RNAs in wild-type (wt) and NSun2-/- (ko) mouse brains at E18.5. Related to Figure 4.
gene.ID	fragment	gene.name	gene.type	E18.5_ko.1	E18.5_ko.2	E18.5_ko.3	E18.5_ko.4	E18.5_wt.1	E18.5_wt.2	E18.5_wt.3	E18.5_wt.4	E18.5.log2FC	E18.5.pvalue
chr3.trna291-HisGTG	TATAGTGGTTAGTACTCTGCGTTGTGGCCGCAGCAACCTCGGTTCGCATCCGAGTCACGGCACCA	chr3.trna291-HisGTG	tRNA	2460.7	2645.6	3358.1	2206.4	457.3	1178.3	1966.9	1248.5	1.14	0
chr13.trna110-GlyGCC	TGGTAGCATTCTCGCCTGCCACGCGGGAGGCCCGGGT	chr13.trna110-GlyGCC	tRNA	3.9	9.9	4.8	7.7	0.8	1.2	0.7	1.4	2.69	0
chr3.trna303-GluCTC	TCCCTGGTTGTCTAGTGGTTAGGATTCGGCGCTCTCACCGCCGCGGCCCGGGTTCGTTTCCCGGTCAGGGAACCA	chr3.trna303-GluCTC	tRNA	3109.6	1746.5	2325.1	1662.8	740.3	618.9	972.7	894	1.45	0
chr3.trna293-HisGTG	TTAGTACTCTGCGTTGTGGCCGCAGCAACCTCGGTTCGTATCCGAGGCACGGCACCA	chr3.trna293-HisGTG	tRNA	1.3	1.1	0.8	1.3	28.2	22.7	25.6	26.2	-4.51	0
chr3.trna878-GlyGCC	GTAGAATTCTCGCCTTCCACGCGGGAGGCCCGGGTTCGTTTCCCGGCCAATGCACCA	chr3.trna878-GlyGCC	tRNA	54.9	46.3	0.8	211.5	250.3	403	256.2	378.6	-2.04	0
chr9.trna961-GluTTC	AACGGTTAGGATTCCTGGTTTTCACCCAGGCGGCCCGGGTTCGACTCCCGGTGTGGGAACCA	chr9.trna961-GluTTC	tRNA	1.3	1.1	0.8	1.3	15.2	12.3	13.8	14.2	-3.63	0
chr11.trna1819-GlyGCC	GTAGAATTCTCGCCTTCCACGCGGGAGGCCCGGGTTCGTTTCCCGGCCAATGCACCA	chr11.trna1819-GlyGCC	tRNA	54.9	46.3	0.8	211.5	250.3	403	256.2	378.6	-2.04	0
chr17.trna113-GlyCCC	CGCTGGTGTAGTGGTATCATGCAAGATTCCCATTCTTGCGACCCGGGTTCGATTCCCGGGCGGCGCACCA	chr17.trna113-GlyCCC	tRNA	1.3	1.1	0.8	1.3	16	6.7	7.6	14.9	-3.33	0
chr1.trna699-GlyGCC	TGGTTCAGTGGTAGAATTCTCGCCTGCCACGCGGGAGGCCCGGGTTCGTTTCCCGGCCCATGCACCA	chr1.trna699-GlyGCC	tRNA	315.3	331.7	581.9	719.2	198.6	135.6	111.5	128.3	1.76	0
chr1.trna702-GlyGCC	TGGTTCAGTGGTAGAATTCTCGCCTGCCACGCGGGAGGCCC	chr1.trna702-GlyGCC	tRNA	26.2	32	17.8	32.1	1.5	3.1	6.2	3.5	2.91	0
chr13.trna982-GlnCTG	GGTTCCATCGTGTAATGGTTAGCACTCTGGACT	chr13.trna982-GlnCTG	tRNA	1.3	2.2	1.6	1.3	13.7	9.2	3.5	9.2	-2.47	0
chr8.trna560-GlyGCC	GCATTGGTCGTTCAGTGGTAGAATTCTCGCCTGCCACGCGGGAGGCCCGGGTT	chr8.trna560-GlyGCC	tRNA	15.7	7.7	8.9	9	0.8	0.6	0.7	0.7	3.89	0
chr13.trna1001-GluCTC	CCCTGGTGGTCTAGTGGTTAGGATTCGGCGCTCTCACCGCCGCGGCCCGGGTTCGTTTCCCGTTCAGGGAACCA	chr13.trna1001-GluCTC	tRNA	95.5	199.4	117	93.6	0.8	22.7	0.7	51.8	2.74	0
chr1.trna709-GluCTC	ATTCGGCGCTCTCACCGCCGCGGCCCGGGCTCGTTTCCCGGTCAGGGAACCA	chr1.trna709-GluCTC	tRNA	1.3	1.1	0.8	1.3	28.2	22.7	25.6	26.2	-4.51	0
chr2.trna1509-SerGCT	TGGGTTCGGATCCCATCCTCGTCGCCA	chr2.trna1509-SerGCT	tRNA	184.5	278.8	497.9	432	64.7	155.2	97.6	119.8	1.67	0
chr13.trna1001-GluCTC	TCCCTGGTGGTCTAGGGGTTAGGATTCGGCGCTCTCACCGCCGCGGCCCGGGTTCGTTTCCCGGTCAGGGAACCA	chr13.trna1001-GluCTC	tRNA	707.7	477.1	465.7	878.2	192.5	133.1	249.9	249.6	1.62	0
chr3.trna751-HisGTG	AGTGGTTAGTACTCTGCGTTGTGGCCGCAGCAACCTCGGTTCGGATCCGAGTCACGGCACCA	chr3.trna751-HisGTG	tRNA	16641.5	18997.4	22629.9	17539.7	7031.3	6036.1	10801	7629	1.27	0
chr3.trna747-HisGTG	ATAGTGGTTAGTACTCTGCGTTGTGGCCGCAGCAACCTCGGTTCGCATCCGAGTCACGGCACCA	chr3.trna747-HisGTG	tRNA	786.2	794.5	1647.1	1129.5	213.8	344.1	693	307	1.48	0
chr1.trna709-GluCTC	TTCGGCGCTCTCACCGCCGCGGNCCGGGTTCGTTTCCCGGTCAGGGAACCA	chr1.trna709-GluCTC	tRNA	1.3	1.1	0.8	1.3	28.2	22.7	25.6	26.2	-4.51	0
chr1.trna1005-AspGTC	CGCGGGAGACCGGGGTTCGTTTCCCCGACGGGGAGCCA	chr1.trna1005-AspGTC	tRNA	1361.8	1720	1207.3	751.3	841.5	518.9	180.7	461.5	1.33	0
chr8.trna887-GlyGCC	GCATTGGTAGTTCAGTGGTAGAATTCTCGCC	chr8.trna887-GlyGCC	tRNA	239.4	200.5	147.7	91	34.2	23.3	27	20.6	2.69	0
chr3.trna291-HisGTG	AGTGGTTAGTACTCTGCGTTGTGGCCGCAGCAACCTCGGTTCGTATCCGAGTCACGGCACCA	chr3.trna291-HisGTG	tRNA	31868.8	35525.5	34683.7	21785.8	14822.7	10894	20465.9	16703.6	0.98	0
chr1.trna698-LeuCAG	TCTCCCTTGGAGGCGTGGGT	chr1.trna698-LeuCAG	tRNA	3.9	1.1	0.8	1.3	15.2	5.5	4.8	12.1	-2.4	0
chr14.trna347-GluTTC	AACGGTTAGGATTCCTGGTTTTCACCCAGGCGGCCCGGGTTCGACTCCCGGTGTGGGAACCA	chr14.trna347-GluTTC	tRNA	1.3	1.1	0.8	1.3	15.2	12.3	13.8	14.2	-3.63	0
chr1.trna699-GlyGCC	GTAGAATTCTCGCCTTCCACGCGGGAGGCCCGGGTTCGTTTCCCGGCCAATGCACCA	chr1.trna699-GlyGCC	tRNA	54.9	46.3	0.8	211.5	250.3	403	256.2	378.6	-2.04	0
chr3.trna751-HisGTG	AGTGGTTAGTACTCTGCGTTGTGGCCGCAGCAACCTCGGTTCGTATCCGAGTCACGGCACCA	chr3.trna751-HisGTG	tRNA	31868.8	35525.5	34683.7	21785.8	14822.7	10894	20465.9	16703.6	0.98	0
chr8.trna560-GlyGCC	GCATTGGTCGTTCAGTGGTAGAATTCTCGCCTGCCACGCGGGAGGCCCGGGT	chr8.trna560-GlyGCC	tRNA	147.8	128.9	119.4	135.9	15.2	12.3	33.2	24.1	2.65	0
chr5.trna1315-PheGAA	TAGACTGAAGATCTAAAGGTCCCTGGTTCGTTCCCGGGTTTCGGCACCA	chr5.trna1315-PheGAA	tRNA	138.7	469.4	222.7	193.6	19.8	15.9	87.2	53.9	2.53	0
chr2.trna1431-HisGTG	TTAGTACTCTGCGTTGTGGCCGCAGCAACCTCGGTTCGTATCCGAGGCACGGCACCA	chr2.trna1431-HisGTG	tRNA	1.3	1.1	0.8	1.3	28.2	22.7	25.6	26.2	-4.51	0
chr1.trna699-GlyGCC	GCATTGGTAGTTCAGTGGTAGAATTCTCGCCTGCCACGCGGGAGGCCCGGGT	chr1.trna699-GlyGCC	tRNA	167.4	187.3	103.3	153.8	25.9	17.2	54.7	22	2.35	0
chr3.trna751-HisGTG	ATTGGTTAGTACTCTGCGTTGTGGCCGCAGCAACCTCGGTTCGAATCCGAGTCACGGCACCA	chr3.trna751-HisGTG	tRNA	106	221.5	65.4	103.8	0.8	0.6	28.4	29.1	3.08	0
chr1.trna704-GlyGCC	GCATGTGTGGTTCAGTGGTAGAATTCTCGCCTGCCACGCGGGAGGCCCGGGT	chr1.trna704-GlyGCC	tRNA	10.5	8.8	12.1	7.7	2.3	1.2	2.1	2.8	2.21	0
chr1.trna1000-AspGTC	GCGGGAGACCGGGGTTCGTTTCCCCGACGGGGAGCCA	chr1.trna1000-AspGTC	tRNA	3657.7	3653.8	3987.5	3917.9	1583.4	1396	1440.7	1429.2	1.38	0
chr13.trna110-GlyGCC	GCATTGGTCGTTCAGTGGTAGAATTCTCGCCTGCCACGCGGGAGGCCCGGGTT	chr13.trna110-GlyGCC	tRNA	22.2	9.9	12.9	12.8	0.8	1.2	1.4	1.4	3.6	0
chr8.trna560-GlyGCC	TGTGGTTCAGTGGTAGAATTCTCGC	chr8.trna560-GlyGCC	tRNA	17	17.6	12.9	10.3	0.8	0.6	3.5	2.8	2.91	0
chr7.trna337-GluTTC	GCGGCCCGGGTTCGGCTCCCGGTGTGGGAACCA	chr7.trna337-GluTTC	tRNA	1.3	1.1	0.8	1.3	58.6	23.9	13.8	27.6	-4.78	0
chr13.trna110-GlyGCC	CAGTGGTAGAATTCTCGCCTGCCACGCGTGAGGCCCGGGTTCGTTTCCCGGCCAATGCACCA	chr13.trna110-GlyGCC	tRNA	1.3	1.1	0.8	1.3	125.5	76.1	114.2	175.1	-6.77	0
chr1.trna702-GlyGCC	GCATGTGTGGTTCAGTGGTAGAATTCTCGCC	chr1.trna702-GlyGCC	tRNA	26.2	19.8	21	10.3	2.3	3.1	0.7	5	2.81	0
chr10.trna856-AspGTC	CGGGAGCCCGGGGTTCATTTCCCCGACGGGGAGCCA	chr10.trna856-AspGTC	tRNA	27.5	14.3	36.3	26.9	6.8	3.1	0.7	3.5	2.89	0
chr11.trna397-AspGTC	CGCGGGAGACCGGGGTTCGTTTCCCCGACGGGGAGCCA	chr11.trna397-AspGTC	tRNA	1361.8	1720	1207.3	751.3	841.5	518.9	180.7	461.5	1.33	0
chr13.trna110-GlyGCC	TGGTTCAGTGGTAGAATTCTCGCCTGCCACGCGGGAGGCCCGGGTTCGTTTCCCGGCCCATGCACCA	chr13.trna110-GlyGCC	tRNA	315.3	331.7	581.9	719.2	198.6	135.6	111.5	128.3	1.76	0
chr1.trna1000-AspGTC	CCCGCCTGTCACGCGGGAGACCGGGGTTCGTTTCCCCGACGGGGAGCCA	chr1.trna1000-AspGTC	tRNA	1872	2078.1	1417.1	1001.3	891	319.6	585.7	553.7	1.44	0
chr1.trna995-GlyTCC	TATAGTGGTGAGCATAGCTGCCTTCCAAGCAGTTGACCCGGGTTCGATTCCCGGCCAACGCACCA	chr1.trna995-GlyTCC	tRNA	1.3	1.1	0.8	1.3	6.1	12.9	26.3	15.6	-3.76	0
chr8.trna560-GlyGCC	CAGTGGTAGAATTCTCGCCTGCCACGCGTGAGGCCCGGGTTCGTTTCCCGGCCAATGCACCA	chr8.trna560-GlyGCC	tRNA	1.3	1.1	0.8	1.3	125.5	76.1	114.2	175.1	-6.77	0
chr11.trna1819-GlyGCC	GCATTGGTGGTTCAGTGGTAGAATTCTCGCCT	chr11.trna1819-GlyGCC	tRNA	1682.3	1363	661	665.4	3478	2730.7	1638	2413.3	-1.23	0
chr11.trna1819-GlyGCC	GCATTGGTCGTTCAGTGGTAGAATTCTCGCCTGCCACGCGGGA	chr11.trna1819-GlyGCC	tRNA	9.2	6.6	7.3	14.1	0.8	1.2	1.4	0.7	3.19	0
chr8.trna414-LeuCAG	CCTTGGAGGCGTGGGTTCGTATCCCACTTCTGACACCA	chr8.trna414-LeuCAG	tRNA	22.2	18.7	39.5	21.8	122.5	216.5	67.2	170.9	-2.5	0
chr1.trna791-SerGCT	TGGGTTCGTATCCCATCCTCGTCGCCA	chr1.trna791-SerGCT	tRNA	404.2	556.4	859.5	719.2	149.9	344.1	349.6	199.2	1.28	0
chr1.trna709-GluCTC	TCCCTGGTGGTCTAGTGGTTAGGATTCGTCGCTCTCACCGCCGCGGCCCGGGTTCGTTTCCCGGTCAGGGAACCA	chr1.trna709-GluCTC	tRNA	331	318.4	291.3	278.2	82.9	44.8	125.3	102.8	1.78	0
chr2.trna1747-GlyGCC	GCATTGGTCGTTCAGTGGTAGAATTCTCGC	chr2.trna1747-GlyGCC	tRNA	231.5	186.2	120.2	84.6	19.8	19	20.8	13.5	3.09	0
chr3.trna878-GlyGCC	TGGTAGAATTCTCGCCTGCCACGCGGGA	chr3.trna878-GlyGCC	tRNA	14.4	15.4	29.9	6.4	1.5	1.2	3.5	0.7	3.26	0
chr8.trna560-GlyGCC	GCATTGGTCGTTCAGTGGTAGAATTCTCGCCTGCCACGCGGGAGGCCCGGGTTCGTTTCCCGGCCAATGCACCA	chr8.trna560-GlyGCC	tRNA	644.9	723.9	265.5	632	94.3	0.6	114.2	58.8	3.08	0
chr2.trna1747-GlyGCC	TGGTAGAATTCTCGCCTGCCACGCGGGAGGC	chr2.trna1747-GlyGCC	tRNA	15.7	13.2	2.4	14.1	1.5	0.6	2.1	0.7	3.21	0
chr13.trna979-AspGTC	TCACGCGGGAGACCGGGGTTCGTTTCCCCGACGGGGAGCCA	chr13.trna979-AspGTC	tRNA	341.4	287.6	682.7	834.6	50.2	200	135.7	185	1.91	0
chr1.trna709-GluCTC	TCCCTGGTCGTCTAGTGGTTAGGATTCGGCGCTCTCACCGCCGCGGCCCGGGTTCGATTCCCGTTCAGGGAACCA	chr1.trna709-GluCTC	tRNA	142.6	120.1	146.1	185.9	0.8	0.6	50.5	0.7	3.5	0
chr10.trna851-AspGTC	CACGCGGGAGACCGGGGTTCGGTTCCCCGACGGGGAGCCA	chr10.trna851-AspGTC	tRNA	4338	4584.9	4197.4	3667.9	1929.6	1396	1125.7	876.3	1.66	0
chr13.trna1001-GluCTC	TCCCTGGTAGTCTAGTGGTTAGGATTCGGCGCTCTCACCGCCGCGGCCCGGGTTCGTTTCCCGGTCAGGGAACCA	chr13.trna1001-GluCTC	tRNA	519.4	239.1	349.4	601.3	82.9	88.9	249.9	153.8	1.57	0
chr2.trna1432-HisGTG	TTAGTACTCTGCGTTGTGGCCGCAGCAACCTCGGTTCGTATCCGAGGCACGGCACCA	chr2.trna1432-HisGTG	tRNA	1.3	1.1	0.8	1.3	28.2	22.7	25.6	26.2	-4.51	0
chr1.trna998-GlyTCC	TTGACCCGGGTTCGTTTCCCGGCCAACGCACCA	chr1.trna998-GlyTCC	tRNA	367.6	309.6	396.3	674.4	826.3	923.7	1066.9	1166.9	-1.19	0
chr1.trna709-GluCTC	TCCCTGGTCGTCTAGTGGTTAGGATTCGGCGCTCTCACCGCCGCGGCCCGGGTTCGTTTCCCGGTCAGGGAACCA	chr1.trna709-GluCTC	tRNA	613.5	596.1	552.8	185.9	219.9	111	125.3	153.8	1.68	0
chr2.trna1747-GlyGCC	TGGTTCAGTGGTAGAATTCTCGCCTGCCACGCGGGAGGCC	chr2.trna1747-GlyGCC	tRNA	6.5	23.1	18.6	17.9	0.8	1.2	0.7	0.7	4.29	0
chr5.trna1316-AspGTC	TCACGCGGGAGACCGGGGTTCGTTTCCCCGACGGGGAGCCA	chr5.trna1316-AspGTC	tRNA	341.4	287.6	682.7	834.6	50.2	200	135.7	185	1.91	0
chr13.trna115-SerGCT	TCCATTGTGCTGTGCACGCGTGGGTTCGAATCCCATCCTCGTCGCCA	chr13.trna115-SerGCT	tRNA	1.3	1.1	0.8	1.3	16	25.1	28.4	43.2	-4.65	0
chr11.trna1912-GluCTC	TCCCTGGTGGTCTAGTGGTTAGGATTCGGCGCTCTCACCGCCGCGGCCCGGGTTCGTTTCCCGTTCAGGGAGCCA	chr11.trna1912-GluCTC	tRNA	72	90.4	22.6	70.5	21.3	0.6	0.7	0.7	3.45	0
chr13.trna110-GlyGCC	TGGTTCAGTGGTAGAATTCTCGCCTGCCACGCGGGAGGCCCGGGTTCGGTTCCCGGCCCATGCACCA	chr13.trna110-GlyGCC	tRNA	99.4	111.3	121.9	65.4	0.8	15.9	18	18.4	2.9	0
chr3.trna747-HisGTG	AGTGGTTAGTACTCTGCGTTGTGGCCGCAGCAACCTCGGTTCGTATCCGAGTCACGGCACCA	chr3.trna747-HisGTG	tRNA	31868.8	35525.5	34683.7	21785.8	14822.7	10894	20465.9	16703.6	0.98	0
chr1.trna706-GlyGCC	TAGTTCAGTGGTAGAATTCTCGCCTGCCACGCGGGAGGCCCGGGTTCGTTTCCCGGCCCATGCACCA	chr1.trna706-GlyGCC	tRNA	32.7	54	29.9	16.7	0.8	8	0.7	0.7	3.72	0
chr17.trna82-LysCTT	GCCCGGATAGCTCAGTCGGTAGAGCATGAGACTCTTAATCTCAGGGTCGTGGGTTCGGGCCCCACGTTGGGCGCCA	chr17.trna82-LysCTT	tRNA	1.3	1.1	0.8	1.3	25.1	20.2	22.8	23.4	-4.35	0
chr8.trna887-GlyGCC	GCATTGGTGGTTCAGTGGTAGAATTCTCGCCTG	chr8.trna887-GlyGCC	tRNA	123	71.6	40.4	69.2	438.3	390.7	241.6	308.4	-2.18	0
chr1.trna1000-AspGTC	GGGAGACCTGGGTTCGATTCCCCGACGGGGAGCCA	chr1.trna1000-AspGTC	tRNA	1.3	1.1	0.8	1.3	50.2	40.5	45.7	46.8	-5.35	0
chr3.trna303-GluCTC	TCCCTCGTGGTCTAGTGGTTAGGATTCGGCGCTCTCACCGCCGCGGCCCGGGTTCGTTTCCCGGTCAGGGAACCA	chr3.trna303-GluCTC	tRNA	142.6	40.8	146.1	185.9	0.8	0.6	25.6	0.7	4.22	0
chr3.trna303-GluCTC	CCCTGGTGGTCTAGTGGTTAGGATTCGGCGCTCTCACCGCCGCGGCCCGGGTTCGTTTCCCGTTCAGGGAACCA	chr3.trna303-GluCTC	tRNA	95.5	199.4	117	93.6	0.8	22.7	0.7	51.8	2.74	0
chr3.trna291-HisGTG	TACTCTGCGTTGTGGCCGCAGCAACCTCGGTTCGCATCCGAGTCACGGCACCA	chr3.trna291-HisGTG	tRNA	60.2	50.7	37.1	59	0.8	0.6	0.7	0.7	6.22	0
chr3.trna93-ProAGG	GGCTCGTTGGTCTAGGGGTATGATTCTCGCTTGGGGTGCGAGAGGTCCCGGGT	chr3.trna93-ProAGG	tRNA	41.9	52.9	36.3	38.5	207	157	166.2	212	-2.13	0
chr4.trna67-GlyCCC	CACTCGGGTGACCCGGGTTCGTTTCCCGGCCAATGCACCA	chr4.trna67-GlyCCC	tRNA	1.3	1.1	0.8	1.3	4.6	6.7	4.2	4.3	-2.13	0
chr1.trna706-GlyGCC	TGGTAGAATTCTCGCCTGCCACGCGGGAGGCC	chr1.trna706-GlyGCC	tRNA	54.9	73.8	42.8	48.7	0.8	0.6	0.7	1.4	5.98	0
chr2.trna1431-HisGTG	TATAGTGGTTAGTACTCTGCGTTGTGGCCGCAGCAACCTCGGTTCGCATCCGAGTCACGGCACCA	chr2.trna1431-HisGTG	tRNA	2460.7	2645.6	3358.1	2206.4	457.3	1178.3	1966.9	1248.5	1.14	0
chr1.trna997-AspGTC	GGGAGACCTGGGTTCGATTCCCCGACGGGGAGCCA	chr1.trna997-AspGTC	tRNA	1.3	1.1	0.8	1.3	50.2	40.5	45.7	46.8	-5.35	0
chr12.trna790-LysCTT	TCAGTCGGTAGAGCATGGGACTCTTAATCCCAGGGTCGTGGGTTCGGGCCCCACGTTGGGCGCCA	chr12.trna790-LysCTT	tRNA	3010.1	2392.2	5254.6	3347.4	950.3	1270.3	1255.2	1851.1	1.39	0
chr13.trna110-GlyGCC	TTAGAATTCTCGCCTGCCACGCGGGAGGCCCGGGTTCGTTTCCCGGCCAATGCACCA	chr13.trna110-GlyGCC	tRNA	1.3	1.1	0.8	1.3	250.3	101.2	57.5	58.8	-6.7	0
chr13.trna77-GlyGCC	TTAGAATTCTCGCCTGCCACGCGGGAGGCCCGGGTTCGTTTCCCGGCCAATGCACCA	chr13.trna77-GlyGCC	tRNA	1.3	1.1	0.8	1.3	250.3	101.2	57.5	58.8	-6.7	0
chr9.trna961-GluTTC	CCACATGGTCTAGCGGTTAGGATTCCTGGTTTTCACCCAG	chr9.trna961-GluTTC	tRNA	10.5	7.7	2.4	11.5	0.8	0.6	1.4	2.1	2.72	0
chr8.trna886-GlyGCC	GTAGAATTCTCGCCTTCCACGCGGGAGGCCCGGGTTCGTTTCCCGGCCAATGCACCA	chr8.trna886-GlyGCC	tRNA	54.9	46.3	0.8	211.5	250.3	403	256.2	378.6	-2.04	0
chr3.trna303-GluCTC	TCCCTGGTGGTCTAGTGGTTAGGATTCGTCGCTCTCACCGCCGCGGCCCGGGTTCGTTTCCCGGTCAGGGAACCA	chr3.trna303-GluCTC	tRNA	331	318.4	291.3	278.2	82.9	44.8	125.3	102.8	1.78	0
chr2.trna586-HisGTG	TGGTTAGTACTCTGCGTTGTGGCCGCAGCAACCTCGGTTCGGATCCGAGTCACGGCACCA	chr2.trna586-HisGTG	tRNA	7065.5	8155	13526.6	8001.2	2283.4	2895.7	5096.2	3658.9	1.4	0
chr3.trna752-GlyCCC	GCATTGGTGGTTCAATGGTAGAATTCTCGCTT	chr3.trna752-GlyCCC	tRNA	2.6	4.4	0.8	2.6	24.3	18.4	12.5	9.9	-2.65	0
chr5.trna1316-AspGTC	GGGAGACCTGGGTTCGATTCCCCGACGGGGAGCCA	chr5.trna1316-AspGTC	tRNA	1.3	1.1	0.8	1.3	50.2	40.5	45.7	46.8	-5.35	0
chrX.trna375-AlaTGC	GGGGATGTAGCTCAATGGTAGAGCACATGCTTTGCTTGTATGAGGCACCGGGT	chrX.trna375-AlaTGC	tRNA	123	145.4	156.6	100	24.3	11.7	47.1	21.3	2.33	0
chr2.trna1747-GlyGCC	TTCAGTGGTAGAATTCTCGCCTNCCACGCGGGAGGCCCGGGTTCGGTTCCCGGCCAATGCACCA	chr2.trna1747-GlyGCC	tRNA	1.3	1.1	0.8	1.3	8.4	6.7	7.6	9.9	-2.86	0
chr3.trna293-HisGTG	CCTCGGTTCGTATCCGAGTCACGGCACCA	chr3.trna293-HisGTG	tRNA	121.7	51.8	75.1	178.2	35.8	0.6	0.7	0.7	3.5	0
chr1.trna1000-AspGTC	CACGCGGGAGACCGGGGTTCGGTTCCCCGACGGGGAGCCA	chr1.trna1000-AspGTC	tRNA	4338	4584.9	4197.4	3667.9	1929.6	1396	1125.7	876.3	1.66	0
chr8.trna887-GlyGCC	GTAGAATTCTCGCCTGCGACGCGGGAGGCCCGGGTTCGTTTCCCGGCCAATGCACCA	chr8.trna887-GlyGCC	tRNA	1.3	1.1	0.8	1.3	94.3	50.9	29.1	29.8	-5.5	0
chr2.trna1747-GlyGCC	GCATTGGTCGTTCAGTGGTAGAATTCTCGCC	chr2.trna1747-GlyGCC	tRNA	617.5	516.8	344.6	197.4	60.1	46	37.4	58.1	3.06	0
chr3.trna751-HisGTG	GTGGTTCGTACTCTGCGTTGTGGCCGCAGCAACCTCGGTTCGGATCCGAGTCACGGCACCA	chr3.trna751-HisGTG	tRNA	336.2	212.7	517.3	288.5	73.8	0.6	155.8	0.7	2.55	0
chr1.trna1000-AspGTC	ACGCGGGAGACCGGGGTTCGTTTCCCCGACGGGGAGCCA	chr1.trna1000-AspGTC	tRNA	1361.8	1648.4	892.6	917.9	742.6	168.1	405.7	139	1.73	0
chr8.trna783-MetCAT	AGTAGGTAGCGCTTCAGTCTCATAATCTGAAGGTCGTGAGTTCGTTCCTCACACGGGGCACCA	chr8.trna783-MetCAT	tRNA	1.3	1.1	0.8	1.3	7.6	17.2	6.9	7.1	-3.11	0
chr1.trna999-GluCTC	TCCCTGGTCGTCTAGTGGTTAGGATTCGGCGCTCTCACCGCCGCGGCCCGGGTTCGATTCCCGTTCAGGGAACCA	chr1.trna999-GluCTC	tRNA	142.6	120.1	146.1	185.9	0.8	0.6	50.5	0.7	3.5	0
chr4.trna1697-HisGTG	ATAGTGGTTAATACTCTGCGTTGTGGCCGCAGCAACCTCGGTTCGTATCCGAGTCACGGCACCA	chr4.trna1697-HisGTG	tRNA	43.2	36.4	52.5	42.3	0.8	0.6	0.7	0.7	5.97	0
chr1.trna1005-AspGTC	CCCGCCTGTCACGCGGGAGACCGGGGTTCGTTTCCCCGACGGGGAGCCA	chr1.trna1005-AspGTC	tRNA	1872	2078.1	1417.1	1001.3	891	319.6	585.7	553.7	1.44	0
chr19.trna109-ValTAC	ACACGCAGAAGGTCCTGGGTTCGGGCCCCAGTGGAACCACCA	chr19.trna109-ValTAC	tRNA	1.3	1.1	0.8	1.3	10.7	24.5	9.7	9.9	-3.61	0
chr1.trna1002-GluCTC	TCCCTGGTGGTCTAGGGGTTAGGATTCGGCGCTCTCACCGCCGCGGCCCGGGTTCGTTTCCCGGTCAGGGAACCA	chr1.trna1002-GluCTC	tRNA	707.7	477.1	465.7	878.2	192.5	133.1	249.9	249.6	1.62	0
chr11.trna397-AspGTC	CACGCGGGAGACCGGGGTTCGTTTCCCCGACGGGGAGCCA	chr11.trna397-AspGTC	tRNA	47279.2	56940.4	27194.5	40834.4	19684.7	11203.7	12691	11336.8	1.65	0
chr3.trna295-HisGTG	ATTGGTTAGTACTCTGCGTTGTGGCCGCAGCAACCTCGGTTCGTATCCGAGTCACGGCACCA	chr3.trna295-HisGTG	tRNA	210.6	283.2	78.3	206.4	25.1	39.9	22.8	68.8	2.31	0
chr9.trna1035-LysCTT	CTCAGTCGGTAGAGCATGGGACTCTTAATCCCAGGGTCGTGGGTTCGGGCCCCACGTTGGGCGCCA	chr9.trna1035-LysCTT	tRNA	1191.8	1268.3	1550.3	1283.3	457.3	423.8	699.9	553.7	1.31	0
chr3.trna293-HisGTG	CGCAGCAACCTCGGTTCGGATCCGAGTCACGGCACCA	chr3.trna293-HisGTG	tRNA	119	199.4	255	1.3	480.1	497.4	530.3	479.3	-1.79	0
chr8.trna886-GlyGCC	GCATTGGTCGTTCAGTGGTAGAATTCTCGCCTGCCACGCGGGAGGCCCGGGTTCGTTTCCCGGCCAATGCACCA	chr8.trna886-GlyGCC	tRNA	644.9	723.9	265.5	632	94.3	0.6	114.2	58.8	3.08	0
chr2.trna586-HisGTG	AGTGGTTATTACTCTGCGTTGTGGCCGCAGCAACCTCGGTTCGTATCCGAGTCACGGCACCA	chr2.trna586-HisGTG	tRNA	838.5	847.3	801.4	739.7	195.5	221.4	288.7	341	1.62	0
chr2.trna586-HisGTG	AGTGGTTAGTACTCTGCGTTGTGCCCGCAGCAACCTCGGTTCGTATCCGAGTCACGGCACCA	chr2.trna586-HisGTG	tRNA	419.9	424.2	284.9	124.4	73.8	59.5	177.9	91.5	1.64	0
chr11.trna1824-GlyTCC	GACCCGGGTTCGTTTCCCGGCCAACGCACCA	chr11.trna1824-GlyTCC	tRNA	92.9	39.7	170.3	46.2	347	472.9	339.9	298.5	-2.06	0
chr9.trna961-GluTTC	TCCCACATGGTCTAGCGGTTAGGATTCCTGGTTTTCACCCAGGCGGCCCGGGTTCGGCTCCCGGTGTGGGAACCA	chr9.trna961-GluTTC	tRNA	26.2	63.9	108.1	1.3	246.5	128.8	263.8	229.7	-2.12	0
chr11.trna1819-GlyGCC	TTGTGGTTCAGTGGTAGAATTCTCGC	chr11.trna1819-GlyGCC	tRNA	6.5	9.9	9.7	6.4	0.8	1.8	0.7	4.3	2.11	0
chr11.trna208-ValAAC	GTTTCCGTAGTGTAGTGGTTATCACGTTCGCCTG	chr11.trna208-ValAAC	tRNA	291.7	178.5	154.1	209	892.5	491.3	413.3	557.2	-1.5	0
chr19.trna711-SerGCT	TGGGTTCGGATCCCATCCTCGTCGCCA	chr19.trna711-SerGCT	tRNA	184.5	278.8	497.9	432	64.7	155.2	97.6	119.8	1.67	0
chr1.trna1002-GluCTC	TCCCTCGTGGTCTAGTGGTTAGGATTCGGCGCTCTCACCGCCGCGGCCCGGGTTCGTTTCCCGGTCAGGGAACCA	chr1.trna1002-GluCTC	tRNA	142.6	40.8	146.1	185.9	0.8	0.6	25.6	0.7	4.22	0
chr19.trna711-SerGCT	TCCATTGTGCTGTGCACGCGTGGGTTCGAATCCCATCCTCGTCGCCA	chr19.trna711-SerGCT	tRNA	1.3	1.1	0.8	1.3	16	25.1	28.4	43.2	-4.65	0
chr2.trna586-HisGTG	GGTTAGTACTCTGCGTTGTGGCCGCAGCAACCTCGGTTCGGATCCGAGTCACGGCACCA	chr2.trna586-HisGTG	tRNA	943.2	1191.1	1925.6	1732	377.4	442.2	841.9	543.1	1.39	0
chr3.trna291-HisGTG	TAGTGGTTAGTACTCTGCGTTGTGTCCGCAGCAACCTCGGTTCGTATCCGAGTCACGGCACCA	chr3.trna291-HisGTG	tRNA	1089.7	1129.4	1421.2	1026.9	390.3	412.8	753.9	658.6	1.07	0
chr13.trna1001-GluCTC	TCCCTGGTGGTCTAGTGGTTAGGATTCGGCGCTCTCACCGCCGCGGCCCGGGTTCGTTTCCCGTTCAGGGAGCCA	chr13.trna1001-GluCTC	tRNA	72	90.4	22.6	70.5	21.3	0.6	0.7	0.7	3.45	0
chr3.trna295-HisGTG	TAGTACTCTGCGTTGTGGCCGCAGCAACCTCGGTTCGCATCCGAGTCACGGCACCA	chr3.trna295-HisGTG	tRNA	531.1	447.4	872.4	347.4	69.2	111	312.2	160.2	1.75	0
chr2.trna1431-HisGTG	TAGTGGTTAGTACTCTGCGTTGTGTCCGCAGCAACCTCGGTTCGTATCCGAGTCACGGCACCA	chr2.trna1431-HisGTG	tRNA	1089.7	1129.4	1421.2	1026.9	390.3	412.8	753.9	658.6	1.07	0
chr4.trna1697-HisGTG	TGGTTAGTACTCTGCGTTGTGGCCGCAGCAACCTCGGTTCGTATCCGAGTCACGGCACCA	chr4.trna1697-HisGTG	tRNA	14967	15471.4	18904.7	14616.6	3896.5	3729.9	9914.8	6097.7	1.44	0
chr1.trna708-GlyTCC	TTGACCCGGGTTCGTTTCCCGGCCAACGCACCA	chr1.trna708-GlyTCC	tRNA	367.6	309.6	396.3	674.4	826.3	923.7	1066.9	1166.9	-1.19	0
chr13.trna103-LysCTT	GCCCGGATAGCTCAGTCGGTAGAGCATGAGACTCTTAATCTCAGGGTCGTGGGTTCGGGCCCCACGTTGGGCGCCA	chr13.trna103-LysCTT	tRNA	1.3	1.1	0.8	1.3	25.1	20.2	22.8	23.4	-4.35	0
chr3.trna752-GlyCCC	ACGCGGGTGACCCGGGTTCGTTTCCCGGCCAATGCACCA	chr3.trna752-GlyCCC	tRNA	20.9	1.1	25	1.3	69.2	138.6	21.5	139	-2.93	0
chr3.trna878-GlyGCC	TTGTGGTTCAGTGGTAGAATTCTCGC	chr3.trna878-GlyGCC	tRNA	6.5	9.9	9.7	6.4	0.8	1.8	0.7	4.3	2.11	0
chr1.trna1004-GlyTCC	TTGACCCGGGTTCGTTTCCCGGCCAACGCACCA	chr1.trna1004-GlyTCC	tRNA	367.6	309.6	396.3	674.4	826.3	923.7	1066.9	1166.9	-1.19	0
chr13.trna105-GluTTC	GCGGCCCGGGTTCGGCTCCCGGTGTGGGAACCA	chr13.trna105-GluTTC	tRNA	1.3	1.1	0.8	1.3	58.6	23.9	13.8	27.6	-4.78	0
chr1.trna1005-AspGTC	CACGCGGGAGACCGGGGTTCGGTTCCCCGACGGGGAGCCA	chr1.trna1005-AspGTC	tRNA	4338	4584.9	4197.4	3667.9	1929.6	1396	1125.7	876.3	1.66	0
chr3.trna747-HisGTG	AGTGGTTATTACTCTGCGTTGTGGCCGCAGCAACCTCGGTTCGTATCCGAGTCACGGCACCA	chr3.trna747-HisGTG	tRNA	838.5	847.3	801.4	739.7	195.5	221.4	288.7	341	1.62	0
chr3.trna92-ProTGG	GGCTCGTTGGTCTAGGGGTATGATTCTCGCTTGGGGTGCGAGAGGTCCCGGGT	chr3.trna92-ProTGG	tRNA	45.8	58.4	40.4	42.3	228.3	172.4	182.8	233.2	-2.13	0
chr11.trna1821-SerGCT	TGGGTTCGGATCCCATCCTCGTCGCCA	chr11.trna1821-SerGCT	tRNA	184.5	278.8	497.9	432	64.7	155.2	97.6	119.8	1.67	0
chr12.trna790-LysCTT	CCCCAGGGTCGTGGGTTCGTGCCCCACGTTGGGCGCCA	chr12.trna790-LysCTT	tRNA	11.8	9.9	7.3	11.5	0.8	5.5	0.7	0.7	2.4	0
chr4.trna1697-HisGTG	ATTGGTTAGTACTCTGCGTTGTGGCCGCAGCAACCTCGGTTCGTATCCGAGTCACGGCACCA	chr4.trna1697-HisGTG	tRNA	210.6	283.2	78.3	206.4	25.1	39.9	22.8	68.8	2.31	0
chr2.trna1431-HisGTG	AGTGGTTAGTACTCTGCGTTGTGGCCGCAGCAACCTCGGTTCGTATCCGAGTCACGGCACCA	chr2.trna1431-HisGTG	tRNA	31868.8	35525.5	34683.7	21785.8	14822.7	10894	20465.9	16703.6	0.98	0
chr11.trna1912-GluCTC	TCCCTGGTCGTCTAGTGGTTAGGATTCGGCGCTCTCACCGCCGCGGCCCGGGTTCGTTTCCCGGTCAGGGAACCA	chr11.trna1912-GluCTC	tRNA	613.5	596.1	552.8	185.9	219.9	111	125.3	153.8	1.68	0
chr3.trna295-HisGTG	ATAGTGGTTAGTACTCTGCGTTGTGGCCGCAGCAACCTCGGTTCGTATCCGAGTCACGGCACCA	chr3.trna295-HisGTG	tRNA	18943.9	19261.8	30086.9	20770.4	7792.2	6021.4	18028.9	13158.8	0.98	0
chr14.trna347-GluTTC	TCCCACCTTGTCTAGCGGTTAGGATTCCTGGTTTTCACCCAGGCGGCCCGGGTTCGACTCCCGGTGTGGGAACCA	chr14.trna347-GluTTC	tRNA	1.3	1.1	0.8	1.3	29.7	35.6	27	14.2	-4.56	0
chr1.trna994-AspGTC	CACGCGGGAGACCGGGGTTCGTTTCCCCGACGGGGAGCCA	chr1.trna994-AspGTC	tRNA	47279.2	56940.4	27194.5	40834.4	19684.7	11203.7	12691	11336.8	1.65	0
chr1.trna706-GlyGCC	TGGTTCAGTGGTAGAATTCTCGCCTGCCACGCGGGAGGCCCGGGTTCGTTTCCCGGCCCATGCACCA	chr1.trna706-GlyGCC	tRNA	315.3	331.7	581.9	719.2	198.6	135.6	111.5	128.3	1.76	0
chr4.trna1697-HisGTG	ATAGTAGTTAGTACTCTGCGTTGTGGCCGCAGCAACCTCGGTTCGAATCCGAGTCACGGCACCA	chr4.trna1697-HisGTG	tRNA	53.6	265.6	162.2	103.8	31.2	25.1	28.4	29.1	2.36	0
chr8.trna560-GlyGCC	TGGTAGAATTCTCGCCTGCCACGCGGGA	chr8.trna560-GlyGCC	tRNA	10.5	11	21	5.1	1.5	1.2	2.8	0.7	2.93	0
chr13.trna84-AspGTC	CGCGGGAGACCGGGGTTCGTTTCCCCGACGGGGAGCCA	chr13.trna84-AspGTC	tRNA	1361.8	1720	1207.3	751.3	841.5	518.9	180.7	461.5	1.33	0
chr8.trna1008-LeuCAG	TCTCCCTTGGAGGCGTGGGT	chr8.trna1008-LeuCAG	tRNA	3.9	1.1	0.8	1.3	15.2	5.5	4.8	12.1	-2.4	0
chr2.trna1431-HisGTG	ATTGGTTAGTACTCTGCGTTGTGGCCGCAGCAACCTCGGTTCGTATCCGAGTCACGGCACCA	chr2.trna1431-HisGTG	tRNA	210.6	283.2	78.3	206.4	25.1	39.9	22.8	68.8	2.31	0
chr17.trna995-ArgCCT	AATGGATAAGGCATTGGCTTCCTAAGCCAGGGATTGTGGGTTCGGGTCCCACCCGGGGTACCA	chr17.trna995-ArgCCT	tRNA	11.8	5.5	4	11.5	0.8	3.1	0.7	0.7	2.65	0
chr13.trna105-GluTTC	CGGTTAGGATTCCTGGTTTTCACCCAGGCGGCC	chr13.trna105-GluTTC	tRNA	10.5	12.1	7.3	5.1	3	0.6	0.7	0.7	2.79	0
chr8.trna560-GlyGCC	GCATTGGTCGTTCAGTGGTAGAATTCTCGCCTGCCACGCGGGA	chr8.trna560-GlyGCC	tRNA	6.5	4.4	5.6	10.3	0.8	0.6	0.7	0.7	3.27	0
chr8.trna560-GlyGCC	TGGTAGAATTCTCGCCTGCCACGCGGGAG	chr8.trna560-GlyGCC	tRNA	5.2	12.1	9.7	2.6	1.5	0.6	3.5	0.7	2.23	0
chr11.trna1819-GlyGCC	GCATTGGTCGTTCAGTGGTAGAATTCTCGCCTGCCACGCGGGAGGCCCGGGT	chr11.trna1819-GlyGCC	tRNA	214.5	186.2	173.5	197.4	22.1	17.8	47.8	34.7	2.66	0
chr2.trna1432-HisGTG	AGTGGTTAGTACTCTGCGTTGTGCCCGCAGCAACCTCGGTTCGTATCCGAGTCACGGCACCA	chr2.trna1432-HisGTG	tRNA	419.9	424.2	284.9	124.4	73.8	59.5	177.9	91.5	1.64	0
chr3.trna747-HisGTG	GTGGTTAGTACTCTGCGTTGTGGCCGCAGCAACCTCGGTTCGCATCCGAGTCACGGCACCA	chr3.trna747-HisGTG	tRNA	576.9	882.6	1259.8	719.2	213.8	270.5	305.3	170.9	1.84	0
chr13.trna957-ProAGG	GGCTCGTTTGTCTAGGGGTATGATTCTCGCTTGGGGTGCGAGAGGTCCCGGGT	chr13.trna957-ProAGG	tRNA	1.3	2.2	1.6	1.3	11.4	8.6	13.8	12.8	-2.86	0
chr3.trna293-HisGTG	AGTTAGTACTCTGCGTTGTGGCCGCAGCAACCTCGGTTCGTATCCGAGTCACGGCACCA	chr3.trna293-HisGTG	tRNA	566.4	440.7	698.1	509	192.5	177.3	150.2	255.9	1.51	0
chr3.trna291-HisGTG	ATTGGTTAGTACTCTGCGTTGTGGCCGCAGCAACCTCGGTTCGTATCCGAGTCACGGCACCA	chr3.trna291-HisGTG	tRNA	210.6	283.2	78.3	206.4	25.1	39.9	22.8	68.8	2.31	0
chr3.trna751-HisGTG	GGTTAGTACTCTGCGTTGTGGCCGCAGCAACCTCGGTTCGGATCCGAGTCACGGCACCA	chr3.trna751-HisGTG	tRNA	943.2	1191.1	1925.6	1732	377.4	442.2	841.9	543.1	1.39	0
chr2.trna1431-HisGTG	CCTCGGTTCGTATCCGAGTCACGGCACCA	chr2.trna1431-HisGTG	tRNA	121.7	51.8	75.1	178.2	35.8	0.6	0.7	0.7	3.5	0
chr8.trna887-GlyGCC	TGGTTCAGTGGTAGAATTCTCGCCTGCCACGCGGGAGGCC	chr8.trna887-GlyGCC	tRNA	3.9	15.4	11.3	11.5	0.8	0.6	0.7	0.7	3.93	0
chr5.trna1314-AspGTC	TCACGCGGGAGACCGGGGTTCGTTTCCCCGACGGGGAGCCA	chr5.trna1314-AspGTC	tRNA	341.4	287.6	682.7	834.6	50.2	200	135.7	185	1.91	0
chr3.trna747-HisGTG	ATAGTGGTTAGTACTCTGCGTTGTGACCGCAGCAACCTCGGTTCGTATCCGAGTCACGGCACCA	chr3.trna747-HisGTG	tRNA	210.6	177.4	362.4	288.5	49.5	39.9	111.5	91.5	1.83	0
chr11.trna1819-GlyGCC	TTCAGTGGTAGAATTCTCGCCTNCCACGCGGGAGGCCCGGGTTCGGTTCCCGGCCAATGCACCA	chr11.trna1819-GlyGCC	tRNA	1.3	1.1	0.8	1.3	8.4	6.7	7.6	9.9	-2.86	0
chr3.trna751-HisGTG	TATAGTGGTTAGTACTCTGCGTTGTGGCCGCAGCAACCTCGGTTCGCATCCGAGTCACGGCACCA	chr3.trna751-HisGTG	tRNA	2460.7	2645.6	3358.1	2206.4	457.3	1178.3	1966.9	1248.5	1.14	0
chr1.trna1005-AspGTC	CGGGAGACCGGGGTTCGTTTCCCCGACGGGGAGCCA	chr1.trna1005-AspGTC	tRNA	1446.9	2937.6	2151.5	2417.9	802	917.6	585.7	1014.5	1.43	0
chr10.trna851-AspGTC	CGGGAGACCGGGGTTCGTTTCCCCGACGGGGAGCCA	chr10.trna851-AspGTC	tRNA	1446.9	2937.6	2151.5	2417.9	802	917.6	585.7	1014.5	1.43	0
chr8.trna560-GlyGCC	GCATTGGTAGTTCAGTGGTAGAATTCTCGCCTGCCACGCGGGAGGCCCGGGTTCGTTTCCCGGCCAATGCACCA	chr8.trna560-GlyGCC	tRNA	430.4	678.8	397.9	264.1	156.7	176.6	171	117	1.51	0
chr8.trna887-GlyGCC	TGGTAGAATTCTCGCCTGCCACGCGGGAGGC	chr8.trna887-GlyGCC	tRNA	10.5	8.8	1.6	9	1.5	0.6	1.4	0.7	2.82	0
chr11.trna1821-SerGCT	TCCATTGTGCTGTGCACGCGTGGGTTCGAATCCCATCCTCGTCGCCA	chr11.trna1821-SerGCT	tRNA	1.3	1.1	0.8	1.3	16	25.1	28.4	43.2	-4.65	0
chr2.trna1432-HisGTG	TAGTGGTTAGTACTCTGCGTTGTGTCCGCAGCAACCTCGGTTCGTATCCGAGTCACGGCACCA	chr2.trna1432-HisGTG	tRNA	1089.7	1129.4	1421.2	1026.9	390.3	412.8	753.9	658.6	1.07	0
chr12.trna470-IleAAT	CAAGGTCGCGGGTTCGTTCCCCGTACGGGCCACCA	chr12.trna470-IleAAT	tRNA	1.3	1.1	62.1	1.3	145.3	140.5	105.9	108.5	-2.93	0
chr1.trna708-GlyTCC	TAGTGGTGAGCATAGCTGCCTTCCAAGCAGTTGACCCGGGTTCGATTCCCGGCCAACGCACCA	chr1.trna708-GlyTCC	tRNA	7.8	3.3	10.5	9	38	59.5	160.6	82.2	-3.47	0
chr3.trna747-HisGTG	ATTGGTTAGTACTCTGCGTTGTGGCCGCAGCAACCTCGGTTCGAATCCGAGTCACGGCACCA	chr3.trna747-HisGTG	tRNA	106	221.5	65.4	103.8	0.8	0.6	28.4	29.1	3.08	0
chr1.trna702-GlyGCC	TGGTTCAGTGGTAGAATTCTCGCCTGCCACGCGGGAGGCCCGGGTTCGGTTCCCGGCCCATGCACCA	chr1.trna702-GlyGCC	tRNA	99.4	111.3	121.9	65.4	0.8	15.9	18	18.4	2.9	0
chr3.trna747-HisGTG	TTAGTACTCTGCGTTGTGTCCGCAGCAACCTCGGTTCGGATCCGAGTCACGGCACCA	chr3.trna747-HisGTG	tRNA	142.6	120.1	320.4	185.9	55.5	66.9	0.7	77.3	1.94	0
chr13.trna110-GlyGCC	GCATTGGTGGTTCAGTGGTAGAATTCTCGCCT	chr13.trna110-GlyGCC	tRNA	1682.3	1363	661	665.4	3478	2730.1	1638	2413.3	-1.23	0
chr3.trna745-GluCTC	TTCGGCGCTCTCACCGCCGCGGNCCGGGTTCGTTTCCCGGTCAGGGAACCA	chr3.trna745-GluCTC	tRNA	1.3	1.1	0.8	1.3	28.2	22.7	25.6	26.2	-4.51	0
chr2.trna1747-GlyGCC	TGTGGTTCAGTGGTAGAATTCTCGC	chr2.trna1747-GlyGCC	tRNA	23.5	25.3	18.6	15.4	0.8	0.6	4.8	3.5	3.08	0
chr13.trna77-GlyGCC	TGGTAGAATTCTCGCCTGCCACGCGGGAGGC	chr13.trna77-GlyGCC	tRNA	10.5	8.8	1.6	9	1.5	0.6	1.4	0.7	2.82	0
chr2.trna1747-GlyGCC	TGGTTCAGTGGTAGAATTCTCGCCTGCCACGCGGGAGGCCC	chr2.trna1747-GlyGCC	tRNA	79.8	98.1	54.1	97.4	4.6	8.6	18	10.6	2.98	0
chr9.trna961-GluTTC	ATGGTCTAGCGGTTAGGATTCCTGGTTTTCACCCAG	chr9.trna961-GluTTC	tRNA	9.2	6.6	3.2	10.3	0.8	1.2	1.4	1.4	2.61	0
chr13.trna112-SerTGA	GGTTTCCCCGCGCAGGTTCGTATCCTGCCGACTACGCCA	chr13.trna112-SerTGA	tRNA	1.3	1.1	0.8	1.3	23.6	9.8	21.5	11.3	-3.88	0
chr11.trna2023-LysCTT	CAGTCTGTAGAGCATGAGACTCTTAATCTCAGGGTCGTGGGTTCGTGCCCCACGTTGGGCGCCA	chr11.trna2023-LysCTT	tRNA	1.3	1.1	0.8	1.3	82.9	44.8	25.6	77.3	-5.68	0
chr2.trna1432-HisGTG	TAGTACTCTGCGTTGTGGCCGCAGCAACCTCGGTTCGGATCCGAGTCACGGCACCA	chr2.trna1432-HisGTG	tRNA	5711.6	4562.9	8644.1	6866.6	2192.1	1932.7	4580.4	2840.1	1.16	0
chr3.trna295-HisGTG	TTAGTACTCTGCGTTGTGTCCGCAGCAACCTCGGTTCGGATCCGAGTCACGGCACCA	chr3.trna295-HisGTG	tRNA	142.6	120.1	320.4	185.9	55.5	66.9	0.7	77.3	1.94	0
chr1.trna998-GlyTCC	TAGTGGTGAGCATAGCTGCCTTCCAAGCAGTTGACCCGGGTTCGATTCCCGGCCAACGCACCA	chr1.trna998-GlyTCC	tRNA	7.8	3.3	10.5	9	38	59.5	160.6	82.2	-3.47	0
chr13.trna92-IleAAT	CAAGGTCGCGGGTTCGTTCCCCGTACGGGCCACCA	chr13.trna92-IleAAT	tRNA	1.3	1.1	62.1	1.3	145.3	140.5	105.9	108.5	-2.93	0
chr7.trna337-GluTTC	TCCCACATGGTCTAGCGGTTAGGATTCCTGGTTTTCACCCAGGCGGCCCGGGTTCGGCTCCCGGTGTGGGAACCA	chr7.trna337-GluTTC	tRNA	26.2	63.9	108.1	1.3	246.5	128.8	263.8	229.7	-2.12	0
chr3.trna93-ProAGG	GGCTCGTTTGTCTAGGGGTATGATTCTCGCTTGGGGTGCGAGAGGTCCCGGGT	chr3.trna93-ProAGG	tRNA	1.3	2.2	1.6	1.3	11.4	8.6	13.8	12.8	-2.86	0
chr13.trna110-GlyGCC	TGTGGTTCAGTGGTAGAATTCTCGC	chr13.trna110-GlyGCC	tRNA	23.5	25.3	18.6	15.4	0.8	0.6	4.8	3.5	3.08	0
chr8.trna886-GlyGCC	GCATTGGTAGTTCAGTGGTAGAATTCTCGCC	chr8.trna886-GlyGCC	tRNA	239.4	200.5	147.7	91	34.2	23.3	27	20.6	2.69	0
chr1.trna994-AspGTC	CACGCGGGAGACCGGGGTTCGGTTCCCCGACGGGGAGCCA	chr1.trna994-AspGTC	tRNA	4338	4584.9	4197.4	3667.9	1929.6	1396	1125.7	876.3	1.66	0
chr8.trna887-GlyGCC	GGTAGAATTCTCGCCTTCCACGCGGGAGGCCCGGGTTCGTTTCCCGGCCAATGCACCA	chr8.trna887-GlyGCC	tRNA	1.3	1.1	0.8	1.3	32	25.8	29.1	29.8	-4.7	0
chr1.trna998-GlyTCC	TATAGTGGTGAGCATAGCTGCCTTCCAAGCAGTTGACCCGGGTTCGATTCCCGGCCAACGCACCA	chr1.trna998-GlyTCC	tRNA	1.3	1.1	0.8	1.3	6.1	12.9	26.3	15.6	-3.76	0
chr13.trna989-IleAAT	TAACGCCAAGGTCGCGGGTTCGTTCCCCGTACGGGCCACCA	chr13.trna989-IleAAT	tRNA	1.3	1.1	0.8	1.3	29.7	23.9	53.3	27.6	-4.9	0
chr13.trna981-AspGTC	CACGCGGGAGACCGGGGTTCGTTTCCCCGACGGGGAGCCA	chr13.trna981-AspGTC	tRNA	47279.2	56940.4	27194.5	40834.4	19684.7	11203.7	12691	11336.8	1.65	0
chr2.trna586-HisGTG	GTGGTTAGTACTCTGCGTTGTGGCCGCAGCAACCTCGGTTCGTATCCGAGTCACGGCACCA	chr2.trna586-HisGTG	tRNA	17949.7	17675.1	29118.4	15642.2	5905.2	5005.7	14373.4	8649.9	1.24	0
chr1.trna997-AspGTC	CGGGAGACCGGGGTTCGTTTCCCCGACGGGGAGCCA	chr1.trna997-AspGTC	tRNA	1446.9	2937.6	2151.5	2417.9	802	917.6	585.7	1014.5	1.43	0
chr1.trna707-AspGTC	CGCGGGAGACCGGGGTTCGTTTCCCCGACGGGGAGCCA	chr1.trna707-AspGTC	tRNA	1361.8	1720	1207.3	751.3	841.5	518.9	180.7	461.5	1.33	0
chr3.trna878-GlyGCC	TTGTGGTTCAGTGGTAGAATTCTCGCCTGCCACGCGGGAGGCCCGGGT	chr3.trna878-GlyGCC	tRNA	10.5	11	2.4	7.7	0.8	1.2	0.7	0.7	3.22	0
chr2.trna1431-HisGTG	TACTCTGCGTTGTGGCCGCAGCAACCTCGGTTCGCATCCGAGTCACGGCACCA	chr2.trna1431-HisGTG	tRNA	60.2	50.7	37.1	59	0.8	0.6	0.7	0.7	6.22	0
chr4.trna1697-HisGTG	TATAGTGGTTAGTACTCTGCGTTGTGTCCGCAGCAACCTCGGTTCGTATCCGAGTCACGGCACCA	chr4.trna1697-HisGTG	tRNA	922.3	635.8	1162.9	575.6	219.9	295	643.2	295.6	1.18	0
chr3.trna751-HisGTG	AGTTAGTACTCTGCGTTGTGGCCGCAGCAACCTCGGTTCGTATCCGAGTCACGGCACCA	chr3.trna751-HisGTG	tRNA	566.4	440.7	698.1	509	192.5	177.3	150.2	255.9	1.51	0
chr4.trna1697-HisGTG	TATAGTGGTTAGTACTCTGCGTTGTGGCCGCAGCAACCTCGGTTCGCATCCGAGTCACGGCACCA	chr4.trna1697-HisGTG	tRNA	2460.7	2645.6	3358.1	2206.4	457.3	1178.3	1966.9	1248.5	1.14	0
chr1.trna699-GlyGCC	GCATTGGTGGTTCAGTGGTAGAATTCTCGCCTGCCACGCGGGAGGCCCGGGTTCGATTCCCGGCCAATGCACCA	chr1.trna699-GlyGCC	tRNA	47.1	46.3	36.3	79.5	159	128.2	296.3	225.4	-1.95	0
chr11.trna1819-GlyGCC	TGTGGTTCAGTGGTAGAATTCTCGC	chr11.trna1819-GlyGCC	tRNA	23.5	25.3	18.6	15.4	0.8	0.6	4.8	3.5	3.08	0
chr2.trna1431-HisGTG	TAGTGGTTAGTACTCTGCGTTGTGGCCGCAGCAACCTCGGTTCGCATCCGAGTCACGGCACCA	chr2.trna1431-HisGTG	tRNA	2879.3	3350.8	4972.1	3385.9	1066	1448.2	2188.4	1844	1.16	0
chr1.trna699-GlyGCC	CAGTGGTAGAATTCTCGCCTGCCACGCGGGAGGCCCGGGTTCGTTTCCCGGCCAATGCACCA	chr1.trna699-GlyGCC	tRNA	265.6	270	537.5	419.2	572.2	968.5	1004.6	1067	-1.28	0
chr3.trna287-GlyCCC	ACGCGGGTGACCCGGGTTCGTTTCCCGGCCAATGCACCA	chr3.trna287-GlyCCC	tRNA	20.9	1.1	25	1.3	69.2	138.6	21.5	139	-2.93	0
chr1.trna710-ValCAC	GTTTCCGTAGTGTAGTGGTTATCACGTTCGCCTG	chr1.trna710-ValCAC	tRNA	1122.4	685.4	591.6	805.1	3436.1	1892.8	1591.7	2145.3	-1.5	0
chr8.trna560-GlyGCC	GGTAGAATTCTCGCCTTCCACGCGGGAGGCCCGGGTTCGTTTCCCGGCCAATGCACCA	chr8.trna560-GlyGCC	tRNA	1.3	1.1	0.8	1.3	32	25.8	29.1	29.8	-4.7	0
chr8.trna887-GlyGCC	TGTGGTTCAGTGGTAGAATTCTCGC	chr8.trna887-GlyGCC	tRNA	15.7	16.5	12.1	10.3	0.8	0.6	3.5	2.8	2.83	0
chr8.trna887-GlyGCC	GCATTGGTCGTTCAGTGGTAGAATTCTCGCC	chr8.trna887-GlyGCC	tRNA	389.8	326.2	217.1	124.4	38	28.8	23.5	36.9	3.05	0
chr13.trna77-GlyGCC	GCATTGGTGGTTCAGTGGTAGAATTCTCGCCT	chr13.trna77-GlyGCC	tRNA	1059.6	858.4	416.4	419.2	2189.8	1719.3	1031.6	1519.3	-1.23	0
chr3.trna878-GlyGCC	TTCAGTGGTAGAATTCTCGCCTNCCACGCGGGAGGCCCGGGTTCGGTTCCCGGCCAATGCACCA	chr3.trna878-GlyGCC	tRNA	1.3	1.1	0.8	1.3	8.4	6.7	7.6	9.9	-2.86	0
chr1.trna699-GlyGCC	GCATTGGTAGTTCAGTGGTAGAATTCTCGCCTGCCACGCGGGAGGCCCGGGTTCGTTTCCCGGCCAATGCACCA	chr1.trna699-GlyGCC	tRNA	430.4	678.8	397.9	264.1	156.7	176.6	171	117	1.51	0
chr13.trna981-AspGTC	CCCGCCTGTCACGCGGGAGACCGGGGTTCGTTTCCCCGACGGGGAGCCA	chr13.trna981-AspGTC	tRNA	1872	2078.1	1417.1	1001.3	891	319.6	585.7	553.7	1.44	0
chr13.trna105-GluTTC	TGGTCTAGCGGTTAGGATTCCTGGTTTTCACCC	chr13.trna105-GluTTC	tRNA	15.7	7.7	7.3	9	3	0.6	0.7	1.4	2.78	0
chr3.trna751-HisGTG	TTAGTACTCTGCGTTGTGGCCGCAGCAACCTCGGTTCGTATCCGAGGCACGGCACCA	chr3.trna751-HisGTG	tRNA	1.3	1.1	0.8	1.3	28.2	22.7	25.6	26.2	-4.51	0
chr13.trna110-GlyGCC	GCATTGGTGGTTCAGTGGTAGAATTCTCGCCTG	chr13.trna110-GlyGCC	tRNA	194.9	113.5	62.9	109	696.2	620.7	384.2	489.9	-2.19	0
chr3.trna291-HisGTG	CGCAGCAACCTCGGTTCGGATCCGAGTCACGGCACCA	chr3.trna291-HisGTG	tRNA	119	199.4	255	1.3	480.1	497.4	530.3	479.3	-1.79	0
chr10.trna81-GluCTC	TCCCTGGTTGTCTAGTGGTTAGGATTCGGCGCTCTCACCGCCGCGGCCCGGGTTCGTTTCCCGGTCAGGGAACCA	chr10.trna81-GluCTC	tRNA	3109.6	1746.5	2325.1	1662.8	740.3	618.9	972.7	894	1.45	0
chr1.trna699-GlyGCC	GGTAGAATTCTCGCCTTCCACGCGGGAGGCCCGGGTTCGTTTCCCGGCCAATGCACCA	chr1.trna699-GlyGCC	tRNA	1.3	1.1	0.8	1.3	32	25.8	29.1	29.8	-4.7	0
chr1.trna1002-GluCTC	CCCTGGTGGTCTAGTGGTTAGGATTCGGCGCTCTCACCGCCGCGGCCCGGGTTCGTTTCCCGTTCAGGGAACCA	chr1.trna1002-GluCTC	tRNA	95.5	199.4	117	93.6	0.8	22.7	0.7	51.8	2.74	0
chr10.trna81-GluCTC	TTCGGCGCTCTCACCGCCGCGGNCCGGGTTCGTTTCCCGGTCAGGGAACCA	chr10.trna81-GluCTC	tRNA	1.3	1.1	0.8	1.3	28.2	22.7	25.6	26.2	-4.51	0
chr1.trna999-GluCTC	ATTCGGCGCTCTCACCGCCGCGGCCCGGGCTCGTTTCCCGGTCAGGGAACCA	chr1.trna999-GluCTC	tRNA	1.3	1.1	0.8	1.3	28.2	22.7	25.6	26.2	-4.51	0
chr11.trna1819-GlyGCC	GCATTGGTCGTTCAGTGGTAGAATTCTCGCCTGCCACGCGGGAGGCCCGGGTT	chr11.trna1819-GlyGCC	tRNA	22.2	9.9	12.9	12.8	0.8	1.2	1.4	1.4	3.6	0
chr5.trna1314-AspGTC	CACGCGGGAGACCGGGGTTCGGTTCCCCGACGGGGAGCCA	chr5.trna1314-AspGTC	tRNA	4338	4584.9	4197.4	3667.9	1929.6	1396	1125.7	876.3	1.66	0
chr11.trna1912-GluCTC	TCCCTGGTGGTCTAGGGGTTAGGATTCGGCGCTCTCACCGCCGCGGCCCGGGTTCGTTTCCCGGTCAGGGAACCA	chr11.trna1912-GluCTC	tRNA	707.7	477.1	465.7	878.2	192.5	133.1	249.9	249.6	1.62	0
chr3.trna295-HisGTG	CGCAGCAACCTCGGTTCGGATCCGAGTCACGGCACCA	chr3.trna295-HisGTG	tRNA	119	199.4	255	1.3	480.1	497.4	530.3	479.3	-1.79	0
chr4.trna1697-HisGTG	AGTGGTTAGTACTCTGCGTTGTGGCCGCAGCAACCTCGGTTCGGATCCGAGTCACGGCACCA	chr4.trna1697-HisGTG	tRNA	16641.5	18997.4	22629.9	17539.7	7031.3	6036.1	10801	7629	1.27	0
chr3.trna878-GlyGCC	TTAGAATTCTCGCCTGCCACGCGGGAGGCCCGGGTTCGTTTCCCGGCCAATGCACCA	chr3.trna878-GlyGCC	tRNA	1.3	1.1	0.8	1.3	250.3	101.2	57.5	58.8	-6.7	0
chr2.trna1431-HisGTG	GTGGTTAGTACTCTGCGTTGTGGCCGCAGCAACCTCGGTTCGCATCCGAGTCACGGCACCA	chr2.trna1431-HisGTG	tRNA	576.9	882.6	1259.8	719.2	213.8	270.5	305.3	170.9	1.84	0
chr11.trna1819-GlyGCC	CAGTGGTAGAATTCTCGCCTGCCACGCGTGAGGCCCGGGTTCGTTTCCCGGCCAATGCACCA	chr11.trna1819-GlyGCC	tRNA	1.3	1.1	0.8	1.3	125.5	76.1	114.2	175.1	-6.77	0
chr4.trna1697-HisGTG	TTAGTACTCTGCGTTGTGTCCGCAGCAACCTCGGTTCGGATCCGAGTCACGGCACCA	chr4.trna1697-HisGTG	tRNA	142.6	120.1	320.4	185.9	55.5	66.9	0.7	77.3	1.94	0
chr3.trna878-GlyGCC	CGCGGGAGGCCCGGGTTCGTTTCCCGGCCAATGCACC	chr3.trna878-GlyGCC	tRNA	1.3	1.1	0.8	1.3	7.6	4.9	2.8	5.7	-2.22	0
chr13.trna110-GlyGCC	GCATTGGTCGTTCAGTGGTAGAATTCTCGCCTGCCACGCGGGAGGCCCGGGTTCGTTTCCCGGCCAATGCACCA	chr13.trna110-GlyGCC	tRNA	644.9	723.9	265.5	632	94.3	0.6	114.2	58.8	3.08	0
chr5.trna1314-AspGTC	CACGCGGGAGACCGGGGTTCGTTTCCCCGACGGGGAGCCA	chr5.trna1314-AspGTC	tRNA	47279.2	56940.4	27194.5	40834.4	19684.7	11203.7	12691	11336.8	1.65	0
chr12.trna470-IleAAT	TAACGCCAAGGTCGCGGGTTCGTTCCCCGTACGGGCCACCA	chr12.trna470-IleAAT	tRNA	1.3	1.1	0.8	1.3	29.7	23.9	53.3	27.6	-4.9	0
chr3.trna291-HisGTG	GGTTAGTACTCTGCGTTGTGGCCGCAGCAACCTCGGTTCGGATCCGAGTCACGGCACCA	chr3.trna291-HisGTG	tRNA	943.2	1191.1	1925.6	1732	377.4	442.2	841.9	543.1	1.39	0
chr2.trna1432-HisGTG	TAGTGGTTAGTACTCTGCGTTGTGGCCGCAGCAACCTCGGTTCGTATCCGAGTCACGGCACCA	chr2.trna1432-HisGTG	tRNA	73102.9	65540.5	125349	79744.5	26935.9	32337.2	63611.6	46961.6	1.02	0
chr9.trna1035-LysCTT	CTCAGTCGGTAGAGCATGGGACTCTTAATCCCAGGGTCGTGGGTTCGTGCCCCACGTTGGGCGCCA	chr9.trna1035-LysCTT	tRNA	1361.8	1202.1	1719.8	1655.1	594.2	509.7	969.9	631.7	1.13	0
chr13.trna110-GlyGCC	GCATTGGTAGTTCAGTGGTAGAATTCTCGCCTGCCACGCGGGAGGCCCGGGTTCGTTTCCCGGCCAATGCACCA	chr13.trna110-GlyGCC	tRNA	430.4	678.8	397.9	264.1	156.7	176.6	171	117	1.51	0
chr10.trna851-AspGTC	CACGCGGGAGACCGGGGTTCGTTTCCCCGACGGGGAGCCA	chr10.trna851-AspGTC	tRNA	47279.2	56940.4	27194.5	40834.4	19684.7	11203.7	12691	11336.8	1.65	0
chr19.trna109-ValTAC	TAGCGGTTATCACGTCTGCTTTACACGCAGAAGGTCCTGGGTTCGGGCCCCAGTGGAACCACCA	chr19.trna109-ValTAC	tRNA	1.3	1.1	0.8	1.3	20.5	16.6	9.7	9.9	-3.66	0
chr8.trna560-GlyGCC	GTAGAATTCTCGCCTGCCACGCNGGAGGCCCGGGTTCGTTTCCCGGCCAATGCACCA	chr8.trna560-GlyGCC	tRNA	108.6	1.1	100.1	106.4	437.5	226.9	227.8	349.5	-1.97	0
chr3.trna293-HisGTG	TAGTACTCTGCGTTGTGGCCGCAGCAACCTCGGTTCGCATCCGAGTCACGGCACCA	chr3.trna293-HisGTG	tRNA	531.1	447.4	872.4	347.4	69.2	111	312.2	160.2	1.75	0
chr14.trna347-GluTTC	TGGTCTAGCGGTTAGGATTCCTGGTTTTCACCC	chr14.trna347-GluTTC	tRNA	15.7	7.7	7.3	9	3	0.6	0.7	1.4	2.78	0
chr1.trna996-GluCTC	CCCTGGTGGTCTAGTGGTTAGGATTCGGCGCTCTCACCGCCGCGGCCCGGGTTCGTTTCCCGTTCAGGGAACCA	chr1.trna996-GluCTC	tRNA	95.5	199.4	117	93.6	0.8	22.7	0.7	51.8	2.74	0
chr1.trna996-GluCTC	TCCCTGGTCGTCTAGTGGTTAGGATTCGGCGCTCTCACCGCCGCGGCCCGGGTTCGTTTCCCGGTCAGGGAACCA	chr1.trna996-GluCTC	tRNA	613.5	596.1	552.8	185.9	219.9	111	125.3	153.8	1.68	0
chr1.trna996-GluCTC	TCCCTGGTGGTCTAGGGGTTAGGATTCGGCGCTCTCACCGCCGCGGCCCGGGTTCGTTTCCCGGTCAGGGAACCA	chr1.trna996-GluCTC	tRNA	707.7	477.1	465.7	878.2	192.5	133.1	249.9	249.6	1.62	0
chr11.trna1819-GlyGCC	GTAGAATTCTCGCCTGCGACGCGGGAGGCCCGGGTTCGTTTCCCGGCCAATGCACCA	chr11.trna1819-GlyGCC	tRNA	1.3	1.1	0.8	1.3	94.3	50.9	29.1	29.8	-5.5	0
chr1.trna1001-GlyTCC	TAGTGGTGAGCATAGCTGCCTTCCAAGCAGTTGACCCGGGTTCGATTCCCGGCCAACGCACCA	chr1.trna1001-GlyTCC	tRNA	7.8	3.3	10.5	9	38	59.5	160.6	82.2	-3.47	0
chr1.trna704-GlyGCC	TAGTTCAGTGGTAGAATTCTCGCCTGCCACGCGGGAGGCCCGGGTTCGTTTCCCGGCCCATGCACCA	chr1.trna704-GlyGCC	tRNA	32.7	54	29.9	16.7	0.8	8	0.7	0.7	3.72	0
chr7.trna86-SeC(e)TCA	CTCAGTGGTCTGGGGTGCAGGCTTCAAACCTGTAGCTGTTTAGCGACAGAGTGGTTCAATTCCACCTTTCGGGAGCCA	chr7.trna86-SeC(e)TCA	tRNA	14.4	28.6	12.9	20.5	4.6	3.7	0.7	0.7	2.99	0
chr13.trna105-GluTTC	ATGGTCTAGCGGTTAGGATTCCTGGTTTTCACCCAG	chr13.trna105-GluTTC	tRNA	9.2	6.6	3.2	10.3	0.8	1.2	1.4	1.4	2.61	0
chr10.trna851-AspGTC	CCCGCCTGTCACGCGGGAGACCGGGGTTCGTTTCCCCGACGGGGAGCCA	chr10.trna851-AspGTC	tRNA	1872	2078.1	1417.1	1001.3	891	319.6	585.7	553.7	1.44	0
chr3.trna295-HisGTG	CTATAGTGGTTAGTACTCTGCGTTGTGGCCGCAGCAACCTCGGTTCGAATCCGAGTCACGGCACCA	chr3.trna295-HisGTG	tRNA	53.6	133.3	65.4	103.8	0.8	0.6	0.7	0.7	7	0
chr1.trna699-GlyGCC	TTAGAATTCTCGCCTGCCACGCGGGAGGCCCGGGTTCGTTTCCCGGCCAATGCACCA	chr1.trna699-GlyGCC	tRNA	1.3	1.1	0.8	1.3	250.3	101.2	57.5	58.8	-6.7	0
chr11.trna1819-GlyGCC	TGGTAGAATTCTCGCCTGCCACGCGGGAGGCC	chr11.trna1819-GlyGCC	tRNA	171.4	229.2	133.2	150	0.8	1.8	2.1	4.3	6.26	0
chr3.trna295-HisGTG	TAGTACTCTGCGTTGTGGCCGCAGCAACCTCGGTTCGGATCCGAGTCACGGCACCA	chr3.trna295-HisGTG	tRNA	5711.6	4562.9	8644.1	6866.6	2192.1	1932.7	4580.4	2840.1	1.16	0
chr11.trna1824-GlyTCC	TTGACCCGGGTTCGTTTCCCGGCCAACGCACCA	chr11.trna1824-GlyTCC	tRNA	367.6	309.6	396.3	674.4	826.3	923.7	1066.9	1166.9	-1.19	0
chr3.trna747-HisGTG	CTATAGTGGTTAGTACTCTGCGTTGTGGCCGCAGCAACCTCGGTTCGAATCCGAGTCACGGCACCA	chr3.trna747-HisGTG	tRNA	53.6	133.3	65.4	103.8	0.8	0.6	0.7	0.7	7	0
chr11.trna1819-GlyGCC	GCATTGGTCGTTCAGTGGTAGAATTCTCGCCTGCCACGCGGGAGGCCCGGGTTCGTTTCCCGGCCAATGCACCA	chr11.trna1819-GlyGCC	tRNA	644.9	723.9	265.5	632	94.3	0.6	114.2	58.8	3.08	0
chr8.trna560-GlyGCC	TGGTAGAATTCTCGCCTGCCACGCGGGAGGCCCGGGTTCGGTTCCCGGCCCATGCACCA	chr8.trna560-GlyGCC	tRNA	818.9	882.6	1029.8	1091	172	230.6	554.6	372.9	1.52	0
chr8.trna560-GlyGCC	TTCAGTGGTAGAATTCTCGCCTNCCACGCGGGAGGCCCGGGTTCGGTTCCCGGCCAATGCACCA	chr8.trna560-GlyGCC	tRNA	1.3	1.1	0.8	1.3	8.4	6.7	7.6	9.9	-2.86	0
chr13.trna84-AspGTC	CTCCTCCTTTGTATAGTGGTGAGTATCCCCGCCTGTCACGCGGGAGACCGGGGTTCGATTCCCCGACGGGGAGCCA	chr13.trna84-AspGTC	tRNA	11.8	27.5	7.3	21.8	0.8	0.6	6.2	0.7	3.04	0
chr1.trna996-GluCTC	TCCCTGGTTGTCTAGTGGTTAGGATTCGGCGCTCTCACCGCCGCGGCCCGGGTTCGTTTCCCGGTCAGGGAACCA	chr1.trna996-GluCTC	tRNA	3109.6	1746.5	2325.1	1662.8	740.3	618.9	972.7	894	1.45	0
chr1.trna1000-AspGTC	CGCGGGAGACCGGGGTTCGTTTCCCCGACGGGGAGCCA	chr1.trna1000-AspGTC	tRNA	1361.8	1720	1207.3	751.3	841.5	518.9	180.7	461.5	1.33	0
chr3.trna878-GlyGCC	TGGTTCAGTGGTAGAATTCTCGCCTGCCACGCGGGAGGCCCGGGTTCGGTTCCCGGCCCATGCACCA	chr3.trna878-GlyGCC	tRNA	99.4	111.3	121.9	65.4	0.8	15.9	18	18.4	2.9	0
chr3.trna747-HisGTG	AGTTAGTACTCTGCGTTGTGGCCGCAGCAACCTCGGTTCGTATCCGAGTCACGGCACCA	chr3.trna747-HisGTG	tRNA	566.4	440.7	698.1	509	192.5	177.3	150.2	255.9	1.51	0
chr13.trna77-GlyGCC	GTAGAATTCTCGCCTTCCACGCGGGAGGCCCGGGTTCGTTTCCCGGCCAATGCACCA	chr13.trna77-GlyGCC	tRNA	54.9	46.3	0.8	211.5	250.3	403	256.2	378.6	-2.04	0
chr3.trna295-HisGTG	TGGTTAGTACTCTGCGTTGTGGCCGCAGCAACCTCGGTTCGGATCCGAGTCACGGCACCA	chr3.trna295-HisGTG	tRNA	7065.5	8155	13526.6	8001.2	2283.4	2895.7	5096.2	3658.9	1.4	0
chr13.trna110-GlyGCC	TGGTAGAATTCTCGCCTGCCACGCGGGAGGCCCGGGTTCGGTTCCCGGCCCATGCACCA	chr13.trna110-GlyGCC	tRNA	818.9	882.6	1029.8	1091	172	230.6	554.6	372.9	1.52	0
chr1.trna1547-GluTTC	AGCGGTTATGATTCCTGGTTTTCACCCAGGCGGCCCGGGTTCGACTCCCGGTATGGGAACCA	chr1.trna1547-GluTTC	tRNA	1.3	1.1	0.8	1.3	8.4	12.9	14.5	14.9	-3.49	0
chr13.trna110-GlyGCC	TGGTTCAGTGGTAGAATTCTCGCCTGCCACGCGGGAGGCCC	chr13.trna110-GlyGCC	tRNA	79.8	98.1	54.1	97.4	4.6	8.6	18	10.6	2.98	0
chr17.trna84-LysCTT	CAGTCTGTAGAGCATGAGACTCTTAATCTCAGGGTCGTGGGTTCGTGCCCCACGTTGGGCGCCA	chr17.trna84-LysCTT	tRNA	1.3	1.1	0.8	1.3	82.9	44.8	25.6	77.3	-5.68	0
chr1.trna709-GluCTC	TCCCTGGTTGTCTAGTGGTTAGGATTCGGCGCTCTCACCGCCGCGGCCCGGGTTCGTTTCCCGGTCAGGGAACCA	chr1.trna709-GluCTC	tRNA	3109.6	1746.5	2325.1	1662.8	740.3	618.9	972.7	894	1.45	0
chr1.trna791-SerGCT	TGGGTTCGGATCCCATCCTCGTCGCCA	chr1.trna791-SerGCT	tRNA	184.5	278.8	497.9	432	64.7	155.2	97.6	119.8	1.67	0
chr13.trna984-SerTGA	GAAATCCATTGGGGTTTCCCCGCGCAGGTTCGTATCCTGCCGACTACGCCA	chr13.trna984-SerTGA	tRNA	20.9	17.6	12.9	20.5	0.8	0.6	0.7	0.7	4.7	0
chrX.trna459-ValTAC	ACACGCAGAAGGTCCTGGGTTCGGGCCCCAGTGGAACCACCA	chrX.trna459-ValTAC	tRNA	1.3	1.1	0.8	1.3	10.7	24.5	9.7	9.9	-3.61	0
chr11.trna1819-GlyGCC	GCATTGGTCGTTCAGTGGTAGAATTCTCGCC	chr11.trna1819-GlyGCC	tRNA	617.5	517.9	345.4	197.4	60.1	46	37.4	58.1	3.06	0
chr11.trna1819-GlyGCC	TTAGAATTCTCGCCTGCCACGCGGGAGGCCCGGGTTCGTTTCCCGGCCAATGCACCA	chr11.trna1819-GlyGCC	tRNA	1.3	1.1	0.8	1.3	250.3	101.2	57.5	58.8	-6.7	0
chr13.trna110-GlyGCC	TGGTTCAGTGGTAGAATTCTCGCCTGCCACGCGGGAGGCC	chr13.trna110-GlyGCC	tRNA	6.5	23.1	18.6	17.9	0.8	1.2	0.7	0.7	4.29	0
chr8.trna560-GlyGCC	GCATTGGTCGTTCAGTGGTAGAATTCTCGCC	chr8.trna560-GlyGCC	tRNA	426.5	357	238.1	135.9	41.8	31.9	25.6	40.4	3.05	0
chr2.trna586-HisGTG	GTGGTTCGTACTCTGCGTTGTGGCCGCAGCAACCTCGGTTCGGATCCGAGTCACGGCACCA	chr2.trna586-HisGTG	tRNA	336.2	212.7	517.3	288.5	73.8	0.6	155.8	0.7	2.55	0
chr13.trna981-AspGTC	GGGAGACCTGGGTTCGATTCCCCGACGGGGAGCCA	chr13.trna981-AspGTC	tRNA	1.3	1.1	0.8	1.3	50.2	40.5	45.7	46.8	-5.35	0
chr8.trna886-GlyGCC	TGGTAGAATTCTCGCCTGCCACGCGGGAGGC	chr8.trna886-GlyGCC	tRNA	10.5	8.8	1.6	9	1.5	0.6	1.4	0.7	2.82	0
chr3.trna303-GluCTC	TCCCTGGTAGTCTAGTGGTTAGGATTCGGCGCTCTCACCGCCGCGGCCCGGGTTCGTTTCCCGGTCAGGGAACCA	chr3.trna303-GluCTC	tRNA	519.4	239.1	349.4	601.3	82.9	88.9	249.9	153.8	1.57	0
chr3.trna48-ValAAC	GTTTCCGTAGTGTAGTGGTTATCACGTTCGCCTG	chr3.trna48-ValAAC	tRNA	287.8	176.3	151.7	206.4	881.1	485.8	408.5	550.1	-1.5	0
chr6.trna317-GlyCCC	CCGCTGGTGTAGTGGTATCATGCAAGATTCCCATTCTTGCGACCCGGGTTCGTTTCCCGGGCGGCGCACCA	chr6.trna317-GlyCCC	tRNA	145.2	122.3	129.9	129.5	601.9	454.5	686.1	528.2	-2.11	0
chr3.trna747-HisGTG	TAGTGGTTAGTACTCTGCGTTGTGTCCGCAGCAACCTCGGTTCGTATCCGAGTCACGGCACCA	chr3.trna747-HisGTG	tRNA	1089.7	1129.4	1421.2	1026.9	390.3	412.8	753.9	658.6	1.07	0
chr2.trna1747-GlyGCC	TGGTTCAGTGGTAGAATTCTCGCCTGCCACGCGGGAGGCCCGGGTTCGTTTCCCGGCCCATGCACCA	chr2.trna1747-GlyGCC	tRNA	315.3	331.7	581.9	719.2	198.6	135.6	111.5	128.3	1.76	0
chr13.trna990-IleAAT	TAACGCCAAGGTCGCGGGTTCGTTCCCCGTACGGGCCACCA	chr13.trna990-IleAAT	tRNA	1.3	1.1	0.8	1.3	29.7	23.9	53.3	27.6	-4.9	0
chr1.trna699-GlyGCC	TGGTAGAATTCTCGCCTGCCACGCGGGAGGCCCGGGTTCGGTTCCCGGCCCATGCACCA	chr1.trna699-GlyGCC	tRNA	818.9	882.6	1029.8	1091	172	230.6	554.6	372.9	1.52	0
chr1.trna709-GluCTC	TCCCTGGTGGTCTAGTGGTTAGGATTCGGCGCTCTCACCGCCGCGGCCCGGGTTCGGTTCCCGTTCAGGGAACCA	chr1.trna709-GluCTC	tRNA	6924.2	4404.2	4126.3	5539.7	2548.2	883.9	2991.5	2935.8	1.17	0
chr14.trna347-GluTTC	CGGTTAGGATTCCTGGTTTTCACCCAGGCGGCC	chr14.trna347-GluTTC	tRNA	10.5	12.1	7.3	5.1	3	0.6	0.7	0.7	2.79	0
chr1.trna699-GlyGCC	GCATTGGTCGTTCAGTGGTAGAATTCTCGC	chr1.trna699-GlyGCC	tRNA	289.1	232.5	150.1	106.4	24.3	23.9	25.6	16.3	3.11	0
chr2.trna1432-HisGTG	AGTGGTTAGTACTCTGCGTTGTGGCCGCAGCAACCTCGGTTCGTATCCGAGTCACGGCACCA	chr2.trna1432-HisGTG	tRNA	31868.8	35525.5	34683.7	21785.8	14822.7	10894	20465.9	16703.6	0.98	0
chr3.trna747-HisGTG	AGTGGTTAGTACTCTGCGTTGTGGCCGCAGCAACCTCGGTTCGGATCCGAGTCACGGCACCA	chr3.trna747-HisGTG	tRNA	16641.5	18997.4	22629.9	17539.7	7031.3	6036.1	10801	7629	1.27	0
chr13.trna84-AspGTC	CACGCGGGAGACCGGGGTTCGGTTCCCCGACGGGGAGCCA	chr13.trna84-AspGTC	tRNA	4338	4584.9	4197.4	3667.9	1929.6	1396	1125.7	876.3	1.66	0
chr11.trna69-AspGTC	CGCGGGAGACCGGGGTTCGTTTCCCCGACGGGGAGCCA	chr11.trna69-AspGTC	tRNA	1361.8	1720	1207.3	751.3	841.5	518.9	180.7	461.5	1.33	0
chr13.trna77-GlyGCC	GCATTGGTCGTTCAGTGGTAGAATTCTCGCCTGCCACGCGGGAGGCCCGGGTTCGTTTCCCGGCCAATGCACCA	chr13.trna77-GlyGCC	tRNA	644.9	723.9	265.5	632	94.3	0.6	114.2	58.8	3.08	0
chr9.trna1035-LysCTT	CCCCAGGGTCGTGGGTTCGTGCCCCACGTTGGGCGCCA	chr9.trna1035-LysCTT	tRNA	11.8	9.9	7.3	11.5	0.8	5.5	0.7	0.7	2.4	0
chr2.trna586-HisGTG	AGTGGTTAGTACTCTGCGTTGTGGCCGCAGCAACCTCGGTTCGTATCCGAGTCACGGCACCA	chr2.trna586-HisGTG	tRNA	31868.8	35525.5	34683.7	21785.8	14822.7	10894	20465.9	16703.6	0.98	0
chr13.trna84-AspGTC	TCACGCGGGAGACCGGGGTTCGTTTCCCCGACGGGGAGCCA	chr13.trna84-AspGTC	tRNA	341.4	287.6	682.7	834.6	50.2	200	135.7	185	1.91	0
chr1.trna1005-AspGTC	TCACGCGGGAGACCGGGGTTCGTTTCCCCGACGGGGAGCCA	chr1.trna1005-AspGTC	tRNA	341.4	287.6	682.7	834.6	50.2	200	135.7	185	1.91	0
chr11.trna397-AspGTC	TCACGCGGGAGACCGGGGTTCGTTTCCCCGACGGGGAGCCA	chr11.trna397-AspGTC	tRNA	341.4	287.6	682.7	834.6	50.2	200	135.7	185	1.91	0
chr3.trna878-GlyGCC	TGGTTCAGTGGTAGAATTCTCGCCTGCCACGCGGGAGGCC	chr3.trna878-GlyGCC	tRNA	6.5	23.1	18.6	17.9	0.8	1.2	0.7	0.7	4.29	0
chr3.trna295-HisGTG	GTGGTTAGTACTCTGCGTTGTGGCCGCAGCAACCTCGGTTCGTATCCGAGTCACGGCACCA	chr3.trna295-HisGTG	tRNA	17949.7	17675.1	29118.4	15642.2	5905.2	5005.7	14373.4	8649.9	1.24	0
chr3.trna303-GluCTC	TCCCTGGTCGTCTAGTGGTTAGGATTCGGCGCTCTCACCGCCGCGGCCCGGGTTCGATTCCCGTTCAGGGAACCA	chr3.trna303-GluCTC	tRNA	142.6	120.1	146.1	185.9	0.8	0.6	50.5	0.7	3.5	0
chr9.trna961-GluTTC	TGGTCTAGCGGTTAGGATTCCTGGTTTTCACCC	chr9.trna961-GluTTC	tRNA	15.7	7.7	7.3	9	3	0.6	0.7	1.4	2.78	0
chr3.trna295-HisGTG	AGTGGTTAGTACTCTGCGTTGTGCCCGCAGCAACCTCGGTTCGTATCCGAGTCACGGCACCA	chr3.trna295-HisGTG	tRNA	419.9	424.2	284.9	124.4	73.8	59.5	177.9	91.5	1.64	0
chr2.trna1431-HisGTG	AGTGGTTAGTACTCTGCGTTGTGGCCGCAGCAACCTCGGTTCGGATCCGAGTCACGGCACCA	chr2.trna1431-HisGTG	tRNA	16641.5	18997.4	22629.9	17539.7	7031.3	6036.1	10801	7629	1.27	0
chr1.trna710-ValCAC	GTTTCCGTAGTGTAGTGGTTATCACGTTCGCCTGACACGCGAAAGGTCCCCGGTTCGGAACCGGGCGGAAACACCA	chr1.trna710-ValCAC	tRNA	147.8	32	23.4	37.2	0.8	0.6	0.7	0.7	6.44	0
chr2.trna1432-HisGTG	TGGTTAGTACTCTGCGTTGTGGCCGCAGCAACCTCGGTTCGGATCCGAGTCACGGCACCA	chr2.trna1432-HisGTG	tRNA	7065.5	8155	13526.6	8001.2	2283.4	2895.7	5096.2	3658.9	1.4	0
chr13.trna110-GlyGCC	TTCAGTGGTAGAATTCTCGCCTNCCACGCGGGAGGCCCGGGTTCGGTTCCCGGCCAATGCACCA	chr13.trna110-GlyGCC	tRNA	1.3	1.1	0.8	1.3	8.4	6.7	7.6	9.9	-2.86	0
chr8.trna886-GlyGCC	GCATTGGTGGTTCAGTGGTAGAATTCTCGCCTG	chr8.trna886-GlyGCC	tRNA	123	71.6	40.4	69.2	438.3	390.7	241.6	308.4	-2.18	0
chr1.trna702-GlyGCC	TGGTAGAATTCTCGCCTGCCACGCGGGAGGCCCGGGTTCGGTTCCCGGCCCATGCACCA	chr1.trna702-GlyGCC	tRNA	818.9	882.6	1029.8	1091	172	230.6	554.6	372.9	1.52	0
chr13.trna65-LeuCAA	CTGGTCTCCGTATGGAGGCGTGGGTTCGTATCCCACTTCTGACACCA	chr13.trna65-LeuCAA	tRNA	1.3	1.1	0.8	1.3	4.6	9.8	11.1	11.3	-3.03	0
chr3.trna878-GlyGCC	TGGTTCAGTGGTAGAATTCTCGCCTGCCACGCGGGAGGCCC	chr3.trna878-GlyGCC	tRNA	79.8	98.1	54.1	97.4	4.6	8.6	18	10.6	2.98	0
chr11.trna1493-GlnTTG	ATGGTTAGCACTCTGGACTTTGAATCCAGCGATCCGAGT	chr11.trna1493-GlnTTG	tRNA	1.3	1.1	0.8	1.3	4.6	7.4	8.3	14.9	-2.96	0
chr12.trna790-LysCTT	GTCGGTCGAGCATGGGACTCTTAATCCCAGGGTCGTGGGTTCGAGCCCCACGTTGGGCGCCA	chr12.trna790-LysCTT	tRNA	1.3	1.1	0.8	1.3	8.4	12.9	7.6	7.8	-3.03	0
chr1.trna699-GlyGCC	GTAGAATTCTCGCCTGCCACGCGGGAGGCCCGGGTTCGTTTCCCGGCCAATGCACCA	chr1.trna699-GlyGCC	tRNA	1317.3	1230.8	1564.8	1925.6	2813	3820.7	3582.1	3731.9	-1.21	0
chr3.trna751-HisGTG	TGGTTAGTACTCTGCGTTGTGGCCGCAGCAACCTCGGTTCGGATCCGAGTCACGGCACCA	chr3.trna751-HisGTG	tRNA	7065.5	8155	13526.6	8001.2	2283.4	2895.7	5096.2	3658.9	1.4	0
chr3.trna755-GlyCCC	CGGGTGACCCGGGTTCGTTTCCCGGCCAATGCACCA	chr3.trna755-GlyCCC	tRNA	1.3	1.1	0.8	1.3	46.4	49.7	28.4	29.1	-5.09	0
chr3.trna295-HisGTG	TGGTTAGTACTCTGCGTTGTGTCCGCAGCAACCTCGGTTCGGATCCGAGTCACGGCACCA	chr3.trna295-HisGTG	tRNA	126.9	106.9	155.8	247.4	49.5	20.2	22.8	23.4	2.46	0
chr2.trna586-HisGTG	TAGTGGTTAGTACTCTGCGTTGTGGCCGCAGCAACCTCGGTTCGTATCCGAGTCACGGCACCA	chr2.trna586-HisGTG	tRNA	73102.9	65540.5	125349	79744.5	26935.9	32337.2	63611.6	46961.6	1.02	0
chr8.trna560-GlyGCC	GCATTGGTGGTTCAGTGGTAGAATTCTCGCCT	chr8.trna560-GlyGCC	tRNA	1159.1	938.8	456	459	2396	1881.2	1128.5	1662.5	-1.23	0
chr13.trna970-SerGCT	TCCATTGTGCTGTGCACGCGTGGGTTCGAATCCCATCCTCGTCGCCA	chr13.trna970-SerGCT	tRNA	1.3	1.1	0.8	1.3	16	25.1	28.4	43.2	-4.65	0
chr6.trna107-ArgCCT	GCCCCAGTCGCCTAATGGATAAGGCATTGGCGTCCTAAGCCAGGGATTGTGGGTTCGAGTCCCATCTGGGGTGCCA	chr6.trna107-ArgCCT	tRNA	6.5	5.5	7.3	6.4	0.8	0.6	3.5	0.7	2.21	0
chr1.trna699-GlyGCC	TGGTAGAATTCTCGCCTGCCACGCGGGAGGCC	chr1.trna699-GlyGCC	tRNA	213.2	285.4	165.4	187.2	0.8	2.5	2.8	5.7	6.19	0
chr1.trna699-GlyGCC	GCATTGGTGGTTCAGTGGTAGAATTCTCGCCT	chr1.trna699-GlyGCC	tRNA	2099.6	1701.3	825.6	830.8	4342.3	3409.1	2045.1	3013	-1.23	0
chr1.trna709-GluCTC	TCCCTGGTGGTCTAGTGGTTAGGATTCGGCGCTCTCACCGCCGCGGCCCGGGTTCGTTTCCCGTTCAGGGAGCCA	chr1.trna709-GluCTC	tRNA	72	90.4	22.6	70.5	21.3	0.6	0.7	0.7	3.45	0
chr4.trna1697-HisGTG	TATAGTGGTTAGTACTCTGCGTTGTGGCCGCAGCAACCTCGGTTCGTATCCGAGTCACGGCACCA	chr4.trna1697-HisGTG	tRNA	58555.8	54477.7	86643.5	55898.5	20179.3	23382.1	46331.2	33321.4	1.05	0
chr1.trna1004-GlyTCC	GACCCGGGTTCGTTTCCCGGCCAACGCACCA	chr1.trna1004-GlyTCC	tRNA	92.9	39.7	170.3	46.2	347	472.9	339.9	298.5	-2.06	0
chr11.trna1819-GlyGCC	TGGTAGAATTCTCGCCTGCCACGCGGGAGGCCCGGGTTCGGTTCCCGGCCCATGCACCA	chr11.trna1819-GlyGCC	tRNA	818.9	882.6	1029.8	1091	172	230.6	554.6	372.9	1.52	0
chr14.trna705-ProAGG	GGCTCGTTGGTCTAGGGGTATGATTCTCGCTTGGGGTGCGAGAGGTCCCGGGT	chr14.trna705-ProAGG	tRNA	44.5	56.2	38.7	41	221.4	167.4	177.2	226.2	-2.13	0
chr2.trna586-HisGTG	ATAGTGGTTAGTACTCTGCGTTGTGACCGCAGCAACCTCGGTTCGTATCCGAGTCACGGCACCA	chr2.trna586-HisGTG	tRNA	210.6	177.4	362.4	288.5	49.5	39.9	111.5	91.5	1.83	0
chr13.trna981-AspGTC	ACGCGGGAGACCGGGGTTCGTTTCCCCGACGGGGAGCCA	chr13.trna981-AspGTC	tRNA	1361.8	1648.4	892.6	917.9	742.6	168.1	405.7	139	1.73	0
chr13.trna64-GlnCTG	GGTTCCATCGTGTAATGGTTAGCACTCTGGACT	chr13.trna64-GlnCTG	tRNA	1.3	2.2	1.6	1.3	13.7	9.2	3.5	9.9	-2.5	0
chr3.trna295-HisGTG	GTGGTTCGTACTCTGCGTTGTGGCCGCAGCAACCTCGGTTCGGATCCGAGTCACGGCACCA	chr3.trna295-HisGTG	tRNA	336.2	212.7	517.3	288.5	73.8	0.6	155.8	0.7	2.55	0
chr1.trna1001-GlyTCC	GACCCGGGTTCGTTTCCCGGCCAACGCACCA	chr1.trna1001-GlyTCC	tRNA	92.9	39.7	170.3	46.2	347	472.9	339.9	298.5	-2.06	0
chr1.trna999-GluCTC	TCCCTGGTTGTCTAGTGGTTAGGATTCGGCGCTCTCACCGCCGCGGCCCGGGTTCGTTTCCCGGTCAGGGAACCA	chr1.trna999-GluCTC	tRNA	3109.6	1746.5	2325.1	1662.8	740.3	618.9	972.7	894	1.45	0
chr1.trna994-AspGTC	CGCGGGAGACCGGGGTTCGTTTCCCCGACGGGGAGCCA	chr1.trna994-AspGTC	tRNA	1361.8	1720	1207.3	751.3	841.5	518.9	180.7	461.5	1.33	0
chr3.trna291-HisGTG	ATTGGTTAGTACTCTGCGTTGTGGCCGCAGCAACCTCGGTTCGAATCCGAGTCACGGCACCA	chr3.trna291-HisGTG	tRNA	106	221.5	65.4	103.8	0.8	0.6	28.4	29.1	3.08	0
chr3.trna747-HisGTG	TATAGTGGTTAGTACTCTGCGTTGTGTCCGCAGCAACCTCGGTTCGTATCCGAGTCACGGCACCA	chr3.trna747-HisGTG	tRNA	922.3	635.8	1162.9	575.6	219.9	295	643.2	295.6	1.18	0
chr11.trna1819-GlyGCC	TGGTAGAATTCTCGCCTGCCACGCGGGAGGC	chr11.trna1819-GlyGCC	tRNA	15.7	13.2	2.4	14.1	1.5	0.6	2.1	0.7	3.21	0
chr3.trna295-HisGTG	TAGTGGTTAGTACTCTGCGTTGTGGCCGCAGCAACCTCGGTTCGGATCCGAGTCACGGCACCA	chr3.trna295-HisGTG	tRNA	39979.5	39756.7	40539.5	42360.1	14548.8	17567.4	34478.5	16215.8	0.97	0
chr10.trna81-GluCTC	TCCCTGGTGGTCTAGTGGTTAGGATTCGGCGCTCTCACCGCCGCGGCCCGGGTTCGTTTCCCGGTCAGGGAACCA	chr10.trna81-GluCTC	tRNA	3185.4	1867.7	1966.7	2187.2	735	653.8	1046.8	1038.6	1.41	0
chr2.trna1432-HisGTG	GTGGTTAGTACTCTGCGTTGTGGCCGCAGCAACCTCGGTTCGCATCCGAGTCACGGCACCA	chr2.trna1432-HisGTG	tRNA	576.9	882.6	1259.8	719.2	213.8	270.5	305.3	170.9	1.84	0
chr7.trna337-GluTTC	TCCCACCTTGTCTAGCGGTTAGGATTCCTGGTTTTCACCCAGGCGGCCCGGGTTCGACTCCCGGTGTGGGAACCA	chr7.trna337-GluTTC	tRNA	1.3	1.1	0.8	1.3	29.7	35.6	27	14.2	-4.56	0
chr1.trna1005-AspGTC	GGGAGACCTGGGTTCGATTCCCCGACGGGGAGCCA	chr1.trna1005-AspGTC	tRNA	1.3	1.1	0.8	1.3	50.2	40.5	45.7	46.8	-5.35	0
chr4.trna1697-HisGTG	ATAGTGGTTAGTACTCTGCGTTGTGGCCGCAGCAACCTCGGTTCGTATCCGAGTCACGGCACCA	chr4.trna1697-HisGTG	tRNA	18943.9	19261.8	30086.9	20770.4	7792.2	6021.4	18028.9	13158.8	0.98	0
chr2.trna586-HisGTG	AGTGGTTAGTACTCTGCGTTGTGGCCGCAGCAACCTCGGTTCGCATCCGAGTCACGGCACCA	chr2.trna586-HisGTG	tRNA	1361.8	2116.7	2034.5	1693.6	670.3	564.9	914.6	681.3	1.35	0
chr11.trna1493-GlnTTG	TGAATCCATCGATCCGAGTT	chr11.trna1493-GlnTTG	tRNA	1.3	1.1	0.8	1.3	5.3	8.6	4.8	14.2	-2.87	0
chr14.trna347-GluTTC	CCACATGGTCTAGCGGTTAGGATTCCTGGTTTTCACCCAG	chr14.trna347-GluTTC	tRNA	10.5	7.7	2.4	11.5	0.8	0.6	1.4	2.1	2.72	0
chr13.trna61-MetCAT	ATAATCTGAAGGTCCTGAGT	chr13.trna61-MetCAT	tRNA	1.3	1.1	0.8	1.3	4.6	8	17.3	19.1	-3.44	0
chr3.trna878-GlyGCC	TGGTAGAATTCTCGCCTGCCACGCGGGAGGCC	chr3.trna878-GlyGCC	tRNA	171.4	228.1	133.2	150	0.8	1.8	2.1	4.3	6.26	0
chr1.trna1002-GluCTC	TCCCTGGTTGTCTAGTGGTTAGGATTCGGCGCTCTCACCGCCGCGGCCCGGGTTCGTTTCCCGGTCAGGGAACCA	chr1.trna1002-GluCTC	tRNA	3109.6	1746.5	2325.1	1662.8	740.3	618.9	972.7	894	1.45	0
chr3.trna747-HisGTG	TGGTTAGTACTCTGCGTTGTGGCCGCAGCAACCTCGGTTCGGATCCGAGTCACGGCACCA	chr3.trna747-HisGTG	tRNA	7065.5	8155	13526.6	8001.2	2283.4	2895.7	5096.2	3658.9	1.4	0
chr1.trna707-AspGTC	CCCGCCTGTCACGCGGGAGACCGGGGTTCGTTTCCCCGACGGGGAGCCA	chr1.trna707-AspGTC	tRNA	1872	2078.1	1417.1	1001.3	891	319.6	585.7	553.7	1.44	0
chr1.trna1547-GluTTC	CATATGGTCTAGCGGTTAGGATTCCTGGTTTTCACCCAG	chr1.trna1547-GluTTC	tRNA	10.5	5.5	8.9	5.1	2.3	0.6	2.8	1.4	2.08	0
chr13.trna110-GlyGCC	TGGTAGAATTCTCGCCTGCCACGCGGGA	chr13.trna110-GlyGCC	tRNA	14.4	15.4	29.9	6.4	1.5	1.2	3.5	0.7	3.26	0
chr3.trna747-HisGTG	ATAGTAGTTAGTACTCTGCGTTGTGGCCGCAGCAACCTCGGTTCGAATCCGAGTCACGGCACCA	chr3.trna747-HisGTG	tRNA	53.6	265.6	162.2	103.8	31.2	25.1	28.4	29.1	2.36	0
chr8.trna560-GlyGCC	TGGTTCAGTGGTAGAATTCTCGCCTGCCACGCGGGAGGCCCGGGTTCGGTTCCCGGCCCATGCACCA	chr8.trna560-GlyGCC	tRNA	99.4	111.3	121.9	65.4	0.8	15.9	18	18.4	2.9	0
chr11.trna2023-LysCTT	GCCCGGATAGCTCAGTCGGTAGAGCATGAGACTCTTAATCTCAGGGTCGTGGGTTCGGGCCCCACGTTGGGCGCCA	chr11.trna2023-LysCTT	tRNA	1.3	1.1	0.8	1.3	25.1	20.2	22.8	23.4	-4.35	0
chr13.trna968-IleAAT	CAAGGTCGCGGGTTCGTTCCCCGTACGGGCCACCA	chr13.trna968-IleAAT	tRNA	1.3	1.1	62.1	1.3	145.3	140.5	105.9	108.5	-2.93	0
chr2.trna1747-GlyGCC	TGGTTCAGTGGTAGAATTCTCGCCTGCCACGCGGGAGGCCCGGGTTCGGTTCCCGGCCCATGCACCA	chr2.trna1747-GlyGCC	tRNA	99.4	111.3	121.9	65.4	0.8	15.9	18	18.4	2.9	0
chr2.trna1431-HisGTG	GTGGTTAGTACTCTGCGTTGTGGCCGCAGCAACCTCGGTTCGGATCCGAGTCACGGCACCA	chr2.trna1431-HisGTG	tRNA	9786.6	9036.5	15463.5	10001.2	2313.8	3410.9	6840.9	2416.8	1.56	0
chr3.trna878-GlyGCC	GGTAGAATTCTCGCCTTCCACGCGGGAGGCCCGGGTTCGTTTCCCGGCCAATGCACCA	chr3.trna878-GlyGCC	tRNA	1.3	1.1	0.8	1.3	32	25.8	29.1	29.8	-4.7	0
chr1.trna998-GlyTCC	GACCCGGGTTCGTTTCCCGGCCAACGCACCA	chr1.trna998-GlyTCC	tRNA	92.9	39.7	170.3	46.2	347	472.9	339.9	298.5	-2.06	0
chr14.trna347-GluTTC	TCCCACATGGTCTAGCGGTTAGGATTCCTGGTTTTCACCCAGGCGGCCCGGGTTCGGCTCCCGGTGTGGGAACCA	chr14.trna347-GluTTC	tRNA	26.2	63.9	108.1	1.3	246.5	128.8	263.8	229.7	-2.12	0
chr8.trna887-GlyGCC	GCATTGGTCGTTCAGTGGTAGAATTCTCGC	chr8.trna887-GlyGCC	tRNA	146.5	117.9	75.9	53.8	12.2	12.3	13.2	8.5	3.1	0
chr3.trna751-HisGTG	AGTGGTTATTACTCTGCGTTGTGGCCGCAGCAACCTCGGTTCGTATCCGAGTCACGGCACCA	chr3.trna751-HisGTG	tRNA	838.5	847.3	801.4	739.7	195.5	221.4	288.7	341	1.62	0
chr11.trna1493-GlnTTG	TGAATCCAGCGATCCGAGTTC	chr11.trna1493-GlnTTG	tRNA	1.3	1.1	0.8	1.3	10.7	8.6	4.8	5	-2.69	0
chr8.trna560-GlyGCC	TGGTAGAATTCTCGCCTGCCACGCGGGAGGCC	chr8.trna560-GlyGCC	tRNA	117.7	157.6	92	103.8	0.8	1.8	2.1	3.5	5.84	0
chr2.trna1747-GlyGCC	GTAGAATTCTCGCCTGCCACGCNGGAGGCCCGGGTTCGTTTCCCGGCCAATGCACCA	chr2.trna1747-GlyGCC	tRNA	108.6	1.1	100.1	106.4	437.5	226.9	227.8	349.5	-1.97	0
chr14.trna705-ProAGG	GGCTCGTTTGTCTAGGGGTATGATTCTCGCTTGGGGTGCGAGAGGTCCCGGGT	chr14.trna705-ProAGG	tRNA	1.3	2.2	1.6	1.3	12.2	8.6	14.5	13.5	-2.93	0
chr13.trna990-IleAAT	CAAGGTCGCGGGTTCGTTCCCCGTACGGGCCACCA	chr13.trna990-IleAAT	tRNA	1.3	1.1	62.1	1.3	145.3	140.5	105.9	108.5	-2.93	0
chr2.trna1747-GlyGCC	TGGTAGAATTCTCGCCTGCCACGCGGGA	chr2.trna1747-GlyGCC	tRNA	14.4	15.4	29.9	6.4	1.5	1.2	3.5	0.7	3.26	0
chr3.trna878-GlyGCC	TGGTAGAATTCTCGCCTGCCACGCGGGAGGC	chr3.trna878-GlyGCC	tRNA	15.7	13.2	2.4	14.1	1.5	0.6	2.1	0.7	3.21	0
chr3.trna747-HisGTG	TAGTGGTTAGTACTCTGCGTTGTGGCCGCAGCAACCTCGGTTCGGATCCGAGTCACGGCACCA	chr3.trna747-HisGTG	tRNA	39979.5	39756.7	40539.5	42360.1	14548.8	17567.4	34478.5	16215.8	0.97	0
chr3.trna303-GluCTC	ATTCGGCGCTCTCACCGCCGCGGCCCGGGCTCGTTTCCCGGTCAGGGAACCA	chr3.trna303-GluCTC	tRNA	1.3	1.1	0.8	1.3	28.2	22.7	25.6	26.2	-4.51	0
chr1.trna999-GluCTC	TCCCTGGTAGTCTAGTGGTTAGGATTCGGCGCTCTCACCGCCGCGGCCCGGGTTCGTTTCCCGGTCAGGGAACCA	chr1.trna999-GluCTC	tRNA	519.4	239.1	349.4	601.3	82.9	88.9	249.9	153.8	1.57	0
chr1.trna702-GlyGCC	TAGTTCAGTGGTAGAATTCTCGCCTGCCACGCGGGAGGCCCGGGTTCGTTTCCCGGCCCATGCACCA	chr1.trna702-GlyGCC	tRNA	32.7	54	29.9	16.7	0.8	8	0.7	0.7	3.72	0
chr5.trna1314-AspGTC	GCGGGAGACCGGGGTTCGTTTCCCCGACGGGGAGCCA	chr5.trna1314-AspGTC	tRNA	3657.7	3653.8	3987.5	3917.9	1583.4	1396	1440.7	1429.2	1.38	0
chr2.trna1747-GlyGCC	GCATTGGTAGTTCAGTGGTAGAATTCTCGCC	chr2.trna1747-GlyGCC	tRNA	380.7	318.4	234.8	144.9	54.8	37.4	42.9	33.3	2.68	0
chr1.trna707-AspGTC	CACGCGGGAGACCGGGGTTCGTTTCCCCGACGGGGAGCCA	chr1.trna707-AspGTC	tRNA	47279.2	56940.4	27194.5	40834.4	19684.7	11203.7	12691	11336.8	1.65	0
chr2.trna1747-GlyGCC	CGCGGGAGGCCCGGGTTCGTTTCCCGGCCAATGCACC	chr2.trna1747-GlyGCC	tRNA	1.3	1.1	0.8	1.3	7.6	4.9	2.8	5.7	-2.22	0
chr1.trna1000-AspGTC	CGGGAGACCGGGGTTCGTTTCCCCGACGGGGAGCCA	chr1.trna1000-AspGTC	tRNA	1446.9	2937.6	2151.5	2417.9	802	917.6	585.7	1014.5	1.43	0
chr3.trna291-HisGTG	TGGTTAGTACTCTGCGTTGTGTCCGCAGCAACCTCGGTTCGGATCCGAGTCACGGCACCA	chr3.trna291-HisGTG	tRNA	126.9	106.9	155.8	247.4	49.5	20.2	22.8	23.4	2.46	0
chr13.trna1001-GluCTC	TCCCTGGTCGTCTAGTGGTTAGGATTCGGCGCTCTCACCGCCGCGGCCCGGGTTCGTTTCCCGGTCAGGGAACCA	chr13.trna1001-GluCTC	tRNA	613.5	596.1	552.8	185.9	219.9	111	125.3	153.8	1.68	0
chr3.trna747-HisGTG	TAGTACTCTGCGTTGTGGCCGCAGCAACCTCGGTTCGGATCCGAGTCACGGCACCA	chr3.trna747-HisGTG	tRNA	5711.6	4562.9	8644.1	6866.6	2192.1	1932.7	4580.4	2840.1	1.16	0
chr6.trna107-ArgCCT	GCATTGGCTTCCTAAGCCAGGGATTGTGGGTTCGAGTCCCATCTGGGGTGCCA	chr6.trna107-ArgCCT	tRNA	1.3	1.1	0.8	1.3	4.6	6.7	4.2	4.3	-2.13	0
chr11.trna1819-GlyGCC	TGTGGTTCAGTGGTAGAATTCTCGCCTGCCACGCGGGAGGCCCGGGT	chr11.trna1819-GlyGCC	tRNA	11.8	12.1	6.5	7.7	0.8	0.6	2.1	0.7	3.19	0
chr2.trna1747-GlyGCC	GTAGAATTCTCGCCTTCCACGCGGGAGGCCCGGGTTCGTTTCCCGGCCAATGCACCA	chr2.trna1747-GlyGCC	tRNA	54.9	46.3	0.8	211.5	250.3	403	256.2	378.6	-2.04	0
chr11.trna397-AspGTC	ACGCGGGAGACCGGGGTTCGTTTCCCCGACGGGGAGCCA	chr11.trna397-AspGTC	tRNA	1361.8	1648.4	892.6	917.9	742.6	168.1	405.7	139	1.73	0
chr17.trna84-LysCTT	GCCCGGATAGCTCAGTCGGTAGAGCATGAGACTCTTAATCTCAGGGTCGTGGGTTCGGGCCCCACGTTGGGCGCCA	chr17.trna84-LysCTT	tRNA	1.3	1.1	0.8	1.3	25.1	20.2	22.8	23.4	-4.35	0
chr2.trna586-HisGTG	CTATAGTGGTTAGTACTCTGCGTTGTGGCCGCAGCAACCTCGGTTCGAATCCGAGTCACGGCACCA	chr2.trna586-HisGTG	tRNA	53.6	133.3	65.4	103.8	0.8	0.6	0.7	0.7	7	0
chr13.trna77-GlyGCC	GCATTGGTCGTTCAGTGGTAGAATTCTCGCCTGCCACGCGGGAGGCCCGGGT	chr13.trna77-GlyGCC	tRNA	134.7	117.9	109.8	124.4	13.7	11	30.5	22	2.66	0
chr13.trna100-IleAAT	TAACGCCAAGGTCGCGGGTTCGTTCCCCGTACGGGCCACCA	chr13.trna100-IleAAT	tRNA	1.3	1.1	0.8	1.3	29.7	23.9	53.3	27.6	-4.9	0
chr3.trna291-HisGTG	TGGTTAGTACTCTGCGTTGTGGCCGCAGCAACCTCGGTTCGGATCCGAGTCACGGCACCA	chr3.trna291-HisGTG	tRNA	7065.5	8155	13526.6	8001.2	2283.4	2895.7	5096.2	3658.9	1.4	0
chr2.trna1431-HisGTG	TGGTTAGTACTCTGCGTTGTGTCCGCAGCAACCTCGGTTCGGATCCGAGTCACGGCACCA	chr2.trna1431-HisGTG	tRNA	126.9	106.9	155.8	247.4	49.5	20.2	22.8	23.4	2.46	0
chr11.trna69-AspGTC	CACGCGGGAGACCGGGGTTCGTTTCCCCGACGGGGAGCCA	chr11.trna69-AspGTC	tRNA	47279.2	56940.4	27194.5	40834.4	19684.7	11203.7	12691	11336.8	1.65	0
chr8.trna886-GlyGCC	GCATTGGTCGTTCAGTGGTAGAATTCTCGCCTGCCACGCGGGAGGCCCGGGTT	chr8.trna886-GlyGCC	tRNA	14.4	6.6	8.1	7.7	0.8	0.6	0.7	0.7	3.73	0
chr1.trna699-GlyGCC	GCATTGGTCGTTCAGTGGTAGAATTCTCGCCTGCCACGCGGGAGGCCCGGGT	chr1.trna699-GlyGCC	tRNA	268.2	232.5	217.1	246.2	27.4	22.1	60.2	43.2	2.66	0
chr6.trna317-GlyCCC	CATGCAAGATTCCCATTCTTGCGACCCGGGTTCGGTTCCCGGGCGGCGCACCA	chr6.trna317-GlyCCC	tRNA	1034.8	1466.6	1324.3	1026.9	381.2	779.6	464.6	250.3	1.37	0
chr1.trna1022-ProCGG	GGCTCGTTGGTCTAGGGGTATGATTCTCGCTTGGGGTGCGAGAGGTCCCGGGT	chr1.trna1022-ProCGG	tRNA	45.8	57.3	39.5	42.3	225.2	169.9	180	229.7	-2.12	0
chr3.trna295-HisGTG	GTGGTTAGTACTCTGCGTTGTGGCCGCAGCAACCTCGGTTCGCATCCGAGTCACGGCACCA	chr3.trna295-HisGTG	tRNA	576.9	882.6	1259.8	719.2	213.8	270.5	305.3	170.9	1.84	0
chr11.trna1493-GlnTTG	GGTGTAATGGTTAGCACTCTGGACTTTGAATCC	chr11.trna1493-GlnTTG	tRNA	6.5	1.1	0.8	1.3	19	9.2	6.9	14.2	-2.34	0
chr1.trna997-AspGTC	ACGCGGGAGACCGGGGTTCGTTTCCCCGACGGGGAGCCA	chr1.trna997-AspGTC	tRNA	1361.8	1648.4	892.6	917.9	742.6	168.1	405.7	139	1.73	0
chr3.trna751-HisGTG	TGGTTAGTACTCTGCGTTGTGTCCGCAGCAACCTCGGTTCGGATCCGAGTCACGGCACCA	chr3.trna751-HisGTG	tRNA	126.9	106.9	155.8	247.4	49.5	20.2	22.8	23.4	2.46	0
chr3.trna751-HisGTG	ATAGTGGTTAGTACTCTGCGTTGTGACCGCAGCAACCTCGGTTCGTATCCGAGTCACGGCACCA	chr3.trna751-HisGTG	tRNA	210.6	177.4	362.4	288.5	49.5	39.9	111.5	91.5	1.83	0
chr4.trna1697-HisGTG	ATTGGTTAGTACTCTGCGTTGTGGCCGCAGCAACCTCGGTTCGAATCCGAGTCACGGCACCA	chr4.trna1697-HisGTG	tRNA	106	221.5	65.4	103.8	0.8	0.6	28.4	29.1	3.08	0
chr2.trna1747-GlyGCC	TGGTAGCATTCTCGCCTGCCACGCGGGAGGCCCGGGT	chr2.trna1747-GlyGCC	tRNA	3.9	9.9	4.8	7.7	0.8	1.2	0.7	1.4	2.69	0
chr11.trna1912-GluCTC	CCCTGGTGGTCTAGTGGTTAGGATTCGGCGCTCTCACCGCCGCGGCCCGGGTTCGTTTCCCGTTCAGGGAACCA	chr11.trna1912-GluCTC	tRNA	95.5	199.4	117	93.6	0.8	22.7	0.7	51.8	2.74	0
chr3.trna878-GlyGCC	GCATTGGTGGTTCAGTGGTAGAATTCTCGCCT	chr3.trna878-GlyGCC	tRNA	1682.3	1361.9	661	665.4	3477.2	2730.1	1637.4	2412.6	-1.23	0
chr1.trna999-GluCTC	TCCCTCGTGGTCTAGTGGTTAGGATTCGGCGCTCTCACCGCCGCGGCCCGGGTTCGTTTCCCGGTCAGGGAACCA	chr1.trna999-GluCTC	tRNA	142.6	40.8	146.1	185.9	0.8	0.6	25.6	0.7	4.22	0
chr3.trna303-GluCTC	TCCCTGGTGGTCTAGTGGTTAGGATTCGGCGCTCTCACCGCCGCGGCCCGGGTTCGGTTCCCGTTCAGGGAACCA	chr3.trna303-GluCTC	tRNA	6924.2	4404.2	4126.3	5539.7	2548.2	883.9	2991.5	2935.8	1.17	0
chr1.trna994-AspGTC	TCACGCGGGAGACCGGGGTTCGTTTCCCCGACGGGGAGCCA	chr1.trna994-AspGTC	tRNA	341.4	287.6	682.7	834.6	50.2	200	135.7	185	1.91	0
chr11.trna397-AspGTC	CGGGAGACCGGGGTTCGTTTCCCCGACGGGGAGCCA	chr11.trna397-AspGTC	tRNA	1446.9	2937.6	2151.5	2417.9	802	917.6	585.7	1014.5	1.43	0
chr17.trna994-ArgCCG	TCTGATTCCGGATCAGAAGATTGGGGGTTCGGGTCCCTTCGTGGTCGCCA	chr17.trna994-ArgCCG	tRNA	1.3	1.1	0.8	1.3	4.6	9.8	11.1	11.3	-3.03	0
chr13.trna979-AspGTC	CACGCGGGAGACCGGGGTTCGGTTCCCCGACGGGGAGCCA	chr13.trna979-AspGTC	tRNA	4338	4584.9	4197.4	3667.9	1929.6	1396	1125.7	876.3	1.66	0
chr3.trna878-GlyGCC	GCATTGGTAGTTCAGTGGTAGAATTCTCGCCTGCCACGCGGGAGGCCCGGGTTCGTTTCCCGGCCAATGCACCA	chr3.trna878-GlyGCC	tRNA	430.4	678.8	397.9	264.1	156.7	176.6	171	117	1.51	0
chr11.trna207-ProTGG	GGCTCGTTGGTCTAGGGGTATGATTCTCGCTTGGGGTGCGAGAGGTCCCGGGT	chr11.trna207-ProTGG	tRNA	47.1	59.5	40.4	43.6	231.3	174.8	184.9	236.1	-2.12	0
chr10.trna1316-LeuTAA	TGGACATATGTCTGCGTGGGTTCGAACCCCACTCCTGGTACCA	chr10.trna1316-LeuTAA	tRNA	197.5	160.9	251	103.8	31.2	31.3	83.8	29.1	2.02	0
chr1.trna699-GlyGCC	TGGTAGAATTCTCGCCTGCCACGCGGGA	chr1.trna699-GlyGCC	tRNA	17	18.7	37.9	7.7	1.5	1.2	4.2	0.7	3.42	0
chr1.trna707-AspGTC	GGGAGACCTGGGTTCGATTCCCCGACGGGGAGCCA	chr1.trna707-AspGTC	tRNA	1.3	1.1	0.8	1.3	50.2	40.5	45.7	46.8	-5.35	0
chr2.trna1747-GlyGCC	TGGTAGAATTCTCGCCTGCCACGCGGGAGGCC	chr2.trna1747-GlyGCC	tRNA	171.4	228.1	133.2	150	0.8	1.8	2.1	4.3	6.26	0
chr10.trna856-AspGTC	CACGCGGGAGACCGGGGTTCATTTCCCCGACGGGGAGCCA	chr10.trna856-AspGTC	tRNA	1329.1	1516.2	1195.2	1167.9	742.6	436.1	384.9	394.2	1.41	0
chr3.trna747-HisGTG	AGTGGTTAGTACTCTGCGTTGTGGCCGCAGCAACCTCGGTTCGCATCCGAGTCACGGCACCA	chr3.trna747-HisGTG	tRNA	1361.8	2116.7	2034.5	1693.6	670.3	564.9	914.6	681.3	1.35	0
chr1.trna702-GlyGCC	GCATGTGTGGTTCAGTGGTAGAATTCTCGCCTGCCACGCGGGAGGCCCGGGT	chr1.trna702-GlyGCC	tRNA	10.5	8.8	12.1	7.7	2.3	1.2	2.1	2.8	2.21	0
chr13.trna84-AspGTC	CGGGAGACCGGGGTTCGTTTCCCCGACGGGGAGCCA	chr13.trna84-AspGTC	tRNA	1446.9	2937.6	2151.5	2417.9	802	917.6	585.7	1014.5	1.43	0
chr11.trna1821-SerGCT	TGGGTTCGTATCCCATCCTCGTCGCCA	chr11.trna1821-SerGCT	tRNA	404.2	556.4	859.5	719.2	149.9	344.1	349.6	199.2	1.28	0
chr11.trna1819-GlyGCC	GCATTGGTGGTTCAGTGGTAGAATTCTCGCCTG	chr11.trna1819-GlyGCC	tRNA	194.9	113.5	62.9	109	696.2	620.7	384.2	489.9	-2.19	0
chr13.trna1001-GluCTC	TCCCTCGTGGTCTAGTGGTTAGGATTCGGCGCTCTCACCGCCGCGGCCCGGGTTCGTTTCCCGGTCAGGGAACCA	chr13.trna1001-GluCTC	tRNA	142.6	40.8	146.1	185.9	0.8	0.6	25.6	0.7	4.22	0
chr3.trna291-HisGTG	TGGTTAGTACTCTGCGTTGTGGCCGCAGCAACCTCGGTTCGTATCCGAGTCACGGCACCA	chr3.trna291-HisGTG	tRNA	14967	15471.4	18904.7	14616.6	3896.5	3729.9	9914.8	6097.7	1.44	0
chr7.trna337-GluTTC	TGGTCTAGCGGTTAGGATTCCTGGTTTTCACCC	chr7.trna337-GluTTC	tRNA	15.7	7.7	7.3	9	3	0.6	0.7	1.4	2.78	0
chr1.trna699-GlyGCC	TTGTGGTTCAGTGGTAGAATTCTCGCCTGCCACGCGGGAGGCCCGGGT	chr1.trna699-GlyGCC	tRNA	13.1	13.2	3.2	9	0.8	1.2	0.7	0.7	3.51	0
chr2.trna1747-GlyGCC	GCATTGGTCGTTCAGTGGTAGAATTCTCGCCTGCCACGCGGGAGGCCCGGGT	chr2.trna1747-GlyGCC	tRNA	214.5	186.2	173.5	197.4	22.1	17.8	47.8	34.7	2.66	0
chr3.trna48-ValAAC	GTTTCCGTAGTGTAGTGGTTATCACGTTCGCCTGACACGCGAAAGGTCCCCGGTTCGGAACCGGGCGGAAACACCA	chr3.trna48-ValAAC	tRNA	147.8	32	23.4	37.2	0.8	0.6	0.7	0.7	6.44	0
chr10.trna81-GluCTC	TCCCTGGTGGTCTAGGGGTTAGGATTCGGCGCTCTCACCGCCGCGGCCCGGGTTCGTTTCCCGGTCAGGGAACCA	chr10.trna81-GluCTC	tRNA	707.7	477.1	465.7	878.2	192.5	133.1	249.9	249.6	1.62	0
chr3.trna751-HisGTG	TAGTACTCTGCGTTGTGGCCGCAGCAACCTCGGTTCGCATCCGAGTCACGGCACCA	chr3.trna751-HisGTG	tRNA	531.1	447.4	872.4	347.4	69.2	111	312.2	160.2	1.75	0
chr11.trna1819-GlyGCC	GCATTGGTAGTTCAGTGGTAGAATTCTCGCC	chr11.trna1819-GlyGCC	tRNA	380.7	318.4	234.8	144.9	54.8	37.4	42.9	33.3	2.68	0
chr11.trna1819-GlyGCC	TGGTTCAGTGGTAGAATTCTCGCCTGCCACGCGGGAGGCCCGGGTTCGTTTCCCGGCCCATGCACCA	chr11.trna1819-GlyGCC	tRNA	315.3	331.7	581.9	719.2	198.6	135.6	111.5	128.3	1.76	0
chr2.trna1431-HisGTG	GTGGTTAGTACTCTGCGTTGTGGCCGCAGCAACCTCGGTTCGTATCCGAGTCACGGCACCA	chr2.trna1431-HisGTG	tRNA	17949.7	17675.1	29118.4	15642.2	5905.2	5005.7	14373.4	8649.9	1.24	0
chr11.trna1821-SerGCT	TCCATTGTGCTATGCACGCGTGGGTTCGTATCCCATCCTCGTCGCCA	chr11.trna1821-SerGCT	tRNA	1.3	1.1	0.8	1.3	25.1	30.1	22.8	34.7	-4.65	0
chr13.trna105-GluTTC	TCCCACCTTGTCTAGCGGTTAGGATTCCTGGTTTTCACCCAGGCGGCCCGGGTTCGACTCCCGGTGTGGGAACCA	chr13.trna105-GluTTC	tRNA	1.3	1.1	0.8	1.3	29.7	35.6	27	14.2	-4.56	0
chr1.trna995-GlyTCC	TTGACCCGGGTTCGTTTCCCGGCCAACGCACCA	chr1.trna995-GlyTCC	tRNA	367.6	309.6	396.3	674.4	826.3	923.7	1066.9	1166.9	-1.19	0
chr5.trna1316-AspGTC	CGCGGGAGACCGGGGTTCGTTTCCCCGACGGGGAGCCA	chr5.trna1316-AspGTC	tRNA	1361.8	1720	1207.3	751.3	841.5	518.9	180.7	461.5	1.33	0
chr3.trna291-HisGTG	GTGGTTAGTACTCTGCGTTGTGGCCGCAGCAACCTCGGTTCGCATCCGAGTCACGGCACCA	chr3.trna291-HisGTG	tRNA	576.9	882.6	1259.8	719.2	213.8	270.5	305.3	170.9	1.84	0
chr3.trna295-HisGTG	TATAGTGGTTAGTACTCTGCGTTGTGTCCGCAGCAACCTCGGTTCGTATCCGAGTCACGGCACCA	chr3.trna295-HisGTG	tRNA	922.3	635.8	1162.9	575.6	219.9	295	643.2	295.6	1.18	0
chr19.trna711-SerGCT	TGGGTTCGTATCCCATCCTCGTCGCCA	chr19.trna711-SerGCT	tRNA	404.2	556.4	859.5	719.2	149.9	344.1	349.6	199.2	1.28	0
chr13.trna979-AspGTC	GCGGGAGACCGGGGTTCGTTTCCCCGACGGGGAGCCA	chr13.trna979-AspGTC	tRNA	3657.7	3653.8	3987.5	3917.9	1583.4	1396	1440.7	1429.2	1.38	0
chr1.trna1002-GluCTC	TCCCTGGTAGTCTAGTGGTTAGGATTCGGCGCTCTCACCGCCGCGGCCCGGGTTCGTTTCCCGGTCAGGGAACCA	chr1.trna1002-GluCTC	tRNA	519.4	239.1	349.4	601.3	82.9	88.9	249.9	153.8	1.57	0
chr1.trna706-GlyGCC	TGTGGTTCAGTGGTAGAATTCTCGC	chr1.trna706-GlyGCC	tRNA	7.8	8.8	6.5	5.1	0.8	0.6	2.1	1.4	2.54	0
chr8.trna886-GlyGCC	TTAGAATTCTCGCCTGCCACGCGGGAGGCCCGGGTTCGTTTCCCGGCCAATGCACCA	chr8.trna886-GlyGCC	tRNA	1.3	1.1	0.8	1.3	250.3	101.2	57.5	58.8	-6.7	0
chr3.trna295-HisGTG	AGTGGTTATTACTCTGCGTTGTGGCCGCAGCAACCTCGGTTCGTATCCGAGTCACGGCACCA	chr3.trna295-HisGTG	tRNA	838.5	847.3	801.4	739.7	195.5	221.4	288.7	341	1.62	0
chr17.trna1000-LysCTT	GCCCGGATAGCTCAGTCGGTAGAGCATGAGACTCTTAATCTCAGGGTCGTGGGTTCGGGCCCCACGTTGGGCGCCA	chr17.trna1000-LysCTT	tRNA	1.3	1.1	0.8	1.3	25.1	20.2	22.8	23.4	-4.35	0
chr11.trna1819-GlyGCC	GTAGAATTCTCGCCTGCCACGCNGGAGGCCCGGGTTCGTTTCCCGGCCAATGCACCA	chr11.trna1819-GlyGCC	tRNA	108.6	1.1	100.1	106.4	437.5	226.9	227.8	349.5	-1.97	0
chr2.trna1747-GlyGCC	GCATTGGTCGTTCAGTGGTAGAATTCTCGCCTGCCACGCGGGAGGCCCGGGTTCGTTTCCCGGCCAATGCACCA	chr2.trna1747-GlyGCC	tRNA	644.9	723.9	265.5	632	94.3	0.6	114.2	58.8	3.08	0
chr8.trna886-GlyGCC	GCATTGGTCGTTCAGTGGTAGAATTCTCGC	chr8.trna886-GlyGCC	tRNA	146.5	117.9	75.9	53.8	12.2	12.3	13.2	8.5	3.1	0
chr4.trna1697-HisGTG	TAGTACTCTGCGTTGTGGCCGCAGCAACCTCGGTTCGCATCCGAGTCACGGCACCA	chr4.trna1697-HisGTG	tRNA	531.1	447.4	872.4	347.4	69.2	111	312.2	160.2	1.75	0
chr5.trna1316-AspGTC	GCGGGAGACCGGGGTTCGTTTCCCCGACGGGGAGCCA	chr5.trna1316-AspGTC	tRNA	3657.7	3653.8	3987.5	3917.9	1583.4	1396	1440.7	1429.2	1.38	0
chr13.trna110-GlyGCC	GTAGAATTCTCGCCTGCCACGCNGGAGGCCCGGGTTCGTTTCCCGGCCAATGCACCA	chr13.trna110-GlyGCC	tRNA	108.6	1.1	100.1	106.4	437.5	226.9	227.8	349.5	-1.97	0
chr3.trna747-HisGTG	GGTTAGTACTCTGCGTTGTGGCCGCAGCAACCTCGGTTCGGATCCGAGTCACGGCACCA	chr3.trna747-HisGTG	tRNA	943.2	1191.1	1925.6	1732	377.4	442.2	841.9	543.1	1.39	0
chr3.trna293-HisGTG	TACTCTGCGTTGTGGCCGCAGCAACCTCGGTTCGCATCCGAGTCACGGCACCA	chr3.trna293-HisGTG	tRNA	60.2	50.7	37.1	59	0.8	0.6	0.7	0.7	6.22	0
chr1.trna1005-AspGTC	GCGGGAGACCGGGGTTCGTTTCCCCGACGGGGAGCCA	chr1.trna1005-AspGTC	tRNA	3657.7	3653.8	3987.5	3917.9	1583.4	1396	1440.7	1429.2	1.38	0
chr13.trna970-SerGCT	ATTGTGCTGTGCACGCGTGGGTTCGGATCCCATCCTCGTCGCCA	chr13.trna970-SerGCT	tRNA	1.3	1.1	0.8	1.3	12.9	10.4	33.9	12.1	-3.95	0
chr1.trna699-GlyGCC	TGGTAGAATTCTCGCCTGCCACGCGGGAGGCCCGGGTTCGATTCCCGGCCAATGCACCA	chr1.trna699-GlyGCC	tRNA	65.4	80.4	98.5	89.7	187.9	217.7	404.3	336	-1.78	0
chr13.trna110-GlyGCC	TGGTAGCATTCTCGCCTGCCACGCGGGAGGCC	chr13.trna110-GlyGCC	tRNA	6.5	9.9	7.3	10.3	0.8	0.6	1.4	0.7	3.29	0
chr1.trna997-AspGTC	CACGCGGGAGACCGGGGTTCGGTTCCCCGACGGGGAGCCA	chr1.trna997-AspGTC	tRNA	4338	4584.9	4197.4	3667.9	1929.6	1396	1125.7	876.3	1.66	0
chr2.trna1432-HisGTG	ATAGTGGTTAGTACTCTGCGTTGTGGCCGCAGCAACCTCGGTTCGCATCCGAGTCACGGCACCA	chr2.trna1432-HisGTG	tRNA	786.2	794.5	1647.1	1129.5	213.8	344.1	693	307	1.48	0
chr3.trna291-HisGTG	TAGTGGTTAGTACTCTGCGTTGTGGCCGCAGCAACCTCGGTTCGGATCCGAGTCACGGCACCA	chr3.trna291-HisGTG	tRNA	39979.5	39756.7	40539.5	42360.1	14548.8	17567.4	34478.5	16215.8	0.97	0
chr13.trna110-GlyGCC	GCATTGGTCGTTCAGTGGTAGAATTCTCGC	chr13.trna110-GlyGCC	tRNA	231.5	186.2	120.2	85.9	19.8	19	20.8	13.5	3.09	0
chr3.trna878-GlyGCC	GCATTGGTCGTTCAGTGGTAGAATTCTCGCCTGCCACGCGGGAGGCCCGGGTTCGTTTCCCGGCCAATGCACCA	chr3.trna878-GlyGCC	tRNA	644.9	723.9	265.5	632	94.3	0.6	114.2	58.8	3.08	0
chr11.trna396-ProCGG	GGCTCGTTGGTCTAGGGGTATGATTCTCGCTTGGGGTGCGAGAGGTCCCGGGT	chr11.trna396-ProCGG	tRNA	49.7	62.8	43.6	46.2	246.5	186.5	197.3	251.7	-2.12	0
chr2.trna1432-HisGTG	GTGGTTAGTACTCTGCGTTGTGGCCGCAGCAACCTCGGTTCGGATCCGAGTCACGGCACCA	chr2.trna1432-HisGTG	tRNA	9786.6	9036.5	15463.5	10001.2	2313.8	3410.9	6840.9	2416.8	1.56	0
chr13.trna979-AspGTC	CCCGCCTGTCACGCGGGAGACCGGGGTTCGTTTCCCCGACGGGGAGCCA	chr13.trna979-AspGTC	tRNA	1872	2078.1	1417.1	1001.3	891	319.6	585.7	553.7	1.44	0
chr1.trna999-GluCTC	TCCCTGGTGGTCTAGGGGTTAGGATTCGGCGCTCTCACCGCCGCGGCCCGGGTTCGTTTCCCGGTCAGGGAACCA	chr1.trna999-GluCTC	tRNA	707.7	477.1	465.7	878.2	192.5	133.1	249.9	249.6	1.62	0
chr3.trna295-HisGTG	ATAGTGGTTAATACTCTGCGTTGTGGCCGCAGCAACCTCGGTTCGTATCCGAGTCACGGCACCA	chr3.trna295-HisGTG	tRNA	43.2	36.4	52.5	42.3	0.8	0.6	0.7	0.7	5.97	0
chr8.trna560-GlyGCC	GCATTGGTGGTTCAGTGGTAGAATTCTCGCCTG	chr8.trna560-GlyGCC	tRNA	134.7	78.2	43.6	75.6	479.4	427.5	264.5	337.5	-2.18	0
chr13.trna91-ValCAC	GTTTCCGTAGTGTAGTGGTTATCACGTTCGCCTG	chr13.trna91-ValCAC	tRNA	303.5	185.1	159.8	217.9	928.3	511.5	429.9	579.9	-1.5	0
chr2.trna1747-GlyGCC	GCATTGGTAGTTCAGTGGTAGAATTCTCGCCTGCCACGCGGGAGGCCCGGG	chr2.trna1747-GlyGCC	tRNA	7.8	14.3	6.5	9	2.3	1.8	2.8	0.7	2.31	0
chr2.trna1432-HisGTG	ATTGGTTAGTACTCTGCGTTGTGGCCGCAGCAACCTCGGTTCGTATCCGAGTCACGGCACCA	chr2.trna1432-HisGTG	tRNA	210.6	283.2	78.3	206.4	25.1	39.9	22.8	68.8	2.31	0
chr2.trna1431-HisGTG	TAGTACTCTGCGTTGTGGCCGCAGCAACCTCGGTTCGCATCCGAGTCACGGCACCA	chr2.trna1431-HisGTG	tRNA	531.1	447.4	872.4	347.4	69.2	111	312.2	160.2	1.75	0
chr11.trna1819-GlyGCC	TGGTTCAGTGGTAGAATTCTCGCCTGCCACGCGGGAGGCC	chr11.trna1819-GlyGCC	tRNA	6.5	23.1	18.6	17.9	0.8	1.2	0.7	0.7	4.29	0
chr8.trna560-GlyGCC	TGGTTCAGTGGTAGAATTCTCGCCTGCCACGCGGGAGGCC	chr8.trna560-GlyGCC	tRNA	5.2	16.5	12.9	12.8	0.8	1.2	0.7	0.7	3.81	0
chr8.trna886-GlyGCC	GCATTGGTGGTTCAGTGGTAGAATTCTCGCCT	chr8.trna886-GlyGCC	tRNA	1058.3	857.3	416.4	419.2	2189	1718.7	1030.9	1518.6	-1.23	0
chr5.trna1314-AspGTC	GGGAGACCTGGGTTCGATTCCCCGACGGGGAGCCA	chr5.trna1314-AspGTC	tRNA	1.3	1.1	0.8	1.3	50.2	40.5	45.7	46.8	-5.35	0
chr11.trna1819-GlyGCC	GCATTGGTAGTTCAGTGGTAGAATTCTCGCCTGCCACGCGGGAGGCCCGGG	chr11.trna1819-GlyGCC	tRNA	7.8	14.3	6.5	9	2.3	1.8	2.8	0.7	2.31	0
chr13.trna77-GlyGCC	GCATTGGTCGTTCAGTGGTAGAATTCTCGC	chr13.trna77-GlyGCC	tRNA	146.5	117.9	75.9	53.8	12.2	12.3	13.2	8.5	3.1	0
chr3.trna878-GlyGCC	GCATTGGTCGTTCAGTGGTAGAATTCTCGCCTGCCACGCGGGAGGCCCGGGT	chr3.trna878-GlyGCC	tRNA	214.5	186.2	173.5	197.4	22.1	17.8	47.8	34.7	2.66	0
chr3.trna303-GluCTC	TCCCTGGTCGTCTAGTGGTTAGGATTCGGCGCTCTCACCGCCGCGGCCCGGGTTCGTTTCCCGGTCAGGGAACCA	chr3.trna303-GluCTC	tRNA	613.5	596.1	552.8	185.9	219.9	111	125.3	153.8	1.68	0
chr3.trna291-HisGTG	GTGGTTAGTACTCTGCGTTGTGGCCGCAGCAACCTCGGTTCGTATCCGAGTCACGGCACCA	chr3.trna291-HisGTG	tRNA	17949.7	17675.1	29118.4	15642.2	5905.2	5005.7	14373.4	8649.9	1.24	0
chr13.trna954-ValCAC	GTTTCCGTAGTGTAGTGGTTATCACGTTCGCCTGACACGCGAAAGGTCCCCGGTTCGGAACCGGGCGGAAACACCA	chr13.trna954-ValCAC	tRNA	147.8	32	23.4	37.2	0.8	0.6	0.7	0.7	6.44	0
chr4.trna1697-HisGTG	TAGTGGTTAGTACTCTGCGTTGTGGCCGCAGCAACCTCGGTTCGGATCCGAGTCACGGCACCA	chr4.trna1697-HisGTG	tRNA	39979.5	39756.7	40539.5	42360.1	14548.8	17567.4	34478.5	16215.8	0.97	0
chr1.trna699-GlyGCC	GCATTGGTCGTTCAGTGGTAGAATTCTCGCCTGCCACGCGGGA	chr1.trna699-GlyGCC	tRNA	10.5	7.7	9.7	16.7	0.8	1.2	1.4	0.7	3.45	0
chr5.trna1314-AspGTC	CGCGGGAGACCGGGGTTCGTTTCCCCGACGGGGAGCCA	chr5.trna1314-AspGTC	tRNA	1361.8	1720	1207.3	751.3	841.5	518.9	180.7	461.5	1.33	0
chr3.trna748-LysCTT	CAGTCTGTAGAGCATGAGACTCTTAATCTCAGGGTCGTGGGTTCGTGCCCCACGTTGGGCGCCA	chr3.trna748-LysCTT	tRNA	1.3	1.1	0.8	1.3	82.9	44.8	25.6	77.3	-5.68	0
chr13.trna115-SerGCT	TCCATTGTGCTATGCACGCGTGGGTTCGTATCCCATCCTCGTCGCCA	chr13.trna115-SerGCT	tRNA	1.3	1.1	0.8	1.3	25.1	30.1	22.8	34.7	-4.65	0
chr3.trna878-GlyGCC	GTAGAATTCTCGCCTGCGACGCGGGAGGCCCGGGTTCGTTTCCCGGCCAATGCACCA	chr3.trna878-GlyGCC	tRNA	1.3	1.1	0.8	1.3	94.3	50.9	29.1	29.8	-5.5	0
chr1.trna995-GlyTCC	GACCCGGGTTCGTTTCCCGGCCAACGCACCA	chr1.trna995-GlyTCC	tRNA	92.9	39.7	170.3	46.2	347	472.9	339.9	298.5	-2.06	0
chr11.trna1912-GluCTC	TTCGGCGCTCTCACCGCCGCGGNCCGGGTTCGTTTCCCGGTCAGGGAACCA	chr11.trna1912-GluCTC	tRNA	1.3	1.1	0.8	1.3	28.2	22.7	25.6	26.2	-4.51	0
chr12.trna790-LysCTT	CTCAGTCGGTAGAGCATGGGACTCTTAATCCCAGGGTCGTGGGTTCGTGCCCCACGTTGGGCGCCA	chr12.trna790-LysCTT	tRNA	1361.8	1202.1	1719.8	1655.1	594.2	509.7	969.9	631.7	1.13	0
chr11.trna1823-IleAAT	TAACGCCAAGGTCGCGGGTTCGTTCCCCGTACGGGCCACCA	chr11.trna1823-IleAAT	tRNA	1.3	1.1	0.8	1.3	29.7	23.9	53.3	27.6	-4.9	0
chr3.trna289-AsnGTT	CAAAAGGTTGGTGGTTCGTGCCCACCCAGGGACGCCA	chr3.trna289-AsnGTT	tRNA	1.3	1.1	0.8	1.3	22.1	17.8	10.4	10.6	-3.76	0
chr13.trna1001-GluCTC	ATTCGGCGCTCTCACCGCCGCGGCCCGGGCTCGTTTCCCGGTCAGGGAACCA	chr13.trna1001-GluCTC	tRNA	1.3	1.1	0.8	1.3	28.2	22.7	25.6	26.2	-4.51	0
chr1.trna699-GlyGCC	CAGTGGTAGAATTCTCGCCTGCCACGCGTGAGGCCCGGGTTCGTTTCCCGGCCAATGCACCA	chr1.trna699-GlyGCC	tRNA	1.3	1.1	0.8	1.3	125.5	76.1	114.2	175.1	-6.77	0
chr3.trna295-HisGTG	TTAGTACTCTGCGTTGTGGCCGCAGCAACCTCGGTTCGTATCCGAGGCACGGCACCA	chr3.trna295-HisGTG	tRNA	1.3	1.1	0.8	1.3	28.2	22.7	25.6	26.2	-4.51	0
chr1.trna704-GlyGCC	GCATGTGTGGTTCAGTGGTAGAATTCTCGCC	chr1.trna704-GlyGCC	tRNA	26.2	19.8	21	10.3	2.3	3.1	0.7	5	2.81	0
chr11.trna69-AspGTC	GGGAGACCTGGGTTCGATTCCCCGACGGGGAGCCA	chr11.trna69-AspGTC	tRNA	1.3	1.1	0.8	1.3	50.2	40.5	45.7	46.8	-5.35	0
chr3.trna745-GluCTC	TCCCTGGTTGTCTAGTGGTTAGGATTCGGCGCTCTCACCGCCGCGGCCCGGGTTCGTTTCCCGGTCAGGGAACCA	chr3.trna745-GluCTC	tRNA	3109.6	1746.5	2325.1	1662.8	740.3	618.9	972.7	894	1.45	0
chr11.trna69-AspGTC	CGGGAGACCGGGGTTCGTTTCCCCGACGGGGAGCCA	chr11.trna69-AspGTC	tRNA	1446.9	2937.6	2151.5	2417.9	802	917.6	585.7	1014.5	1.43	0
chr1.trna994-AspGTC	GCGGGAGACCGGGGTTCGTTTCCCCGACGGGGAGCCA	chr1.trna994-AspGTC	tRNA	3657.7	3653.8	3987.5	3917.9	1583.4	1396	1440.7	1429.2	1.38	0
chr3.trna751-HisGTG	GTGGTTAGTACTCTGCGTTGTGGCCGCAGCAACCTCGGTTCGGATCCGAGTCACGGCACCA	chr3.trna751-HisGTG	tRNA	9786.6	9036.5	15463.5	10001.2	2313.8	3410.9	6840.9	2416.8	1.56	0
chr3.trna291-HisGTG	CCTCGGTTCGTATCCGAGTCACGGCACCA	chr3.trna291-HisGTG	tRNA	121.7	51.8	75.1	178.2	35.8	0.6	0.7	0.7	3.5	0
chr11.trna1912-GluCTC	ATTCGGCGCTCTCACCGCCGCGGCCCGGGCTCGTTTCCCGGTCAGGGAACCA	chr11.trna1912-GluCTC	tRNA	1.3	1.1	0.8	1.3	28.2	22.7	25.6	26.2	-4.51	0
chr3.trna291-HisGTG	TAGTGGTTAGTACTCTGCGTTGTGGCCGCAGCAACCTCGGTTCGCATCCGAGTCACGGCACCA	chr3.trna291-HisGTG	tRNA	2879.3	3350.8	4972.1	3385.9	1066	1448.2	2188.4	1844	1.16	0
chr1.trna704-GlyGCC	TGGTAGAATTCTCGCCTGCCACGCGGGAGGCCCGGGTTCGGTTCCCGGCCCATGCACCA	chr1.trna704-GlyGCC	tRNA	818.9	882.6	1029.8	1091	172	230.6	554.6	372.9	1.52	0
chr3.trna745-GluCTC	TCCCTGGTCGTCTAGTGGTTAGGATTCGGCGCTCTCACCGCCGCGGCCCGGGTTCGATTCCCGTTCAGGGAACCA	chr3.trna745-GluCTC	tRNA	142.6	120.1	146.1	185.9	0.8	0.6	50.5	0.7	3.5	0
chr3.trna295-HisGTG	TAGTGGTTAGTACTCTGCGTTGTGTCCGCAGCAACCTCGGTTCGTATCCGAGTCACGGCACCA	chr3.trna295-HisGTG	tRNA	1089.7	1129.4	1421.2	1026.9	390.3	412.8	753.9	658.6	1.07	0
chr13.trna1001-GluCTC	TCCCTGGTGGTCTAGTGGTTAGGATTCGGCGCTCTCACCGCCGCGGCCCGGGTTCGGTTCCCGTTCAGGGAACCA	chr13.trna1001-GluCTC	tRNA	6924.2	4404.2	4126.3	5539.7	2548.2	883.9	2991.5	2935.8	1.17	0
chr13.trna980-SerAGA	GAAATCCATTGGGGTTTCCCCGCGCAGGTTCGTATCCTGCCGACTACGCCA	chr13.trna980-SerAGA	tRNA	20.9	17.6	12.9	20.5	0.8	0.6	0.7	0.7	4.7	0
chr3.trna291-HisGTG	TAGTACTCTGCGTTGTGGCCGCAGCAACCTCGGTTCGCATCCGAGTCACGGCACCA	chr3.trna291-HisGTG	tRNA	531.1	447.4	872.4	347.4	69.2	111	312.2	160.2	1.75	0
chr11.trna1912-GluCTC	TCCCTGGTCGTCTAGTGGTTAGGATTCGGCGCTCTCACCGCCGCGGCCCGGGTTCGATTCCCGTTCAGGGAACCA	chr11.trna1912-GluCTC	tRNA	142.6	120.1	146.1	185.9	0.8	0.6	50.5	0.7	3.5	0
chr1.trna1002-GluCTC	ATTCGGCGCTCTCACCGCCGCGGCCCGGGCTCGTTTCCCGGTCAGGGAACCA	chr1.trna1002-GluCTC	tRNA	1.3	1.1	0.8	1.3	28.2	22.7	25.6	26.2	-4.51	0
chr11.trna1819-GlyGCC	CGCGGGAGGCCCGGGTTCGTTTCCCGGCCAATGCACC	chr11.trna1819-GlyGCC	tRNA	1.3	1.1	0.8	1.3	7.6	4.9	2.8	5.7	-2.22	0
chr3.trna751-HisGTG	TAGTGGTTAGTACTCTGCGTTGTGGCCGCAGCAACCTCGGTTCGTATCCGAGTCACGGCACCA	chr3.trna751-HisGTG	tRNA	73102.9	65540.5	125349	79744.5	26935.9	32337.2	63611.6	46961.6	1.02	0
chr3.trna747-HisGTG	TAGTGGTTAGTACTCTGCGTTGTGGCCGCAGCAACCTCGGTTCGTATCCGAGTCACGGCACCA	chr3.trna747-HisGTG	tRNA	73102.9	65540.5	125349	79744.5	26935.9	32337.2	63611.6	46961.6	1.02	0
chr8.trna886-GlyGCC	GCATTGGTAGTTCAGTGGTAGAATTCTCGCCTGCCACGCGGGAGGCCCGGGTTCGTTTCCCGGCCAATGCACCA	chr8.trna886-GlyGCC	tRNA	430.4	678.8	397.9	264.1	156.7	176.6	171	117	1.51	0
chr3.trna747-HisGTG	TTAGTACTCTGCGTTGTGGCCGCAGCAACCTCGGTTCGTATCCGAGGCACGGCACCA	chr3.trna747-HisGTG	tRNA	1.3	1.1	0.8	1.3	28.2	22.7	25.6	26.2	-4.51	0
chr1.trna1001-GlyTCC	TATAGTGGTGAGCATAGCTGCCTTCCAAGCAGTTGACCCGGGTTCGATTCCCGGCCAACGCACCA	chr1.trna1001-GlyTCC	tRNA	1.3	1.1	0.8	1.3	6.1	12.9	26.3	15.6	-3.76	0
chr7.trna86-SeC(e)TCA	CAGAGTGGTTCATTTCCACCTTTCGGGCGCCA	chr7.trna86-SeC(e)TCA	tRNA	1034.8	1053.4	1522.1	1193.6	430.7	448.4	665.3	536	1.21	0
chr2.trna1747-GlyGCC	CAGTGGTAGAATTCTCGCCTGCCACGCGTGAGGCCCGGGTTCGTTTCCCGGCCAATGCACCA	chr2.trna1747-GlyGCC	tRNA	1.3	1.1	0.8	1.3	125.5	76.1	114.2	175.1	-6.77	0
chr11.trna69-AspGTC	ACGCGGGAGACCGGGGTTCGTTTCCCCGACGGGGAGCCA	chr11.trna69-AspGTC	tRNA	1361.8	1648.4	892.6	917.9	742.6	168.1	405.7	139	1.73	0
chr3.trna745-GluCTC	ATTCGGCGCTCTCACCGCCGCGGCCCGGGCTCGTTTCCCGGTCAGGGAACCA	chr3.trna745-GluCTC	tRNA	1.3	1.1	0.8	1.3	28.2	22.7	25.6	26.2	-4.51	0
chr13.trna110-GlyGCC	GTAGAATTCTCGCCTGCGACGCGGGAGGCCCGGGTTCGTTTCCCGGCCAATGCACCA	chr13.trna110-GlyGCC	tRNA	1.3	1.1	0.8	1.3	94.3	50.9	29.1	29.8	-5.5	0
chr1.trna996-GluCTC	TTCGGCGCTCTCACCGCCGCGGNCCGGGTTCGTTTCCCGGTCAGGGAACCA	chr1.trna996-GluCTC	tRNA	1.3	1.1	0.8	1.3	28.2	22.7	25.6	26.2	-4.51	0
chr3.trna751-HisGTG	TAGTGGTTAGTACTCTGCGTTGTGTCCGCAGCAACCTCGGTTCGTATCCGAGTCACGGCACCA	chr3.trna751-HisGTG	tRNA	1089.7	1129.4	1421.2	1026.9	390.3	412.8	753.9	658.6	1.07	0
chr13.trna998-LeuCAA	TCTCCCTTGGAGGCGTGGGT	chr13.trna998-LeuCAA	tRNA	2.6	1.1	0.8	1.3	13.7	4.9	4.2	11.3	-2.55	0
chr1.trna997-AspGTC	CGCGGGAGACCGGGGTTCGTTTCCCCGACGGGGAGCCA	chr1.trna997-AspGTC	tRNA	1361.8	1720	1207.3	751.3	841.5	518.9	180.7	461.5	1.33	0
chr13.trna979-AspGTC	CACGCGGGAGACCGGGGTTCGTTTCCCCGACGGGGAGCCA	chr13.trna979-AspGTC	tRNA	47279.2	56940.4	27194.5	40834.4	19684.7	11203.7	12691	11336.8	1.65	0
chr2.trna586-HisGTG	ATAGTGGTTAATACTCTGCGTTGTGGCCGCAGCAACCTCGGTTCGTATCCGAGTCACGGCACCA	chr2.trna586-HisGTG	tRNA	43.2	36.4	52.5	42.3	0.8	0.6	0.7	0.7	5.97	0
chr1.trna993-LeuCAG	CCCTTGGAGGCGTGGGTTCGTATCCCACTCCTGACACCA	chr1.trna993-LeuCAG	tRNA	1.3	1.1	0.8	1.3	19	44.8	33.9	34.7	-4.88	0
chr11.trna1818-ArgTCT	GGCTCTGTGGCGCAATGGATAGCGCAT	chr11.trna1818-ArgTCT	tRNA	6.5	7.7	7.3	5.1	1.5	1.2	2.1	0.7	2.27	0
chr2.trna1432-HisGTG	AGTGGTTAGTACTCTGCGTTGTGGCCGCAGCAACCTCGGTTCGGATCCGAGTCACGGCACCA	chr2.trna1432-HisGTG	tRNA	16641.5	18997.4	22629.9	17539.7	7031.3	6036.1	10801	7629	1.27	0
chr4.trna1697-HisGTG	TACTCTGCGTTGTGGCCGCAGCAACCTCGGTTCGCATCCGAGTCACGGCACCA	chr4.trna1697-HisGTG	tRNA	60.2	50.7	37.1	59	0.8	0.6	0.7	0.7	6.22	0
chr2.trna1747-GlyGCC	GCATTGGTAGTTCAGTGGTAGAATTCTCGCCTGCCACGCGGGAGGCCCGGGTTCGTTTCCCGGCCAATGCACCA	chr2.trna1747-GlyGCC	tRNA	430.4	678.8	397.9	264.1	156.7	176.6	171	117	1.51	0
chr3.trna291-HisGTG	TATAGTGGTTAGTACTCTGCGTTGTGGCCGCAGCAACCTCGGTTCGTATCCGAGTCACGGCACCA	chr3.trna291-HisGTG	tRNA	58555.8	54477.7	86643.5	55898.5	20179.3	23382.1	46331.2	33321.4	1.05	0
chr3.trna291-HisGTG	TTAGTACTCTGCGTTGTGTCCGCAGCAACCTCGGTTCGGATCCGAGTCACGGCACCA	chr3.trna291-HisGTG	tRNA	142.6	120.1	320.4	185.9	55.5	66.9	0.7	77.3	1.94	0
chr1.trna707-AspGTC	ACGCGGGAGACCGGGGTTCGTTTCCCCGACGGGGAGCCA	chr1.trna707-AspGTC	tRNA	1361.8	1648.4	892.6	917.9	742.6	168.1	405.7	139	1.73	0
chr7.trna337-GluTTC	AACGGTTAGGATTCCTGGTTTTCACCCAGGCGGCCCGGGTTCGACTCCCGGTGTGGGAACCA	chr7.trna337-GluTTC	tRNA	1.3	1.1	0.8	1.3	15.2	12.3	13.8	14.2	-3.63	0
chr13.trna981-AspGTC	GCGGGAGACCGGGGTTCGTTTCCCCGACGGGGAGCCA	chr13.trna981-AspGTC	tRNA	3657.7	3653.8	3987.5	3917.9	1583.4	1396	1440.7	1429.2	1.38	0
chr13.trna91-ValCAC	GTTTCCGTAGTGTAGTGGTTATCACGTTCGCCTGACACGCGAAAGGTCCCCGGTTCGGAACCGGGCGGAAACACCA	chr13.trna91-ValCAC	tRNA	147.8	32	23.4	37.2	0.8	0.6	0.7	0.7	6.44	0
chr11.trna1912-GluCTC	TCCCTGGTAGTCTAGTGGTTAGGATTCGGCGCTCTCACCGCCGCGGCCCGGGTTCGTTTCCCGGTCAGGGAACCA	chr11.trna1912-GluCTC	tRNA	519.4	239.1	349.4	601.3	82.9	88.9	249.9	153.8	1.57	0
chr13.trna998-LeuCAA	CCTTGGAGGCGTGGGTTCGTATCCCACTTCTGACACCA	chr13.trna998-LeuCAA	tRNA	22.2	18.7	39.5	21.8	122.5	216.5	67.2	170.9	-2.5	0
chr11.trna1912-GluCTC	TCCCTGGTTGTCTAGTGGTTAGGATTCGGCGCTCTCACCGCCGCGGCCCGGGTTCGTTTCCCGGTCAGGGAACCA	chr11.trna1912-GluCTC	tRNA	3109.6	1746.5	2325.1	1662.8	740.3	618.9	972.7	894	1.45	0
chr3.trna287-GlyCCC	GTCGTTCAATGGTAGAATTCTCGCCTCCCACGCGGGTGACCCGGGTTCGTTTCCCGGCCAATGCACCA	chr3.trna287-GlyCCC	tRNA	17	27.5	20.2	16.7	0.8	8	0.7	0.7	3.01	0
chr8.trna887-GlyGCC	GTAGAATTCTCGCCTGCCACGCNGGAGGCCCGGGTTCGTTTCCCGGCCAATGCACCA	chr8.trna887-GlyGCC	tRNA	108.6	1.1	100.1	106.4	437.5	226.9	227.8	349.5	-1.97	0
chr3.trna751-HisGTG	TATAGTGGTTAGTACTCTGCGTTGTGGCCGCAGCAACCTCGGTTCGTATCCGAGTCACGGCACCA	chr3.trna751-HisGTG	tRNA	58555.8	54477.7	86643.5	55898.5	20179.3	23382.1	46331.2	33321.4	1.05	0
chr4.trna1697-HisGTG	TAGTGGTTAGTACTCTGCGTTGTGGCCGCAGCAACCTCGGTTCGCATCCGAGTCACGGCACCA	chr4.trna1697-HisGTG	tRNA	2879.3	3350.8	4972.1	3385.9	1066	1448.2	2188.4	1844	1.16	0
chr2.trna1431-HisGTG	AGTGGTTAGTACTCTGCGTTGTGGCCGCAGCAACCTCGGTTCGCATCCGAGTCACGGCACCA	chr2.trna1431-HisGTG	tRNA	1361.8	2116.7	2034.5	1693.6	670.3	564.9	914.6	681.3	1.35	0
chr1.trna1001-GlyTCC	TTGACCCGGGTTCGTTTCCCGGCCAACGCACCA	chr1.trna1001-GlyTCC	tRNA	367.6	309.6	396.3	674.4	826.3	923.7	1066.9	1166.9	-1.19	0
chr8.trna887-GlyGCC	CAGTGGTAGAATTCTCGCCTGCCACGCGTGAGGCCCGGGTTCGTTTCCCGGCCAATGCACCA	chr8.trna887-GlyGCC	tRNA	1.3	1.1	0.8	1.3	125.5	76.1	114.2	175.1	-6.77	0
chr1.trna699-GlyGCC	GCATTGGTCGTTCAGTGGTAGAATTCTCGCCTGCCACGCGGGAGGCCCGGGTTCGTTTCCCGGCCAATGCACCA	chr1.trna699-GlyGCC	tRNA	644.9	723.9	265.5	632	94.3	0.6	114.2	58.8	3.08	0
chr3.trna747-HisGTG	CGCAGCAACCTCGGTTCGGATCCGAGTCACGGCACCA	chr3.trna747-HisGTG	tRNA	119	199.4	255	1.3	480.1	497.4	530.3	479.3	-1.79	0
chr11.trna69-AspGTC	CCCGCCTGTCACGCGGGAGACCGGGGTTCGTTTCCCCGACGGGGAGCCA	chr11.trna69-AspGTC	tRNA	1872	2078.1	1417.1	1001.3	891	319.6	585.7	553.7	1.44	0
chr3.trna747-HisGTG	TAGTACTCTGCGTTGTGGCCGCAGCAACCTCGGTTCGCATCCGAGTCACGGCACCA	chr3.trna747-HisGTG	tRNA	531.1	447.4	872.4	347.4	69.2	111	312.2	160.2	1.75	0
chr10.trna851-AspGTC	CGCGGGAGACCGGGGTTCGTTTCCCCGACGGGGAGCCA	chr10.trna851-AspGTC	tRNA	1361.8	1720	1207.3	751.3	841.5	518.9	180.7	461.5	1.33	0
chr13.trna110-GlyGCC	GCATTGGTCGTTCAGTGGTAGAATTCTCGCCTGCCACGCGGGAGGCCCGGGT	chr13.trna110-GlyGCC	tRNA	214.5	186.2	173.5	197.4	22.1	17.8	47.8	34.7	2.66	0
chr2.trna1747-GlyGCC	TTAGAATTCTCGCCTGCCACGCGGGAGGCCCGGGTTCGTTTCCCGGCCAATGCACCA	chr2.trna1747-GlyGCC	tRNA	1.3	1.1	0.8	1.3	250.3	101.2	57.5	58.8	-6.7	0
chr3.trna745-GluCTC	TCCCTGGTAGTCTAGTGGTTAGGATTCGGCGCTCTCACCGCCGCGGCCCGGGTTCGTTTCCCGGTCAGGGAACCA	chr3.trna745-GluCTC	tRNA	519.4	239.1	349.4	601.3	82.9	88.9	249.9	153.8	1.57	0
chr17.trna83-ProCGG	GGCTCGTTGGTCTAGGGGTATGATTCTCGCTTGGGGTGCGAGAGGTCCCGGGT	chr17.trna83-ProCGG	tRNA	45.8	57.3	39.5	42.3	223.7	168.7	178.6	228.3	-2.11	0
chr2.trna586-HisGTG	TAGTACTCTGCGTTGTGGCCGCAGCAACCTCGGTTCGCATCCGAGTCACGGCACCA	chr2.trna586-HisGTG	tRNA	531.1	447.4	872.4	347.4	69.2	111	312.2	160.2	1.75	0
chr10.trna381-AsnGTT	CAAAAGGTTGGTGGTTCGTGCCCACCCAGGGACGCCA	chr10.trna381-AsnGTT	tRNA	1.3	1.1	0.8	1.3	22.1	17.8	10.4	10.6	-3.76	0
chr5.trna1316-AspGTC	CACGCGGGAGACCGGGGTTCGGTTCCCCGACGGGGAGCCA	chr5.trna1316-AspGTC	tRNA	4338	4584.9	4197.4	3667.9	1929.6	1396	1125.7	876.3	1.66	0
chr19.trna110-ValTAC	GGTTCCATAGTGTAGCGGTTATCACGTCTGCTTTACACGCAGAAGGTCC	chr19.trna110-ValTAC	tRNA	13.1	15.4	8.9	5.1	0.8	1.8	4.8	0.7	2.38	0
chr1.trna997-AspGTC	GCGGGAGACCGGGGTTCGTTTCCCCGACGGGGAGCCA	chr1.trna997-AspGTC	tRNA	3657.7	3653.8	3987.5	3917.9	1583.4	1396	1440.7	1429.2	1.38	0
chr13.trna105-GluTTC	TCCCACATGGTCTAGCGGTTAGGATTCCTGGTTTTCACCCAGGCGGCCCGGGTTCGGCTCCCGGTGTGGGAACCA	chr13.trna105-GluTTC	tRNA	26.2	63.9	108.1	1.3	246.5	128.8	263.8	229.7	-2.12	0
chr8.trna560-GlyGCC	GTAGAATTCTCGCCTTCCACGCGGGAGGCCCGGGTTCGTTTCCCGGCCAATGCACCA	chr8.trna560-GlyGCC	tRNA	54.9	46.3	0.8	211.5	250.3	403	256.2	378.6	-2.04	0
chr1.trna707-AspGTC	CACGCGGGAGACCGGGGTTCGGTTCCCCGACGGGGAGCCA	chr1.trna707-AspGTC	tRNA	4338	4584.9	4197.4	3667.9	1929.6	1396	1125.7	876.3	1.66	0
chr10.trna81-GluCTC	CCCTGGTGGTCTAGTGGTTAGGATTCGGCGCTCTCACCGCCGCGGCCCGGGTTCGTTTCCCGTTCAGGGAACCA	chr10.trna81-GluCTC	tRNA	95.5	199.4	117	93.6	0.8	22.7	0.7	51.8	2.74	0
chr7.trna86-SeC(e)TCA	CTCAGTGGTCTGGGGTGCAGGCTTCAAACCTGTAGCTGTTTAGCGACAGAGTGGTTCATTTCAACCTTTCGGGCGCCA	chr7.trna86-SeC(e)TCA	tRNA	17	5.5	13.7	6.4	0.8	0.6	0.7	6.4	2.34	0
chr5.trna1314-AspGTC	ACGCGGGAGACCGGGGTTCGTTTCCCCGACGGGGAGCCA	chr5.trna1314-AspGTC	tRNA	1361.8	1648.4	892.6	917.9	742.6	168.1	405.7	139	1.73	0
chr5.trna1316-AspGTC	CACGCGGGAGACCGGGGTTCGTTTCCCCGACGGGGAGCCA	chr5.trna1316-AspGTC	tRNA	47279.2	56940.4	27194.5	40834.4	19684.7	11203.7	12691	11336.8	1.65	0
chr3.trna295-HisGTG	AGTGGTTAGTACTCTGCGTTGTGGCCGCAGCAACCTCGGTTCGGATCCGAGTCACGGCACCA	chr3.trna295-HisGTG	tRNA	16641.5	18997.4	22629.9	17539.7	7031.3	6036.1	10801	7629	1.27	0
chr13.trna77-GlyGCC	GTAGAATTCTCGCCTGCCACGCNGGAGGCCCGGGTTCGTTTCCCGGCCAATGCACCA	chr13.trna77-GlyGCC	tRNA	108.6	1.1	100.1	106.4	437.5	226.9	227.8	349.5	-1.97	0
chr14.trna192-ProTGG	GGCTCGTTGGTCTAGGGGTATGATTCTCGCTTGGGGTGCGAGAGGTCCCGGGT	chr14.trna192-ProTGG	tRNA	47.1	58.4	40.4	43.6	229.8	174.2	184.2	234.7	-2.12	0
chr11.trna397-AspGTC	CCCGCCTGTCACGCGGGAGACCGGGGTTCGTTTCCCCGACGGGGAGCCA	chr11.trna397-AspGTC	tRNA	1872	2078.1	1417.1	1001.3	891	319.6	585.7	553.7	1.44	0
chr1.trna704-GlyGCC	TGGTAGAATTCTCGCCTGCC	chr1.trna704-GlyGCC	tRNA	10.5	18.7	12.9	3.8	2.3	1.8	2.8	2.1	2.35	0
chr3.trna298-AsnGTT	CAAAAGGTTGGTGGTTCGTGCCCACCCAGGGACGCCA	chr3.trna298-AsnGTT	tRNA	1.3	1.1	0.8	1.3	22.1	17.8	10.4	10.6	-3.76	0
chr1.trna709-GluCTC	TCCCTGGTGGTCTAGGGGTTAGGATTCGGCGCTCTCACCGCCGCGGCCCGGGTTCGTTTCCCGGTCAGGGAACCA	chr1.trna709-GluCTC	tRNA	707.7	477.1	465.7	878.2	192.5	133.1	249.9	249.6	1.62	0
chr3.trna292-LysCTT	CAGTCTGTAGAGCATGAGACTCTTAATCTCAGGGTCGTGGGTTCGTGCCCCACGTTGGGCGCCA	chr3.trna292-LysCTT	tRNA	1.3	1.1	0.8	1.3	82.9	44.8	25.6	77.3	-5.68	0
chr1.trna709-GluCTC	TCCCTGGTAGTCTAGTGGTTAGGATTCGGCGCTCTCACCGCCGCGGCCCGGGTTCGTTTCCCGGTCAGGGAACCA	chr1.trna709-GluCTC	tRNA	519.4	239.1	349.4	601.3	82.9	88.9	249.9	153.8	1.57	0
chr1.trna699-GlyGCC	GTAGAATTCTCGCCTGCCACGCNGGAGGCCCGGGTTCGTTTCCCGGCCAATGCACCA	chr1.trna699-GlyGCC	tRNA	108.6	1.1	100.1	106.4	437.5	226.9	227.8	349.5	-1.97	0
chr3.trna745-GluCTC	TCCCTCGTGGTCTAGTGGTTAGGATTCGGCGCTCTCACCGCCGCGGCCCGGGTTCGTTTCCCGGTCAGGGAACCA	chr3.trna745-GluCTC	tRNA	142.6	40.8	146.1	185.9	0.8	0.6	25.6	0.7	4.22	0
chr2.trna1431-HisGTG	TAGTGGTTAGTACTCTGCGTTGTGGCCGCAGCAACCTCGGTTCGGATCCGAGTCACGGCACCA	chr2.trna1431-HisGTG	tRNA	39979.5	39756.7	40539.5	42360.1	14548.8	17567.4	34478.5	16215.8	0.97	0
chr2.trna1431-HisGTG	ATAGTGGTTAATACTCTGCGTTGTGGCCGCAGCAACCTCGGTTCGTATCCGAGTCACGGCACCA	chr2.trna1431-HisGTG	tRNA	43.2	36.4	52.5	42.3	0.8	0.6	0.7	0.7	5.97	0
chr4.trna1697-HisGTG	CTATAGTGGTTAGTACTCTGCGTTGTGGCCGCAGCAACCTCGGTTCGAATCCGAGTCACGGCACCA	chr4.trna1697-HisGTG	tRNA	53.6	133.3	65.4	103.8	0.8	0.6	0.7	0.7	7	0
chr2.trna1747-GlyGCC	TGTGGTTCAGTGGTAGAATTCTCGCCTGCCACGCGGGAGGCCCGGGT	chr2.trna1747-GlyGCC	tRNA	11.8	12.1	6.5	7.7	0.8	0.6	2.1	0.7	3.19	0
chr1.trna699-GlyGCC	TGTGGTTCAGTGGTAGAATTCTCGC	chr1.trna699-GlyGCC	tRNA	28.8	30.9	22.6	17.9	0.8	0.6	5.5	4.3	3.17	0
chr7.trna977-ProAGG	GGCTCGTTGGTCTAGGGGTATGATTCTCGCTTGGGGTGCGAGAGGTCCCGGGT	chr7.trna977-ProAGG	tRNA	43.2	54	37.1	39.7	212.3	160.7	169.6	216.9	-2.13	0
chr13.trna77-GlyGCC	GCATTGGTCGTTCAGTGGTAGAATTCTCGCC	chr13.trna77-GlyGCC	tRNA	389.8	326.2	217.1	124.4	38	28.8	23.5	36.9	3.05	0
chr2.trna1747-GlyGCC	GCATTGGTCGTTCAGTGGTAGAATTCTCGCCTGCCACGCGGGA	chr2.trna1747-GlyGCC	tRNA	9.2	6.6	7.3	14.1	0.8	1.2	1.4	0.7	3.19	0
chr3.trna878-GlyGCC	TGTGGTTCAGTGGTAGAATTCTCGC	chr3.trna878-GlyGCC	tRNA	23.5	25.3	18.6	15.4	0.8	0.6	4.8	3.5	3.08	0
chr3.trna751-HisGTG	GTGGTTAGTACTCTGCGTTGTGGCCGCAGCAACCTCGGTTCGCATCCGAGTCACGGCACCA	chr3.trna751-HisGTG	tRNA	576.9	882.6	1259.8	719.2	213.8	270.5	305.3	170.9	1.84	0
chr4.trna1697-HisGTG	GTGGTTAGTACTCTGCGTTGTGGCCGCAGCAACCTCGGTTCGGATCCGAGTCACGGCACCA	chr4.trna1697-HisGTG	tRNA	9786.6	9036.5	15463.5	10001.2	2313.8	3410.9	6840.9	2416.8	1.56	0
chr2.trna1431-HisGTG	ATAGTGGTTAGTACTCTGCGTTGTGGCCGCAGCAACCTCGGTTCGCATCCGAGTCACGGCACCA	chr2.trna1431-HisGTG	tRNA	786.2	794.5	1647.1	1129.5	213.8	344.1	693	307	1.48	0
chr3.trna295-HisGTG	ATAGTGGTTAGTACTCTGCGTTGTGGCCGCAGCAACCTCGGTTCGCATCCGAGTCACGGCACCA	chr3.trna295-HisGTG	tRNA	786.2	794.5	1647.1	1129.5	213.8	344.1	693	307	1.48	0
chr1.trna1000-AspGTC	CACGCGGGAGACCGGGGTTCGTTTCCCCGACGGGGAGCCA	chr1.trna1000-AspGTC	tRNA	47279.2	56940.4	27194.5	40834.4	19684.7	11203.7	12691	11336.8	1.65	0
chr3.trna291-HisGTG	AGTGGTTAGTACTCTGCGTTGTGCCCGCAGCAACCTCGGTTCGTATCCGAGTCACGGCACCA	chr3.trna291-HisGTG	tRNA	419.9	424.2	284.9	124.4	73.8	59.5	177.9	91.5	1.64	0
chr2.trna1747-GlyGCC	TTGTGGTTCAGTGGTAGAATTCTCGCCTGCCACGCGGGAGGCCCGGGT	chr2.trna1747-GlyGCC	tRNA	10.5	11	2.4	7.7	0.8	1.2	0.7	0.7	3.22	0
chr4.trna1697-HisGTG	CGCAGCAACCTCGGTTCGGATCCGAGTCACGGCACCA	chr4.trna1697-HisGTG	tRNA	119	199.4	255	1.3	480.1	497.4	530.3	479.3	-1.79	0
chr4.trna1697-HisGTG	AGTGGTTAGTACTCTGCGTTGTGCCCGCAGCAACCTCGGTTCGTATCCGAGTCACGGCACCA	chr4.trna1697-HisGTG	tRNA	419.9	424.2	284.9	124.4	73.8	59.5	177.9	91.5	1.64	0
chr3.trna291-HisGTG	TAGTACTCTGCGTTGTGGCCGCAGCAACCTCGGTTCGGATCCGAGTCACGGCACCA	chr3.trna291-HisGTG	tRNA	5711.6	4562.9	8644.1	6866.6	2192.1	1932.7	4580.4	2840.1	1.16	0
chr3.trna751-HisGTG	TAGTGGTTAGTACTCTGCGTTGTGGCCGCAGCAACCTCGGTTCGGATCCGAGTCACGGCACCA	chr3.trna751-HisGTG	tRNA	39979.5	39756.7	40539.5	42360.1	14548.8	17567.4	34478.5	16215.8	0.97	0
chr3.trna746-GlyTCC	TAGTGGTGAGCATAGCTGCCTTCCAAGCAGTTGACCCGGGTTCGATTCCCGGCCAACGCACCA	chr3.trna746-GlyTCC	tRNA	9.2	4.4	11.3	10.3	38.8	60.1	161.3	82.9	-3.29	0
chr3.trna751-HisGTG	ATAGTAGTTAGTACTCTGCGTTGTGGCCGCAGCAACCTCGGTTCGAATCCGAGTCACGGCACCA	chr3.trna751-HisGTG	tRNA	53.6	265.6	162.2	103.8	31.2	25.1	28.4	29.1	2.36	0
chr13.trna103-LysCTT	CAGTCTGTAGAGCATGAGACTCTTAATCTCAGGGTCGTGGGTTCGTGCCCCACGTTGGGCGCCA	chr13.trna103-LysCTT	tRNA	1.3	1.1	0.8	1.3	82.9	44.8	25.6	77.3	-5.68	0
chr1.trna709-GluCTC	CCCTGGTGGTCTAGTGGTTAGGATTCGGCGCTCTCACCGCCGCGGCCCGGGTTCGTTTCCCGTTCAGGGAACCA	chr1.trna709-GluCTC	tRNA	95.5	199.4	117	93.6	0.8	22.7	0.7	51.8	2.74	0
chr3.trna747-HisGTG	TGGTTAGTACTCTGCGTTGTGGCCGCAGCAACCTCGGTTCGTATCCGAGTCACGGCACCA	chr3.trna747-HisGTG	tRNA	14967	15471.4	18904.7	14616.6	3896.5	3729.9	9914.8	6097.7	1.44	0
chr1.trna702-GlyGCC	TGGTAGAATTCTCGCCTGCC	chr1.trna702-GlyGCC	tRNA	10.5	18.7	12.9	3.8	2.3	1.8	2.8	2.1	2.35	0
chr10.trna856-AspGTC	CTCCTCGTTAGTATAGTGGTTAGTATCCCCGCCTGTCACGCGGGAGACCGGGGTTCAATTCCCCGACGGGGAGGCCA	chr10.trna856-AspGTC	tRNA	14.4	28.6	4.8	7.7	137.7	80.4	121.8	92.9	-2.96	0
chr11.trna1819-GlyGCC	TGGTAGCATTCTCGCCTGCCACGCGGGAGGCCCGGGT	chr11.trna1819-GlyGCC	tRNA	3.9	9.9	4.8	7.7	0.8	1.2	0.7	1.4	2.69	0
chr3.trna745-GluCTC	TCCCTGGTGGTCTAGTGGTTAGGATTCGGCGCTCTCACCGCCGCGGCCCGGGTTCGTTTCCCGTTCAGGGAGCCA	chr3.trna745-GluCTC	tRNA	72	90.4	22.6	70.5	21.3	0.6	0.7	0.7	3.45	0
chr9.trna1035-LysCTT	TCAGTCGGTAGAGCATGGGACTCTTAATCCCAGGGTCGTGGGTTCGTGCCCCACGTTGGGCGCCA	chr9.trna1035-LysCTT	tRNA	3376.4	2821.9	5698.4	4283.3	1705.1	1761	2693.8	2404.1	0.92	0
chr13.trna77-GlyGCC	GCATTGGTCGTTCAGTGGTAGAATTCTCGCCTGCCACGCGGGAGGCCCGGGTT	chr13.trna77-GlyGCC	tRNA	14.4	6.6	8.1	7.7	0.8	0.6	0.7	0.7	3.73	0
chr13.trna954-ValCAC	GTTTCCGTAGTGTAGTGGTTATCACGTTCGCCTG	chr13.trna954-ValCAC	tRNA	299.6	182.9	158.2	215.4	915.3	504.2	424.4	571.4	-1.5	0
chr2.trna1432-HisGTG	TAGTGGTTAGTACTCTGCGTTGTGGCCGCAGCAACCTCGGTTCGCATCCGAGTCACGGCACCA	chr2.trna1432-HisGTG	tRNA	2879.3	3350.8	4972.1	3385.9	1066	1448.2	2188.4	1844	1.16	0
chr3.trna295-HisGTG	TATAGTGGTTAGTACTCTGCGTTGTGGCCGCAGCAACCTCGGTTCGTATCCGAGTCACGGCACCA	chr3.trna295-HisGTG	tRNA	58555.8	54477.7	86643.5	55898.5	20179.3	23382.1	46331.2	33321.4	1.05	0
chr3.trna291-HisGTG	AGTGGTTATTACTCTGCGTTGTGGCCGCAGCAACCTCGGTTCGTATCCGAGTCACGGCACCA	chr3.trna291-HisGTG	tRNA	838.5	847.3	801.4	739.7	195.5	221.4	288.7	341	1.62	0
chr3.trna878-GlyGCC	TGGTAGAATTCTCGCCTGCCACGCGGGAGGCCCGGGTTCGGTTCCCGGCCCATGCACCA	chr3.trna878-GlyGCC	tRNA	818.9	882.6	1029.8	1091	172	230.6	554.6	372.9	1.52	0
chr3.trna293-HisGTG	GGTTAGTACTCTGCGTTGTGGCCGCAGCAACCTCGGTTCGGATCCGAGTCACGGCACCA	chr3.trna293-HisGTG	tRNA	943.2	1191.1	1925.6	1732	377.4	442.2	841.9	543.1	1.39	0
chr1.trna1002-GluCTC	TTCGGCGCTCTCACCGCCGCGGNCCGGGTTCGTTTCCCGGTCAGGGAACCA	chr1.trna1002-GluCTC	tRNA	1.3	1.1	0.8	1.3	28.2	22.7	25.6	26.2	-4.51	0
chr9.trna961-GluTTC	TCCCACCTTGTCTAGCGGTTAGGATTCCTGGTTTTCACCCAGGCGGCCCGGGTTCGACTCCCGGTGTGGGAACCA	chr9.trna961-GluTTC	tRNA	1.3	1.1	0.8	1.3	29.7	35.6	27	14.2	-4.56	0
chr13.trna110-GlyGCC	CGCGGGAGGCCCGGGTTCGTTTCCCGGCCAATGCACC	chr13.trna110-GlyGCC	tRNA	1.3	1.1	0.8	1.3	7.6	4.9	2.8	5.7	-2.22	0
chr2.trna1432-HisGTG	AGTGGTTAGTACTCTGCGTTGTGGCCGCAGCAACCTCGGTTCGCATCCGAGTCACGGCACCA	chr2.trna1432-HisGTG	tRNA	1361.8	2116.7	2034.5	1693.6	670.3	564.9	914.6	681.3	1.35	0
chr1.trna704-GlyGCC	TGGTTCAGTGGTAGAATTCTCGCCTGCCACGCGGGAGGCCCGGGTTCGGTTCCCGGCCCATGCACCA	chr1.trna704-GlyGCC	tRNA	99.4	111.3	121.9	65.4	0.8	15.9	18	18.4	2.9	0
chr1.trna705-LeuCAG	CCCTTGGAGGCGTGGGTTCGTATCCCACTCCTGACACCA	chr1.trna705-LeuCAG	tRNA	1.3	1.1	0.8	1.3	19	44.8	33.9	34.7	-4.88	0
chr11.trna397-AspGTC	GCGGGAGACCGGGGTTCGTTTCCCCGACGGGGAGCCA	chr11.trna397-AspGTC	tRNA	3657.7	3653.8	3987.5	3917.9	1583.4	1396	1440.7	1429.2	1.38	0
chr6.trna317-GlyCCC	CATGCAAGATTCCCATTCTTGCGACCCGGGTTCGTTTCCCGGGCGGCGCACCA	chr6.trna317-GlyCCC	tRNA	3415.7	5389.3	4423.3	2680.8	2093.2	2895.7	1863.1	1177.6	0.99	0
chr1.trna699-GlyGCC	GTAGAATTCTCGCCTGCGACGCGGGAGGCCCGGGTTCGTTTCCCGGCCAATGCACCA	chr1.trna699-GlyGCC	tRNA	1.3	1.1	0.8	1.3	94.3	50.9	29.1	29.8	-5.5	0
chr8.trna887-GlyGCC	TGGTAGAATTCTCGCCTGCCACGCGGGAGGCC	chr8.trna887-GlyGCC	tRNA	107.3	144.3	83.9	94.9	0.8	1.2	1.4	2.8	6.12	0
chr10.trna81-GluCTC	TCCCTGGTAGTCTAGTGGTTAGGATTCGGCGCTCTCACCGCCGCGGCCCGGGTTCGTTTCCCGGTCAGGGAACCA	chr10.trna81-GluCTC	tRNA	519.4	239.1	349.4	601.3	82.9	88.9	249.9	153.8	1.57	0
chr9.trna1035-LysCTT	CCGGCTAGCTCAGTCGGTAGAGCATGGG	chr9.trna1035-LysCTT	tRNA	1.3	1.1	1.6	1.3	7.6	6.7	5.5	8.5	-2.42	0
chr10.trna81-GluCTC	TCCCTGGTGGTCTAGTGGTTAGGATTCGTCGCTCTCACCGCCGCGGCCCGGGTTCGTTTCCCGGTCAGGGAACCA	chr10.trna81-GluCTC	tRNA	331	318.4	291.3	278.2	82.9	44.8	125.3	102.8	1.78	0
chr1.trna699-GlyGCC	GCATTGGTAGTTCAGTGGTAGAATTCTCGCC	chr1.trna699-GlyGCC	tRNA	474.9	397.8	293	180.8	68.5	46.6	54	41.1	2.68	0
chr1.trna702-GlyGCC	TGGTAGAATTCTCGCCTGCCACGCGGGAGGCC	chr1.trna702-GlyGCC	tRNA	54.9	73.8	42.8	48.7	0.8	0.6	0.7	1.4	5.98	0
chr1.trna1006-AsnGTT	CAAAAGGTTGGTGGTTCGTGCCCACCCAGGGACGCCA	chr1.trna1006-AsnGTT	tRNA	1.3	1.1	0.8	1.3	22.1	17.8	10.4	10.6	-3.76	0
chr3.trna747-HisGTG	CCTCGGTTCGTATCCGAGTCACGGCACCA	chr3.trna747-HisGTG	tRNA	121.7	51.8	75.1	178.2	35.8	0.6	0.7	0.7	3.5	0
chr13.trna1001-GluCTC	TCCCTGGTGGTCTAGTGGTTAGGATTCGTCGCTCTCACCGCCGCGGCCCGGGTTCGTTTCCCGGTCAGGGAACCA	chr13.trna1001-GluCTC	tRNA	331	318.4	291.3	278.2	82.9	44.8	125.3	102.8	1.78	0
chr10.trna1316-LeuTAA	AAATGGACATATGTCTGCGTGGGTTCGAACCCCACTCCTGGTACCA	chr10.trna1316-LeuTAA	tRNA	7.8	17.6	8.9	7.7	0.8	0.6	0.7	0.7	3.92	0
chr13.trna115-SerGCT	TGGGTTCGGATCCCATCCTCGTCGCCA	chr13.trna115-SerGCT	tRNA	184.5	278.8	497.9	432	64.7	155.2	97.6	119.8	1.67	0
chr2.trna586-HisGTG	ATTGGTTAGTACTCTGCGTTGTGGCCGCAGCAACCTCGGTTCGTATCCGAGTCACGGCACCA	chr2.trna586-HisGTG	tRNA	210.6	283.2	78.3	206.4	25.1	39.9	22.8	68.8	2.31	0
chr13.trna100-IleAAT	CAAGGTCGCGGGTTCGTTCCCCGTACGGGCCACCA	chr13.trna100-IleAAT	tRNA	1.3	1.1	62.1	1.3	145.3	140.5	105.9	108.5	-2.93	0
chr1.trna997-AspGTC	CCCGCCTGTCACGCGGGAGACCGGGGTTCGTTTCCCCGACGGGGAGCCA	chr1.trna997-AspGTC	tRNA	1872	2078.1	1417.1	1001.3	891	319.6	585.7	553.7	1.44	0
chr13.trna110-GlyGCC	GTAGAATTCTCGCCTTCCACGCGGGAGGCCCGGGTTCGTTTCCCGGCCAATGCACCA	chr13.trna110-GlyGCC	tRNA	54.9	46.3	0.8	211.5	250.3	403	256.2	378.6	-2.04	0
chr1.trna1005-AspGTC	ACGCGGGAGACCGGGGTTCGTTTCCCCGACGGGGAGCCA	chr1.trna1005-AspGTC	tRNA	1361.8	1648.4	892.6	917.9	742.6	168.1	405.7	139	1.73	0
chr4.trna1697-HisGTG	AGTGGTTAGTACTCTGCGTTGTGGCCGCAGCAACCTCGGTTCGCATCCGAGTCACGGCACCA	chr4.trna1697-HisGTG	tRNA	1361.8	2116.7	2034.5	1693.6	670.3	564.9	914.6	681.3	1.35	0
chr2.trna586-HisGTG	GTGGTTAGTACTCTGCGTTGTGGCCGCAGCAACCTCGGTTCGCATCCGAGTCACGGCACCA	chr2.trna586-HisGTG	tRNA	576.9	882.6	1259.8	719.2	213.8	270.5	305.3	170.9	1.84	0
chr17.trna1000-LysCTT	CAGTCTGTAGAGCATGAGACTCTTAATCTCAGGGTCGTGGGTTCGTGCCCCACGTTGGGCGCCA	chr17.trna1000-LysCTT	tRNA	1.3	1.1	0.8	1.3	82.9	44.8	25.6	77.3	-5.68	0
chr1.trna995-GlyTCC	TAGTGGTGAGCATAGCTGCCTTCCAAGCAGTTGACCCGGGTTCGATTCCCGGCCAACGCACCA	chr1.trna995-GlyTCC	tRNA	7.8	3.3	10.5	9	38	59.5	160.6	82.2	-3.47	0
chr10.trna81-GluCTC	TCCCTGGTCGTCTAGTGGTTAGGATTCGGCGCTCTCACCGCCGCGGCCCGGGTTCGATTCCCGTTCAGGGAACCA	chr10.trna81-GluCTC	tRNA	142.6	120.1	146.1	185.9	0.8	0.6	50.5	0.7	3.5	0
chr1.trna703-LeuCAG	CCCTTGGAGGCGTGGGTTCGTATCCCACTCCTGACACCA	chr1.trna703-LeuCAG	tRNA	1.3	1.1	0.8	1.3	19	44.8	33.9	34.7	-4.88	0
chr2.trna586-HisGTG	TTAGTACTCTGCGTTGTGTCCGCAGCAACCTCGGTTCGGATCCGAGTCACGGCACCA	chr2.trna586-HisGTG	tRNA	142.6	120.1	320.4	185.9	55.5	66.9	0.7	77.3	1.94	0
chr8.trna886-GlyGCC	GCATTGGTCGTTCAGTGGTAGAATTCTCGCC	chr8.trna886-GlyGCC	tRNA	389.8	326.2	217.1	124.4	38	28.8	23.5	36.9	3.05	0
chr2.trna1431-HisGTG	AGTGGTTAGTACTCTGCGTTGTGCCCGCAGCAACCTCGGTTCGTATCCGAGTCACGGCACCA	chr2.trna1431-HisGTG	tRNA	419.9	424.2	284.9	124.4	73.8	59.5	177.9	91.5	1.64	0
chr13.trna92-IleAAT	TAACGCCAAGGTCGCGGGTTCGTTCCCCGTACGGGCCACCA	chr13.trna92-IleAAT	tRNA	1.3	1.1	0.8	1.3	29.7	23.9	53.3	27.6	-4.9	0
chr3.trna292-LysCTT	GCCCGGATAGCTCAGTCGGTAGAGCATGAGACTCTTAATCTCAGGGTCGTGGGTTCGGGCCCCACGTTGGGCGCCA	chr3.trna292-LysCTT	tRNA	1.3	1.1	0.8	1.3	25.1	20.2	22.8	23.4	-4.35	0
chr13.trna110-GlyGCC	GGTAGAATTCTCGCCTTCCACGCGGGAGGCCCGGGTTCGTTTCCCGGCCAATGCACCA	chr13.trna110-GlyGCC	tRNA	1.3	1.1	0.8	1.3	32	25.8	29.1	29.8	-4.7	0
chr8.trna560-GlyGCC	GTAGAATTCTCGCCTGCGACGCGGGAGGCCCGGGTTCGTTTCCCGGCCAATGCACCA	chr8.trna560-GlyGCC	tRNA	1.3	1.1	0.8	1.3	94.3	50.9	29.1	29.8	-5.5	0
chr8.trna887-GlyGCC	GCATTGGTCGTTCAGTGGTAGAATTCTCGCCTGCCACGCGGGAGGCCCGGGTT	chr8.trna887-GlyGCC	tRNA	14.4	6.6	8.1	7.7	0.8	0.6	0.7	0.7	3.73	0
chr1.trna704-GlyGCC	TGTGGTTCAGTGGTAGAATTCTCGC	chr1.trna704-GlyGCC	tRNA	7.8	8.8	6.5	5.1	0.8	0.6	2.1	1.4	2.54	0
chr2.trna586-HisGTG	CCTCGGTTCGTATCCGAGTCACGGCACCA	chr2.trna586-HisGTG	tRNA	121.7	51.8	75.1	178.2	35.8	0.6	0.7	0.7	3.5	0
chr11.trna1912-GluCTC	TCCCTGGTGGTCTAGTGGTTAGGATTCGGCGCTCTCACCGCCGCGGCCCGGGTTCGGTTCCCGTTCAGGGAACCA	chr11.trna1912-GluCTC	tRNA	6924.2	4404.2	4126.3	5539.7	2548.2	883.9	2991.5	2935.8	1.17	0
chr2.trna1431-HisGTG	TATAGTGGTTAGTACTCTGCGTTGTGGCCGCAGCAACCTCGGTTCGTATCCGAGTCACGGCACCA	chr2.trna1431-HisGTG	tRNA	58555.8	54477.7	86643.5	55898.5	20179.3	23382.1	46331.2	33321.4	1.05	0
chr3.trna291-HisGTG	ATAGTGGTTAATACTCTGCGTTGTGGCCGCAGCAACCTCGGTTCGTATCCGAGTCACGGCACCA	chr3.trna291-HisGTG	tRNA	43.2	36.4	52.5	42.3	0.8	0.6	0.7	0.7	5.97	0
chr2.trna1431-HisGTG	ATAGTAGTTAGTACTCTGCGTTGTGGCCGCAGCAACCTCGGTTCGAATCCGAGTCACGGCACCA	chr2.trna1431-HisGTG	tRNA	53.6	265.6	162.2	103.8	31.2	25.1	28.4	29.1	2.36	0
chr1.trna698-LeuCAG	CCTTGGAGGCGTGGGTTCGTATCCCACTTCTGACACCA	chr1.trna698-LeuCAG	tRNA	22.2	18.7	39.5	21.8	122.5	216.5	67.2	170.9	-2.5	0
chr3.trna291-HisGTG	AGTGGTTAGTACTCTGCGTTGTGGCCGCAGCAACCTCGGTTCGGATCCGAGTCACGGCACCA	chr3.trna291-HisGTG	tRNA	16641.5	18997.4	22629.9	17539.7	7031.3	6036.1	10801	7629	1.27	0
chr2.trna586-HisGTG	AGTTAGTACTCTGCGTTGTGGCCGCAGCAACCTCGGTTCGTATCCGAGTCACGGCACCA	chr2.trna586-HisGTG	tRNA	566.4	440.7	698.1	509	192.5	177.3	150.2	255.9	1.51	0
chr7.trna86-SeC(e)TCA	CTCAGTGGTCTGGGCTGCAGGCTTCAAACCTGTAGCTGTTTAGCGACAGAGTGGTTCATTTCCACCTTTCGGGCGCCA	chr7.trna86-SeC(e)TCA	tRNA	11.8	5.5	4	6.4	0.8	0.6	0.7	0.7	3.32	0
chr13.trna968-IleAAT	TAACGCCAAGGTCGCGGGTTCGTTCCCCGTACGGGCCACCA	chr13.trna968-IleAAT	tRNA	1.3	1.1	0.8	1.3	29.7	23.9	53.3	27.6	-4.9	0
chr4.trna1697-HisGTG	AGTGGTTATTACTCTGCGTTGTGGCCGCAGCAACCTCGGTTCGTATCCGAGTCACGGCACCA	chr4.trna1697-HisGTG	tRNA	838.5	847.3	801.4	739.7	195.5	221.4	288.7	341	1.62	0
chr3.trna303-GluCTC	TCCCTGGTGGTCTAGGGGTTAGGATTCGGCGCTCTCACCGCCGCGGCCCGGGTTCGTTTCCCGGTCAGGGAACCA	chr3.trna303-GluCTC	tRNA	707.7	477.1	465.7	878.2	192.5	133.1	249.9	249.6	1.62	0
chr10.trna1095-SerTGA	AGGTTCGTACCCTGCTCGCTGCGCCA	chr10.trna1095-SerTGA	tRNA	1.3	1.1	0.8	1.3	12.2	3.7	11.1	4.3	-2.79	0
chr13.trna110-GlyGCC	TTGTGGTTCAGTGGTAGAATTCTCGCCTGCCACGCGGGAGGCCCGGGT	chr13.trna110-GlyGCC	tRNA	10.5	11	2.4	7.7	0.8	1.2	0.7	0.7	3.22	0
chr13.trna1001-GluCTC	TCCCTGGTCGTCTAGTGGTTAGGATTCGGCGCTCTCACCGCCGCGGCCCGGGTTCGATTCCCGTTCAGGGAACCA	chr13.trna1001-GluCTC	tRNA	142.6	120.1	146.1	185.9	0.8	0.6	50.5	0.7	3.5	0
chr3.trna747-HisGTG	TATAGTGGTTAGTACTCTGCGTTGTGGCCGCAGCAACCTCGGTTCGTATCCGAGTCACGGCACCA	chr3.trna747-HisGTG	tRNA	58555.8	54477.7	86643.5	55898.5	20179.3	23382.1	46331.2	33321.4	1.05	0
chr13.trna979-AspGTC	CGGGAGACCGGGGTTCGTTTCCCCGACGGGGAGCCA	chr13.trna979-AspGTC	tRNA	1446.9	2937.6	2151.5	2417.9	802	917.6	585.7	1014.5	1.43	0
chr11.trna1823-IleAAT	CAAGGTCGCGGGTTCGTTCCCCGTACGGGCCACCA	chr11.trna1823-IleAAT	tRNA	1.3	1.1	62.1	1.3	145.3	140.5	105.9	108.5	-2.93	0
chr2.trna1432-HisGTG	TTAGTACTCTGCGTTGTGTCCGCAGCAACCTCGGTTCGGATCCGAGTCACGGCACCA	chr2.trna1432-HisGTG	tRNA	142.6	120.1	320.4	185.9	55.5	66.9	0.7	77.3	1.94	0
chr1.trna699-GlyGCC	CAGTGGTAGAATTCTCGCCTGCCACGCGGGAGGCCCGGGTTCGATTCCCGGCCAATGCACCA	chr1.trna699-GlyGCC	tRNA	15.7	18.7	18.6	16.7	86	117.2	122.5	126.2	-2.7	0
chr2.trna586-HisGTG	ATTGGTTAGTACTCTGCGTTGTGGCCGCAGCAACCTCGGTTCGAATCCGAGTCACGGCACCA	chr2.trna586-HisGTG	tRNA	106	221.5	65.4	103.8	0.8	0.6	28.4	29.1	3.08	0
chr11.trna397-AspGTC	CTCCTCCTTTGTATAGTGGTGAGTATCCCCGCCTGTCACGCGGGAGACCGGGGTTCGATTCCCCGACGGGGAGCCA	chr11.trna397-AspGTC	tRNA	11.8	27.5	7.3	21.8	0.8	0.6	6.2	0.7	3.04	0
chr14.trna347-GluTTC	GCGGCCCGGGTTCGGCTCCCGGTGTGGGAACCA	chr14.trna347-GluTTC	tRNA	1.3	1.1	0.8	1.3	58.6	23.9	13.8	27.6	-4.78	0
chr12.trna790-LysCTT	TAGAGCATTGGACTCTTAATCCCAGGGTCGTGGGTTCGGGCCCCACGTTGGGCGCCA	chr12.trna790-LysCTT	tRNA	1.3	1.1	0.8	1.3	19	5.5	11.8	6.4	-3.25	0
chr8.trna886-GlyGCC	TGGTAGAATTCTCGCCTGCCACGCGGGAGGCC	chr8.trna886-GlyGCC	tRNA	107.3	144.3	83.9	94.9	0.8	1.2	1.4	2.8	6.12	0
chr2.trna1431-HisGTG	TAGTGGTTAGTACTCTGCGTTGTGGCCGCAGCAACCTCGGTTCGTATCCGAGTCACGGCACCA	chr2.trna1431-HisGTG	tRNA	73102.9	65540.5	125349	79744.5	26935.9	32337.2	63611.6	46961.6	1.02	0
chr3.trna752-GlyCCC	GCATTGGTGGTTCAATGGTAGAATTCTCGCTTCCCACGCGGGTGACCCGGGTTCGTTTCCCGGCCAATGCACCA	chr3.trna752-GlyCCC	tRNA	64.1	62.8	52.5	83.3	311.2	125.7	557.3	335.3	-2.34	0
chr3.trna747-HisGTG	TGGTTAGTACTCTGCGTTGTGTCCGCAGCAACCTCGGTTCGGATCCGAGTCACGGCACCA	chr3.trna747-HisGTG	tRNA	126.9	106.9	155.8	247.4	49.5	20.2	22.8	23.4	2.46	0
chr2.trna1432-HisGTG	CTATAGTGGTTAGTACTCTGCGTTGTGGCCGCAGCAACCTCGGTTCGAATCCGAGTCACGGCACCA	chr2.trna1432-HisGTG	tRNA	53.6	133.3	65.4	103.8	0.8	0.6	0.7	0.7	7	0
chr2.trna1432-HisGTG	TACTCTGCGTTGTGGCCGCAGCAACCTCGGTTCGCATCCGAGTCACGGCACCA	chr2.trna1432-HisGTG	tRNA	60.2	50.7	37.1	59	0.8	0.6	0.7	0.7	6.22	0
chr7.trna86-SeC(e)TCA	CTCAGTGGTCTGGGGTGCAGGCTTCAAACCTGTAGGTGTTTAGCGACAGAGTGGTTCAGTTCCACCTTTCGGGCGCCA	chr7.trna86-SeC(e)TCA	tRNA	6.5	14.3	4	16.7	0.8	0.6	3.5	0.7	2.91	0
chr9.trna1035-LysCTT	TCAGTCGGTAGAGCATGGGACTCTTAATCCCAGGGTCGTGGGTTCGGGCCCCACGTTGGGCGCCA	chr9.trna1035-LysCTT	tRNA	3010.1	2392.2	5254.6	3347.4	950.3	1270.3	1255.2	1851.1	1.39	0
chr8.trna560-GlyGCC	TTAGAATTCTCGCCTGCCACGCGGGAGGCCCGGGTTCGTTTCCCGGCCAATGCACCA	chr8.trna560-GlyGCC	tRNA	1.3	1.1	0.8	1.3	250.3	101.2	57.5	58.8	-6.7	0
chr11.trna1819-GlyGCC	GGTAGAATTCTCGCCTTCCACGCGGGAGGCCCGGGTTCGTTTCCCGGCCAATGCACCA	chr11.trna1819-GlyGCC	tRNA	1.3	1.1	0.8	1.3	32	25.8	29.1	29.8	-4.7	0
chr8.trna560-GlyGCC	TGGTAGAATTCTCGCCTGCCACGCGGGAGGC	chr8.trna560-GlyGCC	tRNA	11.8	9.9	2.4	10.3	1.5	0.6	2.1	0.7	2.8	0
chr13.trna105-GluTTC	AACGGTTAGGATTCCTGGTTTTCACCCAGGCGGCCCGGGTTCGACTCCCGGTGTGGGAACCA	chr13.trna105-GluTTC	tRNA	1.3	1.1	0.8	1.3	15.2	12.3	13.8	14.2	-3.63	0
chr11.trna69-AspGTC	TCACGCGGGAGACCGGGGTTCGTTTCCCCGACGGGGAGCCA	chr11.trna69-AspGTC	tRNA	341.4	287.6	682.7	834.6	50.2	200	135.7	185	1.91	0
chr4.trna1697-HisGTG	TTAGTACTCTGCGTTGTGGCCGCAGCAACCTCGGTTCGTATCCGAGGCACGGCACCA	chr4.trna1697-HisGTG	tRNA	1.3	1.1	0.8	1.3	28.2	22.7	25.6	26.2	-4.51	0
chr8.trna886-GlyGCC	GTAGAATTCTCGCCTGCGACGCGGGAGGCCCGGGTTCGTTTCCCGGCCAATGCACCA	chr8.trna886-GlyGCC	tRNA	1.3	1.1	0.8	1.3	94.3	50.9	29.1	29.8	-5.5	0
chr2.trna1432-HisGTG	GGTTAGTACTCTGCGTTGTGGCCGCAGCAACCTCGGTTCGGATCCGAGTCACGGCACCA	chr2.trna1432-HisGTG	tRNA	943.2	1191.1	1925.6	1732	377.4	442.2	841.9	543.1	1.39	0
chr2.trna586-HisGTG	TAGTACTCTGCGTTGTGGCCGCAGCAACCTCGGTTCGGATCCGAGTCACGGCACCA	chr2.trna586-HisGTG	tRNA	5711.6	4562.9	8644.1	6866.6	2192.1	1932.7	4580.4	2840.1	1.16	0
chr3.trna295-HisGTG	GTGGTTAGTACTCTGCGTTGTGGCCGCAGCAACCTCGGTTCGGATCCGAGTCACGGCACCA	chr3.trna295-HisGTG	tRNA	9786.6	9036.5	15463.5	10001.2	2313.8	3410.9	6840.9	2416.8	1.56	0
chr7.trna977-ProAGG	GGCTCGTTTGTCTAGGGGTATGATTCTCGCTTGGGGTGCGAGAGGTCCCGGGT	chr7.trna977-ProAGG	tRNA	1.3	2.2	1.6	1.3	12.2	8.6	14.5	13.5	-2.93	0
chr2.trna1432-HisGTG	AGTTAGTACTCTGCGTTGTGGCCGCAGCAACCTCGGTTCGTATCCGAGTCACGGCACCA	chr2.trna1432-HisGTG	tRNA	566.4	440.7	698.1	509	192.5	177.3	150.2	255.9	1.51	0
chr8.trna560-GlyGCC	TGTGGTTCAGTGGTAGAATTCTCGCCTGCCACGCGGGAGGCCCGGGT	chr8.trna560-GlyGCC	tRNA	9.2	8.8	4.8	6.4	0.8	0.6	2.1	0.7	2.81	0
chr10.trna81-GluCTC	TCCCTGGTGGTCTAGTGGTTAGGATTCGGCGCTCTCACCGCCGCGGCCCGGGTTCGTTTCCCGTTCAGGGAGCCA	chr10.trna81-GluCTC	tRNA	72	90.4	22.6	70.5	21.3	0.6	0.7	0.7	3.45	0
chr13.trna60-PheGAA	TAGACTGAAGATCTAAAGGTCCCTGGTTCGTTCCCGGGTTTCGGCACCA	chr13.trna60-PheGAA	tRNA	138.7	469.4	222.7	193.6	19.8	15.9	87.2	53.9	2.53	0
chr3.trna295-HisGTG	TATAGTGGTTAGTACTCTGCGTTGTGGCCGCAGCAACCTCGGTTCGCATCCGAGTCACGGCACCA	chr3.trna295-HisGTG	tRNA	2460.7	2645.6	3358.1	2206.4	457.3	1178.3	1966.9	1248.5	1.14	0
chr1.trna1002-GluCTC	TCCCTGGTCGTCTAGTGGTTAGGATTCGGCGCTCTCACCGCCGCGGCCCGGGTTCGTTTCCCGGTCAGGGAACCA	chr1.trna1002-GluCTC	tRNA	613.5	596.1	552.8	185.9	219.9	111	125.3	153.8	1.68	0
chr3.trna878-GlyGCC	GCATTGGTAGTTCAGTGGTAGAATTCTCGCCTGCCACGCGGGAGGCCCGGG	chr3.trna878-GlyGCC	tRNA	7.8	14.3	6.5	9	2.3	1.8	2.8	0.7	2.31	0
chr3.trna303-GluCTC	TCCCTGGTGGTCTAGTGGTTAGGATTCGGCGCTCTCACCGCCGCGGCCCGGGTTCGTTTCCCGTTCAGGGAGCCA	chr3.trna303-GluCTC	tRNA	72	90.4	22.6	70.5	21.3	0.6	0.7	0.7	3.45	0
chr13.trna77-GlyGCC	GTAGAATTCTCGCCTGCGACGCGGGAGGCCCGGGTTCGTTTCCCGGCCAATGCACCA	chr13.trna77-GlyGCC	tRNA	1.3	1.1	0.8	1.3	94.3	50.9	29.1	29.8	-5.5	0
chr1.trna672-ProAGG	GGCTCGTTGGTCTAGGGGTATGATTCTCGCTTGGGGTGCGAGAGGTCCCGGGT	chr1.trna672-ProAGG	tRNA	43.2	54	37.9	39.7	213	161.3	170.3	217.6	-2.12	0
chr19.trna110-ValTAC	TAGCGGTTATCACGTCTGCTTTACACGCAGAAGGTCCTGGGTTCGGGCCCCAGTGGAACCACCA	chr19.trna110-ValTAC	tRNA	1.3	1.1	0.8	1.3	20.5	16.6	9.7	9.9	-3.66	0
chr3.trna755-GlyCCC	ACGCGGGTGACCCGGGTTCGTTTCCCGGCCAATGCACCA	chr3.trna755-GlyCCC	tRNA	20.9	1.1	25	1.3	69.2	138.6	21.5	139	-2.93	0
chr10.trna81-GluCTC	TCCCTGGTGGTCTAGTGGTTAGGATTCGGCGCTCTCACCGCCGCGGCCCGGGTTCGGTTCCCGTTCAGGGAACCA	chr10.trna81-GluCTC	tRNA	6924.2	4404.2	4126.3	5539.7	2548.2	883.9	2991.5	2935.8	1.17	0
chr1.trna699-GlyGCC	GCATTGGTCGTTCAGTGGTAGAATTCTCGCCTGCCACGCGGGAGGCCCGGGTT	chr1.trna699-GlyGCC	tRNA	27.5	13.2	16.1	15.4	0.8	1.2	1.4	1.4	3.91	0
chr8.trna887-GlyGCC	TTAGAATTCTCGCCTGCCACGCGGGAGGCCCGGGTTCGTTTCCCGGCCAATGCACCA	chr8.trna887-GlyGCC	tRNA	1.3	1.1	0.8	1.3	250.3	101.2	57.5	58.8	-6.7	0
chr11.trna396-ProCGG	TATGATTCTCGCTTCGGTTGCGAGAGGTCCCGGGTT	chr11.trna396-ProCGG	tRNA	6.5	9.9	5.6	3.8	1.5	1.2	2.1	0.7	2.23	0
chr1.trna706-GlyGCC	GCATGTGTGGTTCAGTGGTAGAATTCTCGCC	chr1.trna706-GlyGCC	tRNA	26.2	19.8	21	10.3	2.3	3.1	0.7	5	2.81	0
chr2.trna1432-HisGTG	CCTCGGTTCGTATCCGAGTCACGGCACCA	chr2.trna1432-HisGTG	tRNA	121.7	51.8	75.1	178.2	35.8	0.6	0.7	0.7	3.5	0
chr4.trna1697-HisGTG	ATAGTGGTTAGTACTCTGCGTTGTGACCGCAGCAACCTCGGTTCGTATCCGAGTCACGGCACCA	chr4.trna1697-HisGTG	tRNA	210.6	177.4	362.4	288.5	49.5	39.9	111.5	91.5	1.83	0
chr13.trna970-SerGCT	TGGGTTCGGATCCCATCCTCGTCGCCA	chr13.trna970-SerGCT	tRNA	184.5	278.8	497.9	432	64.7	155.2	97.6	119.8	1.67	0
chr3.trna2-LysCTT	CAGTCTGTAGAGCATGAGACTCTTAATCTCAGGGTCGTGGGTTCGTGCCCCACGTTGGGCGCCA	chr3.trna2-LysCTT	tRNA	1.3	1.1	0.8	1.3	82.9	44.8	25.6	77.3	-5.68	0
chr4.trna1697-HisGTG	TGGTTAGTACTCTGCGTTGTGGCCGCAGCAACCTCGGTTCGGATCCGAGTCACGGCACCA	chr4.trna1697-HisGTG	tRNA	7065.5	8155	13526.6	8001.2	2283.4	2895.7	5096.2	3658.9	1.4	0
chr1.trna1002-GluCTC	TCCCTGGTGGTCTAGTGGTTAGGATTCGGCGCTCTCACCGCCGCGGCCCGGGTTCGGTTCCCGTTCAGGGAACCA	chr1.trna1002-GluCTC	tRNA	6924.2	4404.2	4126.3	5539.7	2548.2	883.9	2991.5	2935.8	1.17	0
chr13.trna77-GlyGCC	TGGTTCAGTGGTAGAATTCTCGCCTGCCACGCGGGAGGCC	chr13.trna77-GlyGCC	tRNA	3.9	15.4	11.3	11.5	0.8	0.6	0.7	0.7	3.93	0
chr19.trna711-SerGCT	TCCATTGTGCTATGCACGCGTGGGTTCGTATCCCATCCTCGTCGCCA	chr19.trna711-SerGCT	tRNA	1.3	1.1	0.8	1.3	25.1	30.1	22.8	34.7	-4.65	0
chr3.trna878-GlyGCC	TGGTAGCATTCTCGCCTGCCACGCGGGAGGCCCGGGT	chr3.trna878-GlyGCC	tRNA	3.9	9.9	4.8	7.7	0.8	1.2	0.7	1.4	2.69	0
chr2.trna1432-HisGTG	AGTGGTTATTACTCTGCGTTGTGGCCGCAGCAACCTCGGTTCGTATCCGAGTCACGGCACCA	chr2.trna1432-HisGTG	tRNA	838.5	847.3	801.4	739.7	195.5	221.4	288.7	341	1.62	0
chr17.trna996-ProTGG	GGCTCGTTGGTCTAGGGGTATGATTCTCGCTTGGGGTGCGAGAGGTCCCGGGT	chr17.trna996-ProTGG	tRNA	47.1	59.5	41.2	43.6	231.3	174.8	185.5	236.1	-2.11	0
chr3.trna294-AsnGTT	CAAAAGGTTGGTGGTTCGTGCCCACCCAGGGACGCCA	chr3.trna294-AsnGTT	tRNA	1.3	1.1	0.8	1.3	22.1	17.8	10.4	10.6	-3.76	0
chr1.trna699-GlyGCC	TGGTAGCATTCTCGCCTGCCACGCGGGAGGCC	chr1.trna699-GlyGCC	tRNA	7.8	13.2	9.7	12.8	0.8	0.6	1.4	0.7	3.65	0
chr11.trna393-IleAAT	TAACGCCAAGGTCGCGGGTTCGTTCCCCGTACGGGCCACCA	chr11.trna393-IleAAT	tRNA	1.3	1.1	0.8	1.3	29.7	23.9	53.3	27.6	-4.9	0
chr13.trna999-MetCAT	ATAATCTGAAGGTCCTGAGT	chr13.trna999-MetCAT	tRNA	1.3	1.1	0.8	1.3	5.3	9.2	20.1	22.7	-3.67	0
chr1.trna708-GlyTCC	TATAGTGGTGAGCATAGCTGCCTTCCAAGCAGTTGACCCGGGTTCGATTCCCGGCCAACGCACCA	chr1.trna708-GlyTCC	tRNA	1.3	1.1	0.8	1.3	6.1	12.9	26.3	15.6	-3.76	0
chr10.trna81-GluCTC	TCCCTGGTCGTCTAGTGGTTAGGATTCGGCGCTCTCACCGCCGCGGCCCGGGTTCGTTTCCCGGTCAGGGAACCA	chr10.trna81-GluCTC	tRNA	613.5	596.1	552.8	185.9	219.9	111	125.3	153.8	1.68	0
chr13.trna110-GlyGCC	GCATTGGTCGTTCAGTGGTAGAATTCTCGCCTGCCACGCGGGA	chr13.trna110-GlyGCC	tRNA	9.2	6.6	7.3	14.1	0.8	1.2	1.4	0.7	3.19	0
chr1.trna997-AspGTC	TCACGCGGGAGACCGGGGTTCGTTTCCCCGACGGGGAGCCA	chr1.trna997-AspGTC	tRNA	341.4	287.6	682.7	834.6	50.2	200	135.7	185	1.91	0
chr2.trna586-HisGTG	TAGTGGTTAGTACTCTGCGTTGTGTCCGCAGCAACCTCGGTTCGTATCCGAGTCACGGCACCA	chr2.trna586-HisGTG	tRNA	1089.7	1129.4	1421.2	1026.9	390.3	412.8	753.9	658.6	1.07	0
chr3.trna745-GluCTC	CCCTGGTGGTCTAGTGGTTAGGATTCGGCGCTCTCACCGCCGCGGCCCGGGTTCGTTTCCCGTTCAGGGAACCA	chr3.trna745-GluCTC	tRNA	95.5	199.4	117	93.6	0.8	22.7	0.7	51.8	2.74	0
chr13.trna957-ProAGG	GGCTCGTTGGTCTAGGGGTATGATTCTCGCTTGGGGTGCGAGAGGTCCCGGGT	chr13.trna957-ProAGG	tRNA	41.9	52.9	36.3	38.5	207.7	157	166.2	212	-2.13	0
chr11.trna1912-GluCTC	TCCCTGGTGGTCTAGTGGTTAGGATTCGTCGCTCTCACCGCCGCGGCCCGGGTTCGTTTCCCGGTCAGGGAACCA	chr11.trna1912-GluCTC	tRNA	331	318.4	291.3	278.2	82.9	44.8	125.3	102.8	1.78	0
chr13.trna981-AspGTC	TCACGCGGGAGACCGGGGTTCGTTTCCCCGACGGGGAGCCA	chr13.trna981-AspGTC	tRNA	341.4	287.6	682.7	834.6	50.2	200	135.7	185	1.91	0
chr3.trna291-HisGTG	AGTTAGTACTCTGCGTTGTGGCCGCAGCAACCTCGGTTCGTATCCGAGTCACGGCACCA	chr3.trna291-HisGTG	tRNA	566.4	440.7	698.1	509	192.5	177.3	150.2	255.9	1.51	0
chr11.trna69-AspGTC	GCGGGAGACCGGGGTTCGTTTCCCCGACGGGGAGCCA	chr11.trna69-AspGTC	tRNA	3657.7	3653.8	3987.5	3917.9	1583.4	1396	1440.7	1429.2	1.38	0
chr4.trna67-GlyCCC	CGGGTGACCCGGGTTCGTTTCCCGGCCAATGCACCA	chr4.trna67-GlyCCC	tRNA	1.3	1.1	0.8	1.3	46.4	49.7	28.4	29.1	-5.09	0
chr8.trna560-GlyGCC	GCATTGGTAGTTCAGTGGTAGAATTCTCGCCTGCCACGCGGGAGGCCCGGG	chr8.trna560-GlyGCC	tRNA	5.2	9.9	4.8	6.4	1.5	1.2	2.1	0.7	2.25	0
chr3.trna751-HisGTG	CCTCGGTTCGTATCCGAGTCACGGCACCA	chr3.trna751-HisGTG	tRNA	121.7	51.8	75.1	178.2	35.8	0.6	0.7	0.7	3.5	0
chr10.trna851-AspGTC	TCACGCGGGAGACCGGGGTTCGTTTCCCCGACGGGGAGCCA	chr10.trna851-AspGTC	tRNA	341.4	287.6	682.7	834.6	50.2	200	135.7	185	1.91	0
chr13.trna989-IleAAT	CAAGGTCGCGGGTTCGTTCCCCGTACGGGCCACCA	chr13.trna989-IleAAT	tRNA	1.3	1.1	62.1	1.3	145.3	140.5	105.9	108.5	-2.93	0
chr1.trna706-GlyGCC	TGGTTCAGTGGTAGAATTCTCGCCTGCCACGCGGGAGGCCC	chr1.trna706-GlyGCC	tRNA	26.2	32	17.8	32.1	1.5	3.1	6.2	3.5	2.91	0
chr2.trna1747-GlyGCC	GCATTGGTCGTTCAGTGGTAGAATTCTCGCCTGCCACGCGGGAGGCCCGGGTT	chr2.trna1747-GlyGCC	tRNA	22.2	9.9	12.9	12.8	0.8	1.2	1.4	1.4	3.6	0
chr13.trna77-GlyGCC	TGTGGTTCAGTGGTAGAATTCTCGC	chr13.trna77-GlyGCC	tRNA	15.7	16.5	12.1	10.3	0.8	0.6	3.5	2.8	2.83	0
chr2.trna586-HisGTG	ATAGTGGTTAGTACTCTGCGTTGTGGCCGCAGCAACCTCGGTTCGTATCCGAGTCACGGCACCA	chr2.trna586-HisGTG	tRNA	18943.9	19261.8	30086.9	20770.4	7792.2	6021.4	18028.9	13158.8	0.98	0
chr1.trna699-GlyGCC	TTCAGTGGTAGAATTCTCGCCTNCCACGCGGGAGGCCCGGGTTCGGTTCCCGGCCAATGCACCA	chr1.trna699-GlyGCC	tRNA	1.3	1.1	0.8	1.3	8.4	6.7	7.6	9.9	-2.86	0
chr11.trna397-AspGTC	CACGCGGGAGACCGGGGTTCGGTTCCCCGACGGGGAGCCA	chr11.trna397-AspGTC	tRNA	4338	4584.9	4197.4	3667.9	1929.6	1396	1125.7	876.3	1.66	0
chr6.trna46-ProAGG	GGCTCGTTGGTCTAGGGGTATGATTCTCGCTTGGGGTGCGAGAGGTCCCGGGT	chr6.trna46-ProAGG	tRNA	41.9	52.9	36.3	38.5	206.2	155.8	165.5	210.6	-2.12	0
chr11.trna1819-GlyGCC	TGGTAGAATTCTCGCCTGCCACGCGGGA	chr11.trna1819-GlyGCC	tRNA	14.4	15.4	29.9	6.4	1.5	1.2	3.5	0.7	3.26	0
chr11.trna1819-GlyGCC	TGGTTCAGTGGTAGAATTCTCGCCTGCCACGCGGGAGGCCCGGGTTCGGTTCCCGGCCCATGCACCA	chr11.trna1819-GlyGCC	tRNA	99.4	111.3	121.9	65.4	0.8	15.9	18	18.4	2.9	0
chr13.trna970-SerGCT	TCCATTGTGCTATGCACGCGTGGGTTCGTATCCCATCCTCGTCGCCA	chr13.trna970-SerGCT	tRNA	1.3	1.1	0.8	1.3	25.1	30.1	22.8	34.7	-4.65	0
chr14.trna457-PheGAA	TAGACTGAAGATCTAAAGGTCCCTGGTTCGTTCCCGGGTTTCGGCACCA	chr14.trna457-PheGAA	tRNA	138.7	469.4	222.7	193.6	19.8	15.9	87.2	53.9	2.53	0
chr8.trna560-GlyGCC	GCATTGGTCGTTCAGTGGTAGAATTCTCGCCTG	chr8.trna560-GlyGCC	tRNA	7.8	7.7	5.6	7.7	3	1.2	0.7	1.4	2.18	0
chr8.trna886-GlyGCC	TGTGGTTCAGTGGTAGAATTCTCGC	chr8.trna886-GlyGCC	tRNA	15.7	16.5	12.1	10.3	0.8	0.6	3.5	2.8	2.83	0
chr1.trna999-GluCTC	TCCCTGGTCGTCTAGTGGTTAGGATTCGGCGCTCTCACCGCCGCGGCCCGGGTTCGTTTCCCGGTCAGGGAACCA	chr1.trna999-GluCTC	tRNA	613.5	596.1	552.8	185.9	219.9	111	125.3	153.8	1.68	0
chr2.trna586-HisGTG	AGTGGTTAGTACTCTGCGTTGTGGCCGCAGCAACCTCGGTTCGGATCCGAGTCACGGCACCA	chr2.trna586-HisGTG	tRNA	16641.5	18997.4	22629.9	17539.7	7031.3	6036.1	10801	7629	1.27	0
chr1.trna814-AsnGTT	CAAAAGGTTGGTGGTTCGTGCCCACCCAGGGACGCCA	chr1.trna814-AsnGTT	tRNA	1.3	1.1	0.8	1.3	22.1	17.8	10.4	10.6	-3.76	0
chr13.trna77-GlyGCC	GCATTGGTGGTTCAGTGGTAGAATTCTCGCCTG	chr13.trna77-GlyGCC	tRNA	123	71.6	40.4	69.2	438.3	390.7	241.6	309.1	-2.18	0
chr11.trna393-IleAAT	CAAGGTCGCGGGTTCGTTCCCCGTACGGGCCACCA	chr11.trna393-IleAAT	tRNA	1.3	1.1	62.1	1.3	145.3	140.5	105.9	108.5	-2.93	0
chr10.trna81-GluCTC	TCCCTCGTGGTCTAGTGGTTAGGATTCGGCGCTCTCACCGCCGCGGCCCGGGTTCGTTTCCCGGTCAGGGAACCA	chr10.trna81-GluCTC	tRNA	142.6	40.8	146.1	185.9	0.8	0.6	25.6	0.7	4.22	0
chr3.trna751-HisGTG	TACTCTGCGTTGTGGCCGCAGCAACCTCGGTTCGCATCCGAGTCACGGCACCA	chr3.trna751-HisGTG	tRNA	60.2	50.7	37.1	59	0.8	0.6	0.7	0.7	6.22	0
chr3.trna878-GlyGCC	TGTGGTTCAGTGGTAGAATTCTCGCCTGCCACGCGGGAGGCCCGGGT	chr3.trna878-GlyGCC	tRNA	11.8	12.1	6.5	7.7	0.8	0.6	2.1	0.7	3.19	0
chr2.trna586-HisGTG	ATAGTGGTTAGTACTCTGCGTTGTGGCCGCAGCAACCTCGGTTCGCATCCGAGTCACGGCACCA	chr2.trna586-HisGTG	tRNA	786.2	794.5	1647.1	1129.5	213.8	344.1	693	307	1.48	0
chr11.trna1493-GlnTTG	TTTGAATCCAGCGATCCGAGT	chr11.trna1493-GlnTTG	tRNA	1.3	3.3	0.8	1.3	9.1	12.9	8.3	10.6	-2.61	0
chr11.trna69-AspGTC	CACGCGGGAGACCGGGGTTCGGTTCCCCGACGGGGAGCCA	chr11.trna69-AspGTC	tRNA	4338	4584.9	4197.4	3667.9	1929.6	1396	1125.7	876.3	1.66	0
chr2.trna1747-GlyGCC	TTGTGGTTCAGTGGTAGAATTCTCGC	chr2.trna1747-GlyGCC	tRNA	6.5	9.9	9.7	6.4	0.8	1.8	0.7	4.3	2.11	0
chr3.trna746-GlyTCC	TATAGTGGTGAGCATAGCTGCCTTCCAAGCAGTTGACCCGGGTTCGATTCCCGGCCAACGCACCA	chr3.trna746-GlyTCC	tRNA	1.3	2.2	1.6	1.3	6.8	13.5	27	16.3	-3.31	0
chr3.trna751-HisGTG	AGTGGTTAGTACTCTGCGTTGTGGCCGCAGCAACCTCGGTTCGCATCCGAGTCACGGCACCA	chr3.trna751-HisGTG	tRNA	1361.8	2116.7	2034.5	1693.6	670.3	564.9	914.6	681.3	1.35	0
chr2.trna586-HisGTG	TGGTTAGTACTCTGCGTTGTGTCCGCAGCAACCTCGGTTCGGATCCGAGTCACGGCACCA	chr2.trna586-HisGTG	tRNA	126.9	106.9	155.8	247.4	49.5	20.2	22.8	23.4	2.46	0
chr4.trna1697-HisGTG	CCTCGGTTCGTATCCGAGTCACGGCACCA	chr4.trna1697-HisGTG	tRNA	121.7	51.8	75.1	178.2	35.8	0.6	0.7	0.7	3.5	0
chr3.trna878-GlyGCC	TGGTTCAGTGGTAGAATTCTCGCCTGCCACGCGGGAGGCCCGGGTTCGTTTCCCGGCCCATGCACCA	chr3.trna878-GlyGCC	tRNA	315.3	331.7	581.9	719.2	198.6	135.6	111.5	128.3	1.76	0
chr3.trna747-HisGTG	ATTGGTTAGTACTCTGCGTTGTGGCCGCAGCAACCTCGGTTCGTATCCGAGTCACGGCACCA	chr3.trna747-HisGTG	tRNA	210.6	283.2	78.3	206.4	25.1	39.9	22.8	68.8	2.31	0
chr1.trna699-GlyGCC	GCATTGGTCGTTCAGTGGTAGAATTCTCTCC	chr1.trna699-GlyGCC	tRNA	2.6	12.1	6.5	3.8	0.8	0.6	0.7	1.4	2.85	0
chr1.trna994-AspGTC	CGGGAGACCGGGGTTCGTTTCCCCGACGGGGAGCCA	chr1.trna994-AspGTC	tRNA	1446.9	2937.6	2151.5	2417.9	802	917.6	585.7	1014.5	1.43	0
chr2.trna586-HisGTG	TATAGTGGTTAGTACTCTGCGTTGTGTCCGCAGCAACCTCGGTTCGTATCCGAGTCACGGCACCA	chr2.trna586-HisGTG	tRNA	922.3	635.8	1162.9	575.6	219.9	295	643.2	295.6	1.18	0
chr10.trna81-GluCTC	ATTCGGCGCTCTCACCGCCGCGGCCCGGGTTCGTTTCCCGGTCAGGGAACCA	chr10.trna81-GluCTC	tRNA	60.2	45.2	103.3	202.6	214.6	467.4	189.7	358	-1.58	0
chr5.trna1316-AspGTC	CGGGAGACCGGGGTTCGTTTCCCCGACGGGGAGCCA	chr5.trna1316-AspGTC	tRNA	1446.9	2937.6	2151.5	2417.9	802	917.6	585.7	1014.5	1.43	0
chr4.trna1697-HisGTG	TGGTTAGTACTCTGCGTTGTGTCCGCAGCAACCTCGGTTCGGATCCGAGTCACGGCACCA	chr4.trna1697-HisGTG	tRNA	126.9	106.9	155.8	247.4	49.5	20.2	22.8	23.4	2.46	0
chr2.trna1431-HisGTG	TATAGTGGTTAGTACTCTGCGTTGTGTCCGCAGCAACCTCGGTTCGTATCCGAGTCACGGCACCA	chr2.trna1431-HisGTG	tRNA	922.3	635.8	1162.9	575.6	219.9	295	643.2	295.6	1.18	0
chr1.trna699-GlyGCC	GCATTGGTGGTTCAGTGGTAGAATTCTCGCCTG	chr1.trna699-GlyGCC	tRNA	242	141	79.1	135.9	868.9	774.7	479.8	611.8	-2.19	0
chr2.trna1432-HisGTG	ATAGTGGTTAATACTCTGCGTTGTGGCCGCAGCAACCTCGGTTCGTATCCGAGTCACGGCACCA	chr2.trna1432-HisGTG	tRNA	43.2	36.4	52.5	42.3	0.8	0.6	0.7	0.7	5.97	0
chr3.trna295-HisGTG	TACTCTGCGTTGTGGCCGCAGCAACCTCGGTTCGCATCCGAGTCACGGCACCA	chr3.trna295-HisGTG	tRNA	60.2	50.7	37.1	59	0.8	0.6	0.7	0.7	6.22	0
chr13.trna110-GlyGCC	TTGTGGTTCAGTGGTAGAATTCTCGC	chr13.trna110-GlyGCC	tRNA	6.5	9.9	9.7	6.4	0.8	1.8	0.7	4.3	2.11	0
chr13.trna956-IleAAT	CAAGGTCGCGGGTTCGTTCCCCGTACGGGCCACCA	chr13.trna956-IleAAT	tRNA	1.3	1.1	62.1	1.3	145.3	140.5	105.9	108.5	-2.93	0
chr13.trna952-LeuCAG	CCCTTGGAGGCGTGGGTTCGTATCCCACTCCTGACACCA	chr13.trna952-LeuCAG	tRNA	1.3	1.1	0.8	1.3	19	44.8	33.9	34.7	-4.88	0
chr14.trna359-GluTTC	AGCGGTTATGATTCCTGGTTTTCACCCAGGCGGCCCGGGTTCGACTCCCGGTATGGGAACCA	chr14.trna359-GluTTC	tRNA	1.3	1.1	0.8	1.3	8.4	12.9	14.5	14.9	-3.49	0
chr2.trna1431-HisGTG	CGCAGCAACCTCGGTTCGGATCCGAGTCACGGCACCA	chr2.trna1431-HisGTG	tRNA	119	199.4	255	1.3	480.1	497.4	530.3	479.3	-1.79	0
chr3.trna747-HisGTG	TATAGTGGTTAGTACTCTGCGTTGTGGCCGCAGCAACCTCGGTTCGCATCCGAGTCACGGCACCA	chr3.trna747-HisGTG	tRNA	2460.7	2645.6	3358.1	2206.4	457.3	1178.3	1966.9	1248.5	1.14	0
chr8.trna560-GlyGCC	GCATTGGTCGTTCAGTGGTAGAATTCTCGC	chr8.trna560-GlyGCC	tRNA	159.6	128.9	83.1	59	13.7	13.5	14.5	9.2	3.08	0
chr7.trna337-GluTTC	ATGGTCTAGCGGTTAGGATTCCTGGTTTTCACCCAG	chr7.trna337-GluTTC	tRNA	9.2	6.6	3.2	10.3	0.8	1.2	1.4	1.4	2.61	0
chr3.trna752-GlyCCC	GCATTGGTGGTTCAATGGTAGAATTCTCGCCTCCCACGCGGGTGACCCGGGTTCGTTTCCCGG	chr3.trna752-GlyCCC	tRNA	14.4	8.8	1.6	6.4	0.8	0.6	0.7	0.7	3.49	0
chr1.trna999-GluCTC	TTCGGCGCTCTCACCGCCGCGGNCCGGGTTCGTTTCCCGGTCAGGGAACCA	chr1.trna999-GluCTC	tRNA	1.3	1.1	0.8	1.3	28.2	22.7	25.6	26.2	-4.51	0
chr10.trna851-AspGTC	GCGGGAGACCGGGGTTCGTTTCCCCGACGGGGAGCCA	chr10.trna851-AspGTC	tRNA	3657.7	3653.8	3987.5	3917.9	1583.4	1396	1440.7	1429.2	1.38	0
chr9.trna961-GluTTC	GCGGCCCGGGTTCGGCTCCCGGTGTGGGAACCA	chr9.trna961-GluTTC	tRNA	1.3	1.1	0.8	1.3	58.6	23.9	13.8	27.6	-4.78	0
chr2.trna586-HisGTG	TACTCTGCGTTGTGGCCGCAGCAACCTCGGTTCGCATCCGAGTCACGGCACCA	chr2.trna586-HisGTG	tRNA	60.2	50.7	37.1	59	0.8	0.6	0.7	0.7	6.22	0
chr3.trna293-HisGTG	TTAGTACTCTGCGTTGTGTCCGCAGCAACCTCGGTTCGGATCCGAGTCACGGCACCA	chr3.trna293-HisGTG	tRNA	142.6	120.1	320.4	185.9	55.5	66.9	0.7	77.3	1.94	0
chr3.trna878-GlyGCC	GCATTGGTCGTTCAGTGGTAGAATTCTCGC	chr3.trna878-GlyGCC	tRNA	231.5	186.2	120.2	85.9	19.8	19	20.8	13.5	3.09	0
chr3.trna747-HisGTG	TACTCTGCGTTGTGGCCGCAGCAACCTCGGTTCGCATCCGAGTCACGGCACCA	chr3.trna747-HisGTG	tRNA	60.2	50.7	37.1	59	0.8	0.6	0.7	0.7	6.22	0
chr3.trna291-HisGTG	TTAGTACTCTGCGTTGTGGCCGCAGCAACCTCGGTTCGTATCCGAGGCACGGCACCA	chr3.trna291-HisGTG	tRNA	1.3	1.1	0.8	1.3	28.2	22.7	25.6	26.2	-4.51	0
chrX.trna459-ValTAC	GGTTCCATAGTGTAGCGGTTATCACGTCTGCTTTACACGCAGAAGGTCC	chrX.trna459-ValTAC	tRNA	13.1	15.4	8.9	5.1	0.8	1.8	4.8	0.7	2.38	0
chr8.trna560-GlyGCC	TGGTAGCATTCTCGCCTGCCACGCGGGAGGCC	chr8.trna560-GlyGCC	tRNA	5.2	7.7	5.6	7.7	0.8	0.6	1.4	0.7	2.92	0
chr3.trna751-HisGTG	AGTGGTTAGTACTCTGCGTTGTGCCCGCAGCAACCTCGGTTCGTATCCGAGTCACGGCACCA	chr3.trna751-HisGTG	tRNA	419.9	424.2	284.9	124.4	73.8	59.5	177.9	91.5	1.64	0
chr3.trna878-GlyGCC	GCATTGGTCGTTCAGTGGTAGAATTCTCGCCTGCCACGCGGGA	chr3.trna878-GlyGCC	tRNA	9.2	6.6	7.3	14.1	0.8	1.2	1.4	0.7	3.19	0
chr2.trna1747-GlyGCC	TGGTAGAATTCTCGCCTGCCACGCGGGAGGCCCGGGTTCGGTTCCCGGCCCATGCACCA	chr2.trna1747-GlyGCC	tRNA	818.9	882.6	1029.8	1091	172	230.6	554.6	372.9	1.52	0
chr1.trna699-GlyGCC	GTTCGATTCCCGGCCAACGCACCA	chr1.trna699-GlyGCC	tRNA	1.3	1.1	0.8	1.3	6.1	6.1	15.2	5.7	-2.88	0
chr3.trna295-HisGTG	CCTCGGTTCGTATCCGAGTCACGGCACCA	chr3.trna295-HisGTG	tRNA	121.7	51.8	75.1	178.2	35.8	0.6	0.7	0.7	3.5	0
chr3.trna287-GlyCCC	CGGGTGACCCGGGTTCGTTTCCCGGCCAATGCACCA	chr3.trna287-GlyCCC	tRNA	1.3	1.1	0.8	1.3	46.4	49.7	28.4	29.1	-5.09	0
chr1.trna999-GluCTC	TCCCTGGTGGTCTAGTGGTTAGGATTCGGCGCTCTCACCGCCGCGGCCCGGGTTCGTTTCCCGTTCAGGGAGCCA	chr1.trna999-GluCTC	tRNA	72	90.4	22.6	70.5	21.3	0.6	0.7	0.7	3.45	0
chr13.trna970-SerGCT	TGGGTTCGTATCCCATCCTCGTCGCCA	chr13.trna970-SerGCT	tRNA	404.2	556.4	859.5	719.2	149.9	344.1	349.6	199.2	1.28	0
chr2.trna586-HisGTG	TGGTTAGTACTCTGCGTTGTGGCCGCAGCAACCTCGGTTCGTATCCGAGTCACGGCACCA	chr2.trna586-HisGTG	tRNA	14967	15471.4	18904.7	14616.6	3896.5	3729.9	9914.8	6097.7	1.44	0
chr13.trna77-GlyGCC	GGTAGAATTCTCGCCTTCCACGCGGGAGGCCCGGGTTCGTTTCCCGGCCAATGCACCA	chr13.trna77-GlyGCC	tRNA	1.3	1.1	0.8	1.3	32	25.8	29.1	29.8	-4.7	0
chr3.trna303-GluCTC	TTCGGCGCTCTCACCGCCGCGGNCCGGGTTCGTTTCCCGGTCAGGGAACCA	chr3.trna303-GluCTC	tRNA	1.3	1.1	0.8	1.3	28.2	22.7	25.6	26.2	-4.51	0
chr4.trna1697-HisGTG	ATAGTGGTTAGTACTCTGCGTTGTGGCCGCAGCAACCTCGGTTCGCATCCGAGTCACGGCACCA	chr4.trna1697-HisGTG	tRNA	786.2	794.5	1647.1	1129.5	213.8	344.1	693	307	1.48	0
chr3.trna747-HisGTG	ATAGTGGTTAATACTCTGCGTTGTGGCCGCAGCAACCTCGGTTCGTATCCGAGTCACGGCACCA	chr3.trna747-HisGTG	tRNA	43.2	36.4	52.5	42.3	0.8	0.6	0.7	0.7	5.97	0
chr1.trna996-GluCTC	TCCCTGGTGGTCTAGTGGTTAGGATTCGGCGCTCTCACCGCCGCGGCCCGGGTTCGGTTCCCGTTCAGGGAACCA	chr1.trna996-GluCTC	tRNA	6924.2	4404.2	4126.3	5539.7	2548.2	883.9	2991.5	2935.8	1.17	0
chr13.trna1001-GluCTC	TCCCTGGTTGTCTAGTGGTTAGGATTCGGCGCTCTCACCGCCGCGGCCCGGGTTCGTTTCCCGGTCAGGGAACCA	chr13.trna1001-GluCTC	tRNA	3109.6	1746.5	2325.1	1662.8	740.3	618.9	972.7	894	1.45	0
chr3.trna295-HisGTG	AGTGGTTAGTACTCTGCGTTGTGGCCGCAGCAACCTCGGTTCGTATCCGAGTCACGGCACCA	chr3.trna295-HisGTG	tRNA	31868.8	35525.5	34683.7	21785.8	14822.7	10894	20465.9	16703.6	0.98	0
chr4.trna1697-HisGTG	GTGGTTAGTACTCTGCGTTGTGGCCGCAGCAACCTCGGTTCGCATCCGAGTCACGGCACCA	chr4.trna1697-HisGTG	tRNA	576.9	882.6	1259.8	719.2	213.8	270.5	305.3	170.9	1.84	0
chr8.trna168-LeuCAG	CCCTTGGAGGCGTGGGTTCGTATCCCACTCCTGACACCA	chr8.trna168-LeuCAG	tRNA	1.3	1.1	0.8	1.3	19	44.8	33.9	34.7	-4.88	0
chr3.trna295-HisGTG	TAGTGGTTAGTACTCTGCGTTGTGGCCGCAGCAACCTCGGTTCGCATCCGAGTCACGGCACCA	chr3.trna295-HisGTG	tRNA	2879.3	3350.8	4972.1	3385.9	1066	1448.2	2188.4	1844	1.16	0
chr2.trna1431-HisGTG	TGGTTAGTACTCTGCGTTGTGGCCGCAGCAACCTCGGTTCGTATCCGAGTCACGGCACCA	chr2.trna1431-HisGTG	tRNA	14967	15471.4	18904.7	14616.6	3896.5	3729.9	9914.8	6097.7	1.44	0
chr3.trna746-GlyTCC	GACCCGGGTTCGTTTCCCGGCCAACGCACCA	chr3.trna746-GlyTCC	tRNA	92.9	39.7	170.3	46.2	347	472.9	339.9	298.5	-2.06	0
chr3.trna295-HisGTG	ATAGTAGTTAGTACTCTGCGTTGTGGCCGCAGCAACCTCGGTTCGAATCCGAGTCACGGCACCA	chr3.trna295-HisGTG	tRNA	53.6	265.6	162.2	103.8	31.2	25.1	28.4	29.1	2.36	0
chr13.trna110-GlyGCC	GCATTGGTAGTTCAGTGGTAGAATTCTCGCCTGCCACGCGGGAGGCCCGGG	chr13.trna110-GlyGCC	tRNA	7.8	14.3	6.5	9	2.3	1.8	2.8	0.7	2.31	0
chr1.trna1005-AspGTC	CACGCGGGAGACCGGGGTTCGTTTCCCCGACGGGGAGCCA	chr1.trna1005-AspGTC	tRNA	47279.2	56940.4	27194.5	40834.4	19684.7	11203.7	12691	11336.8	1.65	0
chr11.trna1819-GlyGCC	GCATTGGTCGTTCAGTGGTAGAATTCTCGC	chr11.trna1819-GlyGCC	tRNA	231.5	186.2	120.2	85.9	19.8	19	20.8	13.5	3.09	0
chr1.trna706-GlyGCC	GCATGTGTGGTTCAGTGGTAGAATTCTCGCCTGCCACGCGGGAGGCCCGGGT	chr1.trna706-GlyGCC	tRNA	10.5	8.8	12.1	7.7	2.3	1.2	2.1	2.8	2.21	0
chr3.trna751-HisGTG	TATAGTGGTTAGTACTCTGCGTTGTGTCCGCAGCAACCTCGGTTCGTATCCGAGTCACGGCACCA	chr3.trna751-HisGTG	tRNA	922.3	635.8	1162.9	575.6	219.9	295	643.2	295.6	1.18	0
chr13.trna112-SerTGA	GAAATCCATTGGGGTTTCCCCGCGCAGGTTCGTATCCTGCCGACTACGCCA	chr13.trna112-SerTGA	tRNA	20.9	17.6	12.9	20.5	0.8	0.6	0.7	0.7	4.7	0
chr3.trna751-HisGTG	CGCAGCAACCTCGGTTCGGATCCGAGTCACGGCACCA	chr3.trna751-HisGTG	tRNA	119	199.4	255	1.3	480.1	497.4	530.3	479.3	-1.79	0
chr11.trna1819-GlyGCC	TGGTTCAGTGGTAGAATTCTCGCCTGCCACGCGGGAGGCCC	chr11.trna1819-GlyGCC	tRNA	79.8	98.1	54.1	97.4	4.6	8.6	18	10.6	2.98	0
chr1.trna699-GlyGCC	GTAGAATTCTCGCCTGCCACGCGGGAGGCCCGGGTTCGATTCCCGGCCAATGCACCA	chr1.trna699-GlyGCC	tRNA	72	70.5	88.8	110.3	477.1	626.9	570.5	574.3	-2.72	0
chr8.trna1008-LeuCAG	CCTTGGAGGCGTGGGTTCGTATCCCACTTCTGACACCA	chr8.trna1008-LeuCAG	tRNA	22.2	18.7	39.5	21.8	122.5	216.5	67.2	170.9	-2.5	0
chr1.trna1002-GluCTC	TCCCTGGTCGTCTAGTGGTTAGGATTCGGCGCTCTCACCGCCGCGGCCCGGGTTCGATTCCCGTTCAGGGAACCA	chr1.trna1002-GluCTC	tRNA	142.6	120.1	146.1	185.9	0.8	0.6	50.5	0.7	3.5	0
chr8.trna887-GlyGCC	TGGTAGAATTCTCGCCTGCCACGCGGGA	chr8.trna887-GlyGCC	tRNA	9.2	9.9	19.4	3.8	0.8	0.6	2.1	0.7	3.35	0
chr3.trna745-GluCTC	TCCCTGGTCGTCTAGTGGTTAGGATTCGGCGCTCTCACCGCCGCGGCCCGGGTTCGTTTCCCGGTCAGGGAACCA	chr3.trna745-GluCTC	tRNA	613.5	596.1	552.8	185.9	219.9	111	125.3	153.8	1.68	0
chr3.trna293-HisGTG	TAGTACTCTGCGTTGTGGCCGCAGCAACCTCGGTTCGGATCCGAGTCACGGCACCA	chr3.trna293-HisGTG	tRNA	5711.6	4562.9	8644.1	6866.6	2192.1	1932.7	4580.4	2840.1	1.16	0
chr1.trna999-GluCTC	TCCCTGGTGGTCTAGTGGTTAGGATTCGGCGCTCTCACCGCCGCGGCCCGGGTTCGGTTCCCGTTCAGGGAACCA	chr1.trna999-GluCTC	tRNA	6924.2	4404.2	4126.3	5539.7	2548.2	883.9	2991.5	2935.8	1.17	0
chr11.trna397-AspGTC	GGGAGACCTGGGTTCGATTCCCCGACGGGGAGCCA	chr11.trna397-AspGTC	tRNA	1.3	1.1	0.8	1.3	50.2	40.5	45.7	46.8	-5.35	0
chr13.trna105-GluTTC	CCACATGGTCTAGCGGTTAGGATTCCTGGTTTTCACCCAG	chr13.trna105-GluTTC	tRNA	10.5	8.8	3.2	12.8	1.5	0.6	2.1	2.8	2.33	0
chr15.trna913-MetCAT	TCTGAAGGTCGTGAGTTCGTTCCTCACACGGGGCACCA	chr15.trna913-MetCAT	tRNA	1619.5	1089.8	1150.8	1678.2	438.3	396.8	630.7	587	1.43	0
chr2.trna1432-HisGTG	TAGTGGTTAGTACTCTGCGTTGTGGCCGCAGCAACCTCGGTTCGGATCCGAGTCACGGCACCA	chr2.trna1432-HisGTG	tRNA	39979.5	39756.7	40539.5	42360.1	14548.8	17567.4	34478.5	16215.8	0.97	0
chr2.trna1431-HisGTG	TGGTTAGTACTCTGCGTTGTGGCCGCAGCAACCTCGGTTCGGATCCGAGTCACGGCACCA	chr2.trna1431-HisGTG	tRNA	7065.5	8155	13526.6	8001.2	2283.4	2895.7	5096.2	3658.9	1.4	0
chr5.trna1314-AspGTC	CGGGAGACCGGGGTTCGTTTCCCCGACGGGGAGCCA	chr5.trna1314-AspGTC	tRNA	1446.9	2937.6	2151.5	2417.9	802	917.6	585.7	1014.5	1.43	0
chr2.trna1432-HisGTG	GTGGTTAGTACTCTGCGTTGTGGCCGCAGCAACCTCGGTTCGTATCCGAGTCACGGCACCA	chr2.trna1432-HisGTG	tRNA	17949.7	17675.1	29118.4	15642.2	5905.2	5005.7	14373.4	8649.9	1.24	0
chr13.trna77-GlyGCC	TGGTAGAATTCTCGCCTGCCACGCGGGA	chr13.trna77-GlyGCC	tRNA	9.2	9.9	19.4	3.8	0.8	0.6	2.1	0.7	3.35	0
chr13.trna115-SerGCT	TGGGTTCGTATCCCATCCTCGTCGCCA	chr13.trna115-SerGCT	tRNA	404.2	556.4	859.5	719.2	149.9	344.1	349.6	199.2	1.28	0
chr2.trna1947-AsnGTT	CAAAAGGTTGGTGGTTCGTGCCCACCCAGGGACGCCA	chr2.trna1947-AsnGTT	tRNA	1.3	1.1	0.8	1.3	22.1	17.8	10.4	10.6	-3.76	0
chr4.trna1697-HisGTG	GTGGTTAGTACTCTGCGTTGTGGCCGCAGCAACCTCGGTTCGTATCCGAGTCACGGCACCA	chr4.trna1697-HisGTG	tRNA	17949.7	17675.1	29118.4	15642.2	5905.2	5005.7	14373.4	8649.9	1.24	0
chr1.trna999-GluCTC	CCCTGGTGGTCTAGTGGTTAGGATTCGGCGCTCTCACCGCCGCGGCCCGGGTTCGTTTCCCGTTCAGGGAACCA	chr1.trna999-GluCTC	tRNA	95.5	199.4	117	93.6	0.8	22.7	0.7	51.8	2.74	0
chr15.trna913-MetCAT	AGTAGGTAGCGCTTCAGTCTCATAATCTGAAGGTCGTGAGTTCGTTCCTCACACGGGGCACCA	chr15.trna913-MetCAT	tRNA	1.3	1.1	0.8	1.3	7.6	17.2	6.9	7.1	-3.11	0
chr6.trna317-GlyCCC	CGCTGGTGTAGTGGTATCATGCAAGATTCCCATTCTTGCGACCCGGGTTCGATTCCCGGGCGGCGCACCA	chr6.trna317-GlyCCC	tRNA	1.3	1.1	0.8	1.3	16	6.7	7.6	14.9	-3.33	0
chr1.trna994-AspGTC	CCCGCCTGTCACGCGGGAGACCGGGGTTCGTTTCCCCGACGGGGAGCCA	chr1.trna994-AspGTC	tRNA	1872	2078.1	1417.1	1001.3	891	319.6	585.7	553.7	1.44	0
chr3.trna747-HisGTG	GTGGTTAGTACTCTGCGTTGTGGCCGCAGCAACCTCGGTTCGTATCCGAGTCACGGCACCA	chr3.trna747-HisGTG	tRNA	17949.7	17675.1	29118.4	15642.2	5905.2	5005.7	14373.4	8649.9	1.24	0
chr11.trna204-ValCAC	GTTTCCGTAGTGTAGTGGTTATCACGTTCGCCTGACACGCGAAAGGTCCCCGGTTCGGAACCGGGCGGAAACACCA	chr11.trna204-ValCAC	tRNA	147.8	32	23.4	37.2	0.8	0.6	0.7	0.7	6.44	0
chr3.trna749-HisGTG	CCTCGGTTCGTATCCGAGTCACGGCACCA	chr3.trna749-HisGTG	tRNA	121.7	51.8	75.1	178.2	35.8	0.6	0.7	0.7	3.5	0
chr3.trna747-HisGTG	AGTGGTTAGTACTCTGCGTTGTGCCCGCAGCAACCTCGGTTCGTATCCGAGTCACGGCACCA	chr3.trna747-HisGTG	tRNA	419.9	424.2	284.9	124.4	73.8	59.5	177.9	91.5	1.64	0
chr4.trna1697-HisGTG	AGTGGTTAGTACTCTGCGTTGTGGCCGCAGCAACCTCGGTTCGTATCCGAGTCACGGCACCA	chr4.trna1697-HisGTG	tRNA	31868.8	35525.5	34683.7	21785.8	14822.7	10894	20465.9	16703.6	0.98	0
chr3.trna878-GlyGCC	GCATTGGTAGTTCAGTGGTAGAATTCTCGCC	chr3.trna878-GlyGCC	tRNA	380.7	318.4	234.8	144.9	54.8	37.4	42.9	33.3	2.68	0
chr13.trna984-SerTGA	GGTTTCCCCGCGCAGGTTCGTATCCTGCCGACTACGCCA	chr13.trna984-SerTGA	tRNA	1.3	1.1	0.8	1.3	23.6	9.8	21.5	11.3	-3.88	0
chr2.trna1747-GlyGCC	TGGTAGCATTCTCGCCTGCCACGCGGGAGGCC	chr2.trna1747-GlyGCC	tRNA	6.5	9.9	7.3	10.3	0.8	0.6	1.4	0.7	3.29	0
chr3.trna752-GlyCCC	CGGGTGACCCGGGTTCGTTTCCCGGCCAATGCACCA	chr3.trna752-GlyCCC	tRNA	1.3	1.1	0.8	1.3	46.4	49.7	28.4	29.1	-5.09	0
chr3.trna295-HisGTG	ATAGTGGTTAGTACTCTGCGTTGTGACCGCAGCAACCTCGGTTCGTATCCGAGTCACGGCACCA	chr3.trna295-HisGTG	tRNA	210.6	177.4	362.4	288.5	49.5	39.9	111.5	91.5	1.83	0
chr1.trna994-AspGTC	GGGAGACCTGGGTTCGATTCCCCGACGGGGAGCCA	chr1.trna994-AspGTC	tRNA	1.3	1.1	0.8	1.3	50.2	40.5	45.7	46.8	-5.35	0
chr11.trna1819-GlyGCC	TTGTGGTTCAGTGGTAGAATTCTCGCCTGCCACGCGGGAGGCCCGGGT	chr11.trna1819-GlyGCC	tRNA	10.5	11	2.4	7.7	0.8	1.2	0.7	0.7	3.22	0
chr1.trna702-GlyGCC	TGGTTCAGTGGTAGAATTCTCGCCTGCCACGCGGGAGGCCCGGGTTCGTTTCCCGGCCCATGCACCA	chr1.trna702-GlyGCC	tRNA	315.3	331.7	581.9	719.2	198.6	135.6	111.5	128.3	1.76	0
chr8.trna560-GlyGCC	GCATTGGTAGTTCAGTGGTAGAATTCTCGCC	chr8.trna560-GlyGCC	tRNA	262.9	220.4	162.2	100	38	25.8	29.8	22.7	2.68	0
chr3.trna295-HisGTG	ATTGGTTAGTACTCTGCGTTGTGGCCGCAGCAACCTCGGTTCGAATCCGAGTCACGGCACCA	chr3.trna295-HisGTG	tRNA	106	221.5	65.4	103.8	0.8	0.6	28.4	29.1	3.08	0
chr11.trna1821-SerGCT	CACGCATGGGTTCGAATCCCATCCTCGTCGCC	chr11.trna1821-SerGCT	tRNA	11.8	7.7	5.6	9	2.3	0.6	2.1	0.7	2.59	0
chr3.trna751-HisGTG	TGGTTAGTACTCTGCGTTGTGGCCGCAGCAACCTCGGTTCGTATCCGAGTCACGGCACCA	chr3.trna751-HisGTG	tRNA	14967	15471.4	18904.7	14616.6	3896.5	3729.9	9914.8	6097.7	1.44	0
chr17.trna113-GlyCCC	CATGCAAGATTCCCATTCTTGCGACCCGGGTTCGTTTCCCGGGCGGCGCACCA	chr17.trna113-GlyCCC	tRNA	3415.7	5389.3	4423.3	2680.8	2093.2	2895.7	1863.1	1177.6	0.99	0
chr3.trna751-HisGTG	TTAGTACTCTGCGTTGTGTCCGCAGCAACCTCGGTTCGGATCCGAGTCACGGCACCA	chr3.trna751-HisGTG	tRNA	142.6	120.1	320.4	185.9	55.5	66.9	0.7	77.3	1.94	0
chr19.trna711-SerGCT	ATTGTGCTGTGCACGCGTGGGTTCGGATCCCATCCTCGTCGCCA	chr19.trna711-SerGCT	tRNA	1.3	1.1	0.8	1.3	12.9	10.4	33.9	12.1	-3.95	0
chrX.trna459-ValTAC	TAGCGGTTATCACGTCTGCTTTACACGCAGAAGGTCCTGGGTTCGGGCCCCAGTGGAACCACCA	chrX.trna459-ValTAC	tRNA	1.3	1.1	0.8	1.3	20.5	16.6	9.7	9.9	-3.66	0
chr13.trna77-GlyGCC	GCATTGGTAGTTCAGTGGTAGAATTCTCGCC	chr13.trna77-GlyGCC	tRNA	239.4	200.5	147.7	91	34.2	23.3	27	20.6	2.69	0
chr3.trna284-ValCAC	GTTTCCGTAGTGTAGTGGTTATCACGTTCGCCTGACACGCGAAAGGTCCCCGGTTCGGAACCGGGCGGAAACACCA	chr3.trna284-ValCAC	tRNA	147.8	32	23.4	37.2	0.8	0.6	0.7	0.7	6.44	0
chr11.trna208-ValAAC	GTTTCCGTAGTGTAGTGGTTATCACGTTCGCCTGACACGCGAAAGGTCCCCGGTTCGGAACCGGGCGGAAACACCA	chr11.trna208-ValAAC	tRNA	147.8	32	23.4	37.2	0.8	0.6	0.7	0.7	6.44	0
chr3.trna745-GluCTC	TCCCTGGTGGTCTAGGGGTTAGGATTCGGCGCTCTCACCGCCGCGGCCCGGGTTCGTTTCCCGGTCAGGGAACCA	chr3.trna745-GluCTC	tRNA	707.7	477.1	465.7	878.2	192.5	133.1	249.9	249.6	1.62	0
chr8.trna414-LeuCAG	TCTCCCTTGGAGGCGTGGGT	chr8.trna414-LeuCAG	tRNA	3.9	1.1	0.8	1.3	15.2	5.5	4.8	12.8	-2.43	0
chr3.trna751-HisGTG	ATAGTGGTTAGTACTCTGCGTTGTGGCCGCAGCAACCTCGGTTCGTATCCGAGTCACGGCACCA	chr3.trna751-HisGTG	tRNA	18943.9	19261.8	30086.9	20770.4	7792.2	6021.4	18028.9	13158.8	0.98	0
chr8.trna886-GlyGCC	GTAGAATTCTCGCCTGCCACGCNGGAGGCCCGGGTTCGTTTCCCGGCCAATGCACCA	chr8.trna886-GlyGCC	tRNA	108.6	1.1	100.1	106.4	437.5	226.9	227.8	349.5	-1.97	0
chr13.trna979-AspGTC	CGCGGGAGACCGGGGTTCGTTTCCCCGACGGGGAGCCA	chr13.trna979-AspGTC	tRNA	1361.8	1720	1207.3	751.3	841.5	518.9	180.7	461.5	1.33	0
chr3.trna878-GlyGCC	GCATTGGTCGTTCAGTGGTAGAATTCTCGCC	chr3.trna878-GlyGCC	tRNA	617.5	517.9	344.6	197.4	60.1	46	37.4	58.1	3.06	0
chr1.trna706-GlyGCC	TGGTAGAATTCTCGCCTGCC	chr1.trna706-GlyGCC	tRNA	10.5	18.7	12.9	3.8	2.3	1.8	2.8	2.1	2.35	0
chr3.trna295-HisGTG	TAGTGGTTAGTACTCTGCGTTGTGGCCGCAGCAACCTCGGTTCGTATCCGAGTCACGGCACCA	chr3.trna295-HisGTG	tRNA	73102.9	65540.5	125349	79744.5	26935.9	32337.2	63611.6	46961.6	1.02	0
chr3.trna747-HisGTG	GTGGTTAGTACTCTGCGTTGTGGCCGCAGCAACCTCGGTTCGGATCCGAGTCACGGCACCA	chr3.trna747-HisGTG	tRNA	9786.6	9036.5	15463.5	10001.2	2313.8	3410.9	6840.9	2416.8	1.56	0
chr1.trna699-GlyGCC	TGGTTCAGTGGTAGAATTCTCGCCTGCCACGCGGGAGGCCC	chr1.trna699-GlyGCC	tRNA	99.4	122.3	67.8	121.8	6.1	10.4	22.2	13.5	2.98	0
chr3.trna746-GlyTCC	TTGACCCGGGTTCGTTTCCCGGCCAACGCACCA	chr3.trna746-GlyTCC	tRNA	367.6	309.6	396.3	674.4	826.3	923.7	1066.9	1166.9	-1.19	0
chr1.trna699-GlyGCC	TGGTTCAGTGGTAGAATTCTCGCCTGCCACGCGGGAGGCCCGGGTTCGGTTCCCGGCCCATGCACCA	chr1.trna699-GlyGCC	tRNA	99.4	111.3	121.9	65.4	0.8	15.9	18	18.4	2.9	0
chr2.trna1747-GlyGCC	GGTAGAATTCTCGCCTTCCACGCGGGAGGCCCGGGTTCGTTTCCCGGCCAATGCACCA	chr2.trna1747-GlyGCC	tRNA	1.3	1.1	0.8	1.3	32	25.8	29.1	29.8	-4.7	0
chr5.trna1043-AsnGTT	CAAAAGGTTGGTGGTTCGTGCCCACCCAGGGACGCCA	chr5.trna1043-AsnGTT	tRNA	1.3	1.1	0.8	1.3	22.1	17.8	10.4	10.6	-3.76	0
chr8.trna886-GlyGCC	TGGTTCAGTGGTAGAATTCTCGCCTGCCACGCGGGAGGCC	chr8.trna886-GlyGCC	tRNA	3.9	15.4	11.3	11.5	0.8	0.6	0.7	0.7	3.93	0
chr13.trna77-GlyGCC	GCATTGGTAGTTCAGTGGTAGAATTCTCGCCTGCCACGCGGGAGGCCCGGGTTCGTTTCCCGGCCAATGCACCA	chr13.trna77-GlyGCC	tRNA	430.4	678.8	397.9	264.1	156.7	176.6	171	117	1.51	0
chr3.trna291-HisGTG	ATAGTGGTTAGTACTCTGCGTTGTGACCGCAGCAACCTCGGTTCGTATCCGAGTCACGGCACCA	chr3.trna291-HisGTG	tRNA	210.6	177.4	362.4	288.5	49.5	39.9	111.5	91.5	1.83	0
chr3.trna291-HisGTG	TATAGTGGTTAGTACTCTGCGTTGTGTCCGCAGCAACCTCGGTTCGTATCCGAGTCACGGCACCA	chr3.trna291-HisGTG	tRNA	922.3	635.8	1162.9	575.6	219.9	295	643.2	295.6	1.18	0
chr1.trna707-AspGTC	GCGGGAGACCGGGGTTCGTTTCCCCGACGGGGAGCCA	chr1.trna707-AspGTC	tRNA	3657.7	3653.8	3987.5	3917.9	1583.4	1396	1440.7	1429.2	1.38	0
chr1.trna699-GlyGCC	TGGTTCAGTGGTAGAATTCTCGCCTGCCACGCGGGAGGCC	chr1.trna699-GlyGCC	tRNA	7.8	28.6	22.6	21.8	0.8	1.2	0.7	0.7	4.58	0
chr8.trna887-GlyGCC	GCATTGGTCGTTCAGTGGTAGAATTCTCGCCTGCCACGCGGGAGGCCCGGGT	chr8.trna887-GlyGCC	tRNA	134.7	117.9	109.8	124.4	13.7	11	30.5	22	2.66	0
chr8.trna886-GlyGCC	GGTAGAATTCTCGCCTTCCACGCGGGAGGCCCGGGTTCGTTTCCCGGCCAATGCACCA	chr8.trna886-GlyGCC	tRNA	1.3	1.1	0.8	1.3	32	25.8	29.1	29.8	-4.7	0
chr2.trna586-HisGTG	ATAGTAGTTAGTACTCTGCGTTGTGGCCGCAGCAACCTCGGTTCGAATCCGAGTCACGGCACCA	chr2.trna586-HisGTG	tRNA	53.6	265.6	162.2	103.8	31.2	25.1	28.4	29.1	2.36	0
chr3.trna745-GluCTC	TCCCTGGTGGTCTAGTGGTTAGGATTCGTCGCTCTCACCGCCGCGGCCCGGGTTCGTTTCCCGGTCAGGGAACCA	chr3.trna745-GluCTC	tRNA	331	318.4	291.3	278.2	82.9	44.8	125.3	102.8	1.78	0
chr19.trna637-ArgTCT	GGCTCTGTAGCGCAATGGATAGCGCAT	chr19.trna637-ArgTCT	tRNA	10.5	4.4	15.3	3.8	0.8	0.6	2.1	2.1	2.61	0
chr3.trna751-HisGTG	CTATAGTGGTTAGTACTCTGCGTTGTGGCCGCAGCAACCTCGGTTCGAATCCGAGTCACGGCACCA	chr3.trna751-HisGTG	tRNA	53.6	133.3	65.4	103.8	0.8	0.6	0.7	0.7	7	0
chr2.trna1432-HisGTG	TATAGTGGTTAGTACTCTGCGTTGTGTCCGCAGCAACCTCGGTTCGTATCCGAGTCACGGCACCA	chr2.trna1432-HisGTG	tRNA	922.3	635.8	1162.9	575.6	219.9	295	643.2	295.6	1.18	0
chr1.trna996-GluCTC	TCCCTGGTCGTCTAGTGGTTAGGATTCGGCGCTCTCACCGCCGCGGCCCGGGTTCGATTCCCGTTCAGGGAACCA	chr1.trna996-GluCTC	tRNA	142.6	120.1	146.1	185.9	0.8	0.6	50.5	0.7	3.5	0
chr13.trna981-AspGTC	CGGGAGACCGGGGTTCGTTTCCCCGACGGGGAGCCA	chr13.trna981-AspGTC	tRNA	1446.9	2937.6	2151.5	2417.9	802	917.6	585.7	1014.5	1.43	0
chr3.trna747-HisGTG	GTGGTTCGTACTCTGCGTTGTGGCCGCAGCAACCTCGGTTCGGATCCGAGTCACGGCACCA	chr3.trna747-HisGTG	tRNA	336.2	212.7	517.3	288.5	73.8	0.6	155.8	0.7	2.55	0
chr13.trna84-AspGTC	ACGCGGGAGACCGGGGTTCGTTTCCCCGACGGGGAGCCA	chr13.trna84-AspGTC	tRNA	1361.8	1648.4	892.6	917.9	742.6	168.1	405.7	139	1.73	0
chr3.trna291-HisGTG	ATAGTGGTTAGTACTCTGCGTTGTGGCCGCAGCAACCTCGGTTCGTATCCGAGTCACGGCACCA	chr3.trna291-HisGTG	tRNA	18943.9	19261.8	30086.9	20770.4	7792.2	6021.4	18028.9	13158.8	0.98	0
chr8.trna887-GlyGCC	GCATTGGTGGTTCAGTGGTAGAATTCTCGCCT	chr8.trna887-GlyGCC	tRNA	1058.3	857.3	416.4	419.2	2189	1718.7	1030.9	1518.6	-1.23	0
chr1.trna704-GlyGCC	TGGTTCAGTGGTAGAATTCTCGCCTGCCACGCGGGAGGCCC	chr1.trna704-GlyGCC	tRNA	26.2	32	17.8	32.1	1.5	3.1	6.2	3.5	2.91	0
chr11.trna1817-GlnCTG	GGTTCCATCGTGTAATGGTTAGCACTCTGGACT	chr11.trna1817-GlnCTG	tRNA	1.3	2.2	1.6	1.3	16	10.4	4.2	10.6	-2.68	0
chr1.trna996-GluCTC	TCCCTGGTAGTCTAGTGGTTAGGATTCGGCGCTCTCACCGCCGCGGCCCGGGTTCGTTTCCCGGTCAGGGAACCA	chr1.trna996-GluCTC	tRNA	519.4	239.1	349.4	601.3	82.9	88.9	249.9	153.8	1.57	0
chr13.trna84-AspGTC	GCGGGAGACCGGGGTTCGTTTCCCCGACGGGGAGCCA	chr13.trna84-AspGTC	tRNA	3657.7	3653.8	3987.5	3917.9	1583.4	1396	1440.7	1429.2	1.38	0
chr2.trna1432-HisGTG	CGCAGCAACCTCGGTTCGGATCCGAGTCACGGCACCA	chr2.trna1432-HisGTG	tRNA	119	199.4	255	1.3	480.1	497.4	530.3	479.3	-1.79	0
chr1.trna706-GlyGCC	TGGTTCAGTGGTAGAATTCTCGCCTGCCACGCGGGAGGCCCGGGTTCGGTTCCCGGCCCATGCACCA	chr1.trna706-GlyGCC	tRNA	99.4	111.3	121.9	65.4	0.8	15.9	18	18.4	2.9	0
chr12.trna790-LysCTT	CTCAGTCGGTAGAGCATGGGACTCTTAATCCCAGGGTCGTGGGTTCGGGCCCCACGTTGGGCGCCA	chr12.trna790-LysCTT	tRNA	1191.8	1268.3	1550.3	1283.3	457.3	423.8	699.9	553.7	1.31	0
chr1.trna997-AspGTC	CACGCGGGAGACCGGGGTTCGTTTCCCCGACGGGGAGCCA	chr1.trna997-AspGTC	tRNA	47279.2	56940.4	27194.5	40834.4	19684.7	11203.7	12691	11336.8	1.65	0
chr4.trna1697-HisGTG	TAGTGGTTAGTACTCTGCGTTGTGTCCGCAGCAACCTCGGTTCGTATCCGAGTCACGGCACCA	chr4.trna1697-HisGTG	tRNA	1089.7	1129.4	1421.2	1026.9	390.3	412.8	753.9	658.6	1.07	0
chr1.trna999-GluCTC	TCCCTGGTGGTCTAGTGGTTAGGATTCGTCGCTCTCACCGCCGCGGCCCGGGTTCGTTTCCCGGTCAGGGAACCA	chr1.trna999-GluCTC	tRNA	331	318.4	291.3	278.2	82.9	44.8	125.3	102.8	1.78	0
chr2.trna1747-GlyGCC	GCATTGGTGGTTCAGTGGTAGAATTCTCGCCTG	chr2.trna1747-GlyGCC	tRNA	194.9	113.5	62.9	109	696.2	620.7	384.2	489.9	-2.19	0
chr3.trna752-GlyCCC	GTCGTTCAATGGTAGAATTCTCGCCTCCCACGCGGGTGACCCGGGTTCGTTTCCCGGCCAATGCACCA	chr3.trna752-GlyCCC	tRNA	17	27.5	20.2	16.7	0.8	8	0.7	0.7	3.01	0
chr5.trna1314-AspGTC	CCCGCCTGTCACGCGGGAGACCGGGGTTCGTTTCCCCGACGGGGAGCCA	chr5.trna1314-AspGTC	tRNA	1872	2078.1	1417.1	1001.3	891	319.6	585.7	553.7	1.44	0
chr5.trna1316-AspGTC	ACGCGGGAGACCGGGGTTCGTTTCCCCGACGGGGAGCCA	chr5.trna1316-AspGTC	tRNA	1361.8	1648.4	892.6	917.9	742.6	168.1	405.7	139	1.73	0
chr13.trna84-AspGTC	CCCGCCTGTCACGCGGGAGACCGGGGTTCGTTTCCCCGACGGGGAGCCA	chr13.trna84-AspGTC	tRNA	1872	2078.1	1417.1	1001.3	891	319.6	585.7	553.7	1.44	0
chr5.trna1316-AspGTC	CCCGCCTGTCACGCGGGAGACCGGGGTTCGTTTCCCCGACGGGGAGCCA	chr5.trna1316-AspGTC	tRNA	1872	2078.1	1417.1	1001.3	891	319.6	585.7	553.7	1.44	0
chr9.trna1035-LysCTT	GTCGGTCGAGCATGGGACTCTTAATCCCAGGGTCGTGGGTTCGAGCCCCACGTTGGGCGCCA	chr9.trna1035-LysCTT	tRNA	1.3	1.1	0.8	1.3	8.4	12.9	7.6	7.8	-3.03	0
chr13.trna84-AspGTC	GGGAGACCTGGGTTCGATTCCCCGACGGGGAGCCA	chr13.trna84-AspGTC	tRNA	1.3	1.1	0.8	1.3	50.2	40.5	45.7	46.8	-5.35	0
chr2.trna1432-HisGTG	TGGTTAGTACTCTGCGTTGTGGCCGCAGCAACCTCGGTTCGTATCCGAGTCACGGCACCA	chr2.trna1432-HisGTG	tRNA	14967	15471.4	18904.7	14616.6	3896.5	3729.9	9914.8	6097.7	1.44	0
chr1.trna707-AspGTC	TCACGCGGGAGACCGGGGTTCGTTTCCCCGACGGGGAGCCA	chr1.trna707-AspGTC	tRNA	341.4	287.6	682.7	834.6	50.2	200	135.7	185	1.91	0
chr3.trna747-HisGTG	TAGTGGTTAGTACTCTGCGTTGTGGCCGCAGCAACCTCGGTTCGCATCCGAGTCACGGCACCA	chr3.trna747-HisGTG	tRNA	2879.3	3350.8	4972.1	3385.9	1066	1448.2	2188.4	1844	1.16	0
chr7.trna86-SeC(e)TCA	CTCAGTGGTCTGGGGTGCAGGCTTCAAACCTGTAGCTGTATAGCGACAGAGTGGTTCATTTCCACCTTTCGGGCGCCA	chr7.trna86-SeC(e)TCA	tRNA	6.5	9.9	4	6.4	0.8	0.6	3.5	0.7	2.28	0
chr1.trna704-GlyGCC	TGGTAGAATTCTCGCCTGCCACGCGGGAGGCC	chr1.trna704-GlyGCC	tRNA	54.9	73.8	42.8	48.7	0.8	0.6	0.7	1.4	5.98	0
chr1.trna1002-GluCTC	TCCCTGGTGGTCTAGTGGTTAGGATTCGTCGCTCTCACCGCCGCGGCCCGGGTTCGTTTCCCGGTCAGGGAACCA	chr1.trna1002-GluCTC	tRNA	331	318.4	291.3	278.2	82.9	44.8	125.3	102.8	1.78	0
chr1.trna1002-GluCTC	TCCCTGGTGGTCTAGTGGTTAGGATTCGGCGCTCTCACCGCCGCGGCCCGGGTTCGTTTCCCGTTCAGGGAGCCA	chr1.trna1002-GluCTC	tRNA	72	90.4	22.6	70.5	21.3	0.6	0.7	0.7	3.45	0
chr13.trna981-AspGTC	CGCGGGAGACCGGGGTTCGTTTCCCCGACGGGGAGCCA	chr13.trna981-AspGTC	tRNA	1361.8	1720	1207.3	751.3	841.5	518.9	180.7	461.5	1.33	0
chr14.trna192-ProTGG	GGCTCGTTGGTCTAGGGGTATGATTCTCGCTTTGGGTGCGAGAGGTCCCGGGTT	chr14.trna192-ProTGG	tRNA	3.9	1.1	0.8	1.3	9.1	11.7	7.6	7.1	-2.32	0
chr12.trna790-LysCTT	TCAGTCGGTAGAGCATGGGACTCTTAATCCCAGGGTCGTGGGTTCGTGCCCCACGTTGGGCGCCA	chr12.trna790-LysCTT	tRNA	3376.4	2821.9	5698.4	4283.3	1705.1	1761	2693.8	2404.1	0.92	0
chr2.trna1431-HisGTG	ATAGTGGTTAGTACTCTGCGTTGTGACCGCAGCAACCTCGGTTCGTATCCGAGTCACGGCACCA	chr2.trna1431-HisGTG	tRNA	210.6	177.4	362.4	288.5	49.5	39.9	111.5	91.5	1.83	0
chr11.trna1446-AsnGTT	CAAAAGGTTGGTGGTTCGTGCCCACCCAGGGACGCCA	chr11.trna1446-AsnGTT	tRNA	1.3	1.1	0.8	1.3	22.1	17.8	10.4	10.6	-3.76	0
chr3.trna92-ProTGG	GGCTCGTTGGTCTAGGGGTATGATTCTCGCTTTGGGTGCGAGAGGTCCCGGGTT	chr3.trna92-ProTGG	tRNA	3.9	1.1	0.8	1.3	9.1	11.7	7.6	7.1	-2.32	0
chr11.trna1912-GluCTC	TCCCTCGTGGTCTAGTGGTTAGGATTCGGCGCTCTCACCGCCGCGGCCCGGGTTCGTTTCCCGGTCAGGGAACCA	chr11.trna1912-GluCTC	tRNA	142.6	40.8	146.1	185.9	0.8	0.6	25.6	0.7	4.22	0
chr13.trna956-IleAAT	TAACGCCAAGGTCGCGGGTTCGTTCCCCGTACGGGCCACCA	chr13.trna956-IleAAT	tRNA	1.3	1.1	0.8	1.3	29.7	23.9	53.3	27.6	-4.9	0
chr3.trna878-GlyGCC	GCATTGGTGGTTCAGTGGTAGAATTCTCGCCTG	chr3.trna878-GlyGCC	tRNA	194.9	113.5	62.9	109	696.2	620.7	384.2	489.9	-2.19	0
chr1.trna994-AspGTC	ACGCGGGAGACCGGGGTTCGTTTCCCCGACGGGGAGCCA	chr1.trna994-AspGTC	tRNA	1361.8	1648.4	892.6	917.9	742.6	168.1	405.7	139	1.73	0
chr7.trna387-ArgTCG	ACTTCGTATCAGAAGATTGCAGGTTCGTGTCCTGCCGCGGTCGCCA	chr7.trna387-ArgTCG	tRNA	1.3	1.1	0.8	1.3	9.9	12.9	6.2	3.5	-2.85	0
chr3.trna747-HisGTG	ATAGTGGTTAGTACTCTGCGTTGTGGCCGCAGCAACCTCGGTTCGTATCCGAGTCACGGCACCA	chr3.trna747-HisGTG	tRNA	18943.9	19261.8	30086.9	20770.4	7792.2	6021.4	18028.9	13158.8	0.98	0
chr3.trna878-GlyGCC	GTAGAATTCTCGCCTGCCACGCNGGAGGCCCGGGTTCGTTTCCCGGCCAATGCACCA	chr3.trna878-GlyGCC	tRNA	108.6	1.1	100.1	106.4	437.5	226.9	227.8	349.5	-1.97	0
chr13.trna110-GlyGCC	GCATTGGTCGTTCAGTGGTAGAATTCTCGCC	chr13.trna110-GlyGCC	tRNA	617.5	517.9	344.6	197.4	60.1	46	37.4	58.1	3.06	0
chr6.trna46-ProAGG	GGCTCGTTTGTCTAGGGGTATGATTCTCGCTTGGGGTGCGAGAGGTCCCGGGT	chr6.trna46-ProAGG	tRNA	1.3	2.2	1.6	1.3	11.4	8.6	13.8	12.8	-2.86	0
chr13.trna110-GlyGCC	TGTGGTTCAGTGGTAGAATTCTCGCCTGCCACGCGGGAGGCCCGGGT	chr13.trna110-GlyGCC	tRNA	11.8	12.1	6.5	7.7	0.8	0.6	2.1	0.7	3.19	0
chr3.trna755-GlyCCC	GTCGTTCAATGGTAGAATTCTCGCCTCCCACGCGGGTGACCCGGGTTCGTTTCCCGGCCAATGCACCA	chr3.trna755-GlyCCC	tRNA	17	27.5	20.2	16.7	0.8	8	0.7	0.7	3.01	0
chr2.trna1431-HisGTG	CTATAGTGGTTAGTACTCTGCGTTGTGGCCGCAGCAACCTCGGTTCGAATCCGAGTCACGGCACCA	chr2.trna1431-HisGTG	tRNA	53.6	133.3	65.4	103.8	0.8	0.6	0.7	0.7	7	0
chr2.trna1432-HisGTG	TAGTACTCTGCGTTGTGGCCGCAGCAACCTCGGTTCGCATCCGAGTCACGGCACCA	chr2.trna1432-HisGTG	tRNA	531.1	447.4	872.4	347.4	69.2	111	312.2	160.2	1.75	0
chr9.trna961-GluTTC	CGGTTAGGATTCCTGGTTTTCACCCAGGCGGCC	chr9.trna961-GluTTC	tRNA	10.5	12.1	7.3	5.1	3	0.6	0.7	0.7	2.79	0
chr13.trna980-SerAGA	GGTTTCCCCGCGCAGGTTCGTATCCTGCCGACTACGCCA	chr13.trna980-SerAGA	tRNA	1.3	1.1	0.8	1.3	23.6	9.8	21.5	11.3	-3.88	0
chr11.trna1819-GlyGCC	TGGTAGCATTCTCGCCTGCCACGCGGGAGGCC	chr11.trna1819-GlyGCC	tRNA	6.5	9.9	7.3	10.3	0.8	0.6	1.4	0.7	3.29	0
chr3.trna750-AsnGTT	CAAAAGGTTGGTGGTTCGTGCCCACCCAGGGACGCCA	chr3.trna750-AsnGTT	tRNA	1.3	1.1	0.8	1.3	22.1	17.8	10.4	10.6	-3.76	0
chr2.trna1509-SerGCT	TGGGTTCGTATCCCATCCTCGTCGCCA	chr2.trna1509-SerGCT	tRNA	404.2	556.4	859.5	719.2	149.9	344.1	349.6	199.2	1.28	0
chr1.trna996-GluCTC	TCCCTGGTGGTCTAGTGGTTAGGATTCGGCGCTCTCACCGCCGCGGCCCGGGTTCGTTTCCCGTTCAGGGAGCCA	chr1.trna996-GluCTC	tRNA	72	90.4	22.6	70.5	21.3	0.6	0.7	0.7	3.45	0
chr17.trna82-LysCTT	CAGTCTGTAGAGCATGAGACTCTTAATCTCAGGGTCGTGGGTTCGTGCCCCACGTTGGGCGCCA	chr17.trna82-LysCTT	tRNA	1.3	1.1	0.8	1.3	82.9	44.8	25.6	77.3	-5.68	0
chr13.trna110-GlyGCC	GCATTGGTAGTTCAGTGGTAGAATTCTCGCC	chr13.trna110-GlyGCC	tRNA	380.7	318.4	234.8	144.9	54.8	37.4	42.9	33.3	2.68	0
chr1.trna672-ProAGG	GGCTCGTTTGTCTAGGGGTATGATTCTCGCTTGGGGTGCGAGAGGTCCCGGGT	chr1.trna672-ProAGG	tRNA	1.3	2.2	1.6	1.3	12.2	8.6	14.5	13.5	-2.93	0
chr2.trna1431-HisGTG	AGTTAGTACTCTGCGTTGTGGCCGCAGCAACCTCGGTTCGTATCCGAGTCACGGCACCA	chr2.trna1431-HisGTG	tRNA	566.4	440.7	698.1	509	192.5	177.3	150.2	255.9	1.51	0
chr9.trna1035-LysCTT	TAGAGCATTGGACTCTTAATCCCAGGGTCGTGGGTTCGGGCCCCACGTTGGGCGCCA	chr9.trna1035-LysCTT	tRNA	1.3	1.1	0.8	1.3	19	5.5	11.8	6.4	-3.25	0
chr1.trna996-GluCTC	TCCCTGGTGGTCTAGTGGTTAGGATTCGTCGCTCTCACCGCCGCGGCCCGGGTTCGTTTCCCGGTCAGGGAACCA	chr1.trna996-GluCTC	tRNA	331	318.4	291.3	278.2	82.9	44.8	125.3	102.8	1.78	0
chr8.trna886-GlyGCC	GCATTGGTCGTTCAGTGGTAGAATTCTCGCCTGCCACGCGGGAGGCCCGGGT	chr8.trna886-GlyGCC	tRNA	134.7	117.9	109.8	124.4	13.7	11	30.5	22	2.66	0
chr19.trna110-ValTAC	ACACGCAGAAGGTCCTGGGTTCGGGCCCCAGTGGAACCACCA	chr19.trna110-ValTAC	tRNA	1.3	1.1	0.8	1.3	10.7	24.5	9.7	9.9	-3.61	0
chr2.trna1431-HisGTG	AGTGGTTATTACTCTGCGTTGTGGCCGCAGCAACCTCGGTTCGTATCCGAGTCACGGCACCA	chr2.trna1431-HisGTG	tRNA	838.5	847.3	801.4	739.7	195.5	221.4	288.7	341	1.62	0
chr8.trna887-GlyGCC	GCATTGGTCGTTCAGTGGTAGAATTCTCGCCTGCCACGCGGGAGGCCCGGGTTCGTTTCCCGGCCAATGCACCA	chr8.trna887-GlyGCC	tRNA	644.9	723.9	265.5	632	94.3	0.6	114.2	58.8	3.08	0
chr11.trna1824-GlyTCC	TATAGTGGTGAGCATAGCTGCCTTCCAAGCAGTTGACCCGGGTTCGATTCCCGGCCAACGCACCA	chr11.trna1824-GlyTCC	tRNA	1.3	1.1	0.8	1.3	6.1	12.9	26.3	15.6	-3.76	0
chr2.trna1747-GlyGCC	GTAGAATTCTCGCCTGCGACGCGGGAGGCCCGGGTTCGTTTCCCGGCCAATGCACCA	chr2.trna1747-GlyGCC	tRNA	1.3	1.1	0.8	1.3	94.3	50.9	29.1	29.8	-5.5	0
chr3.trna878-GlyGCC	GCATTGGTCGTTCAGTGGTAGAATTCTCGCCTGCCACGCGGGAGGCCCGGGTT	chr3.trna878-GlyGCC	tRNA	22.2	9.9	12.9	12.8	0.8	1.2	1.4	1.4	3.6	0
chr3.trna745-GluCTC	TCCCTGGTGGTCTAGTGGTTAGGATTCGGCGCTCTCACCGCCGCGGCCCGGGTTCGGTTCCCGTTCAGGGAACCA	chr3.trna745-GluCTC	tRNA	6924.2	4404.2	4126.3	5539.7	2548.2	883.9	2991.5	2935.8	1.17	0
chr11.trna1819-GlyGCC	GCATTGGTAGTTCAGTGGTAGAATTCTCGCCTGCCACGCGGGAGGCCCGGGTTCGTTTCCCGGCCAATGCACCA	chr11.trna1819-GlyGCC	tRNA	430.4	678.8	397.9	264.1	156.7	176.6	171	117	1.51	0
chr11.trna1824-GlyTCC	TAGTGGTGAGCATAGCTGCCTTCCAAGCAGTTGACCCGGGTTCGATTCCCGGCCAACGCACCA	chr11.trna1824-GlyTCC	tRNA	7.8	3.3	10.5	9	38	59.5	160.6	82.2	-3.47	0
chr8.trna887-GlyGCC	GTAGAATTCTCGCCTTCCACGCGGGAGGCCCGGGTTCGTTTCCCGGCCAATGCACCA	chr8.trna887-GlyGCC	tRNA	54.9	46.3	0.8	211.5	250.3	403	256.2	378.6	-2.04	0
chr2.trna1431-HisGTG	GTGGTTCGTACTCTGCGTTGTGGCCGCAGCAACCTCGGTTCGGATCCGAGTCACGGCACCA	chr2.trna1431-HisGTG	tRNA	336.2	212.7	517.3	288.5	73.8	0.6	155.8	0.7	2.55	0
chr11.trna1821-SerGCT	ATTGTGCTGTGCACGCGTGGGTTCGGATCCCATCCTCGTCGCCA	chr11.trna1821-SerGCT	tRNA	1.3	1.1	0.8	1.3	12.9	10.4	33.9	12.1	-3.95	0
chr7.trna337-GluTTC	CCACATGGTCTAGCGGTTAGGATTCCTGGTTTTCACCCAG	chr7.trna337-GluTTC	tRNA	10.5	8.8	3.2	12.8	1.5	0.6	2.1	2.8	2.33	0
chr3.trna295-HisGTG	TGGTTAGTACTCTGCGTTGTGGCCGCAGCAACCTCGGTTCGTATCCGAGTCACGGCACCA	chr3.trna295-HisGTG	tRNA	14967	15471.4	18904.7	14616.6	3896.5	3729.9	9914.8	6097.7	1.44	0
chr8.trna886-GlyGCC	TGGTAGAATTCTCGCCTGCCACGCGGGA	chr8.trna886-GlyGCC	tRNA	9.2	9.9	19.4	3.8	0.8	0.6	2.1	0.7	3.35	0
chr3.trna291-HisGTG	GTGGTTCGTACTCTGCGTTGTGGCCGCAGCAACCTCGGTTCGGATCCGAGTCACGGCACCA	chr3.trna291-HisGTG	tRNA	336.2	212.7	517.3	288.5	73.8	0.6	155.8	0.7	2.55	0
chr1.trna996-GluCTC	ATTCGGCGCTCTCACCGCCGCGGCCCGGGCTCGTTTCCCGGTCAGGGAACCA	chr1.trna996-GluCTC	tRNA	1.3	1.1	0.8	1.3	28.2	22.7	25.6	26.2	-4.51	0
chr3.trna751-HisGTG	GTGGTTAGTACTCTGCGTTGTGGCCGCAGCAACCTCGGTTCGTATCCGAGTCACGGCACCA	chr3.trna751-HisGTG	tRNA	17949.7	17675.1	29118.4	15642.2	5905.2	5005.7	14373.4	8649.9	1.24	0
chr10.trna851-AspGTC	ACGCGGGAGACCGGGGTTCGTTTCCCCGACGGGGAGCCA	chr10.trna851-AspGTC	tRNA	1361.8	1648.4	892.6	917.9	742.6	168.1	405.7	139	1.73	0
chr2.trna1432-HisGTG	ATAGTGGTTAGTACTCTGCGTTGTGGCCGCAGCAACCTCGGTTCGTATCCGAGTCACGGCACCA	chr2.trna1432-HisGTG	tRNA	18943.9	19261.8	30086.9	20770.4	7792.2	6021.4	18028.9	13158.8	0.98	0
chr3.trna878-GlyGCC	CAGTGGTAGAATTCTCGCCTGCCACGCGTGAGGCCCGGGTTCGTTTCCCGGCCAATGCACCA	chr3.trna878-GlyGCC	tRNA	1.3	1.1	0.8	1.3	125.5	76.1	114.2	175.1	-6.77	0
chr2.trna586-HisGTG	CGCAGCAACCTCGGTTCGGATCCGAGTCACGGCACCA	chr2.trna586-HisGTG	tRNA	119	199.4	255	1.3	480.1	497.4	530.3	479.3	-1.79	0
chr2.trna1432-HisGTG	ATAGTAGTTAGTACTCTGCGTTGTGGCCGCAGCAACCTCGGTTCGAATCCGAGTCACGGCACCA	chr2.trna1432-HisGTG	tRNA	53.6	265.6	162.2	103.8	31.2	25.1	28.4	29.1	2.36	0
chr3.trna291-HisGTG	GTGGTTAGTACTCTGCGTTGTGGCCGCAGCAACCTCGGTTCGGATCCGAGTCACGGCACCA	chr3.trna291-HisGTG	tRNA	9786.6	9036.5	15463.5	10001.2	2313.8	3410.9	6840.9	2416.8	1.56	0
chr13.trna979-AspGTC	ACGCGGGAGACCGGGGTTCGTTTCCCCGACGGGGAGCCA	chr13.trna979-AspGTC	tRNA	1361.8	1648.4	892.6	917.9	742.6	168.1	405.7	139	1.73	0
chr2.trna1432-HisGTG	GTGGTTCGTACTCTGCGTTGTGGCCGCAGCAACCTCGGTTCGGATCCGAGTCACGGCACCA	chr2.trna1432-HisGTG	tRNA	336.2	212.7	517.3	288.5	73.8	0.6	155.8	0.7	2.55	0
chr8.trna886-GlyGCC	CAGTGGTAGAATTCTCGCCTGCCACGCGTGAGGCCCGGGTTCGTTTCCCGGCCAATGCACCA	chr8.trna886-GlyGCC	tRNA	1.3	1.1	0.8	1.3	125.5	76.1	114.2	175.1	-6.77	0
chr2.trna1432-HisGTG	TATAGTGGTTAGTACTCTGCGTTGTGGCCGCAGCAACCTCGGTTCGTATCCGAGTCACGGCACCA	chr2.trna1432-HisGTG	tRNA	58555.8	54477.7	86643.5	55898.5	20179.3	23382.1	46331.2	33321.4	1.05	0
chr1.trna706-GlyGCC	TGGTAGAATTCTCGCCTGCCACGCGGGAGGCCCGGGTTCGGTTCCCGGCCCATGCACCA	chr1.trna706-GlyGCC	tRNA	818.9	882.6	1029.8	1091	172	230.6	554.6	372.9	1.52	0
chr4.trna1697-HisGTG	TAGTACTCTGCGTTGTGGCCGCAGCAACCTCGGTTCGGATCCGAGTCACGGCACCA	chr4.trna1697-HisGTG	tRNA	5711.6	4562.9	8644.1	6866.6	2192.1	1932.7	4580.4	2840.1	1.16	0
chr2.trna1431-HisGTG	ATTGGTTAGTACTCTGCGTTGTGGCCGCAGCAACCTCGGTTCGAATCCGAGTCACGGCACCA	chr2.trna1431-HisGTG	tRNA	106	221.5	65.4	103.8	0.8	0.6	28.4	29.1	3.08	0
chr2.trna1431-HisGTG	ATAGTGGTTAGTACTCTGCGTTGTGGCCGCAGCAACCTCGGTTCGTATCCGAGTCACGGCACCA	chr2.trna1431-HisGTG	tRNA	18943.9	19261.8	30086.9	20770.4	7792.2	6021.4	18028.9	13158.8	0.98	0
chr3.trna295-HisGTG	AGTGGTTAGTACTCTGCGTTGTGGCCGCAGCAACCTCGGTTCGCATCCGAGTCACGGCACCA	chr3.trna295-HisGTG	tRNA	1361.8	2116.7	2034.5	1693.6	670.3	564.9	914.6	681.3	1.35	0
chr2.trna586-HisGTG	TTAGTACTCTGCGTTGTGGCCGCAGCAACCTCGGTTCGTATCCGAGGCACGGCACCA	chr2.trna586-HisGTG	tRNA	1.3	1.1	0.8	1.3	28.2	22.7	25.6	26.2	-4.51	0
chr9.trna342-GlnCTG	GGTTCCATCGTGTAATGGTTAGCACTCTGGACT	chr9.trna342-GlnCTG	tRNA	1.3	2.2	1.6	1.3	13.7	9.2	3.5	9.2	-2.47	0
chr2.trna586-HisGTG	GTGGTTAGTACTCTGCGTTGTGGCCGCAGCAACCTCGGTTCGGATCCGAGTCACGGCACCA	chr2.trna586-HisGTG	tRNA	9786.6	9036.5	15463.5	10001.2	2313.8	3410.9	6840.9	2416.8	1.56	0
chr2.trna1432-HisGTG	TGGTTAGTACTCTGCGTTGTGTCCGCAGCAACCTCGGTTCGGATCCGAGTCACGGCACCA	chr2.trna1432-HisGTG	tRNA	126.9	106.9	155.8	247.4	49.5	20.2	22.8	23.4	2.46	0
chr13.trna77-GlyGCC	CAGTGGTAGAATTCTCGCCTGCCACGCGTGAGGCCCGGGTTCGTTTCCCGGCCAATGCACCA	chr13.trna77-GlyGCC	tRNA	1.3	1.1	0.8	1.3	125.5	76.1	114.2	175.1	-6.77	0
chr13.trna110-GlyGCC	TGGTAGAATTCTCGCCTGCCACGCGGGAGGC	chr13.trna110-GlyGCC	tRNA	15.7	13.2	2.4	14.1	1.5	0.6	2.1	0.7	3.21	0
chr2.trna1747-GlyGCC	GCATTGGTGGTTCAGTGGTAGAATTCTCGCCT	chr2.trna1747-GlyGCC	tRNA	1681	1361.9	661	665.4	3477.2	2729.5	1637.4	2412.6	-1.23	0
chr2.trna1432-HisGTG	ATAGTGGTTAGTACTCTGCGTTGTGACCGCAGCAACCTCGGTTCGTATCCGAGTCACGGCACCA	chr2.trna1432-HisGTG	tRNA	210.6	177.4	362.4	288.5	49.5	39.9	111.5	91.5	1.83	0
chr2.trna1431-HisGTG	TTAGTACTCTGCGTTGTGTCCGCAGCAACCTCGGTTCGGATCCGAGTCACGGCACCA	chr2.trna1431-HisGTG	tRNA	142.6	120.1	320.4	185.9	55.5	66.9	0.7	77.3	1.94	0
chr3.trna751-HisGTG	TAGTACTCTGCGTTGTGGCCGCAGCAACCTCGGTTCGGATCCGAGTCACGGCACCA	chr3.trna751-HisGTG	tRNA	5711.6	4562.9	8644.1	6866.6	2192.1	1932.7	4580.4	2840.1	1.16	0
chr3.trna295-HisGTG	AGTTAGTACTCTGCGTTGTGGCCGCAGCAACCTCGGTTCGTATCCGAGTCACGGCACCA	chr3.trna295-HisGTG	tRNA	566.4	440.7	698.1	509	192.5	177.3	150.2	255.9	1.51	0
chr17.trna113-GlyCCC	CATGCAAGATTCCCATTCTTGCGACCCGGGTTCGGTTCCCGGGCGGCGCACCA	chr17.trna113-GlyCCC	tRNA	1034.8	1466.6	1324.3	1026.9	381.2	779.6	464.6	250.3	1.37	0
chr4.trna1697-HisGTG	GGTTAGTACTCTGCGTTGTGGCCGCAGCAACCTCGGTTCGGATCCGAGTCACGGCACCA	chr4.trna1697-HisGTG	tRNA	943.2	1191.1	1925.6	1732	377.4	442.2	841.9	543.1	1.39	0
chr17.trna113-GlyCCC	CCGCTGGTGTAGTGGTATCATGCAAGATTCCCATTCTTGCGACCCGGGTTCGTTTCCCGGGCGGCGCACCA	chr17.trna113-GlyCCC	tRNA	145.2	122.3	129.9	129.5	601.9	454.5	686.1	528.2	-2.11	0
chr3.trna756-GlnCTG	GGTTCCATCGTGTAATGGTTAGCACTCTGGACT	chr3.trna756-GlnCTG	tRNA	1.3	2.2	1.6	1.3	12.2	8.6	3.5	8.5	-2.35	0
chr11.trna204-ValCAC	GTTTCCGTAGTGTAGTGGTTATCACGTTCGCCTG	chr11.trna204-ValCAC	tRNA	302.2	184	159	216.7	922.9	508.5	427.2	576.4	-1.5	0
chr8.trna887-GlyGCC	GCATTGGTAGTTCAGTGGTAGAATTCTCGCCTGCCACGCGGGAGGCCCGGGTTCGTTTCCCGGCCAATGCACCA	chr8.trna887-GlyGCC	tRNA	430.4	678.8	397.9	264.1	156.7	176.6	171	117	1.51	0
chr1.trna702-GlyGCC	TGTGGTTCAGTGGTAGAATTCTCGC	chr1.trna702-GlyGCC	tRNA	7.8	8.8	6.5	5.1	0.8	0.6	2.1	1.4	2.54	0
chr10.trna961-PheGAA	TAGACTGAAGATCTAAAGGTCCCTGGTTCGTTCCCGGGTTTCGGCACCA	chr10.trna961-PheGAA	tRNA	138.7	469.4	222.7	193.6	19.8	15.9	87.2	53.9	2.53	0
chr10.trna81-GluCTC	ATTCGGCGCTCTCACCGCCGCGGCCCGGGCTCGTTTCCCGGTCAGGGAACCA	chr10.trna81-GluCTC	tRNA	1.3	1.1	0.8	1.3	28.2	22.7	25.6	26.2	-4.51	0
chr13.trna65-LeuCAA	CGTATGGAGGCGTGGGTTCGGATCCCACTTCTGACACCA	chr13.trna65-LeuCAA	tRNA	1.3	1.1	0.8	1.3	12.2	19	11.1	4.3	-3.37	0
chr13.trna115-SerGCT	ATTGTGCTGTGCACGCGTGGGTTCGGATCCCATCCTCGTCGCCA	chr13.trna115-SerGCT	tRNA	1.3	1.1	0.8	1.3	12.9	10.4	33.9	12.1	-3.95	0
chr13.trna77-GlyGCC	TGGTAGAATTCTCGCCTGCCACGCGGGAGGCC	chr13.trna77-GlyGCC	tRNA	107.3	144.3	83.9	94.9	0.8	1.2	1.4	2.8	6.12	0
chr1.trna708-GlyTCC	GACCCGGGTTCGTTTCCCGGCCAACGCACCA	chr1.trna708-GlyTCC	tRNA	92.9	39.7	170.3	46.2	347	472.9	339.9	298.5	-2.06	0
chr3.trna748-LysCTT	GCCCGGATAGCTCAGTCGGTAGAGCATGAGACTCTTAATCTCAGGGTCGTGGGTTCGGGCCCCACGTTGGGCGCCA	chr3.trna748-LysCTT	tRNA	1.3	1.1	0.8	1.3	25.1	20.2	22.8	23.4	-4.35	0
chr1.trna699-GlyGCC	GCATTGGTCGTTCAGTGGTAGAATTCTCGCC	chr1.trna699-GlyGCC	tRNA	771.8	645.7	431	246.2	75.3	57	46.4	72.3	3.06	0
chr13.trna110-GlyGCC	TGGTAGAATTCTCGCCTGCCACGCGGGAGGCC	chr13.trna110-GlyGCC	tRNA	171.4	229.2	133.2	150	0.8	1.8	2.1	4.3	6.26	0
chr1.trna699-GlyGCC	TGGTAGCATTCTCGCCTGCCACGCGGGAGGCCCGGGT	chr1.trna699-GlyGCC	tRNA	5.2	13.2	6.5	10.3	0.8	1.2	0.7	1.4	3.1	0
chr3.trna751-HisGTG	ATAGTGGTTAATACTCTGCGTTGTGGCCGCAGCAACCTCGGTTCGTATCCGAGTCACGGCACCA	chr3.trna751-HisGTG	tRNA	43.2	36.4	52.5	42.3	0.8	0.6	0.7	0.7	5.97	0
chr13.trna84-AspGTC	CACGCGGGAGACCGGGGTTCGTTTCCCCGACGGGGAGCCA	chr13.trna84-AspGTC	tRNA	47279.2	56940.4	27194.5	40834.4	19684.7	11203.7	12691	11336.8	1.65	0
chr9.trna1035-LysCTT	CCGGCTAGCTCAGTCGGTAGAGCATGGGACTCT	chr9.trna1035-LysCTT	tRNA	15.7	8.8	7.3	2.6	0.8	1.2	0.7	0.7	3.34	0
chr2.trna586-HisGTG	TAGTGGTTAGTACTCTGCGTTGTGGCCGCAGCAACCTCGGTTCGCATCCGAGTCACGGCACCA	chr2.trna586-HisGTG	tRNA	2879.3	3350.8	4972.1	3385.9	1066	1448.2	2188.4	1844	1.16	0
chr14.trna347-GluTTC	ATGGTCTAGCGGTTAGGATTCCTGGTTTTCACCCAG	chr14.trna347-GluTTC	tRNA	9.2	6.6	3.2	10.3	0.8	1.2	1.4	1.4	2.61	0
chr3.trna291-HisGTG	CTATAGTGGTTAGTACTCTGCGTTGTGGCCGCAGCAACCTCGGTTCGAATCCGAGTCACGGCACCA	chr3.trna291-HisGTG	tRNA	53.6	133.3	65.4	103.8	0.8	0.6	0.7	0.7	7	0
chr2.trna1432-HisGTG	ATTGGTTAGTACTCTGCGTTGTGGCCGCAGCAACCTCGGTTCGAATCCGAGTCACGGCACCA	chr2.trna1432-HisGTG	tRNA	106	221.5	65.4	103.8	0.8	0.6	28.4	29.1	3.08	0
chr2.trna586-HisGTG	TAGTGGTTAGTACTCTGCGTTGTGGCCGCAGCAACCTCGGTTCGGATCCGAGTCACGGCACCA	chr2.trna586-HisGTG	tRNA	39979.5	39756.7	40539.5	42360.1	14548.8	17567.4	34478.5	16215.8	0.97	0
chr13.trna981-AspGTC	CACGCGGGAGACCGGGGTTCGGTTCCCCGACGGGGAGCCA	chr13.trna981-AspGTC	tRNA	4338	4584.9	4197.4	3667.9	1929.6	1396	1125.7	876.3	1.66	0
chr7.trna337-GluTTC	CGGTTAGGATTCCTGGTTTTCACCCAGGCGGCC	chr7.trna337-GluTTC	tRNA	10.5	12.1	7.3	5.1	3	0.6	0.7	0.7	2.79	0
chr7.trna86-SeC(e)TCA	CTCAGTGGTCTGGGGTGCAGGCTTCAAACCTGTAGCTGTTTAGCGACACAGTGGTTCATTTCCACCTTTCGGGCGCCA	chr7.trna86-SeC(e)TCA	tRNA	11.8	18.7	4	16.7	3.8	0.6	0.7	0.7	3.14	0
chr1.trna996-GluCTC	TCCCTCGTGGTCTAGTGGTTAGGATTCGGCGCTCTCACCGCCGCGGCCCGGGTTCGTTTCCCGGTCAGGGAACCA	chr1.trna996-GluCTC	tRNA	142.6	40.8	146.1	185.9	0.8	0.6	25.6	0.7	4.22	0
chr3.trna291-HisGTG	AGTGGTTAGTACTCTGCGTTGTGGCCGCAGCAACCTCGGTTCGCATCCGAGTCACGGCACCA	chr3.trna291-HisGTG	tRNA	1361.8	2116.7	2034.5	1693.6	670.3	564.9	914.6	681.3	1.35	0
chr3.trna284-ValCAC	GTTTCCGTAGTGTAGTGGTTATCACGTTCGCCTG	chr3.trna284-ValCAC	tRNA	300.9	184	159	216.7	920.7	507.3	426.5	575	-1.5	0
chr3.trna295-HisGTG	GGTTAGTACTCTGCGTTGTGGCCGCAGCAACCTCGGTTCGGATCCGAGTCACGGCACCA	chr3.trna295-HisGTG	tRNA	943.2	1191.1	1925.6	1732	377.4	442.2	841.9	543.1	1.39	0
chr3.trna291-HisGTG	ATAGTAGTTAGTACTCTGCGTTGTGGCCGCAGCAACCTCGGTTCGAATCCGAGTCACGGCACCA	chr3.trna291-HisGTG	tRNA	53.6	265.6	162.2	103.8	31.2	25.1	28.4	29.1	2.36	0
chr3.trna291-HisGTG	TAGTGGTTAGTACTCTGCGTTGTGGCCGCAGCAACCTCGGTTCGTATCCGAGTCACGGCACCA	chr3.trna291-HisGTG	tRNA	73102.9	65540.5	125349	79744.5	26935.9	32337.2	63611.6	46961.6	1.02	0
chr1.trna707-AspGTC	CGGGAGACCGGGGTTCGTTTCCCCGACGGGGAGCCA	chr1.trna707-AspGTC	tRNA	1446.9	2937.6	2151.5	2417.9	802	917.6	585.7	1014.5	1.43	0
chr4.trna1697-HisGTG	GTGGTTCGTACTCTGCGTTGTGGCCGCAGCAACCTCGGTTCGGATCCGAGTCACGGCACCA	chr4.trna1697-HisGTG	tRNA	336.2	212.7	517.3	288.5	73.8	0.6	155.8	0.7	2.55	0
chr3.trna751-HisGTG	ATAGTGGTTAGTACTCTGCGTTGTGGCCGCAGCAACCTCGGTTCGCATCCGAGTCACGGCACCA	chr3.trna751-HisGTG	tRNA	786.2	794.5	1647.1	1129.5	213.8	344.1	693	307	1.48	0
chr13.trna1001-GluCTC	TTCGGCGCTCTCACCGCCGCGGNCCGGGTTCGTTTCCCGGTCAGGGAACCA	chr13.trna1001-GluCTC	tRNA	1.3	1.1	0.8	1.3	28.2	22.7	25.6	26.2	-4.51	0
chr6.trna107-ArgCCT	CCCCAGTGGCCTAATGGATAAGGCATTGGCCTCCTAAGCCAGGGATTGTGGGTTCGGGTCCCATCTGGGGTGCCA	chr6.trna107-ArgCCT	tRNA	1.3	1.1	0.8	1.3	12.2	3.7	7.6	7.8	-2.8	0
chr10.trna851-AspGTC	GGGAGACCTGGGTTCGATTCCCCGACGGGGAGCCA	chr10.trna851-AspGTC	tRNA	1.3	1.1	0.8	1.3	50.2	40.5	45.7	46.8	-5.35	0
chr4.trna1697-HisGTG	TAGTGGTTAGTACTCTGCGTTGTGGCCGCAGCAACCTCGGTTCGTATCCGAGTCACGGCACCA	chr4.trna1697-HisGTG	tRNA	73102.9	65540.5	125349	79744.5	26935.9	32337.2	63611.6	46961.6	1.02	0
chr2.trna586-HisGTG	TATAGTGGTTAGTACTCTGCGTTGTGGCCGCAGCAACCTCGGTTCGTATCCGAGTCACGGCACCA	chr2.trna586-HisGTG	tRNA	58555.8	54477.7	86643.5	55898.5	20179.3	23382.1	46331.2	33321.4	1.05	0
chr13.trna979-AspGTC	GGGAGACCTGGGTTCGATTCCCCGACGGGGAGCCA	chr13.trna979-AspGTC	tRNA	1.3	1.1	0.8	1.3	50.2	40.5	45.7	46.8	-5.35	0
chr1.trna709-GluCTC	TCCCTCGTGGTCTAGTGGTTAGGATTCGGCGCTCTCACCGCCGCGGCCCGGGTTCGTTTCCCGGTCAGGGAACCA	chr1.trna709-GluCTC	tRNA	142.6	40.8	146.1	185.9	0.8	0.6	25.6	0.7	4.22	0
chr1.trna699-GlyGCC	TGGTAGAATTCTCGCCTGCCACGCGGGAGGC	chr1.trna699-GlyGCC	tRNA	19.6	16.5	3.2	16.7	1.5	0.6	2.8	0.7	3.32	0
chr2.trna1431-HisGTG	GGTTAGTACTCTGCGTTGTGGCCGCAGCAACCTCGGTTCGGATCCGAGTCACGGCACCA	chr2.trna1431-HisGTG	tRNA	943.2	1191.1	1925.6	1732	377.4	442.2	841.9	543.1	1.39	0
chr1.trna701-LeuCAG	CCCTTGGAGGCGTGGGTTCGTATCCCACTCCTGACACCA	chr1.trna701-LeuCAG	tRNA	1.3	1.1	0.8	1.3	19	44.8	33.9	34.7	-4.88	0
chr2.trna1432-HisGTG	TATAGTGGTTAGTACTCTGCGTTGTGGCCGCAGCAACCTCGGTTCGCATCCGAGTCACGGCACCA	chr2.trna1432-HisGTG	tRNA	2460.7	2645.6	3358.1	2206.4	457.3	1178.3	1966.9	1248.5	1.14	0
chr3.trna878-GlyGCC	TGGTAGCATTCTCGCCTGCCACGCGGGAGGCC	chr3.trna878-GlyGCC	tRNA	6.5	9.9	7.3	10.3	0.8	0.6	1.4	0.7	3.29	0
chr1.trna704-GlyGCC	TGGTTCAGTGGTAGAATTCTCGCCTGCCACGCGGGAGGCCCGGGTTCGTTTCCCGGCCCATGCACCA	chr1.trna704-GlyGCC	tRNA	315.3	331.7	581.9	719.2	198.6	135.6	111.5	128.3	1.76	0
chr3.trna751-HisGTG	ATTGGTTAGTACTCTGCGTTGTGGCCGCAGCAACCTCGGTTCGTATCCGAGTCACGGCACCA	chr3.trna751-HisGTG	tRNA	210.6	283.2	78.3	206.4	25.1	39.9	22.8	68.8	2.31	0
chr3.trna751-HisGTG	TAGTGGTTAGTACTCTGCGTTGTGGCCGCAGCAACCTCGGTTCGCATCCGAGTCACGGCACCA	chr3.trna751-HisGTG	tRNA	2879.3	3350.8	4972.1	3385.9	1066	1448.2	2188.4	1844	1.16	0
chr2.trna586-HisGTG	TATAGTGGTTAGTACTCTGCGTTGTGGCCGCAGCAACCTCGGTTCGCATCCGAGTCACGGCACCA	chr2.trna586-HisGTG	tRNA	2460.7	2645.6	3358.1	2206.4	457.3	1178.3	1966.9	1248.5	1.14	0
chr4.trna1697-HisGTG	AGTTAGTACTCTGCGTTGTGGCCGCAGCAACCTCGGTTCGTATCCGAGTCACGGCACCA	chr4.trna1697-HisGTG	tRNA	566.4	440.7	698.1	509	192.5	177.3	150.2	255.9	1.51	0
chr3.trna291-HisGTG	ATAGTGGTTAGTACTCTGCGTTGTGGCCGCAGCAACCTCGGTTCGCATCCGAGTCACGGCACCA	chr3.trna291-HisGTG	tRNA	786.2	794.5	1647.1	1129.5	213.8	344.1	693	307	1.48	0
chr1.trna699-GlyGCC	TGTGGTTCAGTGGTAGAATTCTCGCCTGCCACGCGGGAGGCCCGGGT	chr1.trna699-GlyGCC	tRNA	15.7	14.3	8.1	10.3	0.8	0.6	2.8	0.7	3.32	0
chr2.trna1431-HisGTG	TAGTACTCTGCGTTGTGGCCGCAGCAACCTCGGTTCGGATCCGAGTCACGGCACCA	chr2.trna1431-HisGTG	tRNA	5711.6	4562.9	8644.1	6866.6	2192.1	1932.7	4580.4	2840.1	1.16	0
chr1.trna1000-AspGTC	TCACGCGGGAGACCGGGGTTCGTTTCCCCGACGGGGAGCCA	chr1.trna1000-AspGTC	tRNA	341.4	287.6	682.7	834.6	50.2	200	135.7	185	1.91	0
chr19.trna106-PheGAA	TAGACTGAAGATCTAAAGGTCCCTGGTTCGTTCCCGGGTTTCGGCACCA	chr19.trna106-PheGAA	tRNA	138.7	469.4	222.7	193.6	19.8	15.9	87.2	53.9	2.53	0
chr6.trna317-GlyCCC	GCAAGATTCCCATTCTTGCGACCCGGGTTCGTTTCCCGGGCGGCGCACCA	chr6.trna317-GlyCCC	tRNA	1.3	34.2	49.2	14.1	61.6	215.3	76.8	170.9	-2.41	0.01
chr3.trna747-HisGTG	NGTGGTTAGTACTCTGCGTTGTGGCCGCAGCAACCTCGGTTCGTATCCGAGTCACGGCACCA	chr3.trna747-HisGTG	tRNA	43.2	71.6	26.6	83.3	0.8	0.6	22.8	0.7	3.17	0.01
chr14.trna192-ProTGG	GGCTCGTTGGTCTAGGGGTATGATTCTCGCTTTGGGTGCGAGAGGTCCCGGG	chr14.trna192-ProTGG	tRNA	1.3	1.1	0.8	1.3	6.1	3.1	4.2	3.5	-1.91	0.01
chr3.trna747-HisGTG	TATAGTAGTTAGTACTCTGCGTTGTGGCCGCAGCAACCTCGGTTCGTATCCGAGTCACGGCACCA	chr3.trna747-HisGTG	tRNA	964.1	706.3	1085.5	575.6	195.5	334.3	687.5	341	1.1	0.01
chr8.trna886-GlyGCC	TGGTAGAATTCTCGCCTGCCACGCGGGAG	chr8.trna886-GlyGCC	tRNA	3.9	11	8.9	1.3	0.8	0.6	2.8	0.7	2.37	0.01
chr3.trna291-HisGTG	TGGTTAGTACTCTGCGTTGTGTCCGCAGCAACCTCGGTTCGCATCCGAGTCACGGCACCA	chr3.trna291-HisGTG	tRNA	1.3	36.4	52.5	42.3	0.8	0.6	22.8	0.7	2.41	0.01
chr2.trna1432-HisGTG	TAGTGGTTAGTACTCTGCGTTGTGGCCGCAGCAACCTCGGTTCGTATCCGAGTCATGGCACCA	chr2.trna1432-HisGTG	tRNA	252.5	142.1	207.4	1.3	49.5	20.2	45.7	0.7	2.38	0.01
chr2.trna1747-GlyGCC	ATTGGTGGTTCAGTGGTAGAATTCTCGC	chr2.trna1747-GlyGCC	tRNA	2.6	5.5	0.8	6.4	12.9	19	10.4	20.6	-2.04	0.01
chr8.trna887-GlyGCC	TGGTAGAATTCTCGCCTGCC	chr8.trna887-GlyGCC	tRNA	19.6	35.3	25	6.4	4.6	3.7	4.8	4.3	2.31	0.01
chr13.trna77-GlyGCC	GTAGAATTCTCGCCTGCCACGCGGGAGGCCCGGGTT	chr13.trna77-GlyGCC	tRNA	1.3	1.1	2.4	2.6	21.3	6.1	6.2	9.9	-2.56	0.01
chr3.trna751-HisGTG	GATCGTATAGTGGTTAGTACTCTGCGTTGTGGCCGCAGCAACCTCGGTTCGTATCCGAGTCACGGCACCA	chr3.trna751-HisGTG	tRNA	576.9	265.6	485	103.8	152.9	0.6	139.2	114.1	1.81	0.01
chr1.trna699-GlyGCC	GCATTGGTGGTTCAGTGGTAGAATTCTCGCCA	chr1.trna699-GlyGCC	tRNA	30.1	48.5	20.2	28.2	328.7	179.1	67.2	121.9	-2.46	0.01
chr4.trna1697-HisGTG	TATAGTAGTTAGTACTCTGCGTTGTGGCCGCAGCAACCTCGGTTCGAATCCGAGTCACGGCACCA	chr4.trna1697-HisGTG	tRNA	315.3	353.7	388.2	360.3	122.5	49.7	166.9	199.2	1.4	0.01
chr1.trna999-GluCTC	TCCCTGGTGGTCTAGTAGTTAGGATTCGGCGCTCTCACCGCCGCGGCCCGGGTTCGTTTCCCGGTCAGGGAACCA	chr1.trna999-GluCTC	tRNA	283.9	159.8	262.3	278.2	55.5	22.7	175.2	51.8	1.69	0.01
chr1.trna699-GlyGCC	TCAGTGGTAGAATTCTCGCCTGCCACGCGGGAGGCCCGGGTTCGATTCCCGGCCAATGCACCA	chr1.trna699-GlyGCC	tRNA	26.2	30.9	50	32.1	110.3	159.5	132.9	153.8	-2	0.01
chr4.trna1697-HisGTG	GTGGTTAGTACTCTGCGTTGTGTCCGCAGCAACCTCGGTTCGGATCCGAGTCACGGCACCA	chr4.trna1697-HisGTG	tRNA	168.8	283.2	207.4	83.3	25.1	0.6	155.8	46.1	1.71	0.01
chr2.trna586-HisGTG	TAGTGGTTAGTACTCTGCGTTGTGCCCGCAGCAACCTCGGTTCGTATCCGAGTCACGGCACCA	chr2.trna586-HisGTG	tRNA	796.7	600.5	1085.5	493.6	195.5	236.1	643.2	272.9	1.14	0.01
chr1.trna995-GlyTCC	TTGACCCGGGTTCGGTTCCCGGCCAACGCACCA	chr1.trna995-GlyTCC	tRNA	47.1	1.1	0.8	46.2	80.7	129.4	73.4	124.8	-2.1	0.01
chr4.trna1697-HisGTG	TAGTACTCTGCGTTGTGACCGCAGCAACCTCGGTTCGGATCCGAGTCACGGCACCA	chr4.trna1697-HisGTG	tRNA	48.4	1.1	58.9	93.6	0.8	22.7	0.7	0.7	3.02	0.01
chr11.trna2023-LysCTT	GCCCGGCTAGCTCAGTCGGTAGAGCATGGGACTCTTAATCTCAGGGTCGTGGGTTCGGGCCCCACGTTGGGCGCCA	chr11.trna2023-LysCTT	tRNA	681.6	485.9	291.3	103.8	183.4	25.1	56.1	85.8	2.16	0.01
chr8.trna887-GlyGCC	GTAGAATTCTCGCCTGCCACGCGGGAGGCCCGGGTCCGTTTCCCGGCCAATGCACCA	chr8.trna887-GlyGCC	tRNA	1.3	1.1	67	53.8	95.1	88.9	284.5	320.4	-2.68	0.01
chr8.trna414-LeuCAG	TTGGAGGCGTGGGTTCGTATCCCACTTCTGACACCA	chr8.trna414-LeuCAG	tRNA	1.3	103.6	0.8	1.3	95.1	228.8	108	88.6	-2.28	0.01
chr1.trna699-GlyGCC	GTAGAATTCTCGCCTGCCACGCGGGAGGCCCGGGGTCGTTTCCCGGCCAATGCACCA	chr1.trna699-GlyGCC	tRNA	1878.6	1537.1	2581.7	1841	2870.8	4200.3	3378.6	4157.3	-0.9	0.01
chr8.trna887-GlyGCC	TGGTAGAATTCTCGCCTGCCACGCGGGAGGCCCG	chr8.trna887-GlyGCC	tRNA	15.7	11	4	11.5	0.8	1.2	4.2	2.1	2.35	0.01
chr3.trna751-HisGTG	TAGTGGTTAGTACTCTGCGTTGTGGCCGCAGCAACCTCGGTTCGTATCCGAGTCATGGCACCA	chr3.trna751-HisGTG	tRNA	252.5	142.1	207.4	1.3	49.5	20.2	45.7	0.7	2.38	0.01
chr2.trna586-HisGTG	CATAGTGGTTAGTACTCTGCGTTGTGGCCGCAGCAACCTCGGTTCGTATCCGAGTCACGGCACCA	chr2.trna586-HisGTG	tRNA	43.2	71.6	52.5	42.3	0.8	0.6	0.7	23.4	3.04	0.01
chr13.trna979-AspGTC	TCCTCGTTTGTATAGTGGTGAGTATCCCCGCCTGTCACGCGGGAGACCGGGGT	chr13.trna979-AspGTC	tRNA	1.3	1.1	0.8	1.3	3	3.7	10.4	6.4	-2.38	0.01
chr1.trna994-AspGTC	TCCTCGTTAGTATAGTGGTGAGTATCCCCGCCTGTCACGCGGGAGACCGGGGT	chr1.trna994-AspGTC	tRNA	2.6	6.6	1.6	3.8	20.5	15.3	20.1	14.9	-2.27	0.01
chrX.trna375-AlaTGC	GGGGATGTAGCTCAATGGTAGAGCACATGCTTTGCTTGTATGAGGCACCGGGG	chrX.trna375-AlaTGC	tRNA	6.5	14.3	7.3	9	2.3	1.2	2.8	2.1	2.14	0.01
chr3.trna748-LysCTT	CAGTCGGTAGAGCATGAGACTCTTAATCTCAGGGTCGTGGGTTCGTGCCCCACGTTGGGCGCC	chr3.trna748-LysCTT	tRNA	20.9	9.9	11.3	14.1	3	3.1	3.5	2.1	2.27	0.01
chr2.trna1431-HisGTG	GATCGTATAGTGGTTAGTACTCTGCGTTGTGGCCGCAGCAACCTCGGTTCGTATCCGAGTCACGGCACCA	chr2.trna1431-HisGTG	tRNA	576.9	265.6	485	103.8	152.9	0.6	139.2	114.1	1.81	0.01
chr3.trna878-GlyGCC	GCATTGGTAGTTCAGTGGTAGAATTCTCGCCTGCCACGCGGGAGGCCCGGGTT	chr3.trna878-GlyGCC	tRNA	3.9	12.1	6.5	15.4	1.5	2.5	4.2	0.7	2.1	0.01
chr1.trna706-GlyGCC	TGGTTCAGTGGTAGAATTCTCGCC	chr1.trna706-GlyGCC	tRNA	10.5	8.8	6.5	2.6	1.5	0.6	3.5	1.4	2.01	0.01
chr8.trna887-GlyGCC	GCATTGGTGGTTCAGTGGTAGAATTCTCGCCA	chr8.trna887-GlyGCC	tRNA	15.7	25.3	10.5	14.1	165.9	90.2	33.9	61.7	-2.42	0.01
chr14.trna347-GluTTC	TCCCACATGGTCTAGCGGTTAGGATTCCTGGTTTTCACCCAGGCGGCCCGGGTTCGACTCCCGGTGTGGGAACCA	chr14.trna347-GluTTC	tRNA	171.4	182.9	178.4	180.8	354.6	238	688.2	433.9	-1.27	0.01
chr3.trna878-GlyGCC	GCATTGGTAGTTCAGTGGTAGAATTCTCGCCTGCCACGCGGGAGGCCCGGGT	chr3.trna878-GlyGCC	tRNA	134.7	149.9	83.1	123.1	20.5	13.5	43.6	17.7	2.36	0.01
chr2.trna1431-HisGTG	GTGGTTAGTACTCTGCGTTGTGACCGCAGCAACCTCGGTTCGTATCCGAGTCACGGCACCA	chr2.trna1431-HisGTG	tRNA	85	177.4	284.9	42.3	49.5	20.2	22.8	46.1	2.09	0.01
chr3.trna747-HisGTG	TAGTACTCTGCGTTGTGACCGCAGCAACCTCGGTTCGGATCCGAGTCACGGCACCA	chr3.trna747-HisGTG	tRNA	48.4	1.1	58.9	93.6	0.8	22.7	0.7	0.7	3.02	0.01
chr3.trna747-HisGTG	TATAGTGGTTAGTACTCTGCGTTGTGGCCGCAGCAACCTCGGTTCGTATCCGAGTCACGGGACCA	chr3.trna747-HisGTG	tRNA	43.2	1.1	52.5	83.3	0.8	0.6	0.7	23.4	2.82	0.01
chr3.trna878-GlyGCC	GTAGAATTCTCGCCTGCCACGCGGGAGGCCCGGGTT	chr3.trna878-GlyGCC	tRNA	2.6	1.1	4	2.6	32.7	9.2	9.7	14.9	-2.69	0.01
chr13.trna1001-GluCTC	TCCCTGGTGGTCTAGTAGTTAGGATTCGGCGCTCTCACCGCCGCGGCCCGGGTTCGTTTCCCGGTCAGGGAACCA	chr13.trna1001-GluCTC	tRNA	283.9	159.8	262.3	278.2	55.5	22.7	175.2	51.8	1.69	0.01
chr3.trna747-HisGTG	TCGTATAGTGGTTAGTACTCTGCGTTGTGGCCGCAGCAACCTCGGTTCGTATCCGAGTCACGGCACCA	chr3.trna747-HisGTG	tRNA	1152.5	1411.5	1840.8	2411.5	3135.6	3607.2	2465.4	3290.2	-0.87	0.01
chr1.trna708-GlyTCC	GGTGGTATAGTGGTGAGCATAGCTGCCTTCCAAGCAGTTGACCCGGGTTCGTTTCCCGGCCAACGCACCA	chr1.trna708-GlyTCC	tRNA	1.3	1.1	29.1	46.2	27.4	150.9	121.8	124.8	-2.45	0.01
chr3.trna295-HisGTG	AGTGGTTAGTACTCTGCGTTGTGTCCGCAGCAACCTCGGTTCGTATCCGAGTCACGGCACCA	chr3.trna295-HisGTG	tRNA	378.1	318.4	388.2	370.5	98.2	118.4	222.2	160.2	1.28	0.01
chr14.trna192-ProTGG	GGCTCGTTTGTCTAGGGGTATGATTCTCGCTTGGGGTGCGAGAGGTCCCGGGT	chr14.trna192-ProTGG	tRNA	2.6	3.3	2.4	2.6	12.9	9.2	15.2	14.2	-2.24	0.01
chr2.trna1432-HisGTG	NGTGGTTAGTACTCTGCGTTGTGGCCGCAGCAACCTCGGTTCGTATCCGAGTCACGGCACCA	chr2.trna1432-HisGTG	tRNA	43.2	71.6	26.6	83.3	0.8	0.6	22.8	0.7	3.17	0.01
chr13.trna110-GlyGCC	GCATTGGTCGTTCAGTGGTAGAATTCTCGCCTGCCACGCGGGAGGCCCGGG	chr13.trna110-GlyGCC	tRNA	10.5	9.9	7.3	5.1	0.8	0.6	4.2	2.8	1.97	0.01
chr1.trna707-AspGTC	TCCTTGGTATAGTGGTGAGTATCCCCGCCTGTCACGCGGGAGACCGGGGT	chr1.trna707-AspGTC	tRNA	6.5	4.4	0.8	3.8	26.6	22.7	11.1	10.6	-2.19	0.01
chr8.trna560-GlyGCC	GCATTGGTTGTTCAGTGGTAGAATTCTCGCCTG	chr8.trna560-GlyGCC	tRNA	2.6	5.5	0.8	2.6	12.2	16.6	6.2	11.3	-2.01	0.01
chr3.trna751-HisGTG	AATGGTTAGTACTCTGCGTTGTGGCCGCAGCAACCTCGGTTCGTATCCGAGTCACGGCACCA	chr3.trna751-HisGTG	tRNA	336.2	318.4	233.2	247.4	98.2	39.9	111.5	114.1	1.64	0.01
chr3.trna292-LysCTT	CAGTCGGTAGAGCATGAGACTCTTAATCTCAAGGTCGTGGGTTCGTGCCCCACGTTGGGCGCCA	chr3.trna292-LysCTT	tRNA	43.2	36.4	52.5	42.3	98.2	157.6	244.4	204.9	-2.02	0.01
chr4.trna1697-HisGTG	TGGTTAGTACTCTGCGTTGTGGNCGCAGCAACCTCGGTTCGTATCCGAGTCACGGCACCA	chr4.trna1697-HisGTG	tRNA	43.2	36.4	78.3	42.3	0.8	0.6	22.8	0.7	3	0.01
chr3.trna751-HisGTG	GTGGTTAGTACTCTGCGTTGTGTCCGCAGCAACCTCGGTTCGGATCCGAGTCACGGCACCA	chr3.trna751-HisGTG	tRNA	168.8	283.2	207.4	83.3	25.1	0.6	155.8	46.1	1.71	0.01
chr3.trna292-LysCTT	GCCCGGCTAGCTCAGTCGGTAGAGCATGGGACTCTTAATCTCAGGGTCGTGGGTTCGGGCCCCACGTTGGGCGCCA	chr3.trna292-LysCTT	tRNA	681.6	485.9	291.3	103.8	183.4	25.1	56.1	85.8	2.16	0.01
chr8.trna887-GlyGCC	TGTTCAGTGGTAGAATTCTCGCCTGCCACGCGGGAGGCCCGGGTTCGTTTCCCGGCCAATGCACCA	chr8.trna887-GlyGCC	tRNA	269.5	272.2	232.4	159	94.3	76.1	57.5	87.9	1.56	0.01
chr11.trna2021-LeuAAG	TGGATTGAGGCTCCAGTCTCTTCGGGGGCGTGGGT	chr11.trna2021-LeuAAG	tRNA	7.8	8.8	6.5	7.7	2.3	0.6	4.2	0.7	1.99	0.01
chr2.trna1432-HisGTG	TATAGTAGTTAGTACTCTGCGTTGTGGCCGCAGCAACCTCGGTTCGAATCCGAGTCACGGCACCA	chr2.trna1432-HisGTG	tRNA	315.3	353.7	388.2	360.3	122.5	49.7	166.9	199.2	1.4	0.01
chr3.trna48-ValAAC	GTTTCCGTAGTGTAGTGGTTATCACGTTCGCCGG	chr3.trna48-ValAAC	tRNA	3.9	3.3	1.6	3.8	20.5	11.7	13.8	6.4	-2.05	0.01
chr8.trna887-GlyGCC	GCATTGGTTGTTCAGTGGTAGAATTCTCGCCTG	chr8.trna887-GlyGCC	tRNA	2.6	5.5	0.8	2.6	11.4	15.3	6.2	10.6	-1.92	0.01
chr3.trna284-ValCAC	GTTTCCGTAGTGTAGTGGTTATCACGTTCGCCGG	chr3.trna284-ValCAC	tRNA	3.9	3.3	1.6	3.8	21.3	12.3	14.5	6.4	-2.1	0.01
chr13.trna77-GlyGCC	GTAGAATTCTCGCCTGCCACGCGGGAGGCCCGGGTCCGTTTCCCGGCCAATGCACCA	chr13.trna77-GlyGCC	tRNA	1.3	1.1	67	53.8	95.1	88.9	284.5	320.4	-2.68	0.01
chr1.trna1022-ProCGG	GGCTCGTTTGTCTAGGGGTATGATTCTCGCTTCGGGTGCGAGAGGTCCCGGGT	chr1.trna1022-ProCGG	tRNA	1.3	1.1	0.8	1.3	4.6	4.9	1.4	5.7	-1.88	0.01
chr3.trna295-HisGTG	TAGTGGTTAGTACTCTGCGTTGNGGCCGCAGCAACCTCGGTTCGTATCCGAGTCACGGCACCA	chr3.trna295-HisGTG	tRNA	126.9	106.9	259.1	83.3	25.1	20.2	89.3	23.4	1.87	0.01
chr19.trna109-ValTAC	GGTTCCATAGTGTAGCGGTTATCACGTCTGCTTTACACGCAGAAGGTCC	chr19.trna109-ValTAC	tRNA	15.7	19.8	12.1	6.4	1.5	2.5	6.2	0.7	2.31	0.01
chr1.trna1000-AspGTC	TCCTTGGTATAGTGGTGAGTATCCCCGCCTGTCACGCGGGAGACCGGGGT	chr1.trna1000-AspGTC	tRNA	6.5	4.4	0.8	3.8	26.6	22.7	11.1	10.6	-2.19	0.01
chr15.trna913-MetCAT	CTCATAATCTGAAGGTCGTGAGTTCGTTCCTCACACGGGGCACCA	chr15.trna913-MetCAT	tRNA	202.8	219.3	238.9	234.6	58.6	57.7	126.7	61	1.56	0.01
chr8.trna560-GlyGCC	GTAGAATTCTCGCCTGCCACGCGGGAGGCCCGGGGTCGTTTCCCGGCCAATGCACCA	chr8.trna560-GlyGCC	tRNA	1878.6	1537.1	2581.7	1841	2870.8	4200.3	3378.6	4157.3	-0.9	0.01
chr13.trna110-GlyGCC	TGGTTCAGTGGTAGAATTCTCGCC	chr13.trna110-GlyGCC	tRNA	31.4	25.3	19.4	6.4	3.8	1.2	9	3.5	2.23	0.01
chr8.trna886-GlyGCC	ATTGGTGGTTCAGTGGTAGAATTCTCGCCT	chr8.trna886-GlyGCC	tRNA	1.3	2.2	0.8	1.3	6.1	5.5	4.8	5.7	-1.98	0.01
chr13.trna110-GlyGCC	TGGTTCAGTGGTAGAATTCTCGC	chr13.trna110-GlyGCC	tRNA	26.2	14.3	10.5	2.6	1.5	1.2	1.4	3.5	2.8	0.01
chr3.trna295-HisGTG	ATAGTGGTTAGTACTCTGCGTTGTGGCCGCAGCAACCTCGGTTCGGATCCGAGTCACGGCACCA	chr3.trna295-HisGTG	tRNA	10676.1	10006.1	17368.1	10770.5	4626.9	5005.7	10745.6	7884.2	0.79	0.01
chr3.trna751-HisGTG	TGGTTAGTACTCTGCGTTGTGTCCGCAGCAACCTCGGTTCGCATCCGAGTCACGGCACCA	chr3.trna751-HisGTG	tRNA	1.3	36.4	52.5	42.3	0.8	0.6	22.8	0.7	2.41	0.01
chr3.trna747-HisGTG	CGGTTCGTATCCGAGTCACGGCACCA	chr3.trna747-HisGTG	tRNA	302.2	609.3	631.9	237.2	245.8	141.7	223.6	98.5	1.33	0.01
chr11.trna204-ValCAC	GTTTCCGTAGTGTAGTGGTTATCACGTTCGCCGG	chr11.trna204-ValCAC	tRNA	3.9	3.3	1.6	3.8	21.3	12.3	14.5	6.4	-2.1	0.01
chr3.trna747-HisGTG	CATAGTGGTTAGTACTCTGCGTTGTGGCCGCAGCAACCTCGGTTCGTATCCGAGTCACGGCACCA	chr3.trna747-HisGTG	tRNA	43.2	71.6	52.5	42.3	0.8	0.6	0.7	23.4	3.04	0.01
chr3.trna745-GluCTC	TCCCTGGTGGTCTAGTGGTTAGGATTCGGCGCTCTCACCGCCGCGGCCCGGGTTCGTTTCCCGTTCAGGGAACCA	chr3.trna745-GluCTC	tRNA	109261	62278.9	68740.4	84831.7	38266.9	21993.5	51991.6	50534.7	1	0.01
chr3.trna751-HisGTG	TCGTATAGTGGTTAGTACTCTGCGTTGTGGCCGCAGCAACCTCGGTTCGGATCCGAGTCACGGCACCA	chr3.trna751-HisGTG	tRNA	838.5	618.2	1098.4	1591	2253	2208.7	1246.9	2269.4	-0.94	0.01
chr2.trna1747-GlyGCC	GTAGAATTCTCGCCTGCCACGCGGGAGGCCCGGGTT	chr2.trna1747-GlyGCC	tRNA	2.6	1.1	4	2.6	32.7	9.2	9.7	14.9	-2.69	0.01
chr13.trna77-GlyGCC	GCATTGGTTGTTCAGTGGTAGAATTCTCGCCTG	chr13.trna77-GlyGCC	tRNA	2.6	5.5	0.8	2.6	11.4	15.3	6.2	10.6	-1.92	0.01
chr2.trna586-HisGTG	GTGGTTAGTACTCTGCGTTGTGTCCGCAGCAACCTCGGTTCGGATCCGAGTCACGGCACCA	chr2.trna586-HisGTG	tRNA	168.8	283.2	207.4	83.3	25.1	0.6	155.8	46.1	1.71	0.01
chr11.trna1824-GlyTCC	TGACCCGGGTTCGTTTCCCGGCCAACGCACCA	chr11.trna1824-GlyTCC	tRNA	138.7	155.4	226.8	180.8	400.2	558.8	388.4	422.5	-1.34	0.01
chr3.trna747-HisGTG	TCGTATAGTGGTTAGTACTCTGCGTTGTGGCCGCAGCAACCTCGGTTCGGATCCGAGTCACGGCACCA	chr3.trna747-HisGTG	tRNA	838.5	618.2	1098.4	1591	2253	2208.7	1246.9	2269.4	-0.94	0.01
chr3.trna752-GlyCCC	GCATTGGTGGTTCAATGGTAGAATTCTCGCCTCCCACGCGGGTGACCCGGGTTCGTTTCCCGGCCAATGCACCA	chr3.trna752-GlyCCC	tRNA	197.5	83.7	142	142.3	312.7	181.6	530.3	409.8	-1.34	0.01
chr4.trna1697-HisGTG	CGGTTCGTATCCGAGTCACGGCACCA	chr4.trna1697-HisGTG	tRNA	302.2	609.3	631.9	237.2	245.8	141.7	223.6	98.5	1.33	0.01
chr19.trna637-ArgTCT	GGCTCTGTGGCGCAATGGATAGCGCATTGGACTTCTAGACAAA	chr19.trna637-ArgTCT	tRNA	69.3	68.3	70.2	33.3	4.6	3.1	15.9	5	3.08	0.01
chr2.trna1431-HisGTG	NGTGGTTAGTACTCTGCGTTGTGGCCGCAGCAACCTCGGTTCGTATCCGAGTCACGGCACCA	chr2.trna1431-HisGTG	tRNA	43.2	71.6	26.6	83.3	0.8	0.6	22.8	0.7	3.17	0.01
chr13.trna998-LeuCAA	TCGGATCCCACTTCTGACACC	chr13.trna998-LeuCAA	tRNA	9.2	9.9	5.6	11.5	3.8	0.6	2.1	2.1	2.07	0.01
chr3.trna291-HisGTG	TTAGTACTCTGCGTTGTGGCCGCAGCAACCTCGGTTCGTATCCGAGTCACGGCACCA	chr3.trna291-HisGTG	tRNA	25432.5	20727.3	43725.7	26308.9	8903	11786.4	25080.2	14644.1	0.94	0.01
chr1.trna707-AspGTC	TCCTCGTTAGTATAGTGGTGAGTATCCCCGCCTGTCACGCGGGAGACCGGGGT	chr1.trna707-AspGTC	tRNA	2.6	6.6	1.6	3.8	20.5	15.3	20.1	14.9	-2.27	0.01
chr9.trna1035-LysCTT	GCCCGGCTAGCTCAGTCGGTAGAGCATGGGACTCTTAATCTCAGGGTCGTGGGTTCGGGCCCCACGTTGGGCGCCA	chr9.trna1035-LysCTT	tRNA	681.6	485.9	291.3	103.8	183.4	25.1	56.1	85.8	2.16	0.01
chr8.trna886-GlyGCC	GCATTGGTGGTTCAGTGGTAGAATTCTCGCCA	chr8.trna886-GlyGCC	tRNA	15.7	25.3	10.5	14.1	165.9	90.2	33.9	61.7	-2.42	0.01
chr4.trna1697-HisGTG	GTGGTTAGTACTCTGCGTTGTGACCGCAGCAACCTCGGTTCGTATCCGAGTCACGGCACCA	chr4.trna1697-HisGTG	tRNA	85	177.4	284.9	42.3	49.5	20.2	22.8	46.1	2.09	0.01
chr11.trna1824-GlyTCC	GGTGGTATAGTGGTGAGCATAGCTGCCTTCCAAGCAGTTGACCCGGGTTCGTTTCCCGGCCAACGCACCA	chr11.trna1824-GlyTCC	tRNA	1.3	1.1	29.1	46.2	27.4	150.9	121.8	124.8	-2.45	0.01
chr2.trna1509-SerGCT	AATCCATTGTGCTTTGCACGCATGGGTTCGTATCCCATCCTCGTCGCCA	chr2.trna1509-SerGCT	tRNA	1.3	1.1	7.3	1.3	6.8	25.1	11.8	17.7	-2.49	0.01
chr3.trna92-ProTGG	GGCTCGTTGGTCTAGGGGTATGATTCTCGCTTTGGGTGCGAGAGGTCCCGGGT	chr3.trna92-ProTGG	tRNA	5.2	9.9	6.5	10.3	56.3	63.8	40.2	64.5	-2.82	0.01
chr1.trna708-GlyTCC	TGACCCGGGTTCGTTTCCCGGCCAACGCACCA	chr1.trna708-GlyTCC	tRNA	138.7	155.4	226.8	180.8	400.2	558.8	388.4	422.5	-1.34	0.01
chr3.trna291-HisGTG	GATCGTATAGTGGTTAGTACTCTGCGTTGTGGCCGCAGCAACCTCGGTTCGTATCCGAGTCACGGCACCA	chr3.trna291-HisGTG	tRNA	576.9	265.6	485	103.8	152.9	0.6	139.2	114.1	1.81	0.01
chr3.trna878-GlyGCC	ATTGTGGTTCAGTGGTAGAATTCTCGCCTGCC	chr3.trna878-GlyGCC	tRNA	11.8	4.4	10.5	2.6	0.8	2.5	0.7	2.1	2.28	0.01
chr2.trna586-HisGTG	TAGTGGTTAGTACTCTGCGTTGTGGCCGCAGCAACCTCGGTTCGTATCCGAGTCATGGCACCA	chr2.trna586-HisGTG	tRNA	252.5	142.1	207.4	1.3	49.5	20.2	45.7	0.7	2.38	0.01
chr10.trna851-AspGTC	TCCTCGTTTGTATAGTGGTGAGTATCCCCGCCTGTCACGCGGGAGACCGGGGT	chr10.trna851-AspGTC	tRNA	1.3	1.1	0.8	1.3	3	3.7	10.4	6.4	-2.38	0.01
chr13.trna110-GlyGCC	ATTGGTGGTTCAGTGGTAGAATTCTCGC	chr13.trna110-GlyGCC	tRNA	2.6	5.5	0.8	6.4	12.9	19	10.4	20.6	-2.04	0.01
chr11.trna1819-GlyGCC	ATTGTGGTTCAGTGGTAGAATTCTCGCCTGCC	chr11.trna1819-GlyGCC	tRNA	11.8	4.4	10.5	2.6	0.8	2.5	0.7	2.1	2.28	0.01
chr3.trna751-HisGTG	AGTGGTTAGTACTCTGCGTTGTGTCCGCAGCAACCTCGGTTCGTATCCGAGTCACGGCACCA	chr3.trna751-HisGTG	tRNA	378.1	318.4	388.2	370.5	98.2	118.4	222.2	160.2	1.28	0.01
chr3.trna751-HisGTG	TGGTTAGTACTCTGCGTTGTGGNCGCAGCAACCTCGGTTCGTATCCGAGTCACGGCACCA	chr3.trna751-HisGTG	tRNA	43.2	36.4	78.3	42.3	0.8	0.6	22.8	0.7	3	0.01
chr3.trna291-HisGTG	NGTGGTTAGTACTCTGCGTTGTGGCCGCAGCAACCTCGGTTCGTATCCGAGTCACGGCACCA	chr3.trna291-HisGTG	tRNA	43.2	71.6	26.6	83.3	0.8	0.6	22.8	0.7	3.17	0.01
chr1.trna994-AspGTC	TCCTCGTTTGTATAGTGGTGAGTATCCCCGCCTGTCACGCGGGAGACCGGGGT	chr1.trna994-AspGTC	tRNA	1.3	1.1	0.8	1.3	3	3.7	10.4	6.4	-2.38	0.01
chr3.trna749-HisGTG	CGGTTCGTATCCGAGTCACGGCACCA	chr3.trna749-HisGTG	tRNA	302.2	609.3	631.9	237.2	245.8	141.7	223.6	98.5	1.33	0.01
chr1.trna997-AspGTC	TCCTTGGTATAGTGGTGAGTATCCCCGCCTGTCACGCGGGAGACCGGGGT	chr1.trna997-AspGTC	tRNA	6.5	4.4	0.8	3.8	26.6	22.7	11.1	10.6	-2.19	0.01
chr2.trna1747-GlyGCC	GCATTGGTAGTTCAGTGGTAGAATTCTCGCCTGCCACGCGGGAGGCCCGGGT	chr2.trna1747-GlyGCC	tRNA	134.7	149.9	83.1	123.1	20.5	13.5	43.6	17.7	2.36	0.01
chr12.trna790-LysCTT	GCCCGGCTAGCTCAGTCGGTAGAGCATGGGACTCTTAATCTCAGGGTCGTGGGTTCGGGCCCCACGTTGGGCGCCA	chr12.trna790-LysCTT	tRNA	681.6	485.9	291.3	103.8	183.4	25.1	56.1	85.8	2.16	0.01
chr3.trna291-HisGTG	AGTACTCTGCGTTGTGGCCGCAGCAACCTCGGTTCGTATCCGAGTCACGGCACCA	chr3.trna291-HisGTG	tRNA	2944.7	2381.1	4358.8	3174.3	822.5	977.7	2866.9	1755.4	1	0.01
chr1.trna699-GlyGCC	GCATTGGTAGTTCAGTGGTAGAATTCTCGCCTGCCACGCGGGAGGCCCGGG	chr1.trna699-GlyGCC	tRNA	9.2	17.6	8.1	10.3	3	2.5	3.5	0.7	2.22	0.01
chr1.trna1000-AspGTC	TCCTCGTTTGTATAGTGGTGAGTATCCCCGCCTGTCACGCGGGAGACCGGGGT	chr1.trna1000-AspGTC	tRNA	1.3	1.1	0.8	1.3	3	3.7	10.4	6.4	-2.38	0.01
chr3.trna291-HisGTG	AGTTAGTACTCTGCGTTGTGGCCGCAGCAACCTCGGTTCGGATCCGAGTCACGGCACCA	chr3.trna291-HisGTG	tRNA	95.5	159.8	204.2	278.2	28.2	44.8	125.3	26.2	1.72	0.01
chr1.trna699-GlyGCC	GTAGAATTCTCGCCTGCCACGCGGGAGGCCCGGGTT	chr1.trna699-GlyGCC	tRNA	2.6	1.1	4.8	3.8	41.1	11.7	11.8	18.4	-2.74	0.01
chr2.trna586-HisGTG	AGTACTCTGCGTTGTGGCCGCAGCAACCTCGGTTCGTATCCGAGTCACGGCACCA	chr2.trna586-HisGTG	tRNA	2944.7	2381.1	4358.8	3174.3	822.5	977.7	2866.9	1755.4	1	0.01
chr11.trna1819-GlyGCC	GCATTGGTCGTTCAGTGGTAGAATTCTCGCCTG	chr11.trna1819-GlyGCC	tRNA	10.5	9.9	7.3	10.3	4.6	1.8	1.4	2.1	1.93	0.01
chr3.trna295-HisGTG	GTGGTTAGTACTCTGCGTTGTGTCCGCAGCAACCTCGGTTCGGATCCGAGTCACGGCACCA	chr3.trna295-HisGTG	tRNA	168.8	283.2	207.4	83.3	25.1	0.6	155.8	46.1	1.71	0.01
chr13.trna99-MetCAT	CTCATAATCTGAAGGTCCTGAGTTCGGGCCTCAGAGAAGGCACCA	chr13.trna99-MetCAT	tRNA	7.8	6.6	4.8	7.7	0.8	0.6	4.2	0.7	2.11	0.01
chr2.trna586-HisGTG	TATAGTAGTTAGTACTCTGCGTTGTGGCCGCAGCAACCTCGGTTCGTATCCGAGTCACGGCACCA	chr2.trna586-HisGTG	tRNA	964.1	706.3	1085.5	575.6	195.5	334.3	687.5	341	1.1	0.01
chr11.trna396-ProCGG	GGCTCGTTTGTCTAGGGGTATGATTCTCGCTTGGGGTGCGAGAGGTCCCGGGT	chr11.trna396-ProCGG	tRNA	2.6	3.3	2.4	2.6	13.7	9.8	16.6	15.6	-2.35	0.01
chr1.trna699-GlyGCC	GCATTGGTTGTTCAGTGGTAGAATTCTCGCCTGCCACGCGGGAGGCCCGGGTTCGATTCCCGGCCAATGCACCA	chr1.trna699-GlyGCC	tRNA	1.3	2.2	0.8	1.3	5.3	3.1	8.3	7.1	-2.09	0.01
chr8.trna887-GlyGCC	TGGTTCAGTGGTAGAATTCTCGCC	chr8.trna887-GlyGCC	tRNA	20.9	16.5	12.9	5.1	3	1.2	6.2	2.8	2.06	0.01
chr1.trna702-GlyGCC	TGGTTCAGTGGTAGAATTCTCGCC	chr1.trna702-GlyGCC	tRNA	10.5	8.8	6.5	2.6	1.5	0.6	3.5	1.4	2.01	0.01
chr2.trna1747-GlyGCC	CAGTGGTATAATTCTCGCCTGCCACGCGGGAGGCCCGGGTTCGTTTCCCGGCCAATGCACCA	chr2.trna1747-GlyGCC	tRNA	376.8	317.3	397.9	369.2	655.9	629.3	710.3	1076.2	-1.07	0.01
chr2.trna1431-HisGTG	TAGTACTCTGCGTTGTGACCGCAGCAACCTCGGTTCGGATCCGAGTCACGGCACCA	chr2.trna1431-HisGTG	tRNA	48.4	1.1	58.9	93.6	0.8	22.7	0.7	0.7	3.02	0.01
chr1.trna1022-ProCGG	GGCTCGTTGGTCTAGGGGTATGATTCTCGCTTCGGGTGCGAGAGGTCCCGGGTT	chr1.trna1022-ProCGG	tRNA	2.6	1.1	2.4	1.3	9.1	5.5	7.6	8.5	-2.05	0.01
chr13.trna110-GlyGCC	ATTGTGGTTCAGTGGTAGAATTCTCGCCTGCC	chr13.trna110-GlyGCC	tRNA	11.8	4.4	10.5	2.6	0.8	2.5	0.7	2.1	2.28	0.01
chr11.trna1819-GlyGCC	CAGTGGTATAATTCTCGCCTGCCACGCGGGAGGCCCGGGTTCGTTTCCCGGCCAATGCACCA	chr11.trna1819-GlyGCC	tRNA	376.8	317.3	397.9	369.2	655.9	629.3	710.3	1076.2	-1.07	0.01
chr11.trna1819-GlyGCC	TGGTTCAGTGGTAGAATTCTCGC	chr11.trna1819-GlyGCC	tRNA	26.2	14.3	10.5	2.6	1.5	1.2	1.4	3.5	2.8	0.01
chr11.trna1824-GlyTCC	CCCGGGTTCGATTCCCGGCCAACGCACCA	chr11.trna1824-GlyTCC	tRNA	3.9	4.4	4.8	1.3	16	11.7	27.7	17	-2.32	0.01
chr2.trna1432-HisGTG	TATAGTGGTTAGTACTCTGCGTTGTGGCCGCAGCAACCTCGGTTCGTATCCGAGTCACGGGACCA	chr2.trna1432-HisGTG	tRNA	43.2	1.1	52.5	83.3	0.8	0.6	0.7	23.4	2.82	0.01
chr1.trna699-GlyGCC	TTGTGGTTCAGTGGTAGAATTCTCGC	chr1.trna699-GlyGCC	tRNA	7.8	12.1	12.1	7.7	0.8	2.5	0.7	5.7	2.05	0.01
chr14.trna188-LeuAAG	TGGATTGAGGCTCCAGTCTCTTCGGGGGCGTGGGT	chr14.trna188-LeuAAG	tRNA	7.8	8.8	6.5	7.7	2.3	0.6	4.2	0.7	1.99	0.01
chr7.trna86-SeC(e)TCA	CTCAGTGGTCTGGGGTGCAGGCTTCAAACCTGTAGCTGTTTAGCGACAGAGTGGTTCAATTCCACCTTTCGGGCGCCA	chr7.trna86-SeC(e)TCA	tRNA	1555.4	1672.6	1093.5	1450	664.2	591.9	787.9	714.6	1.07	0.01
chr2.trna586-HisGTG	GTGGTTAGTACTCTGCGTTGTGACCGCAGCAACCTCGGTTCGTATCCGAGTCACGGCACCA	chr2.trna586-HisGTG	tRNA	85	177.4	284.9	42.3	49.5	20.2	22.8	46.1	2.09	0.01
chr7.trna86-SeC(e)TCA	CTCAGTGGTCTGGGGTGCAGGCTTCAAACCTGTAGCTGTTTAGCGACAGAGTGGTTCATTTCCACCTTTCGGGCGCCA	chr7.trna86-SeC(e)TCA	tRNA	69812.8	84277.8	52126.9	69212.5	35522.4	33444.4	41716.8	35855.9	0.91	0.01
chr3.trna295-HisGTG	NGTGGTTAGTACTCTGCGTTGTGGCCGCAGCAACCTCGGTTCGTATCCGAGTCACGGCACCA	chr3.trna295-HisGTG	tRNA	43.2	71.6	26.6	83.3	0.8	0.6	22.8	0.7	3.17	0.01
chr8.trna887-GlyGCC	CAGTGGTATAATTCTCGCCTGCCACGCGGGAGGCCCGGGTTCGTTTCCCGGCCAATGCACCA	chr8.trna887-GlyGCC	tRNA	376.8	317.3	397.9	369.2	655.9	629.3	710.3	1076.2	-1.07	0.01
chr3.trna751-HisGTG	NGTGGTTAGTACTCTGCGTTGTGGCCGCAGCAACCTCGGTTCGTATCCGAGTCACGGCACCA	chr3.trna751-HisGTG	tRNA	43.2	71.6	26.6	83.3	0.8	0.6	22.8	0.7	3.17	0.01
chr8.trna1008-LeuCAG	TTGGAGGCGTGGGTTCGTATCCCACTTCTGACACCA	chr8.trna1008-LeuCAG	tRNA	1.3	103.6	0.8	1.3	95.1	228.8	108	88.6	-2.28	0.01
chr11.trna69-AspGTC	TCCTCGTTTGTATAGTGGTGAGTATCCCCGCCTGTCACGCGGGAGACCGGGGT	chr11.trna69-AspGTC	tRNA	1.3	1.1	0.8	1.3	3	3.7	10.4	6.4	-2.38	0.01
chr3.trna291-HisGTG	TATATTGGTTAGTACTCTGCGTTGTGGCCGCAGCAACCTCGGTTCGTATCCGAGTCACGGCACCA	chr3.trna291-HisGTG	tRNA	1.3	36.4	52.5	42.3	25.1	0.6	0.7	0.7	2.29	0.01
chr17.trna84-LysCTT	TCAGTCGGTAGAGCATGAGACTCTTAATCTCAGTGTCGTGGGTTCGGGCCCCACGTTGGGCGCCA	chr17.trna84-LysCTT	tRNA	168.8	177.4	26.6	42.3	25.1	0.6	22.8	0.7	3.07	0.01
chr3.trna295-HisGTG	TAGTGGTTAGTACTCTGCGTTGTGGCCGCAGCAACCTCGGTTCGTATCCGAGTCATGGCACCA	chr3.trna295-HisGTG	tRNA	252.5	142.1	207.4	1.3	49.5	20.2	45.7	0.7	2.38	0.01
chr9.trna1035-LysCTT	GCCCGGCTAGCTCAGTCGGTAGAGCA	chr9.trna1035-LysCTT	tRNA	14.4	5.5	9.7	14.1	2.3	0.6	5.5	1.4	2.15	0.01
chr7.trna86-SeC(e)TCA	TTCAAACCTGTAGCTGTTTAGCGACAGAGTGGTTCATTTCCACCTTTCGGGCGCCA	chr7.trna86-SeC(e)TCA	tRNA	1211.4	816.5	937	1155.1	472.5	479	630.7	436.7	1.03	0.01
chr14.trna359-GluTTC	CATATGGTCTAGCGGTTAGGATTCCTGGTTTTCACCCAG	chr14.trna359-GluTTC	tRNA	11.8	6.6	9.7	6.4	2.3	1.2	3.5	2.1	1.92	0.01
chr3.trna878-GlyGCC	TGGTTCAGTGGTAGAATTCTCGCC	chr3.trna878-GlyGCC	tRNA	31.4	25.3	19.4	6.4	3.8	1.2	9	3.5	2.23	0.01
chr11.trna1819-GlyGCC	GCATTGGTCGTTCAGTGGTAGAATTCTCGCCTGCCACGCGGGAGGCCCGGG	chr11.trna1819-GlyGCC	tRNA	10.5	9.9	7.3	5.1	0.8	0.6	4.2	2.8	1.97	0.01
chr2.trna1432-HisGTG	TATATTGGTTAGTACTCTGCGTTGTGGCCGCAGCAACCTCGGTTCGTATCCGAGTCACGGCACCA	chr2.trna1432-HisGTG	tRNA	1.3	36.4	52.5	42.3	25.1	0.6	0.7	0.7	2.29	0.01
chr13.trna103-LysCTT	TCAGTCGGTAGAGCATGAGACTCTTAATCTCAGGGTCGTGGGTTCGGGCCCCACGTTGGGCGCC	chr13.trna103-LysCTT	tRNA	9.2	5.5	4	9	3.8	1.2	0.7	0.7	2.11	0.01
chr17.trna1000-LysCTT	CAGTCGGTAGAGCATGAGACTCTTAATCTCAAGGTCGTGGGTTCGTGCCCCACGTTGGGCGCCA	chr17.trna1000-LysCTT	tRNA	43.2	36.4	52.5	42.3	98.2	157.6	244.4	204.9	-2.02	0.01
chr13.trna970-SerGCT	GACGAGGTGGCCGAGTGGTTAAGGCAATGGACTGC	chr13.trna970-SerGCT	tRNA	23.5	14.3	10.5	9	3.8	1.2	6.9	0.7	2.18	0.01
chr2.trna1747-GlyGCC	GCATTGGTGGTTCAGTGGTAGAATTCTCGCCTT	chr2.trna1747-GlyGCC	tRNA	2.6	2.2	1.6	1.3	17.5	14.1	6.2	3.5	-2.42	0.01
chr3.trna295-HisGTG	TAGTGGTTAGTACTCTGCGTTGTGACCGCAGCAACCTCGGTTCGGATCCGAGTCACGGCACCA	chr3.trna295-HisGTG	tRNA	210.6	318.4	336.5	370.5	98.2	59.5	200.1	136.8	1.32	0.01
chr1.trna699-GlyGCC	GTAGAATTCTCGCCTGCCACGCGGGAGGCCCGGGGTCGATTCCCGGCCAATGCACCA	chr1.trna699-GlyGCC	tRNA	2.6	2.2	4	1.3	9.9	12.9	12.5	12.8	-2.24	0.01
chr3.trna747-HisGTG	GTGGTTAGTACTCTGCGTTGTGACCGCAGCAACCTCGGTTCGTATCCGAGTCACGGCACCA	chr3.trna747-HisGTG	tRNA	85	177.4	284.9	42.3	49.5	20.2	22.8	46.1	2.09	0.01
chr1.trna1001-GlyTCC	CCCGGGTTCGATTCCCGGCCAACGCACCA	chr1.trna1001-GlyTCC	tRNA	3.9	4.4	4.8	1.3	16	11.7	27.7	17	-2.32	0.01
chr1.trna1000-AspGTC	TCCTCGTTAGTATAGTGGTGAGTATCCCCGCCTGTCACGCGGGAGACCGGGGT	chr1.trna1000-AspGTC	tRNA	2.6	6.6	1.6	3.8	20.5	15.3	20.1	14.9	-2.27	0.01
chr1.trna996-GluCTC	TCCCTGGTGGTCTAGTGGTTAGGATTCGGCGCTCTCACCGCCGCGGCCCGGGTTCGTTTCCCGTTCAGGGAACCA	chr1.trna996-GluCTC	tRNA	109261	62278.9	68740.4	84831.7	38266.9	21993.5	51991.6	50534.7	1	0.01
chr13.trna105-GluTTC	TCCCACATGGTCTAGCGGTTAGGATTCCTGGTTTTCACCCAGGCGGCCCGGGTTCGACTCCCGGTGTGGGAACCA	chr13.trna105-GluTTC	tRNA	172.7	184	179.2	182.1	355.3	238.6	688.9	434.6	-1.26	0.01
chr11.trna1234-ArgCCT	AGGGATTGTGGGTTCGCGTCCCACCTGGGGTACCA	chr11.trna1234-ArgCCT	tRNA	1.3	13.2	18.6	15.4	0.8	0.6	8.3	0.7	2.22	0.01
chr3.trna878-GlyGCC	CGGGTTCGTTTCCCGGCCAACGCACCA	chr3.trna878-GlyGCC	tRNA	158.3	530	291.3	257.7	122.5	123.3	139.2	57.4	1.48	0.01
chr2.trna1431-HisGTG	TAGTGGTTAGTACTCTGCGTTGTGGCCGCAGCAACCTCGGTTCGTATCCGAGTCATGGCACCA	chr2.trna1431-HisGTG	tRNA	252.5	142.1	207.4	1.3	49.5	20.2	45.7	0.7	2.38	0.01
chr3.trna751-HisGTG	ATAGTGGTTAGTACTCTGCGTTGTGGCCGCAGCAACCTCGGTTCGGATCCGAGTCACGGCACCA	chr3.trna751-HisGTG	tRNA	10676.1	10006.1	17368.1	10770.5	4626.9	5005.7	10745.6	7884.2	0.79	0.01
chr2.trna1431-HisGTG	GTGGTTAGTACTCTGCGTTGTGTCCGCAGCAACCTCGGTTCGGATCCGAGTCACGGCACCA	chr2.trna1431-HisGTG	tRNA	168.8	283.2	207.4	83.3	25.1	0.6	155.8	46.1	1.71	0.01
chr1.trna699-GlyGCC	TGGTAGAATTCTCGCCTGCCACGCGGGAG	chr1.trna699-GlyGCC	tRNA	7.8	20.9	16.9	2.6	1.5	0.6	5.5	0.7	2.53	0.01
chr4.trna1697-HisGTG	TAGTGGTTAGTACTCTGCGTTGTGACCGCAGCAACCTCGGTTCGGATCCGAGTCACGGCACCA	chr4.trna1697-HisGTG	tRNA	210.6	318.4	336.5	370.5	98.2	59.5	200.1	136.8	1.32	0.01
chr3.trna293-HisGTG	NTTAGTACTCTGCGTTGTGGCCGCAGCAACCTCGGTTCGGATCCGAGTCACGGCACCA	chr3.trna293-HisGTG	tRNA	48.4	80.4	88	1.3	0.8	0.6	25.6	0.7	2.98	0.01
chr11.trna1819-GlyGCC	GCATTGGTGGTTCAGTGGTAGAATTCTCGCCTT	chr11.trna1819-GlyGCC	tRNA	2.6	2.2	1.6	1.3	17.5	14.1	6.2	3.5	-2.42	0.01
chr1.trna997-AspGTC	TCCTCGTTTGTATAGTGGTGAGTATCCCCGCCTGTCACGCGGGAGACCGGGGT	chr1.trna997-AspGTC	tRNA	1.3	1.1	0.8	1.3	3	3.7	10.4	6.4	-2.38	0.01
chr2.trna1747-GlyGCC	TGGTAGAATTCTCGCCTGCCACGCGGGAG	chr2.trna1747-GlyGCC	tRNA	6.5	16.5	13.7	2.6	1.5	0.6	4.2	0.7	2.49	0.01
chr13.trna110-GlyGCC	GTAGAATTCTCGCCTGCCACGCGGGAGGCCCGGGTCCGTTTCCCGGCCAATGCACCA	chr13.trna110-GlyGCC	tRNA	1.3	1.1	67	53.8	95.1	88.9	284.5	320.4	-2.68	0.01
chr8.trna887-GlyGCC	TGGTTCAGTGGTAGAATTCTCGC	chr8.trna887-GlyGCC	tRNA	17	9.9	7.3	2.6	1.5	1.2	1.4	2.8	2.4	0.01
chr2.trna1747-GlyGCC	TGGTTCAGTGGTAGAATTCTCGC	chr2.trna1747-GlyGCC	tRNA	26.2	14.3	10.5	2.6	1.5	1.2	1.4	3.5	2.8	0.01
chr2.trna586-HisGTG	TCGTATAGTGGTTAGTACTCTGCGTTGTGGCCGCAGCAACCTCGGTTCGGATCCGAGTCACGGCACCA	chr2.trna586-HisGTG	tRNA	838.5	618.2	1098.4	1591	2253	2208.7	1246.9	2269.4	-0.94	0.01
chr3.trna878-GlyGCC	TGGTAGAATTCTCGCCTGCCACGCGGGAGGCCCG	chr3.trna878-GlyGCC	tRNA	23.5	16.5	6.5	17.9	1.5	1.8	6.2	3.5	2.3	0.01
chr1.trna699-GlyGCC	GTAGAATTCTCGCCTGCCACGCGGGAGGCCCGGGTCCGTTTCCCGGCCAATGCACCA	chr1.trna699-GlyGCC	tRNA	1.3	1.1	67	53.8	95.1	88.9	284.5	320.4	-2.68	0.01
chr2.trna1432-HisGTG	TTAGTACTCTGCGTTGTGGCCGCAGCAACCTCGGTTCGTATCCGAGTCACGGCACCA	chr2.trna1432-HisGTG	tRNA	25432.5	20727.3	43725.7	26308.9	8903	11786.4	25080.2	14644.1	0.94	0.01
chr8.trna560-GlyGCC	GCATTGGTGGTTCAGGGGTAGAATTCTCGCCT	chr8.trna560-GlyGCC	tRNA	7.8	1.1	1.6	1.3	14.5	15.3	6.9	9.2	-1.95	0.01
chr3.trna747-HisGTG	TAGTGGTTAGTACTCTGCGTTGTGGCCGCAGCAACCTCGGTTCGTATCCGAGTCATGGCACCA	chr3.trna747-HisGTG	tRNA	252.5	142.1	207.4	1.3	49.5	20.2	45.7	0.7	2.38	0.01
chr8.trna887-GlyGCC	TGGTTCAGTGGTAGAATTCTCGCCTGCCACGCGGGAGGCCC	chr8.trna887-GlyGCC	tRNA	51	61.7	33.9	61.5	3	5.5	11.1	7.1	2.96	0.01
chr2.trna1747-GlyGCC	CGGGTTCGTTTCCCGGCCAACGCACCA	chr2.trna1747-GlyGCC	tRNA	158.3	530	291.3	257.7	122.5	123.3	139.2	57.4	1.48	0.01
chr3.trna295-HisGTG	GATCGTATAGTGGTTAGTACTCTGCGTTGTGGCCGCAGCAACCTCGGTTCGTATCCGAGTCACGGCACCA	chr3.trna295-HisGTG	tRNA	576.9	265.6	485	103.8	152.9	0.6	139.2	114.1	1.81	0.01
chr3.trna748-LysCTT	TCAGTCGGTAGAGCATGAGACTCTTAATCTCAGTGTCGTGGGTTCGGGCCCCACGTTGGGCGCCA	chr3.trna748-LysCTT	tRNA	168.8	177.4	26.6	42.3	25.1	0.6	22.8	0.7	3.07	0.01
chr13.trna77-GlyGCC	TGGTAGAATTCTCGCCTGCCACGCGGGAG	chr13.trna77-GlyGCC	tRNA	3.9	11	8.9	1.3	0.8	0.6	2.8	0.7	2.37	0.01
chr12.trna790-LysCTT	CCGGCTAGCTCAGTCGGTAGAGCATGGGACTCT	chr12.trna790-LysCTT	tRNA	17	9.9	8.1	2.6	1.5	1.8	1.4	1.4	2.61	0.01
chr2.trna1432-HisGTG	CATAGTGGTTAGTACTCTGCGTTGTGGCCGCAGCAACCTCGGTTCGTATCCGAGTCACGGCACCA	chr2.trna1432-HisGTG	tRNA	43.2	71.6	52.5	42.3	0.8	0.6	0.7	23.4	3.04	0.01
chr13.trna954-ValCAC	GTTTCCGTAGTGTAGTGGTTATCACGTTCGCCGG	chr13.trna954-ValCAC	tRNA	3.9	3.3	1.6	3.8	21.3	12.3	14.5	6.4	-2.1	0.01
chr2.trna1432-HisGTG	GTGGTTAGTACTCTGCGTTGTGTCCGCAGCAACCTCGGTTCGTATCCGAGTCACGGCACCA	chr2.trna1432-HisGTG	tRNA	210.6	212.7	465.7	83.3	98.2	39.9	89.3	46.1	1.83	0.01
chr11.trna1817-GlnCTG	GGTTAGCACTCTGGACTCTGAATCC	chr11.trna1817-GlnCTG	tRNA	5.2	4.4	6.5	10.3	0.8	3.7	1.4	1.4	1.86	0.01
chr7.trna977-ProAGG	GGCTCGTTGGTCTAGGGGTATGATTCTCGCTTGGGGTGCGAGAGGTCCCGGG	chr7.trna977-ProAGG	tRNA	1.3	5.5	2.4	1.3	19	9.2	11.1	8.5	-2.18	0.01
chr11.trna1493-GlnTTG	GGTGTAATGGTTAGCACTCTGGACTTTGAATCCA	chr11.trna1493-GlnTTG	tRNA	13.1	11	8.1	1.3	3.8	0.6	0.7	0.7	2.52	0.01
chr13.trna103-LysCTT	CAGTCGGTAGAGCATGAGACTCTTAATCTCAGGGTCGTGGG	chr13.trna103-LysCTT	tRNA	6.5	3.3	8.9	10.3	1.5	0.6	3.5	1.4	2.05	0.01
chr13.trna981-AspGTC	TCCTCGTTTGTATAGTGGTGAGTATCCCCGCCTGTCACGCGGGAGACCGGGGT	chr13.trna981-AspGTC	tRNA	1.3	1.1	0.8	1.3	3	3.7	10.4	6.4	-2.38	0.01
chr3.trna292-LysCTT	TCAGTCGGTAGAGCATGAGACTCTTAATCTCAGTGTCGTGGGTTCGGGCCCCACGTTGGGCGCCA	chr3.trna292-LysCTT	tRNA	168.8	177.4	26.6	42.3	25.1	0.6	22.8	0.7	3.07	0.01
chr1.trna707-AspGTC	TCCTCGTTTGTATAGTGGTGAGTATCCCCGCCTGTCACGCGGGAGACCGGGGT	chr1.trna707-AspGTC	tRNA	1.3	1.1	0.8	1.3	3	3.7	10.4	6.4	-2.38	0.01
chr2.trna1747-GlyGCC	GTAGAATTCTCGCCTGCCACGCGGGAGGCCCGGGTCCGTTTCCCGGCCAATGCACCA	chr2.trna1747-GlyGCC	tRNA	1.3	1.1	67	53.8	95.1	88.9	284.5	320.4	-2.68	0.01
chr3.trna747-HisGTG	ATAGTGGTTAGTACTCTGCGTTGTGGCCGCAGCAACCTCGGTTCGGATCCGAGTCACGGCACCA	chr3.trna747-HisGTG	tRNA	10676.1	10006.1	17368.1	10770.5	4626.9	5005.7	10745.6	7884.2	0.79	0.01
chr17.trna82-LysCTT	GCCCGGCTAGCTCAGTCGGTAGAGCATGGGACTCTTAATCTCAGGGTCGTGGGTTCGGGCCCCACGTTGGGCGCCA	chr17.trna82-LysCTT	tRNA	681.6	485.9	291.3	103.8	183.4	25.1	56.1	85.8	2.16	0.01
chr1.trna1001-GlyTCC	GGTGGTATAGTGGTGAGCATAGCTGCCTTCCAAGCAGTTGACCCGGGTTCGTTTCCCGGCCAACGCACCA	chr1.trna1001-GlyTCC	tRNA	1.3	1.1	29.1	46.2	27.4	150.9	121.8	124.8	-2.45	0.01
chr3.trna746-GlyTCC	TTGACCCGGGTTCGGTTCCCGGCCAACGCACCA	chr3.trna746-GlyTCC	tRNA	47.1	1.1	0.8	46.2	80.7	129.4	73.4	124.8	-2.1	0.01
chr2.trna1431-HisGTG	AATGGTTAGTACTCTGCGTTGTGGCCGCAGCAACCTCGGTTCGGATCCGAGTCACGGCACCA	chr2.trna1431-HisGTG	tRNA	126.9	142.1	129.9	206.4	73.8	0.6	22.8	46.1	2.08	0.01
chr3.trna291-HisGTG	TAGTGGTTAGTACTCTGCGTTGTGCCCGCAGCAACCTCGGTTCGGATCCGAGTCACGGCACCA	chr3.trna291-HisGTG	tRNA	252.5	424.2	543.1	288.5	25.1	79.1	333	159.5	1.34	0.01
chr4.trna1697-HisGTG	TCGTATAGTGGTTAGTACTCTGCGTTGTGGCCGCAGCAACCTCGGTTCGTATCCGAGTCACGGCACCA	chr4.trna1697-HisGTG	tRNA	1152.5	1411.5	1840.8	2411.5	3135.6	3607.2	2465.4	3290.2	-0.87	0.01
chr1.trna704-GlyGCC	GCATGTGTGGTTCAGTGGTAGAATTCTCGC	chr1.trna704-GlyGCC	tRNA	10.5	16.5	8.9	2.6	2.3	4.3	0.7	1.4	2.15	0.01
chr11.trna1911-LeuCAA	TTCGAATCCCACTTCTGACACCA	chr11.trna1911-LeuCAA	tRNA	2.6	1.1	3.2	2.6	6.1	11.7	10.4	12.1	-2.08	0.01
chr1.trna999-GluCTC	TGTCTAGTGGTTAGGATTCGGCGCTCTCACCGCCGCGGCCCGGGTTCGTTTCCCGGTCAGGGAACCA	chr1.trna999-GluCTC	tRNA	48.4	80.4	58.9	1.3	28.2	0.6	0.7	0.7	2.65	0.01
chr3.trna293-HisGTG	CGGTTCGTATCCGAGTCACGGCACCA	chr3.trna293-HisGTG	tRNA	302.2	609.3	631.9	237.2	245.8	141.7	223.6	98.5	1.33	0.01
chr3.trna747-HisGTG	TGGTTAGTACTCTGCGTTGTGGNCGCAGCAACCTCGGTTCGTATCCGAGTCACGGCACCA	chr3.trna747-HisGTG	tRNA	43.2	36.4	78.3	42.3	0.8	0.6	22.8	0.7	3	0.01
chr3.trna295-HisGTG	ATAGTGCTTAGTACTCTGCGTTGTGGCCGCAGCAACCTCGGTTCGTATCCGAGTCACGGCACCA	chr3.trna295-HisGTG	tRNA	1.3	36.4	52.5	42.3	25.1	0.6	0.7	0.7	2.29	0.01
chr2.trna1747-GlyGCC	ATTGGTGGTTCAGTGGTAGAATTCTCGCCT	chr2.trna1747-GlyGCC	tRNA	1.3	3.3	0.8	2.6	9.9	9.2	6.9	9.2	-2.14	0.01
chr13.trna981-AspGTC	TCCTTGGTATAGTGGTGAGTATCCCCGCCTGTCACGCGGGAGACCGGGGT	chr13.trna981-AspGTC	tRNA	6.5	4.4	0.8	3.8	26.6	22.7	11.1	10.6	-2.19	0.01
chr4.trna1697-HisGTG	TAGTGGTTAGTACTCTGCGTTGTGGCCGCAGCAACCTCGGTTCGTATCCGAGTCATGGCACCA	chr4.trna1697-HisGTG	tRNA	252.5	142.1	207.4	1.3	49.5	20.2	45.7	0.7	2.38	0.01
chr2.trna586-HisGTG	ATAGTGCTTAGTACTCTGCGTTGTGGCCGCAGCAACCTCGGTTCGTATCCGAGTCACGGCACCA	chr2.trna586-HisGTG	tRNA	1.3	36.4	52.5	42.3	25.1	0.6	0.7	0.7	2.29	0.01
chr3.trna747-HisGTG	GTGGTTAGTACTCTGCGTTGTGTCCGCAGCAACCTCGGTTCGGATCCGAGTCACGGCACCA	chr3.trna747-HisGTG	tRNA	168.8	283.2	207.4	83.3	25.1	0.6	155.8	46.1	1.71	0.01
chr2.trna1431-HisGTG	TCGTATAGTGGTTAGTACTCTGCGTTGTGGCCGCAGCAACCTCGGTTCGGATCCGAGTCACGGCACCA	chr2.trna1431-HisGTG	tRNA	838.5	618.2	1098.4	1591	2253	2208.7	1246.9	2269.4	-0.94	0.01
chr3.trna751-HisGTG	TATATTGGTTAGTACTCTGCGTTGTGGCCGCAGCAACCTCGGTTCGTATCCGAGTCACGGCACCA	chr3.trna751-HisGTG	tRNA	1.3	36.4	52.5	42.3	25.1	0.6	0.7	0.7	2.29	0.01
chr3.trna745-GluCTC	TGTCTAGTGGTTAGGATTCGGCGCTCTCACCGCCGCGGCCCGGGTTCGTTTCCCGGTCAGGGAACCA	chr3.trna745-GluCTC	tRNA	48.4	80.4	58.9	1.3	28.2	0.6	0.7	0.7	2.65	0.01
chr3.trna751-HisGTG	CGGTTCGTATCCGAGTCACGGCACCA	chr3.trna751-HisGTG	tRNA	302.2	609.3	631.9	237.2	245.8	141.7	223.6	98.5	1.33	0.01
chr2.trna586-HisGTG	TGGTTAGTACTCTGCGTTGTGTCCGCAGCAACCTCGGTTCGCATCCGAGTCACGGCACCA	chr2.trna586-HisGTG	tRNA	1.3	36.4	52.5	42.3	0.8	0.6	22.8	0.7	2.41	0.01
chr3.trna751-HisGTG	AGTACTCTGCGTTGTGGCCGCAGCAACCTCGGTTCGTATCCGAGTCACGGCACCA	chr3.trna751-HisGTG	tRNA	2944.7	2381.1	4358.8	3174.3	822.5	977.7	2866.9	1755.4	1	0.01
chr3.trna751-HisGTG	TAGTGGTTAGTACTCTGCGTTGTGACCGCAGCAACCTCGGTTCGGATCCGAGTCACGGCACCA	chr3.trna751-HisGTG	tRNA	210.6	318.4	336.5	370.5	98.2	59.5	200.1	136.8	1.32	0.01
chr8.trna886-GlyGCC	GTAGAATTCTCGCCTGCCACGCGGGAGGCCCGGGTCCGTTTCCCGGCCAATGCACCA	chr8.trna886-GlyGCC	tRNA	1.3	1.1	67	53.8	95.1	88.9	284.5	320.4	-2.68	0.01
chr2.trna1431-HisGTG	CATAGTGGTTAGTACTCTGCGTTGTGGCCGCAGCAACCTCGGTTCGTATCCGAGTCACGGCACCA	chr2.trna1431-HisGTG	tRNA	43.2	71.6	52.5	42.3	0.8	0.6	0.7	23.4	3.04	0.01
chr1.trna1002-GluCTC	TGTCTAGTGGTTAGGATTCGGCGCTCTCACCGCCGCGGCCCGGGTTCGTTTCCCGGTCAGGGAACCA	chr1.trna1002-GluCTC	tRNA	48.4	80.4	58.9	1.3	28.2	0.6	0.7	0.7	2.65	0.01
chr4.trna1697-HisGTG	TAGTGGTTAGTACTCTGCGTTGTGCCCGCAGCAACCTCGGTTCGTATCCGAGTCACGGCACCA	chr4.trna1697-HisGTG	tRNA	796.7	600.5	1085.5	493.6	195.5	236.1	643.2	272.9	1.14	0.01
chr13.trna77-GlyGCC	TGTTCAGTGGTAGAATTCTCGCCTGCCACGCGGGAGGCCCGGGTTCGTTTCCCGGCCAATGCACCA	chr13.trna77-GlyGCC	tRNA	269.5	272.2	232.4	159	94.3	76.1	57.5	87.9	1.56	0.01
chr2.trna1431-HisGTG	TAGTGGTTAGTACTCTGCGTTGNGGCCGCAGCAACCTCGGTTCGTATCCGAGTCACGGCACCA	chr2.trna1431-HisGTG	tRNA	126.9	106.9	259.1	83.3	25.1	20.2	89.3	23.4	1.87	0.01
chr3.trna291-HisGTG	AGTGGTTAGTACTCTGCGTTGTGTCCGCAGCAACCTCGGTTCGTATCCGAGTCACGGCACCA	chr3.trna291-HisGTG	tRNA	378.1	318.4	388.2	370.5	98.2	118.4	222.2	160.2	1.28	0.01
chr19.trna711-SerGCT	TCCATTGTGCTTTGCACGCATGGGTTCGGATCCCATCCTCGTCGCCA	chr19.trna711-SerGCT	tRNA	1.3	9.9	0.8	1.3	12.9	15.3	11.8	17.7	-2.12	0.01
chr8.trna414-LeuCAG	CTTGGAGGCGTGGGTTCGAATCCCACTTCTGACACCA	chr8.trna414-LeuCAG	tRNA	1.3	1.1	19.4	1.3	18.3	99.4	64.4	33.3	-3.22	0.01
chr4.trna1697-HisGTG	TAGTGGTTAGTACTCTGCGTTGNGGCCGCAGCAACCTCGGTTCGTATCCGAGTCACGGCACCA	chr4.trna1697-HisGTG	tRNA	126.9	106.9	259.1	83.3	25.1	20.2	89.3	23.4	1.87	0.01
chr2.trna1432-HisGTG	AGTGGTTAGTACTCTGCGTTGTGTCCGCAGCAACCTCGGTTCGTATCCGAGTCACGGCACCA	chr2.trna1432-HisGTG	tRNA	378.1	318.4	388.2	370.5	98.2	118.4	222.2	160.2	1.28	0.01
chr3.trna291-HisGTG	GTGGTTAGTACTCTGCGTTGTGTCCGCAGCAACCTCGGTTCGTATCCGAGTCACGGCACCA	chr3.trna291-HisGTG	tRNA	210.6	212.7	465.7	83.3	98.2	39.9	89.3	46.1	1.83	0.01
chr12.trna790-LysCTT	TCAGTCGGTAGAGCATGGGACTCTTAATCCCAGGGTCGTGGGTTCGAGCCCCACGTTGGGCGCCA	chr12.trna790-LysCTT	tRNA	642.3	408.8	1001.5	680.8	236.6	252.1	388.4	348.1	1.16	0.01
chr3.trna309-GlnCTG	GCACTCTGGACTCTGAATCC	chr3.trna309-GlnCTG	tRNA	7.8	7.7	2.4	10.3	0.8	1.8	2.8	1.4	2.06	0.01
chr3.trna878-GlyGCC	TGGTAGAATTCTCGCCTGCCACGCGGGAG	chr3.trna878-GlyGCC	tRNA	6.5	16.5	13.7	2.6	1.5	0.6	4.2	0.7	2.49	0.01
chr11.trna1819-GlyGCC	TGGTTCAGTGGTAGAATTCTCGCC	chr11.trna1819-GlyGCC	tRNA	31.4	25.3	19.4	6.4	3.8	1.2	9	3.5	2.23	0.01
chr13.trna110-GlyGCC	GCATTGGTAGTTCAGTGGTAGAATTCTCGCCTGCCACGCGGGAGGCCCGGGTT	chr13.trna110-GlyGCC	tRNA	3.9	12.1	6.5	15.4	1.5	2.5	4.2	0.7	2.1	0.01
chr1.trna1005-AspGTC	TCCTTGGTATAGTGGTGAGTATCCCCGCCTGTCACGCGGGAGACCGGGGT	chr1.trna1005-AspGTC	tRNA	6.5	4.4	0.8	3.8	26.6	22.7	11.1	10.6	-2.19	0.01
chr11.trna2023-LysCTT	CAGTCGGTAGAGCATGAGACTCTTAATCTCAGGGTCGTGGGTTCGTGCCCCACGTTGGGCGCC	chr11.trna2023-LysCTT	tRNA	20.9	9.9	11.3	14.1	3	3.1	3.5	2.1	2.27	0.01
chr2.trna1431-HisGTG	AGTTAGTACTCTGCGTTGTGGCCGCAGCAACCTCGGTTCGGATCCGAGTCACGGCACCA	chr2.trna1431-HisGTG	tRNA	95.5	159.8	204.2	278.2	28.2	44.8	125.3	26.2	1.72	0.01
chr4.trna1697-HisGTG	AGTTAGTACTCTGCGTTGTGGCCGCAGCAACCTCGGTTCGGATCCGAGTCACGGCACCA	chr4.trna1697-HisGTG	tRNA	95.5	159.8	204.2	278.2	28.2	44.8	125.3	26.2	1.72	0.01
chr1.trna702-GlyGCC	GCATGTGTGGTTCAGTGGTAGAATTCTCGC	chr1.trna702-GlyGCC	tRNA	10.5	16.5	8.9	2.6	2.3	4.3	0.7	1.4	2.15	0.01
chr3.trna747-HisGTG	AGTGGTTAGTACTCTGCGTTGTGTCCGCAGCAACCTCGGTTCGTATCCGAGTCACGGCACCA	chr3.trna747-HisGTG	tRNA	378.1	318.4	388.2	370.5	98.2	118.4	222.2	160.2	1.28	0.01
chr1.trna995-GlyTCC	TGACCCGGGTTCGTTTCCCGGCCAACGCACCA	chr1.trna995-GlyTCC	tRNA	138.7	155.4	226.8	180.8	400.2	558.8	388.4	422.5	-1.34	0.01
chr11.trna1493-GlnTTG	GGTTAGCACTCTGGACTTTGAATCCAGCGATCCGAGT	chr11.trna1493-GlnTTG	tRNA	3.9	3.3	0.8	3.8	13.7	16.6	11.1	12.8	-2.19	0.01
chr3.trna751-HisGTG	TAGTGGTTAGTACTCTGCGTTGTGCCCGCAGCAACCTCGGTTCGGATCCGAGTCACGGCACCA	chr3.trna751-HisGTG	tRNA	252.5	424.2	543.1	288.5	25.1	79.1	333	159.5	1.34	0.01
chr6.trna107-ArgCCT	GCCCCAGTGGCCTAATGGATAAGGCATTGGCTTCCTAAGCCAGGGATTGTGGGTTCGGGTCCCATCTGGGGGGCCA	chr6.trna107-ArgCCT	tRNA	11.8	20.9	2.4	19.2	2.3	0.6	4.8	3.5	2.27	0.01
chr13.trna77-GlyGCC	TGGTAGAATTCTCGCCTGCC	chr13.trna77-GlyGCC	tRNA	19.6	35.3	25	6.4	4.6	3.7	4.8	4.3	2.31	0.01
chr3.trna291-HisGTG	CGGTTCGTATCCGAGTCACGGCACCA	chr3.trna291-HisGTG	tRNA	302.2	609.3	631.9	237.2	245.8	141.7	223.6	98.5	1.33	0.01
chr1.trna706-GlyGCC	GCATGTGTGGTTCAGTGGTAGAATTCTCGC	chr1.trna706-GlyGCC	tRNA	10.5	16.5	8.9	2.6	2.3	4.3	0.7	1.4	2.15	0.01
chr2.trna586-HisGTG	AGTTAGTACTCTGCGTTGTGGCCGCAGCAACCTCGGTTCGGATCCGAGTCACGGCACCA	chr2.trna586-HisGTG	tRNA	95.5	159.8	204.2	278.2	28.2	44.8	125.3	26.2	1.72	0.01
chr8.trna887-GlyGCC	TGGTAGAATTCTCGCCTGCCACGCGGGAG	chr8.trna887-GlyGCC	tRNA	3.9	11	8.9	1.3	0.8	0.6	2.8	0.7	2.37	0.01
chr11.trna1493-GlnTTG	GGTGTAATGGTTAGCACTCTGGACTTTGAATC	chr11.trna1493-GlnTTG	tRNA	1.3	1.1	0.8	1.3	3.8	9.2	3.5	14.2	-2.77	0.01
chr11.trna1819-GlyGCC	CGGGTTCGTTTCCCGGCCAACGCACCA	chr11.trna1819-GlyGCC	tRNA	158.3	530	291.3	257.7	122.5	123.3	139.2	57.4	1.48	0.01
chr3.trna747-HisGTG	AATGGTTAGTACTCTGCGTTGTGGCCGCAGCAACCTCGGTTCGGATCCGAGTCACGGCACCA	chr3.trna747-HisGTG	tRNA	126.9	142.1	129.9	206.4	73.8	0.6	22.8	46.1	2.08	0.01
chr1.trna699-GlyGCC	GCATTGGTGGTTCAGTGGTAGAATTCTCTCCTG	chr1.trna699-GlyGCC	tRNA	1.3	1.1	0.8	1.3	5.3	6.1	3.5	1.4	-1.86	0.01
chr3.trna746-GlyTCC	CCCGGGTTCGATTCCCGGCCAACGCACCA	chr3.trna746-GlyTCC	tRNA	3.9	4.4	4.8	1.3	16	11.7	27.7	17	-2.32	0.01
chr1.trna998-GlyTCC	TGACCCGGGTTCGTTTCCCGGCCAACGCACCA	chr1.trna998-GlyTCC	tRNA	138.7	155.4	226.8	180.8	400.2	558.8	388.4	422.5	-1.34	0.01
chr13.trna77-GlyGCC	CACTCGGGAGGCCCGGGTTCGTTTCCCGGCCAATGCACCA	chr13.trna77-GlyGCC	tRNA	1.3	91.5	0.8	106.4	375.1	226.9	57.5	175.1	-2.06	0.01
chr13.trna957-ProAGG	GGCTCGTTGGTCTAGGGGTATGATTCTCGCTTGGGGTGCGAGAGGTCCCGGG	chr13.trna957-ProAGG	tRNA	1.3	5.5	2.4	1.3	19	9.2	10.4	8.5	-2.16	0.01
chr9.trna961-GluTTC	TCCCACATGGTCTAGCGGTTAGGATTCCTGGTTTTCACCCAGGCGGCCCGGGTTCGACTCCCGGTGTGGGAACCA	chr9.trna961-GluTTC	tRNA	171.4	182.9	178.4	180.8	354.6	238	688.2	433.9	-1.27	0.01
chr1.trna999-GluCTC	TCCCTGGTGGTCTAGTGGTTAGGATTCGGCGCTCTCACCGCCGCGGCCCGGGTTCGTTTCCCGTTCAGGGAACCA	chr1.trna999-GluCTC	tRNA	109261	62278.9	68740.4	84831.7	38266.9	21993.5	51991.6	50534.7	1	0.01
chr11.trna1819-GlyGCC	CACTCGGGAGGCCCGGGTTCGTTTCCCGGCCAATGCACCA	chr11.trna1819-GlyGCC	tRNA	1.3	91.5	0.8	106.4	375.1	226.9	57.5	175.1	-2.06	0.01
chr3.trna747-HisGTG	AGTGGTTATTACTCTGCGTTGTGGCCGCAGCAACCTCGGTTCGGATCCGAGTCACGGCACCA	chr3.trna747-HisGTG	tRNA	671.1	459.5	284.9	452.6	122.5	98.8	355.2	136.8	1.39	0.01
chr13.trna87-GlnCTG	GCACTCTGGACTCTGAATCC	chr13.trna87-GlnCTG	tRNA	7.8	8.8	2.4	11.5	0.8	1.8	2.8	1.4	2.17	0.01
chr11.trna1817-GlnCTG	GTTAGCACTCTGGACTCTGAATC	chr11.trna1817-GlnCTG	tRNA	7.8	6.6	6.5	21.8	3	1.2	1.4	1.4	2.59	0.01
chr3.trna295-HisGTG	AATGGTTAGTACTCTGCGTTGTGGCCGCAGCAACCTCGGTTCGGATCCGAGTCACGGCACCA	chr3.trna295-HisGTG	tRNA	126.9	142.1	129.9	206.4	73.8	0.6	22.8	46.1	2.08	0.01
chr8.trna783-MetCAT	CTCAGTCTCATAATCTGAAGGTCGTGAGTTCGTTCCTCACACGGGGCACCA	chr8.trna783-MetCAT	tRNA	1.3	20.9	44.4	47.4	0.8	6.1	0.7	7.1	2.96	0.01
chr13.trna110-GlyGCC	ATTGGTGGTTCAGTGGTAGAATTCTCGCCT	chr13.trna110-GlyGCC	tRNA	1.3	3.3	0.8	2.6	9.9	9.2	6.9	9.2	-2.14	0.01
chr7.trna86-SeC(e)TCA	ACCTGTCGCTGTTTAGCGACAGAGTGGTTCATTTCCACCTTTCGGGCGCCA	chr7.trna86-SeC(e)TCA	tRNA	17	5.5	10.5	11.5	3.8	0.6	0.7	6.4	1.95	0.01
chr11.trna1493-GlnTTG	TGGTTAGCACTCTGGACTTTGAATC	chr11.trna1493-GlnTTG	tRNA	13.1	27.5	20.2	38.5	0.8	0.6	10.4	3.5	2.7	0.01
chr8.trna560-GlyGCC	ATTGGTGGTTCAGTGGTAGAATTCTCGCCT	chr8.trna560-GlyGCC	tRNA	1.3	2.2	0.8	1.3	6.8	6.1	4.8	6.4	-2.11	0.01
chr3.trna751-HisGTG	TAGTGGTTAGTACTCTGCGTTGNGGCCGCAGCAACCTCGGTTCGTATCCGAGTCACGGCACCA	chr3.trna751-HisGTG	tRNA	126.9	106.9	259.1	83.3	25.1	20.2	89.3	23.4	1.87	0.01
chr8.trna560-GlyGCC	GCATTGGTGGTTCAGTGGTAGAATTCTCGCCA	chr8.trna560-GlyGCC	tRNA	17	27.5	11.3	15.4	181.9	98.8	37.4	67.4	-2.44	0.01
chr13.trna103-LysCTT	CAGTCGGTAGAGCATGAGACTCTTAATCTCAAGGTCGTGGGTTCGTGCCCCACGTTGGGCGCCA	chr13.trna103-LysCTT	tRNA	43.2	36.4	52.5	42.3	98.2	157.6	244.4	204.9	-2.02	0.01
chr3.trna747-HisGTG	TAGTGGTTAGTACTCTGCGTTGTGACCGCAGCAACCTCGGTTCGGATCCGAGTCACGGCACCA	chr3.trna747-HisGTG	tRNA	210.6	318.4	336.5	370.5	98.2	59.5	200.1	136.8	1.32	0.01
chr8.trna886-GlyGCC	TGGTTCAGTGGTAGAATTCTCGCCTGCCACGCGGGAGGCCC	chr8.trna886-GlyGCC	tRNA	51	61.7	33.9	61.5	3	5.5	11.1	7.1	2.96	0.01
chr2.trna586-HisGTG	TATAGTGGTTAGTACTCTGCGTTGTGGCCGCAGCAACCTCGGTTCGTATCCGAGTCACGGGACCA	chr2.trna586-HisGTG	tRNA	43.2	1.1	52.5	83.3	0.8	0.6	0.7	23.4	2.82	0.01
chr8.trna886-GlyGCC	CACTCGGGAGGCCCGGGTTCGTTTCCCGGCCAATGCACCA	chr8.trna886-GlyGCC	tRNA	1.3	91.5	0.8	106.4	375.1	226.9	57.5	175.1	-2.06	0.01
chr3.trna295-HisGTG	TCGTATAGTGGTTAGTACTCTGCGTTGTGGCCGCAGCAACCTCGGTTCGTATCCGAGTCACGGCACCA	chr3.trna295-HisGTG	tRNA	1152.5	1411.5	1840.8	2411.5	3135.6	3607.2	2465.4	3290.2	-0.87	0.01
chr13.trna77-GlyGCC	CAGTGGTATAATTCTCGCCTGCCACGCGGGAGGCCCGGGTTCGTTTCCCGGCCAATGCACCA	chr13.trna77-GlyGCC	tRNA	376.8	317.3	397.9	369.2	655.9	629.3	710.3	1076.2	-1.07	0.01
chr14.trna705-ProAGG	GGCTCGTTGGTCTAGGGGTATGATTCTCGCTTGGGGTGCGAGAGGTCCCGGG	chr14.trna705-ProAGG	tRNA	1.3	5.5	2.4	1.3	19.8	9.2	11.1	8.5	-2.21	0.01
chr1.trna1547-GluTTC	TATGGTCTAGCGGTTAGGATTCCTGGTTTTCACCCAG	chr1.trna1547-GluTTC	tRNA	9.2	14.3	12.1	7.7	4.6	1.8	2.8	2.1	1.94	0.01
chr2.trna586-HisGTG	AATGGTTAGTACTCTGCGTTGTGGCCGCAGCAACCTCGGTTCGTATCCGAGTCACGGCACCA	chr2.trna586-HisGTG	tRNA	336.2	318.4	233.2	247.4	98.2	39.9	111.5	114.1	1.64	0.01
chr4.trna1697-HisGTG	ATAGTGCTTAGTACTCTGCGTTGTGGCCGCAGCAACCTCGGTTCGTATCCGAGTCACGGCACCA	chr4.trna1697-HisGTG	tRNA	1.3	36.4	52.5	42.3	25.1	0.6	0.7	0.7	2.29	0.01
chr2.trna586-HisGTG	AGTGGTTATTACTCTGCGTTGTGGCCGCAGCAACCTCGGTTCGGATCCGAGTCACGGCACCA	chr2.trna586-HisGTG	tRNA	671.1	459.5	284.9	452.6	122.5	98.8	355.2	136.8	1.39	0.01
chr2.trna1432-HisGTG	TAGTACTCTGCGTTGTGACCGCAGCAACCTCGGTTCGGATCCGAGTCACGGCACCA	chr2.trna1432-HisGTG	tRNA	48.4	1.1	58.9	93.6	0.8	22.7	0.7	0.7	3.02	0.01
chr7.trna86-SeC(e)TCA	GGTTCATTTCCACCTTTCGGGCGCCA	chr7.trna86-SeC(e)TCA	tRNA	1.3	1.1	0.8	1.3	8.4	3.7	14.5	4.3	-2.78	0.01
chr1.trna704-GlyGCC	TGGTTCAGTGGTAGAATTCTCGCC	chr1.trna704-GlyGCC	tRNA	10.5	8.8	6.5	2.6	1.5	0.6	3.5	1.4	2.01	0.01
chr3.trna747-HisGTG	TATATTGGTTAGTACTCTGCGTTGTGGCCGCAGCAACCTCGGTTCGTATCCGAGTCACGGCACCA	chr3.trna747-HisGTG	tRNA	1.3	36.4	52.5	42.3	25.1	0.6	0.7	0.7	2.29	0.01
chr3.trna295-HisGTG	TGGTTAGTACTCTGCGTTGTGGNCGCAGCAACCTCGGTTCGTATCCGAGTCACGGCACCA	chr3.trna295-HisGTG	tRNA	43.2	36.4	78.3	42.3	0.8	0.6	22.8	0.7	3	0.01
chr4.trna1697-HisGTG	GTGGTTAGTACTCTGCGTTGTGTCCGCAGCAACCTCGGTTCGTATCCGAGTCACGGCACCA	chr4.trna1697-HisGTG	tRNA	210.6	212.7	465.7	83.3	98.2	39.9	89.3	46.1	1.83	0.01
chr7.trna86-SeC(e)TCA	CTCAGTGGTCTGGGGTGCAGGCTTCAAACCTGTAACTGTTTAGCGACAGAGTGGTTCATTTCCACCTTTCGGGCGCCA	chr7.trna86-SeC(e)TCA	tRNA	1.3	5.5	10.5	6.4	0.8	0.6	0.7	3.5	2.08	0.01
chr2.trna1431-HisGTG	TATAGTAGTTAGTACTCTGCGTTGTGGCCGCAGCAACCTCGGTTCGAATCCGAGTCACGGCACCA	chr2.trna1431-HisGTG	tRNA	315.3	353.7	388.2	360.3	122.5	49.7	166.9	199.2	1.4	0.01
chr3.trna745-GluCTC	TCCCTGGTGGTCTAGTAGTTAGGATTCGGCGCTCTCACCGCCGCGGCCCGGGTTCGTTTCCCGGTCAGGGAACCA	chr3.trna745-GluCTC	tRNA	283.9	159.8	262.3	278.2	55.5	22.7	175.2	51.8	1.69	0.01
chr5.trna1314-AspGTC	TCCTCGTTTGTATAGTGGTGAGTATCCCCGCCTGTCACGCGGGAGACCGGGGT	chr5.trna1314-AspGTC	tRNA	1.3	1.1	0.8	1.3	3	3.7	10.4	6.4	-2.38	0.01
chr13.trna87-GlnCTG	TGGTTAGCACTCTGGACTCTGAATC	chr13.trna87-GlnCTG	tRNA	7.8	9.9	8.9	6.4	1.5	1.2	4.2	1.4	1.99	0.01
chr11.trna1493-GlnTTG	TGAATCCAGCGATCCGAGTT	chr11.trna1493-GlnTTG	tRNA	70.6	66.1	43.6	43.6	228.3	196.3	208.4	180.8	-1.86	0.01
chr11.trna1819-GlyGCC	TGGTAGAATTCTCGCCTGCCACGCGGGAGGCCCG	chr11.trna1819-GlyGCC	tRNA	23.5	16.5	6.5	17.9	1.5	1.8	6.2	3.5	2.3	0.01
chr2.trna1431-HisGTG	TTAGTACTCTGCGTTGTGGCCGCAGCAACCTCGGTTCGTATCCGAGTCACGGCACCA	chr2.trna1431-HisGTG	tRNA	25432.5	20727.3	43725.7	26308.9	8903	11786.4	25080.2	14644.1	0.94	0.01
chr1.trna995-GlyTCC	CCCGGGTTCGATTCCCGGCCAACGCACCA	chr1.trna995-GlyTCC	tRNA	3.9	4.4	4.8	1.3	16	11.7	27.7	17	-2.32	0.01
chr3.trna878-GlyGCC	GCATTGGTCGTTCAGTGGTAGAATTCTCGCCTGCCACGCGGGAGGCCCGGG	chr3.trna878-GlyGCC	tRNA	10.5	9.9	7.3	5.1	0.8	0.6	4.2	2.8	1.97	0.01
chr1.trna699-GlyGCC	ATTGGTGGTTCAGTGGTAGAATTCTCGCCT	chr1.trna699-GlyGCC	tRNA	1.3	4.4	0.8	2.6	12.2	11	9	11.3	-2.26	0.01
chr3.trna291-HisGTG	TAGTGGTTAGTACTCTGCGTTGNGGCCGCAGCAACCTCGGTTCGTATCCGAGTCACGGCACCA	chr3.trna291-HisGTG	tRNA	126.9	106.9	259.1	83.3	25.1	20.2	89.3	23.4	1.87	0.01
chr8.trna783-MetCAT	TCTGAAGGTCGTGAGTTCAGTCCTCACACGGGGCACCA	chr8.trna783-MetCAT	tRNA	13.1	11	8.1	12.8	0.8	0.6	0.7	7.1	2.3	0.01
chr2.trna1747-GlyGCC	ATTGTGGTTCAGTGGTAGAATTCTCGCCTGCC	chr2.trna1747-GlyGCC	tRNA	11.8	4.4	10.5	2.6	0.8	2.5	0.7	2.1	2.28	0.01
chr8.trna560-GlyGCC	TGTTCAGTGGTAGAATTCTCGCCTGCCACGCGGGAGGCCCGGGTTCGTTTCCCGGCCAATGCACCA	chr8.trna560-GlyGCC	tRNA	269.5	272.2	232.4	159	94.3	76.1	57.5	87.9	1.56	0.01
chr1.trna699-GlyGCC	CGGGAGGCCCGGGTTCGATTCCCGGCCAATGCACCA	chr1.trna699-GlyGCC	tRNA	2.6	4.4	4	3.8	21.3	23.3	23.5	21.3	-2.58	0.01
chr17.trna83-ProCGG	GGCTCGTTTGTCTAGGGGTATGATTCTCGCTTCGGGTGCGAGAGGTCCCGGGT	chr17.trna83-ProCGG	tRNA	1.3	1.1	0.8	1.3	4.6	4.9	1.4	5.7	-1.88	0.01
chr11.trna1821-SerGCT	GAATCCCATCCTCGTCGCCA	chr11.trna1821-SerGCT	tRNA	1.3	1.1	0.8	2.6	6.8	6.7	1.4	8.5	-2.02	0.01
chr11.trna2023-LysCTT	CAGTCGGTAGAGCATGAGACTCTTAATCTCAAGGTCGTGGGTTCGTGCCCCACGTTGGGCGCCA	chr11.trna2023-LysCTT	tRNA	43.2	36.4	52.5	42.3	98.2	157.6	244.4	204.9	-2.02	0.01
chr17.trna83-ProCGG	GGCTCGTTTGTCTAGGGGTATGATTCTCGCTTGGGGTGCGAGAGGTCCCGGGT	chr17.trna83-ProCGG	tRNA	2.6	3.3	2.4	2.6	12.9	9.2	15.2	14.2	-2.24	0.01
chr13.trna998-LeuCAA	CTTGGAGGCGTGGGTTCGAATCCCACTTCTGACACCA	chr13.trna998-LeuCAA	tRNA	1.3	1.1	19.4	1.3	18.3	99.4	64.4	33.3	-3.22	0.01
chr1.trna998-GlyTCC	GGTGGTATAGTGGTGAGCATAGCTGCCTTCCAAGCAGTTGACCCGGGTTCGTTTCCCGGCCAACGCACCA	chr1.trna998-GlyTCC	tRNA	1.3	1.1	29.1	46.2	27.4	150.9	121.8	124.8	-2.45	0.01
chr12.trna790-LysCTT	GCTCAGTCGGTAGAGCATGGGACTCTTAATCCCAGGGTCGTGGGTTCGGGCCCCACGTTGGGCGCCA	chr12.trna790-LysCTT	tRNA	406.8	728.3	452.7	475.6	282.3	160.1	284.5	163.8	1.21	0.01
chrX.trna375-AlaTGC	GGGGATGTAGCTCAATGGTAGAGCACATGCTTTGCGTGTATGAGGCACCGGGT	chrX.trna375-AlaTGC	tRNA	108.6	130	93.6	76.9	16	9.2	30.5	21.3	2.41	0.01
chr6.trna317-GlyCCC	CCGCTGGTGTAGTGGTATCATGCAAGATTCCCATTCTTGCGACCCGGGTTCGGTTCCCGGGCGGCGCACCA	chr6.trna317-GlyCCC	tRNA	14.4	34.2	8.9	14.1	84.5	74.2	159.9	57.4	-2.39	0.01
chr15.trna913-MetCAT	TCTGAAGGTCGTGAGTTCGATCCTCACACGGGGCACC	chr15.trna913-MetCAT	tRNA	20.9	29.8	6.5	10.3	3	1.2	5.5	5	2.19	0.01
chr3.trna751-HisGTG	ATAGTGCTTAGTACTCTGCGTTGTGGCCGCAGCAACCTCGGTTCGTATCCGAGTCACGGCACCA	chr3.trna751-HisGTG	tRNA	1.3	36.4	52.5	42.3	25.1	0.6	0.7	0.7	2.29	0.01
chr14.trna192-ProTGG	GGCTCGTTGGTCTAGGGGTATGATTCTCGCTTTGGGTGCGAGAGGTCCCGGGT	chr14.trna192-ProTGG	tRNA	5.2	9.9	6.5	10.3	56.3	63.8	40.2	64.5	-2.82	0.01
chr17.trna113-GlyCCC	CCGCTGGTGTAGTGGTATCATGCAAGATTCCCATTCTTGCGACCCGGGTTCGGTTCCCGGGCGGCGCACCA	chr17.trna113-GlyCCC	tRNA	14.4	34.2	8.9	14.1	84.5	74.2	159.9	57.4	-2.39	0.01
chr9.trna961-GluTTC	CGGTTAGGATTCCTGGTTTTCACCCAGGC	chr9.trna961-GluTTC	tRNA	9.2	14.3	10.5	1.3	2.3	2.5	1.4	1.4	2.23	0.01
chr17.trna84-LysCTT	GCCCGGCTAGCTCAGTCGGTAGAGCATGGGACTCTTAATCTCAGGGTCGTGGGTTCGGGCCCCACGTTGGGCGCCA	chr17.trna84-LysCTT	tRNA	681.6	485.9	291.3	103.8	183.4	25.1	56.1	85.8	2.16	0.01
chr3.trna291-HisGTG	GTGGTTAGTACTCTGCGTTGTGACCGCAGCAACCTCGGTTCGTATCCGAGTCACGGCACCA	chr3.trna291-HisGTG	tRNA	85	177.4	284.9	42.3	49.5	20.2	22.8	46.1	2.09	0.01
chr5.trna1316-AspGTC	TCCTTGGTATAGTGGTGAGTATCCCCGCCTGTCACGCGGGAGACCGGGGT	chr5.trna1316-AspGTC	tRNA	6.5	4.4	0.8	3.8	26.6	22.7	11.1	10.6	-2.19	0.01
chr1.trna708-GlyTCC	CCCGGGTTCGATTCCCGGCCAACGCACCA	chr1.trna708-GlyTCC	tRNA	3.9	4.4	4.8	1.3	16	11.7	27.7	17	-2.32	0.01
chr2.trna1431-HisGTG	TAGTGGTTAGTACTCTGCGTTGTGCCCGCAGCAACCTCGGTTCGGATCCGAGTCACGGCACCA	chr2.trna1431-HisGTG	tRNA	252.5	424.2	543.1	288.5	25.1	79.1	333	159.5	1.34	0.01
chr3.trna878-GlyGCC	CAGTGGTATAATTCTCGCCTGCCACGCGGGAGGCCCGGGTTCGTTTCCCGGCCAATGCACCA	chr3.trna878-GlyGCC	tRNA	376.8	317.3	397.9	369.2	655.9	629.3	710.3	1076.2	-1.07	0.01
chr13.trna113-GlnTTG	GGCCCCATGGTGTAATGGTTAGCACTCTGGACTTTGAATCCAGCGATCCGAGT	chr13.trna113-GlnTTG	tRNA	181.8	208.3	141.2	165.4	401.7	442.8	456.9	458	-1.34	0.01
chr1.trna699-GlyGCC	GCATTGGTCGTTCAGTGGTAGAATTCTCGCCTG	chr1.trna699-GlyGCC	tRNA	13.1	13.2	9.7	12.8	5.3	2.5	1.4	2.8	2.02	0.01
chr4.trna1697-HisGTG	NTTAGTACTCTGCGTTGTGGCCGCAGCAACCTCGGTTCGGATCCGAGTCACGGCACCA	chr4.trna1697-HisGTG	tRNA	48.4	80.4	88	1.3	0.8	0.6	25.6	0.7	2.98	0.01
chr14.trna705-ProAGG	ATCGGCTCGTTGGTCTAGGGGTATGATTCTCGCTTAGGGTGCGAGAGGTCCCGGGTTCAAATCCCGGACGAGCCCTACTTTTGAACTTCTGCTT	chr14.trna705-ProAGG	tRNA	3.9	9.9	9.7	7.7	1.5	0.6	2.1	4.3	1.88	0.01
chr3.trna295-HisGTG	TATAGTGGTTAGTACTCTGCGTTGTGGCCGCAGCAACCTCGGTTCGTATCCGAGTCACGGGACCA	chr3.trna295-HisGTG	tRNA	43.2	1.1	52.5	83.3	0.8	0.6	0.7	23.4	2.82	0.01
chr11.trna1912-GluCTC	TCCCTGGTGGTCTAGTGGTTAGGATTCGGCGCTCTCACCGCCGCGGCCCGGGTTCGTTTCCCGTTCAGGGAACCA	chr11.trna1912-GluCTC	tRNA	109261	62278.9	68740.4	84831.7	38266.9	21993.5	51991.6	50534.7	1	0.01
chr2.trna1747-GlyGCC	GCATTGGTGGTTCAGTGGTAGAATTCTCGCCA	chr2.trna1747-GlyGCC	tRNA	24.9	39.7	16.1	21.8	263.3	143.5	54	97.8	-2.45	0.01
chr17.trna1000-LysCTT	TCAGTCGGTAGAGCATGAGACTCTTAATCTCAGTGTCGTGGGTTCGGGCCCCACGTTGGGCGCCA	chr17.trna1000-LysCTT	tRNA	168.8	177.4	26.6	42.3	25.1	0.6	22.8	0.7	3.07	0.01
chr8.trna886-GlyGCC	TGTTCAGTGGTAGAATTCTCGCCTGCCACGCGGGAGGCCCGGGTTCGTTTCCCGGCCAATGCACCA	chr8.trna886-GlyGCC	tRNA	269.5	272.2	232.4	159	94.3	76.1	57.5	87.9	1.56	0.01
chr8.trna560-GlyGCC	TGGTTCAGTGGTAGAATTCTCGCC	chr8.trna560-GlyGCC	tRNA	22.2	17.6	13.7	5.1	3	1.2	6.2	2.8	2.14	0.01
chr11.trna1821-SerGCT	GACGAGGTGGCCGAGTGGTTAAGGCAATGGACTGC	chr11.trna1821-SerGCT	tRNA	23.5	14.3	10.5	9	3.8	1.2	6.9	0.7	2.18	0.01
chr2.trna586-HisGTG	TAGTGGTTAGTACTCTGCGTTGTGACCGCAGCAACCTCGGTTCGGATCCGAGTCACGGCACCA	chr2.trna586-HisGTG	tRNA	210.6	318.4	336.5	370.5	98.2	59.5	200.1	136.8	1.32	0.01
chr8.trna560-GlyGCC	ATTGGTGGTTCAGTGGTAGAATTCTCGC	chr8.trna560-GlyGCC	tRNA	1.3	3.3	0.8	3.8	9.1	13.5	6.9	14.2	-2.24	0.01
chr1.trna1004-GlyTCC	CGGGTTCGTTTCCCGGCCAACGCACCA	chr1.trna1004-GlyTCC	tRNA	158.3	530	291.3	257.7	122.5	123.3	139.2	57.4	1.48	0.01
chr11.trna207-ProTGG	GGCTCGTTTGTCTAGGGGTATGATTCTCGCTTGGGGTGCGAGAGGTCCCGGGT	chr11.trna207-ProTGG	tRNA	2.6	3.3	2.4	2.6	12.9	9.2	15.2	14.2	-2.24	0.01
chr3.trna748-LysCTT	CAGTCGGTAGAGCATGAGACTCTTAATCTCAAGGTCGTGGGTTCGTGCCCCACGTTGGGCGCCA	chr3.trna748-LysCTT	tRNA	43.2	36.4	52.5	42.3	98.2	157.6	244.4	204.9	-2.02	0.01
chr3.trna93-ProAGG	GGCTCGTTGGTCTAGGGGTATGATTCTCGCTTGGGGTGCGAGAGGTCCCGGG	chr3.trna93-ProAGG	tRNA	1.3	5.5	2.4	1.3	19	9.2	10.4	8.5	-2.16	0.01
chr3.trna751-HisGTG	TATAGTGGTTAGTACTCTGCGTTGTGGCCGCAGCAACCTCGGTTCGTATCCGAGTCACGGGACCA	chr3.trna751-HisGTG	tRNA	43.2	1.1	52.5	83.3	0.8	0.6	0.7	23.4	2.82	0.01
chr2.trna586-HisGTG	TGGTTAGTACTCTGCGTTGTGGNCGCAGCAACCTCGGTTCGTATCCGAGTCACGGCACCA	chr2.trna586-HisGTG	tRNA	43.2	36.4	78.3	42.3	0.8	0.6	22.8	0.7	3	0.01
chr3.trna295-HisGTG	NTTAGTACTCTGCGTTGTGGCCGCAGCAACCTCGGTTCGGATCCGAGTCACGGCACCA	chr3.trna295-HisGTG	tRNA	48.4	80.4	88	1.3	0.8	0.6	25.6	0.7	2.98	0.01
chr1.trna699-GlyGCC	GCATTGGTAGTTCAGTGGTAGAATTCTCGCCTGCCACGCGGGAGGCCCGGGTT	chr1.trna699-GlyGCC	tRNA	5.2	14.3	8.1	19.2	1.5	3.1	4.8	0.7	2.21	0.01
chr2.trna1432-HisGTG	AATGGTTAGTACTCTGCGTTGTGGCCGCAGCAACCTCGGTTCGTATCCGAGTCACGGCACCA	chr2.trna1432-HisGTG	tRNA	336.2	318.4	233.2	247.4	98.2	39.9	111.5	114.1	1.64	0.01
chr2.trna586-HisGTG	GTGGTTAGTACTCTGCGTTGTGTCCGCAGCAACCTCGGTTCGTATCCGAGTCACGGCACCA	chr2.trna586-HisGTG	tRNA	210.6	212.7	465.7	83.3	98.2	39.9	89.3	46.1	1.83	0.01
chr17.trna995-ArgCCT	TGGCATCCTAAGCCAGGGATTGTGGGTTCGTGTCCCACCCGGGGTACCA	chr17.trna995-ArgCCT	tRNA	1.3	1.1	0.8	1.3	6.8	3.1	3.5	3.5	-1.91	0.01
chr2.trna586-HisGTG	AATGGTTAGTACTCTGCGTTGTGGCCGCAGCAACCTCGGTTCGGATCCGAGTCACGGCACCA	chr2.trna586-HisGTG	tRNA	126.9	142.1	129.9	206.4	73.8	0.6	22.8	46.1	2.08	0.01
chr3.trna747-HisGTG	GTGGTTAGTACTCTGCGTTGTGTCCGCAGCAACCTCGGTTCGTATCCGAGTCACGGCACCA	chr3.trna747-HisGTG	tRNA	210.6	212.7	465.7	83.3	98.2	39.9	89.3	46.1	1.83	0.01
chr11.trna1819-GlyGCC	GTAGAATTCTCGCCTGCCACGCGGGAGGCCCGGGTT	chr11.trna1819-GlyGCC	tRNA	2.6	1.1	4	2.6	32.7	9.2	9.7	14.9	-2.69	0.01
chr13.trna110-GlyGCC	TGTTCAGTGGTAGAATTCTCGCCTGCCACGCGGGAGGCCCGGGTTCGTTTCCCGGCCAATGCACCA	chr13.trna110-GlyGCC	tRNA	269.5	272.2	232.4	159	94.3	76.1	57.5	87.9	1.56	0.01
chr11.trna1819-GlyGCC	GCATTGGTAGTTCAGTGGTAGAATTCTCGCCTGCCACGCGGGAGGCCCGGGTT	chr11.trna1819-GlyGCC	tRNA	3.9	12.1	6.5	15.4	1.5	2.5	4.2	0.7	2.1	0.01
chr13.trna998-LeuCAA	TTGGAGGCGTGGGTTCGTATCCCACTTCTGACACCA	chr13.trna998-LeuCAA	tRNA	1.3	103.6	0.8	1.3	95.1	228.8	108	88.6	-2.28	0.01
chr13.trna65-LeuCAA	CTTGGAGGCGTGGGTTCGAATCCCACTTCTGACACCA	chr13.trna65-LeuCAA	tRNA	1.3	1.1	19.4	1.3	18.3	99.4	64.4	33.3	-3.22	0.01
chr2.trna586-HisGTG	NGTGGTTAGTACTCTGCGTTGTGGCCGCAGCAACCTCGGTTCGTATCCGAGTCACGGCACCA	chr2.trna586-HisGTG	tRNA	43.2	71.6	26.6	83.3	0.8	0.6	22.8	0.7	3.17	0.01
chr2.trna586-HisGTG	TTAGTACTCTGCGTTGTGGCCGCAGCAACCTCGGTTCGTATCCGAGTCACGGCACCA	chr2.trna586-HisGTG	tRNA	25432.5	20727.3	43725.7	26308.9	8903	11786.4	25080.2	14644.1	0.94	0.01
chr11.trna1911-LeuCAA	CTTGGAGGCGTGGGTTCGAATCCCACTTCTGACACCA	chr11.trna1911-LeuCAA	tRNA	1.3	1.1	19.4	1.3	18.3	99.4	64.4	33.3	-3.22	0.01
chr11.trna1819-GlyGCC	ATTGGTGGTTCAGTGGTAGAATTCTCGC	chr11.trna1819-GlyGCC	tRNA	2.6	5.5	0.8	6.4	12.9	19	10.4	20.6	-2.04	0.01
chr13.trna103-LysCTT	TCAGTCGGTAGAGCATGAGACTCTTAATCTCAGTGTCGTGGGTTCGGGCCCCACGTTGGGCGCCA	chr13.trna103-LysCTT	tRNA	168.8	177.4	26.6	42.3	25.1	0.6	22.8	0.7	3.07	0.01
chr19.trna711-SerGCT	AATCCATTGTGCTTTGCACGCATGGGTTCGTATCCCATCCTCGTCGCCA	chr19.trna711-SerGCT	tRNA	1.3	1.1	7.3	1.3	6.8	25.1	11.8	17.7	-2.49	0.01
chr15.trna913-MetCAT	TCTGAAGGTCGTGAGTTCAGTCCTCACACGGGGCACCA	chr15.trna913-MetCAT	tRNA	13.1	11	8.1	12.8	0.8	0.6	0.7	7.1	2.3	0.01
chr13.trna85-LeuCAA	TTGGAGGCGTGGGTTCGTATCCCACTTCTGACACCA	chr13.trna85-LeuCAA	tRNA	1.3	103.6	0.8	1.3	95.1	228.8	108	88.6	-2.28	0.01
chr4.trna1697-HisGTG	AATGGTTAGTACTCTGCGTTGTGGCCGCAGCAACCTCGGTTCGTATCCGAGTCACGGCACCA	chr4.trna1697-HisGTG	tRNA	336.2	318.4	233.2	247.4	98.2	39.9	111.5	114.1	1.64	0.01
chr7.trna86-SeC(e)TCA	CGCCCGGATGATCCTCAGTGGTCTGGGGTGCAGGCTTCAAACCTGTAGCTGTTTAGCGACAGAGTGGTTCAGTTCCACCTTTCGGGCGCCA	chr7.trna86-SeC(e)TCA	tRNA	1.3	12.1	8.9	7.7	0.8	0.6	4.2	0.7	2.27	0.01
chr2.trna1431-HisGTG	TGGTTAGTACTCTGCGTTGTGTCCGCAGCAACCTCGGTTCGCATCCGAGTCACGGCACCA	chr2.trna1431-HisGTG	tRNA	1.3	36.4	52.5	42.3	0.8	0.6	22.8	0.7	2.41	0.01
chr13.trna77-GlyGCC	TGGTTCAGTGGTAGAATTCTCGC	chr13.trna77-GlyGCC	tRNA	17	9.9	7.3	2.6	1.5	1.2	1.4	2.8	2.4	0.01
chr17.trna996-ProTGG	GGCTCGTTTGTCTAGGGGTATGATTCTCGCTTGGGGTGCGAGAGGTCCCGGGT	chr17.trna996-ProTGG	tRNA	2.6	3.3	2.4	2.6	12.9	9.2	15.2	14.2	-2.24	0.01
chr3.trna747-HisGTG	TAGTGGTTAGTACTCTGCGTTGTGCCCGCAGCAACCTCGGTTCGGATCCGAGTCACGGCACCA	chr3.trna747-HisGTG	tRNA	252.5	424.2	543.1	288.5	25.1	79.1	333	159.5	1.34	0.01
chr8.trna887-GlyGCC	ATTGGTGGTTCAGTGGTAGAATTCTCGCCT	chr8.trna887-GlyGCC	tRNA	1.3	2.2	0.8	1.3	6.1	5.5	4.8	5.7	-1.98	0.01
chr1.trna708-GlyTCC	CGGGTTCGTTTCCCGGCCAACGCACCA	chr1.trna708-GlyTCC	tRNA	158.3	530	291.3	257.7	122.5	123.3	139.2	57.4	1.48	0.01
chr13.trna91-ValCAC	GTTTCCGTAGTGTAGTGGTTATCACGTTCGCCGG	chr13.trna91-ValCAC	tRNA	3.9	3.3	1.6	3.8	21.3	12.3	14.5	6.4	-2.1	0.01
chr3.trna878-GlyGCC	ATTGGTGGTTCAGTGGTAGAATTCTCGCCT	chr3.trna878-GlyGCC	tRNA	1.3	3.3	0.8	2.6	9.9	9.2	6.9	9.2	-2.14	0.01
chr3.trna303-GluCTC	TCCCTGGTGGTCTAGTGGTTAGGATTCGGCGCTCTCACCGCCGCGGCCCGGGTTCGTTTCCCGTTCAGGGAACCA	chr3.trna303-GluCTC	tRNA	109261	62278.9	68740.4	84831.7	38266.9	21993.5	51991.6	50534.7	1	0.01
chr1.trna998-GlyTCC	CCCGGGTTCGATTCCCGGCCAACGCACCA	chr1.trna998-GlyTCC	tRNA	3.9	4.4	4.8	1.3	16	11.7	27.7	17	-2.32	0.01
chr9.trna1035-LysCTT	GCTCAGTCGGTAGAGCATGGGACTCTTAATCCCAGGGTCGTGGGTTCGGGCCCCACGTTGGGCGCCA	chr9.trna1035-LysCTT	tRNA	406.8	728.3	452.7	475.6	282.3	160.1	284.5	163.8	1.21	0.01
chr1.trna699-GlyGCC	ATTGTGGTTCAGTGGTAGAATTCTCGCCTGCC	chr1.trna699-GlyGCC	tRNA	15.7	5.5	12.9	2.6	0.8	3.1	0.7	2.8	2.32	0.01
chr15.trna913-MetCAT	CTCAGTCTCATAATCTGAAGGTCGTGAGTTCGTTCCTCACACGGGGCACCA	chr15.trna913-MetCAT	tRNA	1.3	20.9	44.4	47.4	0.8	6.1	0.7	7.1	2.96	0.01
chr3.trna295-HisGTG	TATAGTAGTTAGTACTCTGCGTTGTGGCCGCAGCAACCTCGGTTCGAATCCGAGTCACGGCACCA	chr3.trna295-HisGTG	tRNA	315.3	353.7	388.2	360.3	122.5	49.7	166.9	199.2	1.4	0.01
chr13.trna77-GlyGCC	TGGTAGAATTCTCGCCTGCCACGCGGGAGGCCCG	chr13.trna77-GlyGCC	tRNA	15.7	11	4	11.5	0.8	1.2	4.2	2.1	2.35	0.01
chr3.trna92-ProTGG	GGCTCGTTTGTCTAGGGGTATGATTCTCGCTTGGGGTGCGAGAGGTCCCGGGT	chr3.trna92-ProTGG	tRNA	2.6	3.3	2.4	2.6	12.9	9.2	15.2	14.2	-2.24	0.01
chr3.trna291-HisGTG	GTGGTTAGTACTCTGCGTTGTGTCCGCAGCAACCTCGGTTCGGATCCGAGTCACGGCACCA	chr3.trna291-HisGTG	tRNA	168.8	283.2	207.4	83.3	25.1	0.6	155.8	46.1	1.71	0.01
chr2.trna1432-HisGTG	TAGTGGTTAGTACTCTGCGTTGTGACCGCAGCAACCTCGGTTCGGATCCGAGTCACGGCACCA	chr2.trna1432-HisGTG	tRNA	210.6	318.4	336.5	370.5	98.2	59.5	200.1	136.8	1.32	0.01
chr2.trna1431-HisGTG	GTGGTTAGTACTCTGCGTTGTGTCCGCAGCAACCTCGGTTCGTATCCGAGTCACGGCACCA	chr2.trna1431-HisGTG	tRNA	210.6	212.7	465.7	83.3	98.2	39.9	89.3	46.1	1.83	0.01
chr3.trna878-GlyGCC	GTAGAATTCTCGCCTGCCACGCGGGAGGCCCGGGGTCGTTTCCCGGCCAATGCACCA	chr3.trna878-GlyGCC	tRNA	1878.6	1537.1	2581.7	1841	2870.8	4200.3	3378.6	4157.3	-0.9	0.01
chr17.trna84-LysCTT	CAGTCGGTAGAGCATGAGACTCTTAATCTCAAGGTCGTGGGTTCGTGCCCCACGTTGGGCGCCA	chr17.trna84-LysCTT	tRNA	43.2	36.4	52.5	42.3	98.2	157.6	244.4	204.9	-2.02	0.01
chr2.trna1432-HisGTG	AGTACTCTGCGTTGTGGCCGCAGCAACCTCGGTTCGTATCCGAGTCACGGCACCA	chr2.trna1432-HisGTG	tRNA	2944.7	2381.1	4358.8	3174.3	822.5	977.7	2866.9	1755.4	1	0.01
chr8.trna560-GlyGCC	TGGTTCAGTGGTAGAATTCTCGC	chr8.trna560-GlyGCC	tRNA	18.3	9.9	7.3	2.6	1.5	1.2	1.4	2.8	2.45	0.01
chr2.trna1432-HisGTG	ATAGTGGTTAGTACTCTGCGTTGTGGCCGCAGCAACCTCGGTTCGGATCCGAGTCACGGCACCA	chr2.trna1432-HisGTG	tRNA	10676.1	10006.1	17368.1	10770.5	4626.9	5005.7	10745.6	7884.2	0.79	0.01
chr2.trna1747-GlyGCC	TGTTCAGTGGTAGAATTCTCGCCTGCCACGCGGGAGGCCCGGGTTCGTTTCCCGGCCAATGCACCA	chr2.trna1747-GlyGCC	tRNA	269.5	272.2	232.4	159	94.3	76.1	57.5	87.9	1.56	0.01
chr13.trna77-GlyGCC	TGGTTCAGTGGTAGAATTCTCGCC	chr13.trna77-GlyGCC	tRNA	20.9	16.5	12.9	5.1	3	1.2	6.2	2.8	2.06	0.01
chr3.trna293-HisGTG	AGTACTCTGCGTTGTGGCCGCAGCAACCTCGGTTCGTATCCGAGTCACGGCACCA	chr3.trna293-HisGTG	tRNA	2944.7	2381.1	4358.8	3174.3	822.5	977.7	2866.9	1755.4	1	0.01
chr3.trna746-GlyTCC	TGACCCGGGTTCGTTTCCCGGCCAACGCACCA	chr3.trna746-GlyTCC	tRNA	138.7	155.4	226.8	180.8	400.2	558.8	388.4	422.5	-1.34	0.01
chr3.trna295-HisGTG	TGGTTAGTACTCTGCGTTGTGTCCGCAGCAACCTCGGTTCGCATCCGAGTCACGGCACCA	chr3.trna295-HisGTG	tRNA	1.3	36.4	52.5	42.3	0.8	0.6	22.8	0.7	2.41	0.01
chr13.trna105-GluTTC	CGGTTAGGATTCCTGGTTTTCACCCAGGC	chr13.trna105-GluTTC	tRNA	9.2	14.3	10.5	1.3	2.3	2.5	1.4	1.4	2.23	0.01
chr2.trna1431-HisGTG	TAGTGGTTAGTACTCTGCGTTGTGACCGCAGCAACCTCGGTTCGGATCCGAGTCACGGCACCA	chr2.trna1431-HisGTG	tRNA	210.6	318.4	336.5	370.5	98.2	59.5	200.1	136.8	1.32	0.01
chr8.trna887-GlyGCC	CACTCGGGAGGCCCGGGTTCGTTTCCCGGCCAATGCACCA	chr8.trna887-GlyGCC	tRNA	1.3	91.5	0.8	106.4	375.1	226.9	57.5	175.1	-2.06	0.01
chr3.trna747-HisGTG	TAGTGGTTAGTACTCTGCGTTGTGCCCGCAGCAACCTCGGTTCGTATCCGAGTCACGGCACCA	chr3.trna747-HisGTG	tRNA	796.7	600.5	1085.5	493.6	195.5	236.1	643.2	272.9	1.14	0.01
chr11.trna1912-GluCTC	TCCCTGGTGGTCTAGTAGTTAGGATTCGGCGCTCTCACCGCCGCGGCCCGGGTTCGTTTCCCGGTCAGGGAACCA	chr11.trna1912-GluCTC	tRNA	283.9	159.8	262.3	278.2	55.5	22.7	175.2	51.8	1.69	0.01
chr4.trna1697-HisGTG	TATAGTGGTTAGTACTCTGCGTTGTGGCCGCAGCAACCTCGGTTCGTATCCGAGTCACGGGACCA	chr4.trna1697-HisGTG	tRNA	43.2	1.1	52.5	83.3	0.8	0.6	0.7	23.4	2.82	0.01
chr2.trna1431-HisGTG	AGTACTCTGCGTTGTGGCCGCAGCAACCTCGGTTCGTATCCGAGTCACGGCACCA	chr2.trna1431-HisGTG	tRNA	2944.7	2381.1	4358.8	3174.3	822.5	977.7	2866.9	1755.4	1	0.01
chr3.trna747-HisGTG	AATGGTTAGTACTCTGCGTTGTGGCCGCAGCAACCTCGGTTCGTATCCGAGTCACGGCACCA	chr3.trna747-HisGTG	tRNA	336.2	318.4	233.2	247.4	98.2	39.9	111.5	114.1	1.64	0.01
chr3.trna291-HisGTG	TAGTACTCTGCGTTGTGACCGCAGCAACCTCGGTTCGGATCCGAGTCACGGCACCA	chr3.trna291-HisGTG	tRNA	48.4	1.1	58.9	93.6	0.8	22.7	0.7	0.7	3.02	0.01
chr2.trna1509-SerGCT	TCCATTGTGCTTTGCACGCATGGGTTCGGATCCCATCCTCGTCGCCA	chr2.trna1509-SerGCT	tRNA	1.3	9.9	0.8	1.3	12.9	15.3	11.8	17.7	-2.12	0.01
chr2.trna1432-HisGTG	TCGTATAGTGGTTAGTACTCTGCGTTGTGGCCGCAGCAACCTCGGTTCGTATCCGAGTCACGGCACCA	chr2.trna1432-HisGTG	tRNA	1152.5	1411.5	1840.8	2411.5	3135.6	3607.2	2465.4	3290.2	-0.87	0.01
chr3.trna747-HisGTG	AGTTAGTACTCTGCGTTGTGGCCGCAGCAACCTCGGTTCGGATCCGAGTCACGGCACCA	chr3.trna747-HisGTG	tRNA	95.5	159.8	204.2	278.2	28.2	44.8	125.3	26.2	1.72	0.01
chr11.trna1824-GlyTCC	CGGGTTCGTTTCCCGGCCAACGCACCA	chr11.trna1824-GlyTCC	tRNA	158.3	530	291.3	257.7	122.5	123.3	139.2	57.4	1.48	0.01
chr3.trna878-GlyGCC	GCATTGGTCGTTCAGTGGTAGAATTCTCGCCTG	chr3.trna878-GlyGCC	tRNA	10.5	9.9	7.3	10.3	4.6	1.8	1.4	2.1	1.93	0.01
chr11.trna208-ValAAC	GTTTCCGTAGTGTAGTGGTTATCACGTTCGCCGG	chr11.trna208-ValAAC	tRNA	3.9	3.3	1.6	3.8	20.5	11.7	13.8	6.4	-2.05	0.01
chr8.trna887-GlyGCC	ATTGGTGGTTCAGTGGTAGAATTCTCGC	chr8.trna887-GlyGCC	tRNA	1.3	3.3	0.8	3.8	8.4	12.3	6.2	12.8	-2.1	0.01
chr2.trna1431-HisGTG	TCGTATAGTGGTTAGTACTCTGCGTTGTGGCCGCAGCAACCTCGGTTCGTATCCGAGTCACGGCACCA	chr2.trna1431-HisGTG	tRNA	1152.5	1411.5	1840.8	2411.5	3135.6	3607.2	2465.4	3290.2	-0.87	0.01
chr3.trna295-HisGTG	TAGTGGTTAGTACTCTGCGTTGTGCCCGCAGCAACCTCGGTTCGTATCCGAGTCACGGCACCA	chr3.trna295-HisGTG	tRNA	796.7	600.5	1085.5	493.6	195.5	236.1	643.2	272.9	1.14	0.01
chr3.trna752-GlyCCC	GCATTGGTGGTTCAATGGTAGAATTCTCGCTTCCCACGCGGGTGACCCGGGTTCGTTTC	chr3.trna752-GlyCCC	tRNA	14.4	8.8	4.8	6.4	1.5	4.9	0.7	0.7	2.14	0.01
chr3.trna747-HisGTG	TATAGTAGTTAGTACTCTGCGTTGTGGCCGCAGCAACCTCGGTTCGAATCCGAGTCACGGCACCA	chr3.trna747-HisGTG	tRNA	315.3	353.7	388.2	360.3	122.5	49.7	166.9	199.2	1.4	0.01
chr17.trna82-LysCTT	CAGTCGGTAGAGCATGAGACTCTTAATCTCAAGGTCGTGGGTTCGTGCCCCACGTTGGGCGCCA	chr17.trna82-LysCTT	tRNA	43.2	36.4	52.5	42.3	98.2	157.6	244.4	204.9	-2.02	0.01
chr2.trna586-HisGTG	TAGTGGTTAGTACTCTGCGTTGNGGCCGCAGCAACCTCGGTTCGTATCCGAGTCACGGCACCA	chr2.trna586-HisGTG	tRNA	126.9	106.9	259.1	83.3	25.1	20.2	89.3	23.4	1.87	0.01
chr7.trna387-ArgTCG	GGATCAGAAGATTGCAGGTTCGTGTCCTGCCGCGGTCGCCA	chr7.trna387-ArgTCG	tRNA	1.3	6.6	4.8	1.3	16	25.1	7.6	22	-2.33	0.01
chr11.trna1819-GlyGCC	GCATTGGTAGTTCAGTGGTAGAATTCTCGCCTGCCACGCGGGAGGCCCGGGT	chr11.trna1819-GlyGCC	tRNA	134.7	149.9	83.1	123.1	20.5	13.5	43.6	17.7	2.36	0.01
chr2.trna1432-HisGTG	TAGTGGTTAGTACTCTGCGTTGTGCCCGCAGCAACCTCGGTTCGGATCCGAGTCACGGCACCA	chr2.trna1432-HisGTG	tRNA	252.5	424.2	543.1	288.5	25.1	79.1	333	159.5	1.34	0.01
chr3.trna751-HisGTG	CATAGTGGTTAGTACTCTGCGTTGTGGCCGCAGCAACCTCGGTTCGTATCCGAGTCACGGCACCA	chr3.trna751-HisGTG	tRNA	43.2	71.6	52.5	42.3	0.8	0.6	0.7	23.4	3.04	0.01
chr4.trna1697-HisGTG	TATATTGGTTAGTACTCTGCGTTGTGGCCGCAGCAACCTCGGTTCGTATCCGAGTCACGGCACCA	chr4.trna1697-HisGTG	tRNA	1.3	36.4	52.5	42.3	25.1	0.6	0.7	0.7	2.29	0.01
chr1.trna998-GlyTCC	TTGACCCGGGTTCGGTTCCCGGCCAACGCACCA	chr1.trna998-GlyTCC	tRNA	47.1	1.1	0.8	46.2	80.7	129.4	73.4	124.8	-2.1	0.01
chr19.trna711-SerGCT	GACGAGGTGGCCGAGTGGTTAAGGCAATGGACTGC	chr19.trna711-SerGCT	tRNA	26.2	15.4	11.3	10.3	3.8	1.2	7.6	0.7	2.24	0.01
chr2.trna586-HisGTG	CGGTTCGTATCCGAGTCACGGCACCA	chr2.trna586-HisGTG	tRNA	302.2	609.3	631.9	237.2	245.8	141.7	223.6	98.5	1.33	0.01
chr3.trna747-HisGTG	NTTAGTACTCTGCGTTGTGGCCGCAGCAACCTCGGTTCGGATCCGAGTCACGGCACCA	chr3.trna747-HisGTG	tRNA	48.4	80.4	88	1.3	0.8	0.6	25.6	0.7	2.98	0.01
chr1.trna995-GlyTCC	CGGGTTCGTTTCCCGGCCAACGCACCA	chr1.trna995-GlyTCC	tRNA	158.3	530	291.3	257.7	122.5	123.3	139.2	57.4	1.48	0.01
chr13.trna87-GlnCTG	TGGTTAGCACTCTGGACTCTGAA	chr13.trna87-GlnCTG	tRNA	3.9	9.9	6.5	7.7	0.8	2.5	1.4	2.8	1.91	0.01
chr1.trna699-GlyGCC	TCGCCTGCCACGCGGGAGGCCCGGGT	chr1.trna699-GlyGCC	tRNA	1.3	1.1	0.8	1.3	3	4.9	5.5	2.8	-1.86	0.01
chr3.trna291-HisGTG	NTTAGTACTCTGCGTTGTGGCCGCAGCAACCTCGGTTCGGATCCGAGTCACGGCACCA	chr3.trna291-HisGTG	tRNA	48.4	80.4	88	1.3	0.8	0.6	25.6	0.7	2.98	0.01
chr3.trna878-GlyGCC	ATTGGTGGTTCAGTGGTAGAATTCTCGC	chr3.trna878-GlyGCC	tRNA	2.6	5.5	0.8	6.4	12.9	19	10.4	20.6	-2.04	0.01
chr3.trna751-HisGTG	GTGGTTAGTACTCTGCGTTGTGACCGCAGCAACCTCGGTTCGTATCCGAGTCACGGCACCA	chr3.trna751-HisGTG	tRNA	85	177.4	284.9	42.3	49.5	20.2	22.8	46.1	2.09	0.01
chr13.trna77-GlyGCC	TGGTTCAGTGGTAGAATTCTCGCCTGCCACGCGGGAGGCCC	chr13.trna77-GlyGCC	tRNA	51	61.7	33.9	61.5	3	5.5	11.1	7.1	2.96	0.01
chr10.trna851-AspGTC	TCCTCGTTAGTATAGTGGTGAGTATCCCCGCCTGTCACGCGGGAGACCGGGGT	chr10.trna851-AspGTC	tRNA	2.6	6.6	1.6	3.8	20.5	15.3	20.1	14.9	-2.27	0.01
chr13.trna110-GlyGCC	CACTCGGGAGGCCCGGGTTCGTTTCCCGGCCAATGCACCA	chr13.trna110-GlyGCC	tRNA	1.3	91.5	0.8	106.4	375.1	226.9	57.5	175.1	-2.06	0.01
chr1.trna709-GluCTC	TCCCTGGTGGTCTAGTGGTTAGGATTCGGCGCTCTCACCGCCGCGGCCCGGGTTCGTTTCCCGTTCAGGGAACCA	chr1.trna709-GluCTC	tRNA	109261	62278.9	68740.4	84831.7	38266.9	21993.5	51991.6	50534.7	1	0.01
chr3.trna878-GlyGCC	CACTCGGGAGGCCCGGGTTCGTTTCCCGGCCAATGCACCA	chr3.trna878-GlyGCC	tRNA	1.3	91.5	0.8	106.4	375.1	226.9	57.5	175.1	-2.06	0.01
chr2.trna1432-HisGTG	TAGTGGTTAGTACTCTGCGTTGTGCCCGCAGCAACCTCGGTTCGTATCCGAGTCACGGCACCA	chr2.trna1432-HisGTG	tRNA	796.7	600.5	1085.5	493.6	195.5	236.1	643.2	272.9	1.14	0.01
chr13.trna77-GlyGCC	ATTGGTGGTTCAGTGGTAGAATTCTCGC	chr13.trna77-GlyGCC	tRNA	1.3	3.3	0.8	3.8	8.4	12.3	6.2	12.8	-2.1	0.01
chr10.trna81-GluCTC	TGTCTAGTGGTTAGGATTCGGCGCTCTCACCGCCGCGGCCCGGGTTCGTTTCCCGGTCAGGGAACCA	chr10.trna81-GluCTC	tRNA	48.4	80.4	58.9	1.3	28.2	0.6	0.7	0.7	2.65	0.01
chr3.trna295-HisGTG	TATATTGGTTAGTACTCTGCGTTGTGGCCGCAGCAACCTCGGTTCGTATCCGAGTCACGGCACCA	chr3.trna295-HisGTG	tRNA	1.3	36.4	52.5	42.3	25.1	0.6	0.7	0.7	2.29	0.01
chr3.trna748-LysCTT	GCCCGGCTAGCTCAGTCGGTAGAGCATGGGACTCTTAATCTCAGGGTCGTGGGTTCGGGCCCCACGTTGGGCGCCA	chr3.trna748-LysCTT	tRNA	681.6	485.9	291.3	103.8	183.4	25.1	56.1	85.8	2.16	0.01
chr3.trna746-GlyTCC	GGTGGTATAGTGGTGAGCATAGCTGCCTTCCAAGCAGTTGACCCGGGTTCGTTTCCCGGCCAACGCACCA	chr3.trna746-GlyTCC	tRNA	1.3	1.1	29.1	46.2	27.4	150.9	121.8	124.8	-2.45	0.01
chr8.trna886-GlyGCC	GTAGAATTCTCGCCTGCCACGCGGGAGGCCCGGGTT	chr8.trna886-GlyGCC	tRNA	1.3	1.1	2.4	2.6	20.5	6.1	6.2	9.9	-2.53	0.01
chr3.trna295-HisGTG	GTGGTTAGTACTCTGCGTTGTGTCCGCAGCAACCTCGGTTCGTATCCGAGTCACGGCACCA	chr3.trna295-HisGTG	tRNA	210.6	212.7	465.7	83.3	98.2	39.9	89.3	46.1	1.83	0.01
chr3.trna878-GlyGCC	TGTTCAGTGGTAGAATTCTCGCCTGCCACGCGGGAGGCCCGGGTTCGTTTCCCGGCCAATGCACCA	chr3.trna878-GlyGCC	tRNA	269.5	272.2	232.4	159	94.3	76.1	57.5	87.9	1.56	0.01
chr3.trna756-GlnCTG	GCACTCTGGACTCTGAATCC	chr3.trna756-GlnCTG	tRNA	18.3	18.7	5.6	25.6	0.8	3.7	6.2	2.8	2.34	0.01
chr3.trna293-HisGTG	AGTTAGTACTCTGCGTTGTGGCCGCAGCAACCTCGGTTCGGATCCGAGTCACGGCACCA	chr3.trna293-HisGTG	tRNA	95.5	159.8	204.2	278.2	28.2	44.8	125.3	26.2	1.72	0.01
chr3.trna751-HisGTG	AGTGGTTATTACTCTGCGTTGTGGCCGCAGCAACCTCGGTTCGGATCCGAGTCACGGCACCA	chr3.trna751-HisGTG	tRNA	671.1	459.5	284.9	452.6	122.5	98.8	355.2	136.8	1.39	0.01
chr3.trna291-HisGTG	TCGTATAGTGGTTAGTACTCTGCGTTGTGGCCGCAGCAACCTCGGTTCGTATCCGAGTCACGGCACCA	chr3.trna291-HisGTG	tRNA	1152.5	1411.5	1840.8	2411.5	3135.6	3607.2	2465.4	3290.2	-0.87	0.01
chr10.trna851-AspGTC	TCCTTGGTATAGTGGTGAGTATCCCCGCCTGTCACGCGGGAGACCGGGGT	chr10.trna851-AspGTC	tRNA	6.5	4.4	0.8	3.8	26.6	22.7	11.1	10.6	-2.19	0.01
chr13.trna981-AspGTC	TCCTCGTTAGTATAGTGGTGAGTATCCCCGCCTGTCACGCGGGAGACCGGGGT	chr13.trna981-AspGTC	tRNA	2.6	6.6	1.6	3.8	20.5	15.3	20.1	14.9	-2.27	0.01
chr3.trna291-HisGTG	CATAGTGGTTAGTACTCTGCGTTGTGGCCGCAGCAACCTCGGTTCGTATCCGAGTCACGGCACCA	chr3.trna291-HisGTG	tRNA	43.2	71.6	52.5	42.3	0.8	0.6	0.7	23.4	3.04	0.01
chr13.trna110-GlyGCC	GTAGAATTCTCGCCTGCCACGCGGGAGGCCCGGGGTCGTTTCCCGGCCAATGCACCA	chr13.trna110-GlyGCC	tRNA	1878.6	1537.1	2581.7	1841	2870.8	4200.3	3378.6	4157.3	-0.9	0.01
chr7.trna86-SeC(e)TCA	CTCAGTGGTCTGGGGTGCAGGCTTCAAACCTGTAGCTGTTTAGCGACAGAGTGGTTCAGTTCCACCTTTCGGGCGCCA	chr7.trna86-SeC(e)TCA	tRNA	15536	18248.1	10980.4	15417.9	7594.3	7956	9423.3	7905.5	0.87	0.01
chr3.trna747-HisGTG	TAGTGGTTAGTACTCTGCGTTGNGGCCGCAGCAACCTCGGTTCGTATCCGAGTCACGGCACCA	chr3.trna747-HisGTG	tRNA	126.9	106.9	259.1	83.3	25.1	20.2	89.3	23.4	1.87	0.01
chr2.trna586-HisGTG	AGTGGTTAGTACTCTGCGTTGTGTCCGCAGCAACCTCGGTTCGTATCCGAGTCACGGCACCA	chr2.trna586-HisGTG	tRNA	378.1	318.4	388.2	370.5	98.2	118.4	222.2	160.2	1.28	0.01
chr1.trna699-GlyGCC	TTCAGTGGTAGAATTCTCGCCTGCCACGCGGGAGGCCCGGGTTCGATTCCCGGCCAATGCACCA	chr1.trna699-GlyGCC	tRNA	43.2	39.7	82.3	57.7	122.5	189.5	270	249.6	-1.9	0.01
chr3.trna303-GluCTC	TCCCTGGTGGTCTAGTAGTTAGGATTCGGCGCTCTCACCGCCGCGGCCCGGGTTCGTTTCCCGGTCAGGGAACCA	chr3.trna303-GluCTC	tRNA	283.9	159.8	262.3	278.2	55.5	22.7	175.2	51.8	1.69	0.01
chr13.trna103-LysCTT	GCCCGGCTAGCTCAGTCGGTAGAGCATGGGACTCTTAATCTCAGGGTCGTGGGTTCGGGCCCCACGTTGGGCGCCA	chr13.trna103-LysCTT	tRNA	681.6	485.9	291.3	103.8	183.4	25.1	56.1	85.8	2.16	0.01
chr3.trna291-HisGTG	AGTGGTTATTACTCTGCGTTGTGGCCGCAGCAACCTCGGTTCGGATCCGAGTCACGGCACCA	chr3.trna291-HisGTG	tRNA	671.1	459.5	284.9	452.6	122.5	98.8	355.2	136.8	1.39	0.01
chr13.trna110-GlyGCC	GCATTGGTCGTTCAGTGGTAGAATTCTCGCCTG	chr13.trna110-GlyGCC	tRNA	10.5	9.9	7.3	10.3	4.6	1.8	1.4	2.1	1.93	0.01
chr4.trna1697-HisGTG	TATAGTAGTTAGTACTCTGCGTTGTGGCCGCAGCAACCTCGGTTCGTATCCGAGTCACGGCACCA	chr4.trna1697-HisGTG	tRNA	964.1	706.3	1085.5	575.6	195.5	334.3	687.5	341	1.1	0.01
chr2.trna1747-GlyGCC	TGGTTCAGTGGTAGAATTCTCGCC	chr2.trna1747-GlyGCC	tRNA	31.4	25.3	19.4	6.4	3.8	1.2	9	3.5	2.23	0.01
chr1.trna1001-GlyTCC	TGACCCGGGTTCGTTTCCCGGCCAACGCACCA	chr1.trna1001-GlyTCC	tRNA	138.7	155.4	226.8	180.8	400.2	558.8	388.4	422.5	-1.34	0.01
chr11.trna1819-GlyGCC	GCATTGGTGGTTCAGTGGTAGAATTCTCGCCA	chr11.trna1819-GlyGCC	tRNA	24.9	39.7	16.1	21.8	263.3	143.5	54	97.8	-2.45	0.01
chr2.trna1431-HisGTG	TATATTGGTTAGTACTCTGCGTTGTGGCCGCAGCAACCTCGGTTCGTATCCGAGTCACGGCACCA	chr2.trna1431-HisGTG	tRNA	1.3	36.4	52.5	42.3	25.1	0.6	0.7	0.7	2.29	0.01
chr1.trna997-AspGTC	TCCTCGTTAGTATAGTGGTGAGTATCCCCGCCTGTCACGCGGGAGACCGGGGT	chr1.trna997-AspGTC	tRNA	2.6	6.6	1.6	3.8	20.5	15.3	20.1	14.9	-2.27	0.01
chr5.trna1314-AspGTC	TCCTCGTTAGTATAGTGGTGAGTATCCCCGCCTGTCACGCGGGAGACCGGGGT	chr5.trna1314-AspGTC	tRNA	2.6	6.6	1.6	3.8	20.5	15.3	20.1	14.9	-2.27	0.01
chr13.trna110-GlyGCC	CAGTGGTATAATTCTCGCCTGCCACGCGGGAGGCCCGGGTTCGTTTCCCGGCCAATGCACCA	chr13.trna110-GlyGCC	tRNA	376.8	317.3	397.9	369.2	655.9	629.3	710.3	1076.2	-1.07	0.01
chr2.trna1432-HisGTG	NTTAGTACTCTGCGTTGTGGCCGCAGCAACCTCGGTTCGGATCCGAGTCACGGCACCA	chr2.trna1432-HisGTG	tRNA	48.4	80.4	88	1.3	0.8	0.6	25.6	0.7	2.98	0.01
chr2.trna1431-HisGTG	CGGTTCGTATCCGAGTCACGGCACCA	chr2.trna1431-HisGTG	tRNA	302.2	609.3	631.9	237.2	245.8	141.7	223.6	98.5	1.33	0.01
chr4.trna1697-HisGTG	NGTGGTTAGTACTCTGCGTTGTGGCCGCAGCAACCTCGGTTCGTATCCGAGTCACGGCACCA	chr4.trna1697-HisGTG	tRNA	43.2	71.6	26.6	83.3	0.8	0.6	22.8	0.7	3.17	0.01
chr11.trna1493-GlnTTG	ACTTTGAATCCAGCGATCCGAGT	chr11.trna1493-GlnTTG	tRNA	1.3	3.3	7.3	3.8	22.8	29.4	29.1	35.4	-2.89	0.01
chr14.trna347-GluTTC	CGGTTAGGATTCCTGGTTTTCACCCAGGC	chr14.trna347-GluTTC	tRNA	9.2	14.3	10.5	1.3	2.3	2.5	1.4	1.4	2.23	0.01
chr11.trna69-AspGTC	TCCTCGTTAGTATAGTGGTGAGTATCCCCGCCTGTCACGCGGGAGACCGGGGT	chr11.trna69-AspGTC	tRNA	2.6	6.6	1.6	3.8	20.5	15.3	20.1	14.9	-2.27	0.01
chr3.trna291-HisGTG	TAGTGGTTAGTACTCTGCGTTGTGCCCGCAGCAACCTCGGTTCGTATCCGAGTCACGGCACCA	chr3.trna291-HisGTG	tRNA	796.7	600.5	1085.5	493.6	195.5	236.1	643.2	272.9	1.14	0.01
chr3.trna92-ProTGG	GGCTCGTTGGTCTAGGGGTATGATTCTCGCTTTGGGTGCGAGAGGTCCCGGG	chr3.trna92-ProTGG	tRNA	1.3	1.1	0.8	1.3	6.1	3.1	4.2	3.5	-1.91	0.01
chr3.trna295-HisGTG	CGGTTCGTATCCGAGTCACGGCACCA	chr3.trna295-HisGTG	tRNA	302.2	609.3	631.9	237.2	245.8	141.7	223.6	98.5	1.33	0.01
chr8.trna560-GlyGCC	TTGGTGGTTCAGTGGTAGAATTCTCGCCT	chr8.trna560-GlyGCC	tRNA	6.5	2.2	4.8	1.3	17.5	13.5	16.6	25.5	-2.3	0.01
chr1.trna699-GlyGCC	GCATTGGTCGTTCAGTGGTAGAATTCTCGCCTGCCACGCGGGAGGCCCGGG	chr1.trna699-GlyGCC	tRNA	13.1	13.2	9.7	6.4	0.8	0.6	4.8	3.5	2.12	0.01
chr3.trna291-HisGTG	TATAGTGGTTAGTACTCTGCGTTGTGGCCGCAGCAACCTCGGTTCGTATCCGAGTCACGGGACCA	chr3.trna291-HisGTG	tRNA	43.2	1.1	52.5	83.3	0.8	0.6	0.7	23.4	2.82	0.01
chr2.trna586-HisGTG	ATAGTGGTTAGTACTCTGCGTTGTGGCCGCAGCAACCTCGGTTCGGATCCGAGTCACGGCACCA	chr2.trna586-HisGTG	tRNA	10676.1	10006.1	17368.1	10770.5	4626.9	5005.7	10745.6	7884.2	0.79	0.01
chr3.trna751-HisGTG	GTGGTTAGTACTCTGCGTTGTGTCCGCAGCAACCTCGGTTCGTATCCGAGTCACGGCACCA	chr3.trna751-HisGTG	tRNA	210.6	212.7	465.7	83.3	98.2	39.9	89.3	46.1	1.83	0.01
chr12.trna790-LysCTT	GCCCGGCTAGCTCAGTCGGTAGAGCA	chr12.trna790-LysCTT	tRNA	14.4	5.5	9.7	14.1	2.3	0.6	5.5	1.4	2.15	0.01
chr8.trna886-GlyGCC	TGGTTCAGTGGTAGAATTCTCGCC	chr8.trna886-GlyGCC	tRNA	20.9	16.5	12.9	5.1	3	1.2	6.2	2.8	2.06	0.01
chr12.trna790-LysCTT	CCGGCTAGCTCAGTCGGTAGAGCATGGG	chr12.trna790-LysCTT	tRNA	2.6	1.1	2.4	1.3	8.4	7.4	6.2	9.2	-2.07	0.01
chr2.trna586-HisGTG	TAGTACTCTGCGTTGTGACCGCAGCAACCTCGGTTCGGATCCGAGTCACGGCACCA	chr2.trna586-HisGTG	tRNA	48.4	1.1	58.9	93.6	0.8	22.7	0.7	0.7	3.02	0.01
chr2.trna586-HisGTG	GATCGTATAGTGGTTAGTACTCTGCGTTGTGGCCGCAGCAACCTCGGTTCGTATCCGAGTCACGGCACCA	chr2.trna586-HisGTG	tRNA	576.9	265.6	485	103.8	152.9	0.6	139.2	114.1	1.81	0.01
chr3.trna291-HisGTG	ATAGTGCTTAGTACTCTGCGTTGTGGCCGCAGCAACCTCGGTTCGTATCCGAGTCACGGCACCA	chr3.trna291-HisGTG	tRNA	1.3	36.4	52.5	42.3	25.1	0.6	0.7	0.7	2.29	0.01
chr4.trna1697-HisGTG	AATGGTTAGTACTCTGCGTTGTGGCCGCAGCAACCTCGGTTCGGATCCGAGTCACGGCACCA	chr4.trna1697-HisGTG	tRNA	126.9	142.1	129.9	206.4	73.8	0.6	22.8	46.1	2.08	0.01
chr1.trna996-GluCTC	TCCCTGGTGGTCTAGTAGTTAGGATTCGGCGCTCTCACCGCCGCGGCCCGGGTTCGTTTCCCGGTCAGGGAACCA	chr1.trna996-GluCTC	tRNA	283.9	159.8	262.3	278.2	55.5	22.7	175.2	51.8	1.69	0.01
chr13.trna979-AspGTC	TCCTTGGTATAGTGGTGAGTATCCCCGCCTGTCACGCGGGAGACCGGGGT	chr13.trna979-AspGTC	tRNA	6.5	4.4	0.8	3.8	26.6	22.7	11.1	10.6	-2.19	0.01
chr1.trna709-GluCTC	TCCCTGGTGGTCTAGTAGTTAGGATTCGGCGCTCTCACCGCCGCGGCCCGGGTTCGTTTCCCGGTCAGGGAACCA	chr1.trna709-GluCTC	tRNA	283.9	159.8	262.3	278.2	55.5	22.7	175.2	51.8	1.69	0.01
chr13.trna103-LysCTT	GCCCGGCTAGCTCAGTCGGTAGAGCA	chr13.trna103-LysCTT	tRNA	11.8	4.4	8.9	11.5	2.3	0.6	4.8	1.4	2	0.01
chr3.trna751-HisGTG	TAGTACTCTGCGTTGTGACCGCAGCAACCTCGGTTCGGATCCGAGTCACGGCACCA	chr3.trna751-HisGTG	tRNA	48.4	1.1	58.9	93.6	0.8	22.7	0.7	0.7	3.02	0.01
chrX.trna321-ArgCCT	AGGGATTGTGGGTTCGCGTCCCACCTGGGGTACCA	chrX.trna321-ArgCCT	tRNA	1.3	13.2	18.6	15.4	0.8	0.6	8.3	0.7	2.22	0.01
chr3.trna295-HisGTG	TCGTATAGTGGTTAGTACTCTGCGTTGTGGCCGCAGCAACCTCGGTTCGGATCCGAGTCACGGCACCA	chr3.trna295-HisGTG	tRNA	838.5	618.2	1098.4	1591	2253	2208.7	1246.9	2269.4	-0.94	0.01
chr19.trna637-ArgTCT	ACCTGGCTCTGTGGCGCAATGGATAGCGCAT	chr19.trna637-ArgTCT	tRNA	14.4	9.9	12.9	7.7	1.5	1.8	6.2	1.4	2.03	0.01
chr3.trna291-HisGTG	ATAGTGGTTAGTACTCTGCGTTGTGGCCGCAGCAACCTCGGTTCGGATCCGAGTCACGGCACCA	chr3.trna291-HisGTG	tRNA	10676.1	10006.1	17368.1	10770.5	4626.9	5005.7	10745.6	7884.2	0.79	0.01
chr1.trna1022-ProCGG	GGCTCGTTTGTCTAGGGGTATGATTCTCGCTTGGGGTGCGAGAGGTCCCGGGT	chr1.trna1022-ProCGG	tRNA	2.6	3.3	2.4	2.6	12.9	9.2	15.2	14.2	-2.24	0.01
chr8.trna1008-LeuCAG	CTTGGAGGCGTGGGTTCGAATCCCACTTCTGACACCA	chr8.trna1008-LeuCAG	tRNA	1.3	1.1	19.4	1.3	18.3	99.4	64.4	33.3	-3.22	0.01
chr3.trna295-HisGTG	CATAGTGGTTAGTACTCTGCGTTGTGGCCGCAGCAACCTCGGTTCGTATCCGAGTCACGGCACCA	chr3.trna295-HisGTG	tRNA	43.2	71.6	52.5	42.3	0.8	0.6	0.7	23.4	3.04	0.01
chr1.trna994-AspGTC	TCCTTGGTATAGTGGTGAGTATCCCCGCCTGTCACGCGGGAGACCGGGGT	chr1.trna994-AspGTC	tRNA	6.5	4.4	0.8	3.8	26.6	22.7	11.1	10.6	-2.19	0.01
chr13.trna77-GlyGCC	ATTGGTGGTTCAGTGGTAGAATTCTCGCCT	chr13.trna77-GlyGCC	tRNA	1.3	2.2	0.8	1.3	6.1	5.5	4.8	5.7	-1.98	0.01
chr2.trna1432-HisGTG	TCGTATAGTGGTTAGTACTCTGCGTTGTGGCCGCAGCAACCTCGGTTCGGATCCGAGTCACGGCACCA	chr2.trna1432-HisGTG	tRNA	838.5	618.2	1098.4	1591	2253	2208.7	1246.9	2269.4	-0.94	0.01
chr11.trna1819-GlyGCC	GTAGAATTCTCGCCTGCCACGCGGGAGGCCCGGGGTCGTTTCCCGGCCAATGCACCA	chr11.trna1819-GlyGCC	tRNA	1878.6	1537.1	2581.7	1841	2870.8	4200.3	3378.6	4157.3	-0.9	0.01
chr13.trna1001-GluCTC	TCCCTGGTGGTCTAGTGGTTAGGATTCGGCGCTCTCACCGCCGCGGCCCGGGTTCGTTTCCCGTTCAGGGAACCA	chr13.trna1001-GluCTC	tRNA	109261	62278.9	68740.4	84831.7	38266.9	21993.5	51991.6	50534.7	1	0.01
chr6.trna46-ProAGG	GGCTCGTTGGTCTAGGGGTATGATTCTCGCTTGGGGTGCGAGAGGTCCCGGG	chr6.trna46-ProAGG	tRNA	1.3	5.5	2.4	1.3	19	8.6	10.4	8.5	-2.14	0.01
chr3.trna291-HisGTG	TAGTGGTTAGTACTCTGCGTTGTGGCCGCAGCAACCTCGGTTCGTATCCGAGTCATGGCACCA	chr3.trna291-HisGTG	tRNA	252.5	142.1	207.4	1.3	49.5	20.2	45.7	0.7	2.38	0.01
chr1.trna699-GlyGCC	TGTTCAGTGGTAGAATTCTCGCCTGCCACGCGGGAGGCCCGGGTTCGTTTCCCGGCCAATGCACCA	chr1.trna699-GlyGCC	tRNA	269.5	272.2	232.4	159	94.3	76.1	57.5	87.9	1.56	0.01
chr13.trna1000-LysTTT	TCCAGGGTTCACGTCCCTGTTCGGGCGCCA	chr13.trna1000-LysTTT	tRNA	10.5	8.8	13.7	7.7	2.3	1.2	3.5	2.8	2.05	0.01
chr17.trna113-GlyCCC	GCAAGATTCCCATTCTTGCGACCCGGGTTCGTTTCCCGGGCGGCGCACCA	chr17.trna113-GlyCCC	tRNA	1.3	34.2	49.2	14.1	61.6	215.3	76.8	170.9	-2.41	0.01
chr3.trna747-HisGTG	GATCGTATAGTGGTTAGTACTCTGCGTTGTGGCCGCAGCAACCTCGGTTCGTATCCGAGTCACGGCACCA	chr3.trna747-HisGTG	tRNA	576.9	265.6	485	103.8	152.9	0.6	139.2	114.1	1.81	0.01
chr3.trna295-HisGTG	AGTACTCTGCGTTGTGGCCGCAGCAACCTCGGTTCGTATCCGAGTCACGGCACCA	chr3.trna295-HisGTG	tRNA	2944.7	2381.1	4358.8	3174.3	822.5	977.7	2866.9	1755.4	1	0.01
chr3.trna751-HisGTG	NTTAGTACTCTGCGTTGTGGCCGCAGCAACCTCGGTTCGGATCCGAGTCACGGCACCA	chr3.trna751-HisGTG	tRNA	48.4	80.4	88	1.3	0.8	0.6	25.6	0.7	2.98	0.01
chr3.trna291-HisGTG	TATAGTAGTTAGTACTCTGCGTTGTGGCCGCAGCAACCTCGGTTCGAATCCGAGTCACGGCACCA	chr3.trna291-HisGTG	tRNA	315.3	353.7	388.2	360.3	122.5	49.7	166.9	199.2	1.4	0.01
chr1.trna699-GlyGCC	GCATTGGTCGTTCAGTGGTAGAATTCTCGCCTGCCACGCGGGAGGCCCGGGG	chr1.trna699-GlyGCC	tRNA	13.1	7.7	4	6.4	0.8	0.6	3.5	2.8	2.03	0.01
chr2.trna1431-HisGTG	TATAGTGGTTAGTACTCTGCGTTGTGGCCGCAGCAACCTCGGTTCGTATCCGAGTCACGGGACCA	chr2.trna1431-HisGTG	tRNA	43.2	1.1	52.5	83.3	0.8	0.6	0.7	23.4	2.82	0.01
chr3.trna291-HisGTG	TCGTATAGTGGTTAGTACTCTGCGTTGTGGCCGCAGCAACCTCGGTTCGGATCCGAGTCACGGCACCA	chr3.trna291-HisGTG	tRNA	838.5	618.2	1098.4	1591	2253	2208.7	1246.9	2269.4	-0.94	0.01
chr7.trna337-GluTTC	TCCCACATGGTCTAGCGGTTAGGATTCCTGGTTTTCACCCAGGCGGCCCGGGTTCGACTCCCGGTGTGGGAACCA	chr7.trna337-GluTTC	tRNA	172.7	184	179.2	182.1	355.3	238.6	688.9	434.6	-1.26	0.01
chr5.trna1314-AspGTC	TCCTTGGTATAGTGGTGAGTATCCCCGCCTGTCACGCGGGAGACCGGGGT	chr5.trna1314-AspGTC	tRNA	6.5	4.4	0.8	3.8	26.6	22.7	11.1	10.6	-2.19	0.01
chr1.trna1005-AspGTC	TCCTCGTTTGTATAGTGGTGAGTATCCCCGCCTGTCACGCGGGAGACCGGGGT	chr1.trna1005-AspGTC	tRNA	1.3	1.1	0.8	1.3	3	3.7	10.4	6.4	-2.38	0.01
chr11.trna1819-GlyGCC	TGTTCAGTGGTAGAATTCTCGCCTGCCACGCGGGAGGCCCGGGTTCGTTTCCCGGCCAATGCACCA	chr11.trna1819-GlyGCC	tRNA	269.5	272.2	232.4	159	94.3	76.1	57.5	87.9	1.56	0.01
chr1.trna1004-GlyTCC	GGTGGTATAGTGGTGAGCATAGCTGCCTTCCAAGCAGTTGACCCGGGTTCGTTTCCCGGCCAACGCACCA	chr1.trna1004-GlyTCC	tRNA	1.3	1.1	29.1	46.2	27.4	150.9	121.8	124.8	-2.45	0.01
chr1.trna699-GlyGCC	TGGTAGAATTCTCGCCTGCCACGCGGGAGGCCCGGGT	chr1.trna699-GlyGCC	tRNA	150.4	198.3	138.8	164.1	32.7	22.7	85.8	38.3	1.86	0.01
chr2.trna1747-GlyGCC	GTAGAATTCTCGCCTGCCACGCGGGAGGCCCGGGGTCGTTTCCCGGCCAATGCACCA	chr2.trna1747-GlyGCC	tRNA	1878.6	1537.1	2581.7	1841	2870.8	4200.3	3378.6	4157.3	-0.9	0.01
chr7.trna86-SeC(e)TCA	CGACAGCGTGGTTCATTTCCACCTTTCGGGCGCCA	chr7.trna86-SeC(e)TCA	tRNA	22.2	9.9	42.8	11.5	3.8	8	3.5	3.5	2.2	0.01
chr4.trna1697-HisGTG	TTAGTACTCTGCGTTGTGGCCGCAGCAACCTCGGTTCGTATCCGAGTCACGGCACCA	chr4.trna1697-HisGTG	tRNA	25432.5	20727.3	43725.7	26308.9	8903	11786.4	25080.2	14644.1	0.94	0.01
chr3.trna747-HisGTG	AGTACTCTGCGTTGTGGCCGCAGCAACCTCGGTTCGTATCCGAGTCACGGCACCA	chr3.trna747-HisGTG	tRNA	2944.7	2381.1	4358.8	3174.3	822.5	977.7	2866.9	1755.4	1	0.01
chr1.trna699-GlyGCC	GCATTGGTAGTTCAGTGGTAGAATTCTCGCCTGCCACGCGGGA	chr1.trna699-GlyGCC	tRNA	5.2	5.5	6.5	10.3	1.5	1.2	3.5	1.4	1.85	0.01
chr13.trna110-GlyGCC	GCATTGGTGGTTCAGTGGTAGAATTCTCGCCA	chr13.trna110-GlyGCC	tRNA	24.9	39.7	16.1	21.8	263.3	143.5	54	97.8	-2.45	0.01
chr3.trna751-HisGTG	TAGTGGTTAGTACTCTGCGTTGTGCCCGCAGCAACCTCGGTTCGTATCCGAGTCACGGCACCA	chr3.trna751-HisGTG	tRNA	796.7	600.5	1085.5	493.6	195.5	236.1	643.2	272.9	1.14	0.01
chr7.trna86-SeC(e)TCA	CTTCAAACCTGTAGCTGTTTAGCGACAGAGTGGTTCATTTCCACCTTTCGGGCGCCA	chr7.trna86-SeC(e)TCA	tRNA	2585	2601.5	3810	3392.3	1241	1353.1	2410	1844	0.86	0.01
chr4.trna1697-HisGTG	TGGTTAGTACTCTGCGTTGTGTCCGCAGCAACCTCGGTTCGCATCCGAGTCACGGCACCA	chr4.trna1697-HisGTG	tRNA	1.3	36.4	52.5	42.3	0.8	0.6	22.8	0.7	2.41	0.01
chr7.trna86-SeC(e)TCA	GCCCGGATGATCCTCAGTGGTCTG	chr7.trna86-SeC(e)TCA	tRNA	6.5	9.9	5.6	14.1	3.8	1.2	2.8	0.7	2.09	0.01
chr3.trna293-HisGTG	TTAGTACTCTGCGTTGTGGCCGCAGCAACCTCGGTTCGTATCCGAGTCACGGCACCA	chr3.trna293-HisGTG	tRNA	25432.5	20727.3	43725.7	26308.9	8903	11786.4	25080.2	14644.1	0.94	0.01
chr8.trna886-GlyGCC	TGGTTCAGTGGTAGAATTCTCGC	chr8.trna886-GlyGCC	tRNA	17	9.9	7.3	2.6	1.5	1.2	1.4	2.8	2.4	0.01
chr3.trna295-HisGTG	TATAGTAGTTAGTACTCTGCGTTGTGGCCGCAGCAACCTCGGTTCGTATCCGAGTCACGGCACCA	chr3.trna295-HisGTG	tRNA	964.1	706.3	1085.5	575.6	195.5	334.3	687.5	341	1.1	0.01
chr3.trna751-HisGTG	TTAGTACTCTGCGTTGTGGCCGCAGCAACCTCGGTTCGTATCCGAGTCACGGCACCA	chr3.trna751-HisGTG	tRNA	25432.5	20727.3	43725.7	26308.9	8903	11786.4	25080.2	14644.1	0.94	0.01
chr11.trna1819-GlyGCC	GTAGAATTCTCGCCTGCCACGCGGGAGGCCCGGGTCCGTTTCCCGGCCAATGCACCA	chr11.trna1819-GlyGCC	tRNA	1.3	1.1	67	53.8	95.1	88.9	284.5	320.4	-2.68	0.01
chr3.trna291-HisGTG	TATAGTAGTTAGTACTCTGCGTTGTGGCCGCAGCAACCTCGGTTCGTATCCGAGTCACGGCACCA	chr3.trna291-HisGTG	tRNA	964.1	706.3	1085.5	575.6	195.5	334.3	687.5	341	1.1	0.01
chr2.trna1432-HisGTG	AGTTAGTACTCTGCGTTGTGGCCGCAGCAACCTCGGTTCGGATCCGAGTCACGGCACCA	chr2.trna1432-HisGTG	tRNA	95.5	159.8	204.2	278.2	28.2	44.8	125.3	26.2	1.72	0.01
chr1.trna1002-GluCTC	TCCCTGGTGGTCTAGTGGTTAGGATTCGGCGCTCTCACCGCCGCGGCCCGGGTTCGTTTCCCGTTCAGGGAACCA	chr1.trna1002-GluCTC	tRNA	109261	62278.9	68740.4	84831.7	38266.9	21993.5	51991.6	50534.7	1	0.01
chr3.trna751-HisGTG	AGTTAGTACTCTGCGTTGTGGCCGCAGCAACCTCGGTTCGGATCCGAGTCACGGCACCA	chr3.trna751-HisGTG	tRNA	95.5	159.8	204.2	278.2	28.2	44.8	125.3	26.2	1.72	0.01
chr2.trna1431-HisGTG	AATGGTTAGTACTCTGCGTTGTGGCCGCAGCAACCTCGGTTCGTATCCGAGTCACGGCACCA	chr2.trna1431-HisGTG	tRNA	336.2	318.4	233.2	247.4	98.2	39.9	111.5	114.1	1.64	0.01
chr10.trna81-GluCTC	TCCCTGGTGGTCTAGTGGTTAGGATTCGGCGCTCTCACCGCCGCGGCCCGGGTTCGTTTCCCGTTCAGGGAACCA	chr10.trna81-GluCTC	tRNA	109261	62278.9	68740.4	84831.7	38266.9	21993.5	51991.6	50534.7	1	0.01
chr2.trna1431-HisGTG	TATAGTAGTTAGTACTCTGCGTTGTGGCCGCAGCAACCTCGGTTCGTATCCGAGTCACGGCACCA	chr2.trna1431-HisGTG	tRNA	964.1	706.3	1085.5	575.6	195.5	334.3	687.5	341	1.1	0.01
chr3.trna303-GluCTC	TGTCTAGTGGTTAGGATTCGGCGCTCTCACCGCCGCGGCCCGGGTTCGTTTCCCGGTCAGGGAACCA	chr3.trna303-GluCTC	tRNA	48.4	80.4	58.9	1.3	28.2	0.6	0.7	0.7	2.65	0.01
chr3.trna747-HisGTG	TGGTTAGTACTCTGCGTTGTGTCCGCAGCAACCTCGGTTCGCATCCGAGTCACGGCACCA	chr3.trna747-HisGTG	tRNA	1.3	36.4	52.5	42.3	0.8	0.6	22.8	0.7	2.41	0.01
chr3.trna878-GlyGCC	GCATTGGTGGTTCAGTGGTAGAATTCTCGCCTT	chr3.trna878-GlyGCC	tRNA	2.6	2.2	1.6	1.3	17.5	14.1	6.2	3.5	-2.42	0.01
chr4.trna1697-HisGTG	AGTGGTTATTACTCTGCGTTGTGGCCGCAGCAACCTCGGTTCGGATCCGAGTCACGGCACCA	chr4.trna1697-HisGTG	tRNA	671.1	459.5	284.9	452.6	122.5	98.8	355.2	136.8	1.39	0.01
chr8.trna887-GlyGCC	GTAGAATTCTCGCCTGCCACGCGGGAGGCCCGGGTT	chr8.trna887-GlyGCC	tRNA	1.3	1.1	2.4	2.6	20.5	6.1	6.2	9.9	-2.53	0.01
chr13.trna77-GlyGCC	GCATTGGTGGTTCAGTGGTAGAATTCTCGCCA	chr13.trna77-GlyGCC	tRNA	15.7	25.3	10.5	14.1	165.9	90.2	33.9	61.7	-2.42	0.01
chr7.trna387-ArgTCG	CATCTGACTTCGGATCAGAAGATTGCAGGTTCGTGTCCTGCCGCGGTCGCCA	chr7.trna387-ArgTCG	tRNA	1.3	1.1	0.8	1.3	6.8	3.1	3.5	3.5	-1.91	0.01
chr3.trna878-GlyGCC	GCATTGGTGGTTCAGTGGTAGAATTCTCGCCA	chr3.trna878-GlyGCC	tRNA	24.9	39.7	16.1	21.8	263.3	143.5	54	97.8	-2.45	0.01
chr4.trna1697-HisGTG	AGTGGTTAGTACTCTGCGTTGTGTCCGCAGCAACCTCGGTTCGTATCCGAGTCACGGCACCA	chr4.trna1697-HisGTG	tRNA	378.1	318.4	388.2	370.5	98.2	118.4	222.2	160.2	1.28	0.01
chr9.trna1035-LysCTT	TCAGTCGGTAGAGCATGGGACTCTTAATCCCAGGGTCGTGGGTTCGAGCCCCACGTTGGGCGCCA	chr9.trna1035-LysCTT	tRNA	642.3	408.8	1001.5	680.8	236.6	252.1	388.4	348.1	1.16	0.01
chr1.trna998-GlyTCC	CGGGTTCGTTTCCCGGCCAACGCACCA	chr1.trna998-GlyTCC	tRNA	158.3	530	291.3	257.7	122.5	123.3	139.2	57.4	1.48	0.01
chr4.trna1697-HisGTG	AGTACTCTGCGTTGTGGCCGCAGCAACCTCGGTTCGTATCCGAGTCACGGCACCA	chr4.trna1697-HisGTG	tRNA	2944.7	2381.1	4358.8	3174.3	822.5	977.7	2866.9	1755.4	1	0.01
chr3.trna295-HisGTG	TAGTGGTTAGTACTCTGCGTTGTGCCCGCAGCAACCTCGGTTCGGATCCGAGTCACGGCACCA	chr3.trna295-HisGTG	tRNA	252.5	424.2	543.1	288.5	25.1	79.1	333	159.5	1.34	0.01
chr11.trna2023-LysCTT	TCAGTCGGTAGAGCATGAGACTCTTAATCTCAGTGTCGTGGGTTCGGGCCCCACGTTGGGCGCCA	chr11.trna2023-LysCTT	tRNA	168.8	177.4	26.6	42.3	25.1	0.6	22.8	0.7	3.07	0.01
chr8.trna886-GlyGCC	TGGTAGAATTCTCGCCTGCC	chr8.trna886-GlyGCC	tRNA	19.6	35.3	25	6.4	4.6	3.7	4.8	4.3	2.31	0.01
chr11.trna1022-ArgCCT	AGGGATTGTGGGTTCGCGTCCCACCTGGGGTACCA	chr11.trna1022-ArgCCT	tRNA	1.3	13.2	18.6	15.4	0.8	0.6	8.3	0.7	2.22	0.01
chr3.trna291-HisGTG	TGGTTAGTACTCTGCGTTGTGGNCGCAGCAACCTCGGTTCGTATCCGAGTCACGGCACCA	chr3.trna291-HisGTG	tRNA	43.2	36.4	78.3	42.3	0.8	0.6	22.8	0.7	3	0.01
chr13.trna77-GlyGCC	GTAGAATTCTCGCCTGCCACGCGGGAGGCCCGGGGTCGTTTCCCGGCCAATGCACCA	chr13.trna77-GlyGCC	tRNA	1878.6	1537.1	2581.7	1841	2870.8	4200.3	3378.6	4157.3	-0.9	0.01
chr3.trna295-HisGTG	GTGGTTAGTACTCTGCGTTGTGACCGCAGCAACCTCGGTTCGTATCCGAGTCACGGCACCA	chr3.trna295-HisGTG	tRNA	85	177.4	284.9	42.3	49.5	20.2	22.8	46.1	2.09	0.01
chr2.trna1432-HisGTG	ATAGTGCTTAGTACTCTGCGTTGTGGCCGCAGCAACCTCGGTTCGTATCCGAGTCACGGCACCA	chr2.trna1432-HisGTG	tRNA	1.3	36.4	52.5	42.3	25.1	0.6	0.7	0.7	2.29	0.01
chr3.trna292-LysCTT	CAGTCGGTAGAGCATGAGACTCTTAATCTCAGGGTCGTGGGTTCGTGCCCCACGTTGGGCGCC	chr3.trna292-LysCTT	tRNA	20.9	9.9	11.3	14.1	3	3.1	3.5	2.1	2.27	0.01
chr13.trna1001-GluCTC	TGTCTAGTGGTTAGGATTCGGCGCTCTCACCGCCGCGGCCCGGGTTCGTTTCCCGGTCAGGGAACCA	chr13.trna1001-GluCTC	tRNA	48.4	80.4	58.9	1.3	28.2	0.6	0.7	0.7	2.65	0.01
chr1.trna1004-GlyTCC	TGACCCGGGTTCGTTTCCCGGCCAACGCACCA	chr1.trna1004-GlyTCC	tRNA	138.7	155.4	226.8	180.8	400.2	558.8	388.4	422.5	-1.34	0.01
chr1.trna1005-AspGTC	TCCTCGTTAGTATAGTGGTGAGTATCCCCGCCTGTCACGCGGGAGACCGGGGT	chr1.trna1005-AspGTC	tRNA	2.6	6.6	1.6	3.8	20.5	15.3	20.1	14.9	-2.27	0.01
chr1.trna1004-GlyTCC	TTGACCCGGGTTCGGTTCCCGGCCAACGCACCA	chr1.trna1004-GlyTCC	tRNA	47.1	1.1	0.8	46.2	80.7	129.4	73.4	124.8	-2.1	0.01
chr10.trna81-GluCTC	TCCCTGGTGGTCTAGTAGTTAGGATTCGGCGCTCTCACCGCCGCGGCCCGGGTTCGTTTCCCGGTCAGGGAACCA	chr10.trna81-GluCTC	tRNA	283.9	159.8	262.3	278.2	55.5	22.7	175.2	51.8	1.69	0.01
chr8.trna886-GlyGCC	ATTGGTGGTTCAGTGGTAGAATTCTCGC	chr8.trna886-GlyGCC	tRNA	1.3	3.3	0.8	3.8	8.4	12.3	6.2	12.8	-2.1	0.01
chr3.trna291-HisGTG	AATGGTTAGTACTCTGCGTTGTGGCCGCAGCAACCTCGGTTCGTATCCGAGTCACGGCACCA	chr3.trna291-HisGTG	tRNA	336.2	318.4	233.2	247.4	98.2	39.9	111.5	114.1	1.64	0.01
chr1.trna699-GlyGCC	CAGTGGTATAATTCTCGCCTGCCACGCGGGAGGCCCGGGTTCGTTTCCCGGCCAATGCACCA	chr1.trna699-GlyGCC	tRNA	376.8	317.3	397.9	369.2	655.9	629.3	710.3	1076.2	-1.07	0.01
chr1.trna699-GlyGCC	CACTCGGGAGGCCCGGGTTCGTTTCCCGGCCAATGCACCA	chr1.trna699-GlyGCC	tRNA	1.3	91.5	0.8	106.4	375.1	226.9	57.5	175.1	-2.06	0.01
chr7.trna559-LeuAAG	TGGATTGAGGCTCCAGTCTCTTCGGGGGCGTGGGT	chr7.trna559-LeuAAG	tRNA	6.5	8.8	6.5	6.4	2.3	0.6	4.2	0.7	1.86	0.01
chr1.trna699-GlyGCC	GCATTGGTGGTTCAGTGGTAGAATTCTCGCCTT	chr1.trna699-GlyGCC	tRNA	2.6	2.2	2.4	1.3	22.1	17.8	7.6	4.3	-2.6	0.01
chr3.trna747-HisGTG	TTAGTACTCTGCGTTGTGGCCGCAGCAACCTCGGTTCGTATCCGAGTCACGGCACCA	chr3.trna747-HisGTG	tRNA	25432.5	20727.3	43725.7	26308.9	8903	11786.4	25080.2	14644.1	0.94	0.01
chr2.trna1432-HisGTG	TGGTTAGTACTCTGCGTTGTGTCCGCAGCAACCTCGGTTCGCATCCGAGTCACGGCACCA	chr2.trna1432-HisGTG	tRNA	1.3	36.4	52.5	42.3	0.8	0.6	22.8	0.7	2.41	0.01
chr11.trna1819-GlyGCC	TGGTAGAATTCTCGCCTGCCACGCGGGAG	chr11.trna1819-GlyGCC	tRNA	6.5	16.5	13.7	2.6	1.5	0.6	4.2	0.7	2.49	0.01
chr17.trna82-LysCTT	TCAGTCGGTAGAGCATGAGACTCTTAATCTCAGTGTCGTGGGTTCGGGCCCCACGTTGGGCGCCA	chr17.trna82-LysCTT	tRNA	168.8	177.4	26.6	42.3	25.1	0.6	22.8	0.7	3.07	0.01
chr11.trna1824-GlyTCC	TTGACCCGGGTTCGGTTCCCGGCCAACGCACCA	chr11.trna1824-GlyTCC	tRNA	47.1	1.1	0.8	46.2	80.7	129.4	73.4	124.8	-2.1	0.01
chr2.trna1431-HisGTG	TAGTGGTTAGTACTCTGCGTTGTGCCCGCAGCAACCTCGGTTCGTATCCGAGTCACGGCACCA	chr2.trna1431-HisGTG	tRNA	796.7	600.5	1085.5	493.6	195.5	236.1	643.2	272.9	1.14	0.01
chr2.trna586-HisGTG	TATATTGGTTAGTACTCTGCGTTGTGGCCGCAGCAACCTCGGTTCGTATCCGAGTCACGGCACCA	chr2.trna586-HisGTG	tRNA	1.3	36.4	52.5	42.3	25.1	0.6	0.7	0.7	2.29	0.01
chr1.trna995-GlyTCC	GGTGGTATAGTGGTGAGCATAGCTGCCTTCCAAGCAGTTGACCCGGGTTCGTTTCCCGGCCAACGCACCA	chr1.trna995-GlyTCC	tRNA	1.3	1.1	29.1	46.2	27.4	150.9	121.8	124.8	-2.45	0.01
chr8.trna886-GlyGCC	GCATTGGTTGTTCAGTGGTAGAATTCTCGCCTG	chr8.trna886-GlyGCC	tRNA	2.6	5.5	0.8	2.6	11.4	15.3	6.2	10.6	-1.92	0.01
chr1.trna1002-GluCTC	TCCCTGGTGGTCTAGTAGTTAGGATTCGGCGCTCTCACCGCCGCGGCCCGGGTTCGTTTCCCGGTCAGGGAACCA	chr1.trna1002-GluCTC	tRNA	283.9	159.8	262.3	278.2	55.5	22.7	175.2	51.8	1.69	0.01
chr1.trna698-LeuCAG	TTGGAGGCGTGGGTTCGTATCCCACTTCTGACACCA	chr1.trna698-LeuCAG	tRNA	1.3	103.6	0.8	1.3	95.1	228.8	108	88.6	-2.28	0.01
chr8.trna886-GlyGCC	GTAGAATTCTCGCCTGCCACGCGGGAGGCCCGGGGTCGTTTCCCGGCCAATGCACCA	chr8.trna886-GlyGCC	tRNA	1878.6	1537.1	2581.7	1841	2870.8	4200.3	3378.6	4157.3	-0.9	0.01
chr13.trna65-LeuCAA	TTGGAGGCGTGGGTTCGTATCCCACTTCTGACACCA	chr13.trna65-LeuCAA	tRNA	1.3	103.6	0.8	1.3	95.1	228.8	108	88.6	-2.28	0.01
chr3.trna751-HisGTG	TATAGTAGTTAGTACTCTGCGTTGTGGCCGCAGCAACCTCGGTTCGTATCCGAGTCACGGCACCA	chr3.trna751-HisGTG	tRNA	964.1	706.3	1085.5	575.6	195.5	334.3	687.5	341	1.1	0.01
chr2.trna1432-HisGTG	GTGGTTAGTACTCTGCGTTGTGACCGCAGCAACCTCGGTTCGTATCCGAGTCACGGCACCA	chr2.trna1432-HisGTG	tRNA	85	177.4	284.9	42.3	49.5	20.2	22.8	46.1	2.09	0.01
chr7.trna86-SeC(e)TCA	CTCAGTGGTCTGGGGGGCAGGCTTCAAACCTGTAGCTGTTTAGCGACAGAGTGGTTCATTTCCACCTTTCGGGCGCCA	chr7.trna86-SeC(e)TCA	tRNA	1513.6	1918.4	1256.5	1529.5	752.5	699.9	917.3	834.4	0.96	0.01
chr11.trna1819-GlyGCC	ATTGGTGGTTCAGTGGTAGAATTCTCGCCT	chr11.trna1819-GlyGCC	tRNA	1.3	3.3	0.8	2.6	9.9	9.2	6.9	9.2	-2.14	0.01
chr4.trna1697-HisGTG	GATCGTATAGTGGTTAGTACTCTGCGTTGTGGCCGCAGCAACCTCGGTTCGTATCCGAGTCACGGCACCA	chr4.trna1697-HisGTG	tRNA	576.9	265.6	485	103.8	152.9	0.6	139.2	114.1	1.81	0.01
chr2.trna1747-GlyGCC	GCATTGGTCGTTCAGTGGTAGAATTCTCGCCTGCCACGCGGGAGGCCCGGG	chr2.trna1747-GlyGCC	tRNA	10.5	9.9	7.3	5.1	0.8	0.6	4.2	2.8	1.97	0.01
chr2.trna1747-GlyGCC	CACTCGGGAGGCCCGGGTTCGTTTCCCGGCCAATGCACCA	chr2.trna1747-GlyGCC	tRNA	1.3	91.5	0.8	106.4	375.1	226.9	57.5	175.1	-2.06	0.01
chr3.trna291-HisGTG	AATGGTTAGTACTCTGCGTTGTGGCCGCAGCAACCTCGGTTCGGATCCGAGTCACGGCACCA	chr3.trna291-HisGTG	tRNA	126.9	142.1	129.9	206.4	73.8	0.6	22.8	46.1	2.08	0.01
chr2.trna1432-HisGTG	CGGTTCGTATCCGAGTCACGGCACCA	chr2.trna1432-HisGTG	tRNA	302.2	609.3	631.9	237.2	245.8	141.7	223.6	98.5	1.33	0.01
chr13.trna62-LeuAAG	TGGATTGAGGCTCCAGTCTCTTCGGGGGCGTGGGT	chr13.trna62-LeuAAG	tRNA	6.5	8.8	6.5	6.4	2.3	0.6	4.2	0.7	1.86	0.01
chr1.trna996-GluCTC	TGTCTAGTGGTTAGGATTCGGCGCTCTCACCGCCGCGGCCCGGGTTCGTTTCCCGGTCAGGGAACCA	chr1.trna996-GluCTC	tRNA	48.4	80.4	58.9	1.3	28.2	0.6	0.7	0.7	2.65	0.01
chr4.trna1697-HisGTG	TAGTGGTTAGTACTCTGCGTTGTGCCCGCAGCAACCTCGGTTCGGATCCGAGTCACGGCACCA	chr4.trna1697-HisGTG	tRNA	252.5	424.2	543.1	288.5	25.1	79.1	333	159.5	1.34	0.01
chr3.trna295-HisGTG	TTAGTACTCTGCGTTGTGGCCGCAGCAACCTCGGTTCGTATCCGAGTCACGGCACCA	chr3.trna295-HisGTG	tRNA	25432.5	20727.3	43725.7	26308.9	8903	11786.4	25080.2	14644.1	0.94	0.01
chr2.trna1431-HisGTG	TGGTTAGTACTCTGCGTTGTGGNCGCAGCAACCTCGGTTCGTATCCGAGTCACGGCACCA	chr2.trna1431-HisGTG	tRNA	43.2	36.4	78.3	42.3	0.8	0.6	22.8	0.7	3	0.01
chr2.trna1747-GlyGCC	GCATTGGTAGTTCAGTGGTAGAATTCTCGCCTGCCACGCGGGAGGCCCGGGTT	chr2.trna1747-GlyGCC	tRNA	3.9	12.1	6.5	15.4	1.5	2.5	4.2	0.7	2.1	0.01
chr2.trna1431-HisGTG	ATAGTGCTTAGTACTCTGCGTTGTGGCCGCAGCAACCTCGGTTCGTATCCGAGTCACGGCACCA	chr2.trna1431-HisGTG	tRNA	1.3	36.4	52.5	42.3	25.1	0.6	0.7	0.7	2.29	0.01
chr10.trna81-GluCTC	GTGGTTAGGATTCGGCGCTCTCACCGCCGCGGCCCGGGTTCGTTTCCCGGTCAGGGAACCA	chr10.trna81-GluCTC	tRNA	57.6	55.1	79.9	185.9	222.9	371.1	155.8	309.1	-1.48	0.01
chr2.trna1431-HisGTG	AGTGGTTAGTACTCTGCGTTGTGTCCGCAGCAACCTCGGTTCGTATCCGAGTCACGGCACCA	chr2.trna1431-HisGTG	tRNA	378.1	318.4	388.2	370.5	98.2	118.4	222.2	160.2	1.28	0.01
chr2.trna1432-HisGTG	TGGTTAGTACTCTGCGTTGTGGNCGCAGCAACCTCGGTTCGTATCCGAGTCACGGCACCA	chr2.trna1432-HisGTG	tRNA	43.2	36.4	78.3	42.3	0.8	0.6	22.8	0.7	3	0.01
chr8.trna886-GlyGCC	CAGTGGTATAATTCTCGCCTGCCACGCGGGAGGCCCGGGTTCGTTTCCCGGCCAATGCACCA	chr8.trna886-GlyGCC	tRNA	376.8	317.3	397.9	369.2	655.9	629.3	710.3	1076.2	-1.07	0.01
chr13.trna110-GlyGCC	GCATTGGTAGTTCAGTGGTAGAATTCTCGCCTGCCACGCGGGAGGCCCGGGT	chr13.trna110-GlyGCC	tRNA	134.7	149.9	83.1	123.1	20.5	13.5	43.6	17.7	2.36	0.01
chr13.trna115-SerGCT	GACGAGGTGGCCGAGTGGTTAAGGCAATGGACTGC	chr13.trna115-SerGCT	tRNA	23.5	13.2	9.7	9	3	1.2	6.9	0.7	2.22	0.01
chr2.trna586-HisGTG	TATAGTAGTTAGTACTCTGCGTTGTGGCCGCAGCAACCTCGGTTCGAATCCGAGTCACGGCACCA	chr2.trna586-HisGTG	tRNA	315.3	353.7	388.2	360.3	122.5	49.7	166.9	199.2	1.4	0.01
chr8.trna560-GlyGCC	TGGTTCAGTGGTAGAATTCTCGCCTGCCACGCGGGAGGCCC	chr8.trna560-GlyGCC	tRNA	54.9	68.3	37.1	67.9	3.8	6.1	12.5	7.8	2.92	0.01
chr2.trna1431-HisGTG	ATAGTGGTTAGTACTCTGCGTTGTGGCCGCAGCAACCTCGGTTCGGATCCGAGTCACGGCACCA	chr2.trna1431-HisGTG	tRNA	10676.1	10006.1	17368.1	10770.5	4626.9	5005.7	10745.6	7884.2	0.79	0.01
chr2.trna1432-HisGTG	AATGGTTAGTACTCTGCGTTGTGGCCGCAGCAACCTCGGTTCGGATCCGAGTCACGGCACCA	chr2.trna1432-HisGTG	tRNA	126.9	142.1	129.9	206.4	73.8	0.6	22.8	46.1	2.08	0.01
chr1.trna698-LeuCAG	CTTGGAGGCGTGGGTTCGAATCCCACTTCTGACACCA	chr1.trna698-LeuCAG	tRNA	1.3	1.1	19.4	1.3	18.3	99.4	64.4	33.3	-3.22	0.01
chr8.trna560-GlyGCC	GTAGAATTCTCGCCTGCCACGCGGGAGGCCCGGGTCCGTTTCCCGGCCAATGCACCA	chr8.trna560-GlyGCC	tRNA	1.3	1.1	67	53.8	95.1	88.9	284.5	320.4	-2.68	0.01
chr13.trna979-AspGTC	TCCTCGTTAGTATAGTGGTGAGTATCCCCGCCTGTCACGCGGGAGACCGGGGT	chr13.trna979-AspGTC	tRNA	2.6	6.6	1.6	3.8	20.5	15.3	20.1	14.9	-2.27	0.01
chr5.trna1316-AspGTC	TCCTCGTTAGTATAGTGGTGAGTATCCCCGCCTGTCACGCGGGAGACCGGGGT	chr5.trna1316-AspGTC	tRNA	2.6	6.6	1.6	3.8	20.5	15.3	20.1	14.9	-2.27	0.01
chr2.trna1747-GlyGCC	TGGTAGAATTCTCGCCTGCCACGCGGGAGGCCCG	chr2.trna1747-GlyGCC	tRNA	23.5	16.5	6.5	17.9	1.5	1.8	6.2	3.5	2.3	0.01
chr8.trna560-GlyGCC	CAGTGGTATAATTCTCGCCTGCCACGCGGGAGGCCCGGGTTCGTTTCCCGGCCAATGCACCA	chr8.trna560-GlyGCC	tRNA	376.8	317.3	397.9	369.2	655.9	629.3	710.3	1076.2	-1.07	0.01
chr7.trna86-SeC(e)TCA	GCCCGGATGATCCTCAGTGGTCTGGGGTGCAGGCTTCAAACCTGTAGCTGTTTAGCGACAGAGTGGTTCAATTACACCTTTCGGGCGCCA	chr7.trna86-SeC(e)TCA	tRNA	7.8	1.1	12.9	7.7	0.8	0.6	0.7	4.3	2.23	0.01
chr13.trna110-GlyGCC	GTAGAATTCTCGCCTGCCACGCGGGAGGCCCGGGTT	chr13.trna110-GlyGCC	tRNA	2.6	1.1	4	2.6	32.7	9.2	9.7	14.9	-2.69	0.01
chr1.trna699-GlyGCC	CGGGTTCGTTTCCCGGCCAACGCACCA	chr1.trna699-GlyGCC	tRNA	158.3	530	291.3	257.7	122.5	123.3	139.2	57.4	1.48	0.01
chr2.trna1431-HisGTG	AGTGGTTATTACTCTGCGTTGTGGCCGCAGCAACCTCGGTTCGGATCCGAGTCACGGCACCA	chr2.trna1431-HisGTG	tRNA	671.1	459.5	284.9	452.6	122.5	98.8	355.2	136.8	1.39	0.01
chr2.trna1432-HisGTG	GTGGTTAGTACTCTGCGTTGTGTCCGCAGCAACCTCGGTTCGGATCCGAGTCACGGCACCA	chr2.trna1432-HisGTG	tRNA	168.8	283.2	207.4	83.3	25.1	0.6	155.8	46.1	1.71	0.01
chr3.trna751-HisGTG	AATGGTTAGTACTCTGCGTTGTGGCCGCAGCAACCTCGGTTCGGATCCGAGTCACGGCACCA	chr3.trna751-HisGTG	tRNA	126.9	142.1	129.9	206.4	73.8	0.6	22.8	46.1	2.08	0.01
chr8.trna887-GlyGCC	GTAGAATTCTCGCCTGCCACGCGGGAGGCCCGGGGTCGTTTCCCGGCCAATGCACCA	chr8.trna887-GlyGCC	tRNA	1878.6	1537.1	2581.7	1841	2870.8	4200.3	3378.6	4157.3	-0.9	0.01
chr7.trna86-SeC(e)TCA	GCCCGGATGATCCTCAGTGGTCTGGGGTTCAGGCTTCAAACCTGTAGCTGTTTAGCGACAGAGTGGTTCAGTTCCACCTTTCGGGCGCCA	chr7.trna86-SeC(e)TCA	tRNA	17	9.9	10.5	11.5	6.8	0.6	0.7	3.5	2.07	0.01
chr2.trna1509-SerGCT	TGCACGCATGGGTTCGGATCCCATCCTCGTCGCCA	chr2.trna1509-SerGCT	tRNA	14.4	12.1	4.8	7.7	0.8	3.7	0.7	4.3	2.06	0.01
chr13.trna110-GlyGCC	TGGTAGAATTCTCGCCTGCCACGCGGGAGGCCCG	chr13.trna110-GlyGCC	tRNA	23.5	16.5	6.5	17.9	1.5	1.8	6.2	3.5	2.3	0.01
chr4.trna1697-HisGTG	TCGTATAGTGGTTAGTACTCTGCGTTGTGGCCGCAGCAACCTCGGTTCGGATCCGAGTCACGGCACCA	chr4.trna1697-HisGTG	tRNA	838.5	618.2	1098.4	1591	2253	2208.7	1246.9	2269.4	-0.94	0.01
chr17.trna1000-LysCTT	GCCCGGCTAGCTCAGTCGGTAGAGCATGGGACTCTTAATCTCAGGGTCGTGGGTTCGGGCCCCACGTTGGGCGCCA	chr17.trna1000-LysCTT	tRNA	681.6	485.9	291.3	103.8	183.4	25.1	56.1	85.8	2.16	0.01
chr5.trna1316-AspGTC	TCCTCGTTTGTATAGTGGTGAGTATCCCCGCCTGTCACGCGGGAGACCGGGGT	chr5.trna1316-AspGTC	tRNA	1.3	1.1	0.8	1.3	3	3.7	10.4	6.4	-2.38	0.01
chr2.trna1747-GlyGCC	GCATTGGTCGTTCAGTGGTAGAATTCTCGCCTG	chr2.trna1747-GlyGCC	tRNA	10.5	9.9	7.3	10.3	4.6	1.8	1.4	2.1	1.93	0.01
chr11.trna1912-GluCTC	TGTCTAGTGGTTAGGATTCGGCGCTCTCACCGCCGCGGCCCGGGTTCGTTTCCCGGTCAGGGAACCA	chr11.trna1912-GluCTC	tRNA	48.4	80.4	58.9	1.3	28.2	0.6	0.7	0.7	2.65	0.01
chr13.trna110-GlyGCC	TGGTAGAATTCTCGCCTGCCACGCGGGAG	chr13.trna110-GlyGCC	tRNA	6.5	16.5	13.7	2.6	1.5	0.6	4.2	0.7	2.49	0.01
chr2.trna1432-HisGTG	AGTGGTTATTACTCTGCGTTGTGGCCGCAGCAACCTCGGTTCGGATCCGAGTCACGGCACCA	chr2.trna1432-HisGTG	tRNA	671.1	459.5	284.9	452.6	122.5	98.8	355.2	136.8	1.39	0.01
chr1.trna699-GlyGCC	TGGTTCAGTGGTAGAATTCTCGC	chr1.trna699-GlyGCC	tRNA	31.4	17.6	12.9	2.6	1.5	1.2	1.4	4.3	2.94	0.01
chr3.trna295-HisGTG	AGTGGTTATTACTCTGCGTTGTGGCCGCAGCAACCTCGGTTCGGATCCGAGTCACGGCACCA	chr3.trna295-HisGTG	tRNA	671.1	459.5	284.9	452.6	122.5	98.8	355.2	136.8	1.39	0.01
chr3.trna747-HisGTG	ATAGTGCTTAGTACTCTGCGTTGTGGCCGCAGCAACCTCGGTTCGTATCCGAGTCACGGCACCA	chr3.trna747-HisGTG	tRNA	1.3	36.4	52.5	42.3	25.1	0.6	0.7	0.7	2.29	0.01
chr2.trna586-HisGTG	TCGTATAGTGGTTAGTACTCTGCGTTGTGGCCGCAGCAACCTCGGTTCGTATCCGAGTCACGGCACCA	chr2.trna586-HisGTG	tRNA	1152.5	1411.5	1840.8	2411.5	3135.6	3607.2	2465.4	3290.2	-0.87	0.01
chr3.trna878-GlyGCC	TGGTTCAGTGGTAGAATTCTCGC	chr3.trna878-GlyGCC	tRNA	26.2	14.3	10.5	2.6	1.5	1.2	1.4	3.5	2.8	0.01
chr1.trna1001-GlyTCC	CGGGTTCGTTTCCCGGCCAACGCACCA	chr1.trna1001-GlyTCC	tRNA	158.3	530	291.3	257.7	122.5	123.3	139.2	57.4	1.48	0.01
chr4.trna1697-HisGTG	ATAGTGGTTAGTACTCTGCGTTGTGGCCGCAGCAACCTCGGTTCGGATCCGAGTCACGGCACCA	chr4.trna1697-HisGTG	tRNA	10676.1	10006.1	17368.1	10770.5	4626.9	5005.7	10745.6	7884.2	0.79	0.01
chr7.trna337-GluTTC	CGGTTAGGATTCCTGGTTTTCACCCAGGC	chr7.trna337-GluTTC	tRNA	9.2	14.3	10.5	1.3	2.3	2.5	1.4	1.4	2.23	0.01
chr3.trna295-HisGTG	AATGGTTAGTACTCTGCGTTGTGGCCGCAGCAACCTCGGTTCGTATCCGAGTCACGGCACCA	chr3.trna295-HisGTG	tRNA	336.2	318.4	233.2	247.4	98.2	39.9	111.5	114.1	1.64	0.01
chr17.trna83-ProCGG	GGCTCGTTGGTCTAGGGGTATGATTCTCGCTTCGGGTGCGAGAGGTCCCGGGTT	chr17.trna83-ProCGG	tRNA	2.6	1.1	2.4	1.3	9.1	5.5	7.6	8.5	-2.05	0.01
chr1.trna699-GlyGCC	GCATTGGTAGTTCAGTGGTAGAATTCTCGC	chr1.trna699-GlyGCC	tRNA	283.9	203.8	99.3	76.9	65.4	57.7	27.7	24.1	1.92	0.01
chr2.trna1431-HisGTG	NTTAGTACTCTGCGTTGTGGCCGCAGCAACCTCGGTTCGGATCCGAGTCACGGCACCA	chr2.trna1431-HisGTG	tRNA	48.4	80.4	88	1.3	0.8	0.6	25.6	0.7	2.98	0.01
chr1.trna699-GlyGCC	CACGCGGGAGGCCCGGGTTCGATTCCCGGCCAATGCACCA	chr1.trna699-GlyGCC	tRNA	3.9	3.3	1.6	2.6	16.7	13.5	12.5	7.8	-2.15	0.01
chr4.trna1697-HisGTG	CATAGTGGTTAGTACTCTGCGTTGTGGCCGCAGCAACCTCGGTTCGTATCCGAGTCACGGCACCA	chr4.trna1697-HisGTG	tRNA	43.2	71.6	52.5	42.3	0.8	0.6	0.7	23.4	3.04	0.01
chr8.trna560-GlyGCC	GCATTGGTAGTTCAGTGGTAGAATTCTCGCCTGCCACGCGGGAGGCCCGGGTT	chr8.trna560-GlyGCC	tRNA	2.6	8.8	4.8	10.3	0.8	1.8	2.8	0.7	2.13	0.01
chr2.trna586-HisGTG	NTTAGTACTCTGCGTTGTGGCCGCAGCAACCTCGGTTCGGATCCGAGTCACGGCACCA	chr2.trna586-HisGTG	tRNA	48.4	80.4	88	1.3	0.8	0.6	25.6	0.7	2.98	0.01
chr13.trna110-GlyGCC	CGGGTTCGTTTCCCGGCCAACGCACCA	chr13.trna110-GlyGCC	tRNA	158.3	530	291.3	257.7	122.5	123.3	139.2	57.4	1.48	0.01
chr3.trna751-HisGTG	TCGTATAGTGGTTAGTACTCTGCGTTGTGGCCGCAGCAACCTCGGTTCGTATCCGAGTCACGGCACCA	chr3.trna751-HisGTG	tRNA	1152.5	1411.5	1840.8	2411.5	3135.6	3607.2	2465.4	3290.2	-0.87	0.01
chr3.trna295-HisGTG	AGTTAGTACTCTGCGTTGTGGCCGCAGCAACCTCGGTTCGGATCCGAGTCACGGCACCA	chr3.trna295-HisGTG	tRNA	95.5	159.8	204.2	278.2	28.2	44.8	125.3	26.2	1.72	0.01
chr3.trna878-GlyGCC	GTAGAATTCTCGCCTGCCACGCGGGAGGCCCGGGTCCGTTTCCCGGCCAATGCACCA	chr3.trna878-GlyGCC	tRNA	1.3	1.1	67	53.8	95.1	88.9	284.5	320.4	-2.68	0.01
chr13.trna110-GlyGCC	GCATTGGTGGTTCAGTGGTAGAATTCTCGCCTT	chr13.trna110-GlyGCC	tRNA	2.6	2.2	1.6	1.3	17.5	14.1	6.2	3.5	-2.42	0.01
chr2.trna1432-HisGTG	GATCGTATAGTGGTTAGTACTCTGCGTTGTGGCCGCAGCAACCTCGGTTCGTATCCGAGTCACGGCACCA	chr2.trna1432-HisGTG	tRNA	576.9	265.6	485	103.8	152.9	0.6	139.2	114.1	1.81	0.01
chr3.trna295-HisGTG	TAGTACTCTGCGTTGTGACCGCAGCAACCTCGGTTCGGATCCGAGTCACGGCACCA	chr3.trna295-HisGTG	tRNA	48.4	1.1	58.9	93.6	0.8	22.7	0.7	0.7	3.02	0.01
chr8.trna560-GlyGCC	CACTCGGGAGGCCCGGGTTCGTTTCCCGGCCAATGCACCA	chr8.trna560-GlyGCC	tRNA	1.3	91.5	0.8	106.4	375.1	226.9	57.5	175.1	-2.06	0.01
chr13.trna85-LeuCAA	CTTGGAGGCGTGGGTTCGAATCCCACTTCTGACACCA	chr13.trna85-LeuCAA	tRNA	1.3	1.1	19.4	1.3	18.3	99.4	64.4	33.3	-3.22	0.01
chr1.trna1001-GlyTCC	TTGACCCGGGTTCGGTTCCCGGCCAACGCACCA	chr1.trna1001-GlyTCC	tRNA	47.1	1.1	0.8	46.2	80.7	129.4	73.4	124.8	-2.1	0.01
chr3.trna746-GlyTCC	CGGGTTCGTTTCCCGGCCAACGCACCA	chr3.trna746-GlyTCC	tRNA	158.3	530	291.3	257.7	122.5	123.3	139.2	57.4	1.48	0.01
chr11.trna1911-LeuCAA	TTGGAGGCGTGGGTTCGTATCCCACTTCTGACACCA	chr11.trna1911-LeuCAA	tRNA	1.3	103.6	0.8	1.3	95.1	228.8	108	88.6	-2.28	0.01
chr8.trna886-GlyGCC	TGGTAGAATTCTCGCCTGCCACGCGGGAGGCCCG	chr8.trna886-GlyGCC	tRNA	15.7	11	4	11.5	0.8	1.2	4.2	2.1	2.35	0.01
chr1.trna709-GluCTC	TGTCTAGTGGTTAGGATTCGGCGCTCTCACCGCCGCGGCCCGGGTTCGTTTCCCGGTCAGGGAACCA	chr1.trna709-GluCTC	tRNA	48.4	80.4	58.9	1.3	28.2	0.6	0.7	0.7	2.65	0.01
chr2.trna1432-HisGTG	TATAGTAGTTAGTACTCTGCGTTGTGGCCGCAGCAACCTCGGTTCGTATCCGAGTCACGGCACCA	chr2.trna1432-HisGTG	tRNA	964.1	706.3	1085.5	575.6	195.5	334.3	687.5	341	1.1	0.01
chr3.trna751-HisGTG	TATAGTAGTTAGTACTCTGCGTTGTGGCCGCAGCAACCTCGGTTCGAATCCGAGTCACGGCACCA	chr3.trna751-HisGTG	tRNA	315.3	353.7	388.2	360.3	122.5	49.7	166.9	199.2	1.4	0.01
chr2.trna1432-HisGTG	TAGTGGTTAGTACTCTGCGTTGNGGCCGCAGCAACCTCGGTTCGTATCCGAGTCACGGCACCA	chr2.trna1432-HisGTG	tRNA	126.9	106.9	259.1	83.3	25.1	20.2	89.3	23.4	1.87	0.01
chr1.trna672-ProAGG	GGCTCGTTGGTCTAGGGGTATGATTCTCGCTTGGGGTGCGAGAGGTCCCGGG	chr1.trna672-ProAGG	tRNA	1.3	5.5	2.4	1.3	19	9.2	11.1	8.5	-2.18	0.01
chr1.trna708-GlyTCC	TTGACCCGGGTTCGGTTCCCGGCCAACGCACCA	chr1.trna708-GlyTCC	tRNA	47.1	1.1	0.8	46.2	80.7	129.4	73.4	124.8	-2.1	0.01
chr2.trna586-HisGTG	TAGTGGTTAGTACTCTGCGTTGTGCCCGCAGCAACCTCGGTTCGGATCCGAGTCACGGCACCA	chr2.trna586-HisGTG	tRNA	252.5	424.2	543.1	288.5	25.1	79.1	333	159.5	1.34	0.01
chr3.trna293-HisGTG	TAGTACTCTGCGTTGTGACCGCAGCAACCTCGGTTCGGATCCGAGTCACGGCACCA	chr3.trna293-HisGTG	tRNA	48.4	1.1	58.9	93.6	0.8	22.7	0.7	0.7	3.02	0.01
chr11.trna69-AspGTC	TCCTTGGTATAGTGGTGAGTATCCCCGCCTGTCACGCGGGAGACCGGGGT	chr11.trna69-AspGTC	tRNA	6.5	4.4	0.8	3.8	26.6	22.7	11.1	10.6	-2.19	0.01
chr3.trna291-HisGTG	TAGTGGTTAGTACTCTGCGTTGTGACCGCAGCAACCTCGGTTCGGATCCGAGTCACGGCACCA	chr3.trna291-HisGTG	tRNA	210.6	318.4	336.5	370.5	98.2	59.5	200.1	136.8	1.32	0.01
chr11.trna396-ProCGG	GGCTCGTTGGTCTAGGGGTATGATTCTCGCTTGGGGTGCGAGAGGTCCCGGG	chr11.trna396-ProCGG	tRNA	2.6	6.6	3.2	1.3	22.1	10.4	12.5	9.9	-2	0.02
chr2.trna1432-HisGTG	AGTAGTTAGTACTCTGCGTTGTGGCCGCAGCAACCTCGGTTCGAATCCGAGTCACGGCACCA	chr2.trna1432-HisGTG	tRNA	53.6	1.1	65.4	52.6	0.8	25.1	0.7	0.7	2.66	0.02
chr11.trna69-AspGTC	TCCTCCTTGGTATAGTGGTGAGTATCCCCGCCTGTCACGCGGGAGACCGGGGT	chr11.trna69-AspGTC	tRNA	2.6	2.2	1.6	1.3	5.3	10.4	2.8	7.1	-1.73	0.02
chr13.trna105-GluTTC	TCCCACCTGGTCTAGCGGTTAGGATTCCTGGTTTTCACCCAGGCGGCCCGGGTTCGACTCCCGGTGTGGGAACCA	chr13.trna105-GluTTC	tRNA	75.9	189.5	123.5	171.8	275.4	268.7	908.3	512.6	-1.81	0.02
chr2.trna1431-HisGTG	TGGTTAGTACTCTGCGTTGTGGCCGCAGCAACCTCGGTTCGCATCCGAGTCACGGCACCA	chr2.trna1431-HisGTG	tRNA	629.2	706.3	581.9	616.7	183.4	319.6	388.4	312.6	1.07	0.02
chr3.trna303-GluCTC	TCCCTGGTAGTCTAGTGGTTAGGATTCGGCGCTCTCACCGCCGCGGCCCGGGTTCGATTCCCGTTCAGGGAACCA	chr3.trna303-GluCTC	tRNA	142.6	159.8	233.2	232.1	0.8	66.9	125.3	77.3	1.51	0.02
chr17.trna1000-LysCTT	CAGTCGGCAGAGCATGAGACTCTTAATCTCAGGGTCGTGGGTTCGTGCCCCACGTTGGGCGCCA	chr17.trna1000-LysCTT	tRNA	85	36.4	26.6	1.3	0.8	0.6	10.4	0.7	3.58	0.02
chr2.trna1432-HisGTG	AGTACTCTGCGTTGTGGCCGCAGCAACCTCGGTTCGGATCCGAGTCACGGCACCA	chr2.trna1432-HisGTG	tRNA	1060.9	1885.3	3087.7	1674.4	617.1	497.4	1651.9	925.9	1.06	0.02
chr17.trna82-LysCTT	AGTCTGTAGAGCATGAGACTCTTAATCTCAGGGTCGTGGGTTCGGGCCCCACGTTGGGCGCCA	chr17.trna82-LysCTT	tRNA	1.3	40.8	58.9	93.6	28.2	0.6	0.7	0.7	2.69	0.02
chr11.trna2023-LysCTT	AGTCTGTAGAGCATGAGACTCTTAATCTCAGGGTCGTGGGTTCGGGCCCCACGTTGGGCGCCA	chr11.trna2023-LysCTT	tRNA	1.3	40.8	58.9	93.6	28.2	0.6	0.7	0.7	2.69	0.02
chr3.trna751-HisGTG	AGTAGTTAGTACTCTGCGTTGTGGCCGCAGCAACCTCGGTTCGAATCCGAGTCACGGCACCA	chr3.trna751-HisGTG	tRNA	53.6	1.1	65.4	52.6	0.8	25.1	0.7	0.7	2.66	0.02
chr4.trna1697-HisGTG	GCCGTGATCGTATAGTGGTTAGTACTCTGCGTTGTGGCCGCAGCAACCTCGGTTCGTATCCGAGTCATGGCACCA	chr4.trna1697-HisGTG	tRNA	43.2	1.1	52.5	42.3	0.8	20.2	0.7	0.7	2.63	0.02
chr7.trna559-LeuAAG	GGTAGTGTGGCCGAGCGGTCTAAGGCTCTGGATT	chr7.trna559-LeuAAG	tRNA	3.9	3.3	2.4	1.3	22.1	26.4	2.1	10.6	-2.48	0.02
chr3.trna303-GluCTC	CCCTGGTGGTCTAGTGGTTAGGATTCGGCGC	chr3.trna303-GluCTC	tRNA	2.6	2.2	3.2	1.3	9.9	9.8	8.3	7.1	-1.91	0.02
chr19.trna109-ValTAC	TCGAGCCCCAGTGGAACCACCA	chr19.trna109-ValTAC	tRNA	94.2	83.7	50	76.9	155.2	187.1	248.5	228.3	-1.43	0.02
chr2.trna1431-HisGTG	ATCTTATAGTGGTTAGTACTCTGCGTTGTGGCCGCAGCAACCTCGGTTCGGATCCGAGTCACGGCACCA	chr2.trna1431-HisGTG	tRNA	43.2	36.4	26.6	42.3	25.1	0.6	0.7	0.7	2.45	0.02
chr7.trna977-ProAGG	GGCTCGTTGGTCTAGGGGTATGATTCTCGCTTGGGATGCGAGAGGTCCCGGGT	chr7.trna977-ProAGG	tRNA	3.9	1.1	1.6	1.3	6.8	6.1	6.2	7.8	-1.77	0.02
chr3.trna747-HisGTG	TAGTACTCTGCGTTGTGGCCGCAGCAACCTCGGTTCGTATCCGAGTCACGGCACCA	chr3.trna747-HisGTG	tRNA	8655	8480	15435.3	6612.8	3904.1	3340.4	8319	4530.9	0.96	0.02
chr1.trna710-ValCAC	GTTTCCGTAGTGTAGTGGTTAGCACGTTCGCCT	chr1.trna710-ValCAC	tRNA	13.1	1.1	8.1	16.7	3	0.6	2.8	0.7	2.45	0.02
chr11.trna207-ProTGG	GGCTCGTTGGTCTAGGGGTATGATTCTCGCTTTGGGTGCGAGAGGTCCCGGG	chr11.trna207-ProTGG	tRNA	1.3	1.1	0.8	2.6	6.8	3.7	4.8	4.3	-1.76	0.02
chr13.trna981-AspGTC	TCCTCCTTGGTATAGTGGTGAGTATCCCCGCCTGTCACGCGGGAGACCGGGGT	chr13.trna981-AspGTC	tRNA	2.6	2.2	1.6	1.3	5.3	10.4	2.8	7.1	-1.73	0.02
chr8.trna887-GlyGCC	GCATTGGTCGTTCAGTGGTAGAATTCTCGCCTGCC	chr8.trna887-GlyGCC	tRNA	14.4	4.4	7.3	1.3	0.8	0.6	0.7	1.4	2.97	0.02
chr1.trna699-GlyGCC	TGGTAGAATTCTCGCCTGCCACGCGGG	chr1.trna699-GlyGCC	tRNA	13.1	6.6	8.1	5.1	1.5	3.7	2.8	1.4	1.81	0.02
chr1.trna708-GlyTCC	TTGACCCGGGTTCGATTCCCGGCCAACGCACCA	chr1.trna708-GlyTCC	tRNA	1.3	1.1	1.6	1.3	3.8	4.9	5.5	5	-1.86	0.02
chr13.trna64-GlnCTG	GCACTCTGGACTCTGAATCC	chr13.trna64-GlnCTG	tRNA	19.6	20.9	6.5	29.5	0.8	4.3	6.9	2.8	2.37	0.02
chr1.trna997-AspGTC	TCCTCCTTGGTATAGTGGTGAGTATCCCCGCCTGTCACGCGGGAGACCGGGGT	chr1.trna997-AspGTC	tRNA	2.6	2.2	1.6	1.3	5.3	10.4	2.8	7.1	-1.73	0.02
chr7.trna337-GluTTC	TCCCACATTGTCTAGCGGTTAGGATTCCTGGTTTTCACCCAGGCGGCCCGGGTTCGACTCCCGGTGTGGGAACCA	chr7.trna337-GluTTC	tRNA	200.2	273.3	169.5	317.9	391.1	280.3	737.3	620.3	-1.08	0.02
chr4.trna1697-HisGTG	TGTTAGTACTCTGCGTTGTGGCCGCAGCAACCTCGGTTCGTATCCGAGTCACGGCACCA	chr4.trna1697-HisGTG	tRNA	48.4	120.1	117	185.9	28.2	44.8	25.6	26.2	1.92	0.02
chr4.trna1697-HisGTG	TGGTTAGTACTCTGCGTTGTGGCCGCAGCAACCTCGGTTCGCATCCGAGTCACGGCACCA	chr4.trna1697-HisGTG	tRNA	629.2	706.3	581.9	616.7	183.4	319.6	388.4	312.6	1.07	0.02
chr3.trna292-LysCTT	CAGTCGGCAGAGCATGAGACTCTTAATCTCAGGGTCGTGGGTTCGTGCCCCACGTTGGGCGCCA	chr3.trna292-LysCTT	tRNA	85	36.4	26.6	1.3	0.8	0.6	10.4	0.7	3.58	0.02
chr13.trna979-AspGTC	CGGGAGACCGGGGTTCGTTTCCCCGACGGGGAG	chr13.trna979-AspGTC	tRNA	3.9	9.9	7.3	3.8	4.6	1.8	0.7	1.4	1.55	0.02
chr13.trna110-GlyGCC	GGTTCAGTGGTAGAATTCTCGCCTGCCACGCGGGAGGCCCGGGTTCGTTTCCCGGCCCATGCACCA	chr13.trna110-GlyGCC	tRNA	79.8	23.1	49.2	26.9	0.8	25.1	0.7	0.7	2.71	0.02
chr3.trna291-HisGTG	TATAGTGGTTAGTACTCTGCGTTGTGGCCGCAGCAACCTCGGTTCGTATCCGAGTCATGGCACCA	chr3.trna291-HisGTG	tRNA	85	177.4	259.1	124.4	25.1	79.1	45	68.8	1.57	0.02
chr13.trna982-GlnCTG	GTTAGCACTCTGGACTCTGAATC	chr13.trna982-GlnCTG	tRNA	6.5	5.5	5.6	19.2	3	1.2	1.4	1.4	2.38	0.02
chr17.trna84-LysCTT	CAGTCGGCAGAGCATGAGACTCTTAATCTCAGGGTCGTGGGTTCGTGCCCCACGTTGGGCGCCA	chr17.trna84-LysCTT	tRNA	85	36.4	26.6	1.3	0.8	0.6	10.4	0.7	3.58	0.02
chr5.trna1317-AlaTGC	GGGGATGTAGCTCAGTGGTAGAGCGCA	chr5.trna1317-AlaTGC	tRNA	10.5	8.8	12.1	10.3	0.8	4.9	5.5	0.7	1.81	0.02
chr9.trna961-GluTTC	TCCCACATTGTCTAGCGGTTAGGATTCC	chr9.trna961-GluTTC	tRNA	7.8	25.3	14.5	5.1	3.8	4.9	2.1	2.8	1.96	0.02
chr17.trna113-GlyCCC	CCCATTCTTGCGACCCGGGTTCGTTTCCCGGGCGGCGCACCA	chr17.trna113-GlyCCC	tRNA	524.6	318.4	477	373.1	1218.2	975.9	651.5	560.8	-1.01	0.02
chrX.trna375-AlaTGC	GGGGATGTAGCTCAATGGTAGAGCACATGCTTTGCATGTATGAGGCACCGGGT	chrX.trna375-AlaTGC	tRNA	61.5	58.4	51.6	35.9	10.7	3.1	13.8	7.1	2.58	0.02
chrX.trna375-AlaTGC	GGGGATGTAGCTCAATGGTAGAGCACATGCTTTGCCTGTATGAGGCACCGGGT	chrX.trna375-AlaTGC	tRNA	3.9	7.7	6.5	9	3	0.6	2.1	2.8	1.66	0.02
chr3.trna878-GlyGCC	GCATTGGTAGTTCAGTGGTAGAATTCTCGC	chr3.trna878-GlyGCC	tRNA	226.3	163.1	79.9	61.5	52.5	46	22.2	19.1	1.92	0.02
chr1.trna699-GlyGCC	TCGATTCCCGGCCAATGCACCA	chr1.trna699-GlyGCC	tRNA	6.5	14.3	4	2.6	25.1	19.6	78.2	29.8	-2.48	0.02
chr2.trna586-HisGTG	ATCTTATAGTGGTTAGTACTCTGCGTTGTGGCCGCAGCAACCTCGGTTCGGATCCGAGTCACGGCACCA	chr2.trna586-HisGTG	tRNA	43.2	36.4	26.6	42.3	25.1	0.6	0.7	0.7	2.45	0.02
chr3.trna751-HisGTG	TGTTAGTACTCTGCGTTGTGGCCGCAGCAACCTCGGTTCGTATCCGAGTCACGGCACCA	chr3.trna751-HisGTG	tRNA	48.4	120.1	117	185.9	28.2	44.8	25.6	26.2	1.92	0.02
chr10.trna81-GluCTC	TCCCTGGTGGTCTAGTGGTTAGGATTCGGCGCTCTCACCGCCGCGGCCCGGGTTCGATTCCCGGTCAGGGAACCA	chr10.trna81-GluCTC	tRNA	1639.2	1260.5	1224.3	1319.2	528.8	648.3	796.2	850	0.95	0.02
chr3.trna291-HisGTG	TTAGTACTCTGCGTTGTGGCCGCAGCAACCTCGGTTCGCATCCGAGTCACGGCACCA	chr3.trna291-HisGTG	tRNA	884.3	992.8	2252.4	1789.7	617.1	469.8	1028.8	830.2	1.01	0.02
chr11.trna395-ThrAGT	CTGGTAAACAGGAGATCCTGGGT	chr11.trna395-ThrAGT	tRNA	1.3	3.3	2.4	6.4	6.1	14.1	9	19.9	-1.87	0.02
chr11.trna1912-GluCTC	TCCCTGGTAGTCTAGTGGTTAGGATTCGGCGCTCTCACCGCCGCGGCCCGGGTTCGATTCCCGTTCAGGGAACCA	chr11.trna1912-GluCTC	tRNA	142.6	159.8	233.2	232.1	0.8	66.9	125.3	77.3	1.51	0.02
chr13.trna103-LysCTT	AGTCTGTAGAGCATGAGACTCTTAATCTCAGGGTCGTGGGTTCGGGCCCCACGTTGGGCGCCA	chr13.trna103-LysCTT	tRNA	1.3	40.8	58.9	93.6	28.2	0.6	0.7	0.7	2.69	0.02
chr1.trna1002-GluCTC	TCCCTGGTGGTCTAGTGGTTAGGATTCGGCGCTCTCACCGCCGCGGCCCGGGTTCGTTTTCCGGTCAGGGAACCA	chr1.trna1002-GluCTC	tRNA	48.4	80.4	146.1	47.4	55.5	22.7	0.7	0.7	2.02	0.02
chr3.trna293-HisGTG	TGTTAGTACTCTGCGTTGTGGCCGCAGCAACCTCGGTTCGTATCCGAGTCACGGCACCA	chr3.trna293-HisGTG	tRNA	48.4	120.1	117	185.9	28.2	44.8	25.6	26.2	1.92	0.02
chrX.trna375-AlaTGC	GGGGATGTAGCTCAATGGTAGAGCACATGCTTTGCGTGTATGAGGCACCGGG	chrX.trna375-AlaTGC	tRNA	10.5	8.8	7.3	7.7	2.3	1.8	4.8	0.7	1.82	0.02
chr1.trna999-GluCTC	TCCCTGGTGGTCTAGTGGTTAGGATTCGGCGCTCTCACCGCCGCGGCCCGGGTTCGTTTTCCGGTCAGGGAACCA	chr1.trna999-GluCTC	tRNA	48.4	80.4	146.1	47.4	55.5	22.7	0.7	0.7	2.02	0.02
chr2.trna1432-HisGTG	ATCTTATAGTGGTTAGTACTCTGCGTTGTGGCCGCAGCAACCTCGGTTCGGATCCGAGTCACGGCACCA	chr2.trna1432-HisGTG	tRNA	43.2	36.4	26.6	42.3	25.1	0.6	0.7	0.7	2.45	0.02
chr3.trna878-GlyGCC	TGGTAGAATTCTCGCCTGCCACGCGGG	chr3.trna878-GlyGCC	tRNA	10.5	5.5	6.5	3.8	1.5	3.1	2.1	1.4	1.7	0.02
chr1.trna710-ValCAC	GTTTCCATAGTGTAGTGGTTATCACGTTCGCCT	chr1.trna710-ValCAC	tRNA	249.9	180.7	102.5	112.8	71.5	24.5	38.1	53.9	1.78	0.02
chr1.trna699-GlyGCC	TTCAGTGGTAGAATTCTCGCCTGCCACGCGGGAGGCCCGGGTTCGATTCCCGGCCCATGCACCA	chr1.trna699-GlyGCC	tRNA	1.3	1.1	2.4	2.6	5.3	8	6.9	6.4	-1.85	0.02
chr13.trna981-AspGTC	CGGGAGACCGGGGTTCGTTTCCCCGACGGGGAG	chr13.trna981-AspGTC	tRNA	3.9	9.9	7.3	3.8	4.6	1.8	0.7	1.4	1.55	0.02
chr8.trna886-GlyGCC	TGGTAGAATTCTCGCCTGCCACGCGGGAGGCCCGGGTCCGTTTCCCGGCCAATGCACCA	chr8.trna886-GlyGCC	tRNA	1.3	1.1	0.8	53.8	94.3	126.4	29.1	29.8	-2.29	0.02
chr7.trna977-ProAGG	GGCTCGTTGGTCTAGGGGTATGATTCTCGCTTGGGTTGCGAGAGGTCCCGGGT	chr7.trna977-ProAGG	tRNA	5.2	11	8.9	7.7	51	40.5	54.7	57.4	-2.63	0.02
chr3.trna295-HisGTG	TAGTGGTTAGTACTCTGCGTTGNGGCCGCAGCAACCTCGGTTCGGATCCGAGTCACGGCACCA	chr3.trna295-HisGTG	tRNA	126.9	106.9	207.4	124.4	73.8	0.6	45	68.8	1.59	0.02
chr13.trna998-LeuCAA	TCCCTTGGAGGCGTGGGTTCGGATCCCACTTCTGACACCA	chr13.trna998-LeuCAA	tRNA	1.3	54	0.8	21.8	122.5	118.4	11.8	102.8	-2.19	0.02
chr13.trna110-GlyGCC	GTAGAATTCTCGCCTGCCACGCGGGAGGCCCGGGTCCGGTTCCCGGCCAATGCACCA	chr13.trna110-GlyGCC	tRNA	14.4	12.1	0.8	1.3	38.8	37.4	63	29.1	-2.56	0.02
chr3.trna747-HisGTG	TAGTGGTTAGTACTCTGCGTTGNGGCCGCAGCAACCTCGGTTCGGATCCGAGTCACGGCACCA	chr3.trna747-HisGTG	tRNA	126.9	106.9	207.4	124.4	73.8	0.6	45	68.8	1.59	0.02
chr15.trna913-MetCAT	TCTGAAGGTCGTGAGTTCGATCCTCACACGGGGCACCA	chr15.trna913-MetCAT	tRNA	327	188.4	235.7	319.2	82.2	92	121.2	115.6	1.38	0.02
chr2.trna1432-HisGTG	TGTTAGTACTCTGCGTTGTGGCCGCAGCAACCTCGGTTCGTATCCGAGTCACGGCACCA	chr2.trna1432-HisGTG	tRNA	48.4	120.1	117	185.9	28.2	44.8	25.6	26.2	1.92	0.02
chr11.trna1819-GlyGCC	GCATTGGTTGTTCAGTGGTAGAATTCTCGCCTG	chr11.trna1819-GlyGCC	tRNA	3.9	7.7	1.6	3.8	17.5	23.9	9	16.3	-1.96	0.02
chr1.trna1002-GluCTC	TCCCTGGTAGTCTAGTGGTTAGGATTCGGCGCTCTCACCGCCGCGGCCCGGGTTCGATTCCCGTTCAGGGAACCA	chr1.trna1002-GluCTC	tRNA	142.6	159.8	233.2	232.1	0.8	66.9	125.3	77.3	1.51	0.02
chr1.trna1005-AspGTC	CGGGAGACCGGGGTTCGTTTCCCCGACGGGGAG	chr1.trna1005-AspGTC	tRNA	3.9	9.9	7.3	3.8	4.6	1.8	0.7	1.4	1.55	0.02
chr11.trna397-AspGTC	TCCTCGTTTGTATAGTGGTGAGTATCCCCGCCTGTCACGCGGGAGACCGGGGT	chr11.trna397-AspGTC	tRNA	2.6	2.2	1.6	1.3	3.8	4.3	10.4	7.1	-1.73	0.02
chr13.trna100-IleAAT	CGCGGGTTCGTTCCCCGTACGGGCCACCA	chr13.trna100-IleAAT	tRNA	150.4	210.5	215.5	98.7	58.6	23.9	79.6	81.5	1.47	0.02
chr3.trna747-HisGTG	GCCGTGATCGTATAGTGGTTAGTACTCTGCGTTGTGGCCGCAGCAACCTCGGTTCGTATCCGAGTCATGGCACCA	chr3.trna747-HisGTG	tRNA	43.2	1.1	52.5	42.3	0.8	20.2	0.7	0.7	2.63	0.02
chr2.trna1747-GlyGCC	GTAGAATTCTCGCCTGCCACGCGGGAGGCCCGGGTCCGGTTCCCGGCCAATGCACCA	chr2.trna1747-GlyGCC	tRNA	14.4	12.1	0.8	1.3	38.8	37.4	63	29.1	-2.56	0.02
chr3.trna287-GlyCCC	GCATTGGTAGTTCAGTGGTAGAATTCTCGCC	chr3.trna287-GlyCCC	tRNA	69.3	57.3	42.8	26.9	9.9	6.7	8.3	6.4	2.65	0.02
chr7.trna86-SeC(e)TCA	CAAACCTGTAGCTGTTTAGCGACAGAGTGGTTCATTTCCACCTTTCGGGCGCCA	chr7.trna86-SeC(e)TCA	tRNA	1054.4	992.8	1336.4	1424.4	487.7	482.1	935.3	621	0.93	0.02
chr3.trna291-HisGTG	TGGTTAGTACTCTGCGTTGTGGCCGCAGCAACCTCGGTTCGCATCCGAGTCACGGCACCA	chr3.trna291-HisGTG	tRNA	629.2	706.3	581.9	616.7	183.4	319.6	388.4	312.6	1.07	0.02
chr4.trna1697-HisGTG	ATAGTGGTTAGTACTCTGCGTTGTGTCCGCAGCAACCTCGGTTCGGATCCGAGTCACGGCACCA	chr4.trna1697-HisGTG	tRNA	168.8	106.9	362.4	206.4	98.2	59.5	67.2	114.1	1.32	0.02
chr13.trna77-GlyGCC	TGGTAGAATTCTCGCCTGCCACGCGGGAGGCCCGGGTCCGTTTCCCGGCCAATGCACCA	chr13.trna77-GlyGCC	tRNA	1.3	1.1	0.8	53.8	94.3	126.4	29.1	29.8	-2.29	0.02
chr3.trna747-HisGTG	TATAGTGGTTAGTACTCTGCGTTGTGACCGCAGCAACCTCGGTTCGTATCCGAGTCACGGCACCA	chr3.trna747-HisGTG	tRNA	252.5	459.5	723.9	411.5	122.5	216.5	399.5	170.9	1.02	0.02
chr3.trna747-HisGTG	TGTTAGTACTCTGCGTTGTGGCCGCAGCAACCTCGGTTCGTATCCGAGTCACGGCACCA	chr3.trna747-HisGTG	tRNA	48.4	120.1	117	185.9	28.2	44.8	25.6	26.2	1.92	0.02
chr11.trna1819-GlyGCC	TGGTAGAATTCTCGCCTGCCACGCGGGAGGCCCGGGTCCGTTTCCCGGCCAATGCACCA	chr11.trna1819-GlyGCC	tRNA	1.3	1.1	0.8	53.8	94.3	126.4	29.1	29.8	-2.29	0.02
chr2.trna1432-HisGTG	ATAGTGGTTAGTACTCTGCGTTGTGTCCGCAGCAACCTCGGTTCGGATCCGAGTCACGGCACCA	chr2.trna1432-HisGTG	tRNA	168.8	106.9	362.4	206.4	98.2	59.5	67.2	114.1	1.32	0.02
chr1.trna707-AspGTC	TCCTCCTTGGTATAGTGGTGAGTATCCCCGCCTGTCACGCGGGAGACCGGGGT	chr1.trna707-AspGTC	tRNA	2.6	2.2	1.6	1.3	5.3	10.4	2.8	7.1	-1.73	0.02
chr6.trna317-GlyCCC	CCCATTCTTGCGACCCGGGTTCGTTTCCCGGGCGGCGCACCA	chr6.trna317-GlyCCC	tRNA	524.6	318.4	477	373.1	1218.2	975.9	651.5	560.8	-1.01	0.02
chr1.trna996-GluCTC	TCCCTGGTGGTCTAGTGGTTAGGATTCGGCGCTCTCACCGCCGCGGCCCGGGTTCGTTTCCGGGTCAGGGAACCA	chr1.trna996-GluCTC	tRNA	236.8	40.8	58.9	47.4	28.2	0.6	0.7	0.7	3.67	0.02
chr10.trna81-GluCTC	TCCCTGGTGGTCTAGTGGTTAGGATTCGGCGCTCTCACCGCCGCGGCCCGGGTTCGTTTCCTGGTCAGGGAACCA	chr10.trna81-GluCTC	tRNA	48.4	1.1	58.9	47.4	0.8	0.6	0.7	26.2	2.46	0.02
chr3.trna291-HisGTG	TATAGTGGTTAGTACTCTGCGTTGTGACCGCAGCAACCTCGGTTCGTATCCGAGTCACGGCACCA	chr3.trna291-HisGTG	tRNA	252.5	459.5	723.9	411.5	122.5	216.5	399.5	170.9	1.02	0.02
chr10.trna856-AspGTC	CACGCGGGAGACCGGGGTTCATTTCCCCTACGGGGAGCCA	chr10.trna856-AspGTC	tRNA	6.5	9.9	10.5	1.3	0.8	0.6	3.5	3.5	1.75	0.02
chr3.trna745-GluCTC	TCCCTGGTAGTCTAGTGGTTAGGATTCGGCGCTCTCACCGCCGCGGCCCGGGTTCGATTCCCGTTCAGGGAACCA	chr3.trna745-GluCTC	tRNA	142.6	159.8	233.2	232.1	0.8	66.9	125.3	77.3	1.51	0.02
chr1.trna1002-GluCTC	TCCCTAGTGGTCTAGTGGTTAGGATTCGGCGCTCTCACCGCCGCGGCCCGGGTTCGTTTCCCGGTCAGGGAACCA	chr1.trna1002-GluCTC	tRNA	236.8	358.1	117	416.7	137.7	88.9	50.5	128.3	1.48	0.02
chr8.trna560-GlyGCC	GCATTGGTAGTTCAGTGGTAGAATTCTCGCCTGCCACGCGGGAGGCCCGGGT	chr8.trna560-GlyGCC	tRNA	92.9	103.6	57.3	84.6	14.5	9.2	30.5	12.1	2.35	0.02
chr2.trna1431-HisGTG	TAGTACTCTGCGTTGTGGCCGCAGCAACCTCGGTTCGTATCCGAGTCACGGCACCA	chr2.trna1431-HisGTG	tRNA	8655	8480	15435.3	6612.8	3904.1	3340.4	8319	4530.9	0.96	0.02
chr17.trna996-ProTGG	GGCTCGTTGGTCTAGGGGTATGATTCTCGCTTGGGTTGCGAGAGGTCCCGGGT	chr17.trna996-ProTGG	tRNA	6.5	12.1	9.7	9	56.3	43.5	59.5	62.4	-2.57	0.02
chr1.trna709-GluCTC	TCCCTGGTAGTCTAGTGGTTAGGATTCGGCGCTCTCACCGCCGCGGCCCGGGTTCGATTCCCGTTCAGGGAACCA	chr1.trna709-GluCTC	tRNA	142.6	159.8	233.2	232.1	0.8	66.9	125.3	77.3	1.51	0.02
chr13.trna103-LysCTT	CTCAGTCGGTAGAGCATGAGACTCTTAATCTCAGGGTCGTGGGTTCGGGCCCCACGTTGGGCGCCA	chr13.trna103-LysCTT	tRNA	535	499.1	673.1	532	239.7	211	397.4	277.9	0.99	0.02
chr1.trna996-GluCTC	TCCCTGGTGGTCTAGTGGTTAGGATTCGGCGCTCTCACCGCCGCGGCCCGGGTTCGTTTTCCGGTCAGGGAACCA	chr1.trna996-GluCTC	tRNA	48.4	80.4	146.1	47.4	55.5	22.7	0.7	0.7	2.02	0.02
chr13.trna77-GlyGCC	GCATTGGTGGTTCAGTGGTAGAATTCTCGCCTT	chr13.trna77-GlyGCC	tRNA	1.3	1.1	1.6	1.3	11.4	9.2	4.2	2.1	-2.34	0.02
chr3.trna295-HisGTG	TATAGTGGTTAGTACTCTGCGTTGTGGCCGCAGCAACCTCGGTTCGTATCCGAGTCATGGCACCA	chr3.trna295-HisGTG	tRNA	85	177.4	259.1	124.4	25.1	79.1	45	68.8	1.57	0.02
chr15.trna913-MetCAT	ATCTGAAGGTCGTGAGTTCGTTCCTCACACGGGGCACCA	chr15.trna913-MetCAT	tRNA	157	98.1	119.4	138.5	29.7	24.5	42.2	39.7	1.91	0.02
chr11.trna1880-TrpCCA	CAGATCAGAAGGTTGCGTGTTCAGGTCACGTCGGGGTCACCA	chr11.trna1880-TrpCCA	tRNA	7.8	1.1	0.8	1.3	8.4	9.8	11.1	7.8	-1.75	0.02
chr2.trna1432-HisGTG	TTAGTACTCTGCGTTGTGGCCGCAGCAACCTCGGTTCGCATCCGAGTCACGGCACCA	chr2.trna1432-HisGTG	tRNA	884.3	992.8	2252.4	1789.7	617.1	469.8	1028.8	830.2	1.01	0.02
chr11.trna1819-GlyGCC	GTTCAGTGGTAGAATTCTCGCCTGCCACGCGGGAGGCCCGGGTTCGGTTCCCGGCCCATGCACCA	chr11.trna1819-GlyGCC	tRNA	99.4	166.4	61.3	161.5	38.8	15.9	18	53.9	1.95	0.02
chr1.trna1002-GluCTC	TCCCTGGTGGTCTAGTGGTTAGGATTCGGCGCTCTCACCGCCGCGGCCCGGGTTCGTTTCCTGGTCAGGGAACCA	chr1.trna1002-GluCTC	tRNA	48.4	1.1	58.9	47.4	0.8	0.6	0.7	26.2	2.46	0.02
chr14.trna347-GluTTC	TCCCACCTGGTCTAGCGGTTAGGATTCCTGGTTTTCACCCAGGCGGCCCGGGTTCGACTCCCGGTGTGGGAACCA	chr14.trna347-GluTTC	tRNA	75.9	189.5	123.5	171.8	275.4	268.7	908.3	512.6	-1.81	0.02
chr3.trna878-GlyGCC	TGGTAGAATTCTCGCCTGCC	chr3.trna878-GlyGCC	tRNA	31.4	56.2	39.5	10.3	6.8	5.5	7.6	6.4	2.38	0.02
chr3.trna93-ProAGG	GGCTCGTTGGTCTAGGGGTATGATTCTCGCTTGGGATGCGAGAGGTCCCGGGT	chr3.trna93-ProAGG	tRNA	3.9	1.1	1.6	1.3	6.8	6.1	6.2	7.8	-1.77	0.02
chr13.trna1001-GluCTC	TCCCTAGTGGTCTAGTGGTTAGGATTCGGCGCTCTCACCGCCGCGGCCCGGGTTCGTTTCCCGGTCAGGGAACCA	chr13.trna1001-GluCTC	tRNA	236.8	358.1	117	416.7	137.7	88.9	50.5	128.3	1.48	0.02
chr13.trna64-GlnCTG	GTTAGCACTCTGGACTCTGAATC	chr13.trna64-GlnCTG	tRNA	6.5	5.5	5.6	19.2	3	1.2	1.4	1.4	2.38	0.02
chr3.trna295-HisGTG	AGTACTCTGCGTTGTGGCCGCAGCAACCTCGGTTCGGATCCGAGTCACGGCACCA	chr3.trna295-HisGTG	tRNA	1060.9	1885.3	3087.7	1674.4	617.1	497.4	1651.9	925.9	1.06	0.02
chr11.trna208-ValAAC	GTTTCCGTAGTGTAGTGGTTATCACGTTCGCCTGACACGCGAAAGGTCCCCG	chr11.trna208-ValAAC	tRNA	7.8	8.8	4.8	19.2	5.3	1.8	0.7	1.4	2.13	0.02
chr14.trna705-ProAGG	GGCTCGTTGGTCTAGGGGTATGATTCTCGCTTGGGTTGCGAGAGGTCCCGGGT	chr14.trna705-ProAGG	tRNA	5.2	11	8.9	7.7	53.3	41.7	56.8	59.6	-2.69	0.02
chr2.trna586-HisGTG	AGTACTCTGCGTTGTGGCCGCAGCAACCTCGGTTCGGATCCGAGTCACGGCACCA	chr2.trna586-HisGTG	tRNA	1060.9	1885.3	3087.7	1674.4	617.1	497.4	1651.9	925.9	1.06	0.02
chr3.trna746-GlyTCC	TTGACCCGGGTTCGATTCCCGGCCAACGCACCA	chr3.trna746-GlyTCC	tRNA	1.3	1.1	2.4	1.3	4.6	5.5	6.2	5.7	-1.85	0.02
chr17.trna84-LysCTT	AGTCTGTAGAGCATGAGACTCTTAATCTCAGGGTCGTGGGTTCGGGCCCCACGTTGGGCGCCA	chr17.trna84-LysCTT	tRNA	1.3	40.8	58.9	93.6	28.2	0.6	0.7	0.7	2.69	0.02
chr1.trna702-GlyGCC	GGTTCAGTGGTAGAATTCTCGCCTGCCACGCGGGAGGCCCGGGTTCGTTTCCCGGCCCATGCACCA	chr1.trna702-GlyGCC	tRNA	79.8	23.1	49.2	26.9	0.8	25.1	0.7	0.7	2.71	0.02
chr1.trna704-GlyGCC	GTTCAGTGGTAGAATTCTCGCCTGCCACGCGGGAGGCCCGGGTTCGGTTCCCGGCCCATGCACCA	chr1.trna704-GlyGCC	tRNA	99.4	166.4	61.3	161.5	38.8	15.9	18	53.9	1.95	0.02
chr3.trna751-HisGTG	TTAGTACTCTGCGTTGTGGCCGCAGCAACCTCGGTTCGGATCCGAGTCACGGCACCA	chr3.trna751-HisGTG	tRNA	15071.6	12843.4	25712.8	9832	5205.2	3693.7	13677.6	8072.1	1.05	0.02
chr3.trna295-HisGTG	GCCGTGATCGTATAGTGGTTAGTACTCTGCGTTGTGGCCGCAGCAACCTCGGTTCGTATCCGAGTCATGGCACCA	chr3.trna295-HisGTG	tRNA	43.2	1.1	52.5	42.3	0.8	20.2	0.7	0.7	2.63	0.02
chr10.trna81-GluCTC	TCCCTAGTGGTCTAGTGGTTAGGATTCGGCGCTCTCACCGCCGCGGCCCGGGTTCGTTTCCCGGTCAGGGAACCA	chr10.trna81-GluCTC	tRNA	236.8	358.1	117	416.7	137.7	88.9	50.5	128.3	1.48	0.02
chr11.trna396-ProCGG	GGCTCGTTGGTCTAGGGGTATGATTCTCGCTTGGGTTGCGAGAGGTCCCGGGT	chr11.trna396-ProCGG	tRNA	6.5	13.2	10.5	9	59.3	46.6	63.7	66.6	-2.59	0.02
chr1.trna994-AspGTC	CGGGAGACCGGGGTTCGTTTCCCCGACGGGGAG	chr1.trna994-AspGTC	tRNA	3.9	9.9	7.3	3.8	4.6	1.8	0.7	1.4	1.55	0.02
chr13.trna71-AlaAGC	GGGGATGTAGCTCAGTGGTA	chr13.trna71-AlaAGC	tRNA	5.2	14.3	10.5	21.8	3	2.5	5.5	2.8	1.9	0.02
chr17.trna113-GlyCCC	CCCATTCTTGCGACCCGGGTTCGATTCCCGGGCGGCGCACCA	chr17.trna113-GlyCCC	tRNA	27.5	56.2	25	1.3	107.3	147.8	139.2	71.6	-2.08	0.02
chr5.trna1316-AspGTC	TCCTCCTTGGTATAGTGGTGAGTATCCCCGCCTGTCACGCGGGAGACCGGGGT	chr5.trna1316-AspGTC	tRNA	2.6	2.2	1.6	1.3	5.3	10.4	2.8	7.1	-1.73	0.02
chr3.trna745-GluCTC	TCCCTGGTGGTCTAGTGGTTAGGATTCGGCGCTCTCACCGCCGCGGCCCGGGTTCGTTTCCTGGTCAGGGAACCA	chr3.trna745-GluCTC	tRNA	48.4	1.1	58.9	47.4	0.8	0.6	0.7	26.2	2.46	0.02
chr10.trna856-AspGTC	CACGCGGGAGACCGGGGTTCAGTTCCCCGACGGGGAGCCA	chr10.trna856-AspGTC	tRNA	184.5	227	198.5	206.4	114.9	89.6	59.5	32.6	1.46	0.02
chr7.trna86-SeC(e)TCA	CTCAGTGGTCTGGGGTGCAGGCTTCAAACCTGTAGCTGTTTAGCGACAGAGTGGTTCATTTCCACCTTTCAGGCGCCA	chr7.trna86-SeC(e)TCA	tRNA	17	36.4	26.6	26.9	9.9	5.5	0.7	6.4	2.25	0.02
chrX.trna375-AlaTGC	GGGGATGTAGCTCAATGGTAGAGCACATGCTTTGCGTGTATGAGGCACCGGGG	chrX.trna375-AlaTGC	tRNA	6.5	9.9	4	7.7	3	1.8	1.4	2.1	1.75	0.02
chr3.trna293-HisGTG	TTAGTACTCTGCGTTGTGGCCGCAGCAACCTCGGTTCGCATCCGAGTCACGGCACCA	chr3.trna293-HisGTG	tRNA	884.3	992.8	2252.4	1789.7	617.1	469.8	1028.8	830.2	1.01	0.02
chr1.trna709-GluCTC	TCCCTGGTGGTCTAGTGGTTAGGATTCGGCGCTCTCACCGCCGCGGCCCGGGTTCGTTTCCGGGTCAGGGAACCA	chr1.trna709-GluCTC	tRNA	236.8	40.8	58.9	47.4	28.2	0.6	0.7	0.7	3.67	0.02
chr17.trna82-LysCTT	CAGTCGGCAGAGCATGAGACTCTTAATCTCAGGGTCGTGGGTTCGTGCCCCACGTTGGGCGCCA	chr17.trna82-LysCTT	tRNA	85	36.4	26.6	1.3	0.8	0.6	10.4	0.7	3.58	0.02
chr3.trna878-GlyGCC	TGGTAGAATTCTCGCCTGCCACGCGGGAGGCCCGGGTTCGTTTCCCGGCCCATGCACCA	chr3.trna878-GlyGCC	tRNA	3010.1	2689.7	6085.8	4821.8	1294.3	1865.2	2576.1	3006.7	0.93	0.02
chr3.trna295-HisGTG	ATAGTGGTTAGTACTCTGCGTTGTGTCCGCAGCAACCTCGGTTCGGATCCGAGTCACGGCACCA	chr3.trna295-HisGTG	tRNA	168.8	106.9	362.4	206.4	98.2	59.5	67.2	114.1	1.32	0.02
chr2.trna586-HisGTG	AGTAGTTAGTACTCTGCGTTGTGGCCGCAGCAACCTCGGTTCGAATCCGAGTCACGGCACCA	chr2.trna586-HisGTG	tRNA	53.6	1.1	65.4	52.6	0.8	25.1	0.7	0.7	2.66	0.02
chr3.trna293-HisGTG	AGTACTCTGCGTTGTGGCCGCAGCAACCTCGGTTCGGATCCGAGTCACGGCACCA	chr3.trna293-HisGTG	tRNA	1060.9	1885.3	3087.7	1674.4	617.1	497.4	1651.9	925.9	1.06	0.02
chr1.trna706-GlyGCC	TGGTAGAATTCTCGCCTGCCACGCGGGAGGCCCGGGTTCGTTTCCCGGCCCATGCACCA	chr1.trna706-GlyGCC	tRNA	3010.1	2689.7	6085.8	4821.8	1294.3	1865.2	2576.1	3006.7	0.93	0.02
chr2.trna1747-GlyGCC	TGGTAGAATTCTCGCCTGCCACGCGGGAGGCCCGGGT	chr2.trna1747-GlyGCC	tRNA	120.4	158.7	111.4	132.1	26.6	18.4	69.2	30.5	1.85	0.02
chr13.trna957-ProAGG	GGCTCGTTGGTCTAGGGGTATGATTCTCGCTTGGGATGCGAGAGGTCCCGGGT	chr13.trna957-ProAGG	tRNA	3.9	1.1	1.6	1.3	6.8	6.1	6.2	7.8	-1.77	0.02
chr3.trna751-HisGTG	TATAGTGGTTAGTACTCTGCGTTGTGACCGCAGCAACCTCGGTTCGTATCCGAGTCACGGCACCA	chr3.trna751-HisGTG	tRNA	252.5	459.5	723.9	411.5	122.5	216.5	399.5	170.9	1.02	0.02
chr1.trna699-GlyGCC	TGGTAGAATTCTCGCCTGCCACGCGGGAGGCCCGGGTTCGTTTCCCGGCCCATGCACCA	chr1.trna699-GlyGCC	tRNA	3010.1	2689.7	6085.8	4821.8	1294.3	1865.2	2576.1	3006.7	0.93	0.02
chr17.trna113-GlyCCC	CCGCTGGTGTAGTGGTATCATGCAAGATTCCCATTCTTGCGACCCGGGTTCGATTCCCGGGCGGCGCACCA	chr17.trna113-GlyCCC	tRNA	27.5	56.2	0.8	1.3	99.7	86.5	146.1	50.3	-2.16	0.02
chr2.trna1747-GlyGCC	TGGTAGAATTCTCGCCTGCCACGCGGG	chr2.trna1747-GlyGCC	tRNA	10.5	5.5	6.5	3.8	1.5	3.1	2.1	1.4	1.7	0.02
chr1.trna995-GlyTCC	TTGACCCGGGTTCGATTCCCGGCCAACGCACCA	chr1.trna995-GlyTCC	tRNA	1.3	1.1	1.6	1.3	3.8	4.9	5.5	5	-1.86	0.02
chr1.trna1005-AspGTC	TCCTCCTTGGTATAGTGGTGAGTATCCCCGCCTGTCACGCGGGAGACCGGGGT	chr1.trna1005-AspGTC	tRNA	2.6	2.2	1.6	1.3	5.3	10.4	2.8	7.1	-1.73	0.02
chr3.trna747-HisGTG	AGTACTCTGCGTTGTGGCCGCAGCAACCTCGGTTCGGATCCGAGTCACGGCACCA	chr3.trna747-HisGTG	tRNA	1060.9	1885.3	3087.7	1674.4	617.1	497.4	1651.9	925.9	1.06	0.02
chr10.trna1316-LeuTAA	AAGATCCAATGGACATATGTCTGCGTGGGTTCGTACCCCACTCCTGGTACCA	chr10.trna1316-LeuTAA	tRNA	1.3	6.6	4.8	1.3	16	25.1	7.6	18.4	-2.26	0.02
chr3.trna93-ProAGG	GGCTCGTTGGTCTAGGGGTATGATTCTCGCTTGGGTTGCGAGAGGTCCCGGGT	chr3.trna93-ProAGG	tRNA	5.2	11	8.9	7.7	50.2	39.3	53.3	56	-2.6	0.02
chr13.trna982-GlnCTG	GCACTCTGGACTCTGAATCC	chr13.trna982-GlnCTG	tRNA	19.6	20.9	6.5	28.2	0.8	4.3	6.9	2.8	2.34	0.02
chr3.trna293-HisGTG	TAGTACTCTGCGTTGTGGCCGCAGCAACCTCGGTTCGTATCCGAGTCACGGCACCA	chr3.trna293-HisGTG	tRNA	8655	8480	15435.3	6612.8	3904.1	3340.4	8319	4530.9	0.96	0.02
chr3.trna295-HisGTG	TGGTTAGTACTCTGCGTTGTGGCCGCAGCAACCTCGGTTCGCATCCGAGTCACGGCACCA	chr3.trna295-HisGTG	tRNA	629.2	706.3	581.9	616.7	183.4	319.6	388.4	312.6	1.07	0.02
chr11.trna1819-GlyGCC	TGGTAGAATTCTCGCCTGCC	chr11.trna1819-GlyGCC	tRNA	31.4	56.2	39.5	10.3	6.8	5.5	7.6	6.4	2.38	0.02
chr5.trna1314-AspGTC	CGGGAGACCGGGGTTCGTTTCCCCGACGGGGAG	chr5.trna1314-AspGTC	tRNA	3.9	9.9	7.3	3.8	4.6	1.8	0.7	1.4	1.55	0.02
chr13.trna92-IleAAT	CGCGGGTTCGTTCCCCGTACGGGCCACCA	chr13.trna92-IleAAT	tRNA	150.4	210.5	215.5	98.7	58.6	23.9	79.6	81.5	1.47	0.02
chr8.trna886-GlyGCC	GCATTGGTCGTTCAGTGGTAGAATTCTCGCCTGCC	chr8.trna886-GlyGCC	tRNA	14.4	4.4	7.3	1.3	0.8	0.6	0.7	1.4	2.97	0.02
chr1.trna996-GluCTC	TCCCTAGTGGTCTAGTGGTTAGGATTCGGCGCTCTCACCGCCGCGGCCCGGGTTCGTTTCCCGGTCAGGGAACCA	chr1.trna996-GluCTC	tRNA	236.8	358.1	117	416.7	137.7	88.9	50.5	128.3	1.48	0.02
chr3.trna751-HisGTG	ATAGTGGTTAGTACTCTGCGTTGTGTCCGCAGCAACCTCGGTTCGGATCCGAGTCACGGCACCA	chr3.trna751-HisGTG	tRNA	168.8	106.9	362.4	206.4	98.2	59.5	67.2	114.1	1.32	0.02
chr4.trna1697-HisGTG	TTAGTACTCTGCGTTGTGGCCGCAGCAACCTCGGTTCGGATCCGAGTCACGGCACCA	chr4.trna1697-HisGTG	tRNA	15071.6	12843.4	25712.8	9832	5205.2	3693.7	13677.6	8072.1	1.05	0.02
chr11.trna204-ValCAC	GTTTCCGTAGTGTAGTGGTTATCACGTTCGCCTGACACGCGAAAGGTCCCCG	chr11.trna204-ValCAC	tRNA	7.8	8.8	4.8	19.2	5.3	1.8	0.7	1.4	2.13	0.02
chr5.trna1314-AspGTC	TCCTCCTTGGTATAGTGGTGAGTATCCCCGCCTGTCACGCGGGAGACCGGGGT	chr5.trna1314-AspGTC	tRNA	2.6	2.2	1.6	1.3	5.3	10.4	2.8	7.1	-1.73	0.02
chr2.trna586-HisGTG	TAGTGGTTAGTACTCTGCGTTGNGGCCGCAGCAACCTCGGTTCGGATCCGAGTCACGGCACCA	chr2.trna586-HisGTG	tRNA	126.9	106.9	207.4	124.4	73.8	0.6	45	68.8	1.59	0.02
chr3.trna284-ValCAC	GTTTCCGTAGTGTAGTGGTTATCACGTTCGCCTGACACGCGAAAGGTCCCCG	chr3.trna284-ValCAC	tRNA	7.8	8.8	4.8	19.2	5.3	1.8	0.7	1.4	2.13	0.02
chr8.trna560-GlyGCC	GTTCAGTGGTAGAATTCTCGCCTGCCACGCGGGAGGCCCGGGTTCGGTTCCCGGCCCATGCACCA	chr8.trna560-GlyGCC	tRNA	99.4	166.4	61.3	161.5	38.8	15.9	18	53.9	1.95	0.02
chr2.trna1747-GlyGCC	GCATTGGTAGTTCAGTGGTAGAATTCTCGC	chr2.trna1747-GlyGCC	tRNA	226.3	163.1	79.9	61.5	52.5	46	22.2	19.1	1.92	0.02
chr4.trna1697-HisGTG	TAGTACTCTGCGTTGTGGCCGCAGCAACCTCGGTTCGTATCCGAGTCACGGCACCA	chr4.trna1697-HisGTG	tRNA	8655	8480	15435.3	6612.8	3904.1	3340.4	8319	4530.9	0.96	0.02
chr3.trna291-HisGTG	TAGTGGTTAGTACTCTGCGTTGNGGCCGCAGCAACCTCGGTTCGGATCCGAGTCACGGCACCA	chr3.trna291-HisGTG	tRNA	126.9	106.9	207.4	124.4	73.8	0.6	45	68.8	1.59	0.02
chr2.trna586-HisGTG	TGTTAGTACTCTGCGTTGTGGCCGCAGCAACCTCGGTTCGTATCCGAGTCACGGCACCA	chr2.trna586-HisGTG	tRNA	48.4	120.1	117	185.9	28.2	44.8	25.6	26.2	1.92	0.02
chr3.trna745-GluCTC	TCCCTGGTGGTCTAGTGGTTAGGATTCGGCGCTCTCACCGCCGCGGCCCGGGTTCGTTTCCGGGTCAGGGAACCA	chr3.trna745-GluCTC	tRNA	236.8	40.8	58.9	47.4	28.2	0.6	0.7	0.7	3.67	0.02
chr1.trna699-GlyGCC	GGTTCAGTGGTAGAATTCTCGCCTGCCACGCGGGAGGCCCGGGTTCGTTTCCCGGCCCATGCACCA	chr1.trna699-GlyGCC	tRNA	79.8	23.1	49.2	26.9	0.8	25.1	0.7	0.7	2.71	0.02
chr10.trna81-GluCTC	TCCCTGGTAGTCTAGTGGTTAGGATTCGGCGCTCTCACCGCCGCGGCCCGGGTTCGATTCCCGTTCAGGGAACCA	chr10.trna81-GluCTC	tRNA	142.6	159.8	233.2	232.1	0.8	66.9	125.3	77.3	1.51	0.02
chr3.trna755-GlyCCC	GCATTGGTAGTTCAGTGGTAGAATTCTCGCC	chr3.trna755-GlyCCC	tRNA	69.3	57.3	42.8	26.9	9.9	6.7	8.3	6.4	2.65	0.02
chr7.trna337-GluTTC	TCCCACCTGGTCTAGCGGTTAGGATTCCTGGTTTTCACCCAGGCGGCCCGGGTTCGACTCCCGGTGTGGGAACCA	chr7.trna337-GluTTC	tRNA	75.9	189.5	123.5	171.8	275.4	268.7	908.3	512.6	-1.81	0.02
chr1.trna999-GluCTC	TCCCTGGTGGTCTAGTGGTTAGGATTCGGCGCTCTCACCGCCGCGGCCCGGGTTCGTTTCCGGGTCAGGGAACCA	chr1.trna999-GluCTC	tRNA	236.8	40.8	58.9	47.4	28.2	0.6	0.7	0.7	3.67	0.02
chr13.trna1001-GluCTC	TCCCTGGTGGTCTAGTGGTTAGGATTCGGCGCTCTCACCGCCGCGGCCCGGGTTCGTTTCCGGGTCAGGGAACCA	chr13.trna1001-GluCTC	tRNA	236.8	40.8	58.9	47.4	28.2	0.6	0.7	0.7	3.67	0.02
chr3.trna748-LysCTT	TCAGTCAGTAGAGCATGAGACTCTTAATCTCAGGGTCGTGGGTTCGTGCCCCACGTTGGGCGCCA	chr3.trna748-LysCTT	tRNA	45.8	38.6	83.1	1.3	0.8	21.5	0.7	0.7	2.84	0.02
chr3.trna295-HisGTG	TTAGTACTCTGCGTTGTGGCCGCAGCAACCTCGGTTCGCATCCGAGTCACGGCACCA	chr3.trna295-HisGTG	tRNA	884.3	992.8	2252.4	1789.7	617.1	469.8	1028.8	830.2	1.01	0.02
chr2.trna1431-HisGTG	TAGTGGTTAGTACTCTGCGTTGNGGCCGCAGCAACCTCGGTTCGGATCCGAGTCACGGCACCA	chr2.trna1431-HisGTG	tRNA	126.9	106.9	207.4	124.4	73.8	0.6	45	68.8	1.59	0.02
chr3.trna751-HisGTG	TAGTGGTTAGTACTCTGCGTTGNGGCCGCAGCAACCTCGGTTCGGATCCGAGTCACGGCACCA	chr3.trna751-HisGTG	tRNA	126.9	106.9	207.4	124.4	73.8	0.6	45	68.8	1.59	0.02
chr2.trna1431-HisGTG	ATAGTGGTTAGTACTCTGCGTTGTGTCCGCAGCAACCTCGGTTCGGATCCGAGTCACGGCACCA	chr2.trna1431-HisGTG	tRNA	168.8	106.9	362.4	206.4	98.2	59.5	67.2	114.1	1.32	0.02
chr13.trna1001-GluCTC	TCCCTGGTGGTCTAGTGGTTAGGATTCGGCGCTCTCACCGCCGCGGCCCGGGTTCGTTTCCTGGTCAGGGAACCA	chr13.trna1001-GluCTC	tRNA	48.4	1.1	58.9	47.4	0.8	0.6	0.7	26.2	2.46	0.02
chr13.trna77-GlyGCC	TTGGTGGTTCAGTGGTAGAATTCTCGCCT	chr13.trna77-GlyGCC	tRNA	6.5	2.2	4.8	1.3	16	12.3	15.2	23.4	-2.17	0.02
chr3.trna747-HisGTG	AGTAGTTAGTACTCTGCGTTGTGGCCGCAGCAACCTCGGTTCGAATCCGAGTCACGGCACCA	chr3.trna747-HisGTG	tRNA	53.6	1.1	65.4	52.6	0.8	25.1	0.7	0.7	2.66	0.02
chr13.trna91-ValCAC	GTTTCCGTAGTGTAGTGGTTATCACGTTCGCCTGACACGCGAAAGGTCCCCG	chr13.trna91-ValCAC	tRNA	7.8	8.8	4.8	19.2	5.3	1.8	0.7	1.4	2.13	0.02
chr17.trna996-ProTGG	GGCTCGTTGGTCTAGGGGTATGATTCTCGCTTTGGGTGCGAGAGGTCCCGGGTT	chr17.trna996-ProTGG	tRNA	5.2	1.1	1.6	2.6	9.9	12.3	8.3	7.8	-1.86	0.02
chr2.trna1747-GlyGCC	GGTTCAGTGGTAGAATTCTCGCCTGCCACGCGGGAGGCCCGGGTTCGTTTCCCGGCCCATGCACCA	chr2.trna1747-GlyGCC	tRNA	79.8	23.1	49.2	26.9	0.8	25.1	0.7	0.7	2.71	0.02
chr2.trna586-HisGTG	TATAGTGGTTAGTACTCTGCGTTGTGGCCGCAGCAACCTCGGTTCGGATCCGAGTCACGGCACCA	chr2.trna586-HisGTG	tRNA	31816.4	27988.7	29247.6	31283.2	10592.2	14598.7	27167.6	18320	0.77	0.02
chrX.trna375-AlaTGC	GGGGATGTAGCTCAATGGTAGAGCACATGCTTTGCGTGTATGAGGCACCGGGTT	chrX.trna375-AlaTGC	tRNA	13.1	9.9	10.5	11.5	2.3	1.8	6.2	1.4	1.94	0.02
chr4.trna1697-HisGTG	ATCTTATAGTGGTTAGTACTCTGCGTTGTGGCCGCAGCAACCTCGGTTCGGATCCGAGTCACGGCACCA	chr4.trna1697-HisGTG	tRNA	43.2	36.4	26.6	42.3	25.1	0.6	0.7	0.7	2.45	0.02
chr3.trna292-LysCTT	TCAGTCAGTAGAGCATGAGACTCTTAATCTCAGGGTCGTGGGTTCGTGCCCCACGTTGGGCGCCA	chr3.trna292-LysCTT	tRNA	45.8	38.6	83.1	1.3	0.8	21.5	0.7	0.7	2.84	0.02
chr3.trna878-GlyGCC	GTTCAGTGGTAGAATTCTCGCCTGCCACGCGGGAGGCCCGGGTTCGGTTCCCGGCCCATGCACCA	chr3.trna878-GlyGCC	tRNA	99.4	166.4	61.3	161.5	38.8	15.9	18	53.9	1.95	0.02
chr1.trna699-GlyGCC	GTAGAATTCTCGCCTGCCACGCGGGAGGCCCGGGTCCGGTTCCCGGCCAATGCACCA	chr1.trna699-GlyGCC	tRNA	14.4	12.1	0.8	1.3	38.8	37.4	63	29.1	-2.56	0.02
chr8.trna414-LeuCAG	TCCCTTGGAGGCGTGGGTTCGGATCCCACTTCTGACACCA	chr8.trna414-LeuCAG	tRNA	1.3	54	0.8	21.8	122.5	118.4	11.8	102.8	-2.19	0.02
chr13.trna77-GlyGCC	GCATTGGTGGTTCAGGGGTAGAATTCTCGCCT	chr13.trna77-GlyGCC	tRNA	7.8	1.1	1.6	1.3	12.9	14.1	6.2	8.5	-1.82	0.02
chr3.trna295-HisGTG	TATAGTGGTTAGTACTCTGCGTTGTGGCCGCAGCAACCTCGGTTCGGATCCGAGTCACGGCACCA	chr3.trna295-HisGTG	tRNA	31816.4	27988.7	29247.6	31283.2	10592.2	14598.7	27167.6	18320	0.77	0.02
chr13.trna957-ProAGG	GGCTCGTTGGTCTAGGGGTATGATTCTCGCTTGGGTTGCGAGAGGTCCCGGGT	chr13.trna957-ProAGG	tRNA	5.2	11	8.9	7.7	50.2	39.3	53.3	56	-2.6	0.02
chr19.trna639-LysTTT	AAGAGCCCGGATAGCTCAGTCGGTAGAGCA	chr19.trna639-LysTTT	tRNA	11.8	15.4	17.8	14.1	2.3	2.5	4.8	6.4	1.89	0.02
chr1.trna997-AspGTC	CGGGAGACCGGGGTTCGTTTCCCCGACGGGGAG	chr1.trna997-AspGTC	tRNA	3.9	9.9	7.3	3.8	4.6	1.8	0.7	1.4	1.55	0.02
chr1.trna1001-GlyTCC	TTGACCCGGGTTCGATTCCCGGCCAACGCACCA	chr1.trna1001-GlyTCC	tRNA	1.3	1.1	1.6	1.3	3.8	4.9	5.5	5	-1.86	0.02
chr8.trna886-GlyGCC	TTGGTGGTTCAGTGGTAGAATTCTCGCCT	chr8.trna886-GlyGCC	tRNA	6.5	2.2	4.8	1.3	16	12.3	15.2	23.4	-2.17	0.02
chr1.trna704-GlyGCC	TGGTAGAATTCTCGCCTGCCACGCGGGAGGCCCGGGTTCGTTTCCCGGCCCATGCACCA	chr1.trna704-GlyGCC	tRNA	3010.1	2689.7	6085.8	4821.8	1294.3	1865.2	2576.1	3006.7	0.93	0.02
chr14.trna359-GluTTC	TATGGTCTAGCGGTTAGGATTCCTGGTTTTCACCCAG	chr14.trna359-GluTTC	tRNA	10.5	15.4	12.9	9	5.3	2.5	3.5	2.8	1.76	0.02
chr13.trna1001-GluCTC	TCCCTGGTGGTCTAGTGGTTAGGATTCGGCGCTCTCACCGCCGCGGCCCGGGTTCGTTTTCCGGTCAGGGAACCA	chr13.trna1001-GluCTC	tRNA	48.4	80.4	146.1	47.4	55.5	22.7	0.7	0.7	2.02	0.02
chr13.trna95-ValAAC	GTTTCTGTAGTGTAGTGGTTATCACGCTCGCCTGACACGCGAGAGGTCCCCGGTT	chr13.trna95-ValAAC	tRNA	18.3	28.6	21.8	19.2	4.6	4.9	6.2	3.5	2.19	0.02
chr1.trna672-ProAGG	GGCTCGTTGGTCTAGGGGTATGATTCTCGCTTGGGTTGCGAGAGGTCCCGGGTT	chr1.trna672-ProAGG	tRNA	2.6	2.2	1.6	2.6	12.2	8	6.2	6.4	-1.86	0.02
chr13.trna110-GlyGCC	GCATTGGTCGTTCAGTGGTAGAATTCTCGCCTGCC	chr13.trna110-GlyGCC	tRNA	22.2	6.6	10.5	1.3	0.8	0.6	0.7	2.1	3.28	0.02
chr13.trna105-GluTTC	TCCCACATTGTCTAGCGGTTAGGATTCCTGGTTTTCACCCAGGCGGCCCGGGTTCGACTCCCGGTGTGGGAACCA	chr13.trna105-GluTTC	tRNA	200.2	273.3	169.5	317.9	391.1	280.3	737.3	620.3	-1.08	0.02
chr2.trna1431-HisGTG	GCCGTGATCGTATAGTGGTTAGTACTCTGCGTTGTGGCCGCAGCAACCTCGGTTCGTATCCGAGTCATGGCACCA	chr2.trna1431-HisGTG	tRNA	43.2	1.1	52.5	42.3	0.8	20.2	0.7	0.7	2.63	0.02
chr3.trna751-HisGTG	GCCGTGATCGTATAGTGGTTAGTACTCTGCGTTGTGGCCGCAGCAACCTCGGTTCGTATCCGAGTCATGGCACCA	chr3.trna751-HisGTG	tRNA	43.2	1.1	52.5	42.3	0.8	20.2	0.7	0.7	2.63	0.02
chr1.trna1002-GluCTC	CCCTGGTGGTCTAGTGGTTAGGATTCGGCGC	chr1.trna1002-GluCTC	tRNA	2.6	2.2	3.2	1.3	9.9	9.8	8.3	7.1	-1.91	0.02
chr13.trna976-SerGCT	TGGGTTCGTATCCCACCTTCGTCGCCA	chr13.trna976-SerGCT	tRNA	1.3	1.1	0.8	7.7	8.4	15.9	7.6	4.3	-1.73	0.02
chr13.trna77-GlyGCC	TGGTTCAGTGGTAGAATTCTCGCCTGCCACGCGGGAGGCCCGGGT	chr13.trna77-GlyGCC	tRNA	5.2	9.9	13.7	5.1	3	1.8	4.2	2.1	1.61	0.02
chr2.trna1432-HisGTG	TGGTTAGTACTCTGCGTTGTGGCCGCAGCAACCTCGGTTCGCATCCGAGTCACGGCACCA	chr2.trna1432-HisGTG	tRNA	629.2	706.3	581.9	616.7	183.4	319.6	388.4	312.6	1.07	0.02
chr2.trna1432-HisGTG	TATAGTGGTTAGTACTCTGCGTTGTGGCCGCAGCAACCTCGGTTCGTATCCGAGTCATGGCACCA	chr2.trna1432-HisGTG	tRNA	85	177.4	259.1	124.4	25.1	79.1	45	68.8	1.57	0.02
chr14.trna347-GluTTC	TCCCACATTGTCTAGCGGTTAGGATTCC	chr14.trna347-GluTTC	tRNA	7.8	25.3	14.5	5.1	3.8	4.9	2.1	2.8	1.96	0.02
chr11.trna1912-GluCTC	TCCCTAGTGGTCTAGTGGTTAGGATTCGGCGCTCTCACCGCCGCGGCCCGGGTTCGTTTCCCGGTCAGGGAACCA	chr11.trna1912-GluCTC	tRNA	236.8	358.1	117	416.7	137.7	88.9	50.5	128.3	1.48	0.02
chr10.trna81-GluCTC	GATTCGGCGCTCTCACCGCCGCGGCCCGGGTTCGTTTCCCGGTCAGGGAACCA	chr10.trna81-GluCTC	tRNA	54.9	32	90.4	224.4	171.2	382.7	166.2	291.4	-1.33	0.02
chr7.trna86-SeC(e)TCA	CGACAGAGTGGTTCAGTTCCACCTTTCGGGCGCCA	chr7.trna86-SeC(e)TCA	tRNA	1.3	17.6	16.9	14.1	8.4	0.6	0.7	4.3	1.84	0.02
chr3.trna291-HisGTG	GCCGTGATCGTATAGTGGTTAGTACTCTGCGTTGTGGCCGCAGCAACCTCGGTTCGTATCCGAGTCATGGCACCA	chr3.trna291-HisGTG	tRNA	43.2	1.1	52.5	42.3	0.8	20.2	0.7	0.7	2.63	0.02
chr13.trna1001-GluCTC	TCCCTGGTAGTCTAGTGGTTAGGATTCGGCGCTCTCACCGCCGCGGCCCGGGTTCGATTCCCGTTCAGGGAACCA	chr13.trna1001-GluCTC	tRNA	142.6	159.8	233.2	232.1	0.8	66.9	125.3	77.3	1.51	0.02
[truncated: 20,470 more rows]
